# Supplementary material for: Iron Deficiency Leads to Chlorosis Through Impacting Chlorophyll Synthesis and Nitrogen Metabolism in Areca catechu L
Source: Front Plant Sci. 2021 Aug 2;12:710093. doi: 10.3389/fpls.2021.710093 (PMC8365612; doi:10.3389/fpls.2021.710093)
Supplement: Supplementary file 1 [file Data_Sheet_1.XLSX]

## Sheet: Sheet1
ID	EI-1_fpkm	EI-2_fpkm	EI-3_fpkm	CK-1_fpkm	CK-2_fpkm	CK-3_fpkm	EI-1_count	EI-2_count	EI-3_count	CK-1_count	CK-2_count	CK-3_count	log2FoldChange	pvalue	padj	regulated	KEGG	NR	Swissprot	Tremble	KOG	GO	Pfam
Cluster-20636.97229	13.66	12.17	10.63	63.26	70.73	58.29	241.55	224.25	193.46	1005.74	1595.77	1255.31	-2.28079	5.0397e-52	3.62178e-47	down	K16276 zinc finger protein-like protein | (RefSeq) zinc finger protein BRUTUS-like (A)	PREDICTED: zinc finger protein BRUTUS-like isoform X2 [Elaeis guineensis]	RecName: Full=Zinc finger protein BRUTUS {ECO:0000303|PubMed:20675571}; AltName: Full=Protein EMBRYO DEFECTIVE 2454 {ECO:0000303|PubMed:20675571};	SubName: Full=uncharacterized protein LOC103709367 isoform X2 {ECO:0000313|RefSeq:XP_017698880.1};	Zn-finger protein	GO:0016021,integral component of membrane; GO:0005634,nucleus; GO:0005506,iron ion binding; GO:0016874,ligase activity; GO:0061630,ubiquitin protein ligase activity; GO:0008270,zinc ion binding; GO:0010106,cellular response to iron ion starvation; GO:0060586,multicellular organismal iron ion homeostasis; GO:0016567,protein ubiquitination	Zinc finger, C3HC4 type (RING finger)
Cluster-20636.125620	3.21	3.04	2.72	14.1	15.88	17.65	152.6	150.92	132.12	603.15	962.96	1025.61	-2.2958	9.02546e-39	3.24307e-34	down	K16276 zinc finger protein-like protein | (RefSeq) zinc finger protein BRUTUS-like (A)	PREDICTED: zinc finger protein BRUTUS-like isoform X1 [Elaeis guineensis]	RecName: Full=Zinc finger protein BRUTUS {ECO:0000303|PubMed:20675571}; AltName: Full=Protein EMBRYO DEFECTIVE 2454 {ECO:0000303|PubMed:20675571};	SubName: Full=uncharacterized protein LOC103709367 isoform X1 {ECO:0000313|RefSeq:XP_017698879.1};	Zn-finger protein	GO:0016021,integral component of membrane; GO:0005634,nucleus; GO:0005506,iron ion binding; GO:0016874,ligase activity; GO:0061630,ubiquitin protein ligase activity; GO:0008270,zinc ion binding; GO:0010106,cellular response to iron ion starvation; GO:0060586,multicellular organismal iron ion homeostasis; GO:0016567,protein ubiquitination	Hemerythrin HHE cation binding domain
Cluster-20636.134361	33.13	30.96	28.75	14.09	15.09	14.99	1477.33	1442.17	1313.67	566.15	859.14	818.16	1.18433	5.51943e-32	1.32218e-27	up	K03934 NADH dehydrogenase (ubiquinone) Fe-S protein 1 [EC:1.6.5.3 1.6.99.3] | (RefSeq) NADH dehydrogenase [ubiquinone] iron-sulfur protein 1, mitochondrial (A)	PREDICTED: NADH dehydrogenase [ubiquinone]	RecName: Full=NADH dehydrogenase [ubiquinone] iron-sulfur protein 1, mitochondrial; EC=1.6.5.3; EC=1.6.99.3; AltName: Full=76 kDa mitochondrial complex I subunit; AltName: Full=Complex I-76kD; Short=CI-76kD; AltName: Full=NADH-ubiquinone oxidoreductase 76 kDa subunit; Flags: Precursor;	SubName: Full=NADH dehydrogenase [ubiquinone] iron-sulfur protein 1, mitochondrial-like {ECO:0000313|RefSeq:XP_008812607.1};	NADH-ubiquinone oxidoreductase, NDUFS1/75 kDa subunit	GO:0009507,chloroplast; GO:0005747,mitochondrial respiratory chain complex I; GO:0051537,2 iron, 2 sulfur cluster binding; GO:0051539,4 iron, 4 sulfur cluster binding; GO:0009055,electron transfer activity; GO:0046872,metal ion binding; GO:0008137,NADH dehydrogenase (ubiquinone) activity; GO:0042773,ATP synthesis coupled electron transport; GO:0006979,response to oxidative stress	2Fe-2S iron-sulfur cluster binding domain
Cluster-20636.84688	82.51	83.5	81.31	34.83	35.91	35.27	538	563.33	552.72	202.76	297.62	275.91	1.35547	2.90074e-30	5.21153e-26	up	--	--	--	--	--	--	--
Cluster-20636.92803	19.57	19.04	21.31	47.32	49.07	51.66	918.67	933.89	1024.81	2001.77	2942.39	2968.65	-1.19299	7.25063e-29	1.04213e-24	down	K16276 zinc finger protein-like protein | (RefSeq) zinc finger protein BRUTUS-like (A)	PREDICTED: zinc finger protein BRUTUS-like isoform X1 [Elaeis guineensis]	RecName: Full=Zinc finger protein BRUTUS {ECO:0000303|PubMed:20675571}; AltName: Full=Protein EMBRYO DEFECTIVE 2454 {ECO:0000303|PubMed:20675571};	SubName: Full=LOW QUALITY PROTEIN: uncharacterized protein LOC103712784 {ECO:0000313|RefSeq:XP_008797630.1};	Zn-finger protein	GO:0016021,integral component of membrane; GO:0005634,nucleus; GO:0005506,iron ion binding; GO:0016874,ligase activity; GO:0061630,ubiquitin protein ligase activity; GO:0008270,zinc ion binding; GO:0010106,cellular response to iron ion starvation; GO:0060586,multicellular organismal iron ion homeostasis; GO:0016567,protein ubiquitination	Hemerythrin HHE cation binding domain
Cluster-20636.132066	17.8	39.47	24.95	0.12	0	0.02	431.65	998.61	621.62	2.65	0	0.58	9.21012	4.23886e-26	5.0771e-22	up	K19355 mannan endo-1,4-beta-mannosidase [EC:3.2.1.78] | (RefSeq) mannan endo-1,4-beta-mannosidase 2 (A)	PREDICTED: mannan endo-1,4-beta-mannosidase 2 [Phoenix dactylifera]	RecName: Full=Mannan endo-1,4-beta-mannosidase 2; EC=3.2.1.78; AltName: Full=Beta-mannanase 2; AltName: Full=Endo-beta-1,4-mannanase 2; Short=AtMAN2; Flags: Precursor;	SubName: Full=mannan endo-1,4-beta-mannosidase 2 {ECO:0000313|RefSeq:XP_008791709.1};	--	GO:0005576,extracellular region; GO:0016985,mannan endo-1,4-beta-mannosidase activity; GO:0046355,mannan catabolic process; GO:0010412,mannan metabolic process	Glycosyl hydrolase catalytic core
Cluster-20636.132123	14.49	17.09	12.7	0	0	0	869.34	1071.69	779.84	0	0	0	12.5108	2.64448e-25	2.71494e-21	up	K14638 solute carrier family 15 (peptide/histidine transporter), member 3/4 | (RefSeq) uncharacterized protein LOC110819790 (A)	PREDICTED: uncharacterized protein LOC105048593 [Elaeis guineensis]	--	SubName: Full=uncharacterized protein LOC103712704 {ECO:0000313|RefSeq:XP_008797516.1};	--	--	Protein of unknown function (DUF1296)
Cluster-20636.97635	49.84	48.62	55.88	115.24	125.74	136.43	1102.52	1121.81	1270.46	2293.41	3549.92	3681.26	-1.17364	1.0807e-20	9.70805e-17	down	--	PREDICTED: universal stress protein A-like protein [Elaeis guineensis]	RecName: Full=Universal stress protein A-like protein;	SubName: Full=universal stress protein PHOS34-like {ECO:0000313|RefSeq:XP_008781084.2};	--	GO:0005886,plasma membrane; GO:0016208,AMP binding; GO:0006950,response to stress	Universal stress protein family
Cluster-20636.90421	3751.54	3943.19	3697.04	1995.36	2019.68	2522.33	2391	2480	2527	1066	1592	1700	1.03261	1.98638e-20	1.58613e-16	up	K02701 photosystem I subunit PsaN | (RefSeq) photosystem I reaction center subunit N, chloroplastic (A)	PREDICTED: photosystem I reaction center subunit N, chloroplastic isoform X2 [Phoenix dactylifera]	--	SubName: Full=photosystem I reaction center subunit N, chloroplastic isoform X2 {ECO:0000313|RefSeq:XP_008808479.1};	--	--	--
Cluster-20636.107210	17.07	8.81	39.94	0	0	0	623.33	335.87	1495.44	0	0	0	12.368	5.26241e-19	3.78183e-15	up	K02932 large subunit ribosomal protein L5e | (RefSeq) 60S ribosomal protein L5 (A)	PREDICTED: 60S ribosomal protein L5 isoform X1 [Elaeis guineensis]	RecName: Full=60S ribosomal protein L5-1;	SubName: Full=Uncharacterized protein {ECO:0000313|EnsemblPlants:GSMUA_Achr10P04230_001};	60S ribosomal protein L5	GO:0005634,nucleus; GO:0005840,ribosome; GO:0008097,5S rRNA binding; GO:0003735,structural constituent of ribosome; GO:0006412,translation	Ribosomal L18 C-terminal region
Cluster-20636.94873	126.04	131.37	147.82	320.86	317.86	285.44	2283.23	2479.91	2755.6	5224.95	7345.35	6297.23	-1.0711	6.94451e-19	4.52763e-15	down	K22849 diacylglycerol O-acyltransferase 3, plant [EC:2.3.1.20] | (RefSeq) uncharacterized protein LOC105040102 (A)	PREDICTED: uncharacterized protein LOC105040102 [Elaeis guineensis]	RecName: Full=Diacylglycerol O-acyltransferase 3, cytosolic {ECO:0000305}; Short=AtDGAT3 {ECO:0000303|PubMed:22760209}; EC=2.3.1.20 {ECO:0000305|PubMed:22760209};	SubName: Full=uncharacterized protein LOC103713290 {ECO:0000313|RefSeq:XP_008798390.1};	--	GO:0005829,cytosol; GO:0004144,diacylglycerol O-acyltransferase activity; GO:0006071,glycerol metabolic process; GO:0019432,triglyceride biosynthetic process	CFEM domain
Cluster-20636.115712	0	0	0	19.33	16.93	16.34	0	0	0	336.52	418.1	385.37	-10.7687	7.56023e-19	4.52763e-15	down	K18587 ubiquinone biosynthesis protein COQ9 | (RefSeq) ubiquinone biosynthesis protein COQ9-B, mitochondrial (A)	PREDICTED: ubiquinone biosynthesis protein COQ9-B, mitochondrial [Elaeis guineensis]	--	SubName: Full=ubiquinone biosynthesis protein COQ9-B, mitochondrial {ECO:0000313|RefSeq:XP_008802487.1};	Uncharacterized conserved protein	--	COQ9
Cluster-20636.88235	2.94	3.8	2.54	0	0.01	0	346.87	469.62	306.58	0	1.28	0	10.2729	5.85241e-17	3.23526e-13	up	K14347 solute carrier family 10 (sodium/bile acid cotransporter), member 7 | (RefSeq) probable sodium/metabolite cotransporter BASS4, chloroplastic (A)	--	--	--	--	--	--
Cluster-20636.108947	4.62	10.2	3.48	0	0	0	269.66	622.37	208.15	0	0	0	11.1997	1.17481e-16	6.03057e-13	up	K14638 solute carrier family 15 (peptide/histidine transporter), member 3/4 | (RefSeq) uncharacterized protein LOC110819790 (A)	PREDICTED: uncharacterized protein LOC105048593 [Elaeis guineensis]	RecName: Full=GBF-interacting protein 1 {ECO:0000303|PubMed:16117846};	SubName: Full=uncharacterized protein LOC103712704 {ECO:0000313|RefSeq:XP_008797516.1};	--	GO:0005634,nucleus; GO:0042802,identical protein binding; GO:0051082,unfolded protein binding; GO:0043388,positive regulation of DNA binding	Protein of unknown function (DUF1296)
Cluster-20636.166015	6.35	36.53	89.53	0.21	0.02	0.2	203	1220	2938	6	1	8	8.35633	7.33095e-16	3.51226e-12	up	--	PREDICTED: uncharacterized protein LOC103718389 [Phoenix dactylifera]	--	SubName: Full=uncharacterized protein LOC103705462 {ECO:0000313|RefSeq:XP_008787395.2}; SubName: Full=uncharacterized protein LOC103718389 {ECO:0000313|RefSeq:XP_008805407.1};	--	--	Rapid ALkalinization Factor (RALF)
Cluster-20636.47766	11.95	97.8	119.44	0.32	0.16	0.86	185.29	1578.53	1907.39	4.44	3.07	16.23	7.58255	1.91697e-15	8.17553e-12	up	--	PREDICTED: proline-rich protein 4-like [Elaeis guineensis]	RecName: Full=Proline-rich protein 4; Short=AtPRP4; Flags: Precursor;	SubName: Full=proline-rich protein 4-like {ECO:0000313|RefSeq:XP_008788366.1};	--	GO:0005618,cell wall; GO:0005576,extracellular region	Pollen proteins Ole e I like
Cluster-20636.159151	0	0	0	4.61	6.89	4.78	0	0	0	141.76	300.29	199.71	-9.8874	1.93396e-15	8.17553e-12	down	--	PREDICTED: uncharacterized protein LOC105056467 [Elaeis guineensis]	--	SubName: Full=uncharacterized protein LOC103722946 {ECO:0000313|RefSeq:XP_008811922.1};	Sugar transporter/spinster transmembrane protein	--	Sugar (and other) transporter
Cluster-20636.115711	35.67	38.97	35.98	21.12	21.83	19.24	701.08	798.44	727.34	373.33	547.5	460.81	0.949976	2.69003e-15	1.07399e-11	false	K18587 ubiquinone biosynthesis protein COQ9 | (RefSeq) ubiquinone biosynthesis protein COQ9-B, mitochondrial (A)	PREDICTED: ubiquinone biosynthesis protein COQ9-B, mitochondrial [Elaeis guineensis]	--	SubName: Full=ubiquinone biosynthesis protein COQ9-B, mitochondrial {ECO:0000313|RefSeq:XP_008802487.1};	Uncharacterized conserved protein	--	COQ9
Cluster-20636.115953	389.11	417.76	393.41	280.62	280.66	276.96	3482.54	3880.25	3650.56	2248.95	3197.4	2992.9	0.644294	3.34583e-15	1.26552e-11	false	--	PREDICTED: uncharacterized protein LOC103718212 [Phoenix dactylifera]	--	SubName: Full=uncharacterized protein LOC103718212 {ECO:0000313|RefSeq:XP_008805143.1};	--	--	Protein of unknown function (DUF1118)
Cluster-20636.126454	0	0	0.02	34.11	11.61	7.18	0	0	1	1388.7	670.03	397.17	-11.0627	3.89544e-15	1.39973e-11	down	K00521 ferric-chelate reductase [EC:1.16.1.7] | (RefSeq) ferric reduction oxidase 2-like (A)	PREDICTED: ferric reduction oxidase 2-like [Phoenix dactylifera]	RecName: Full=Ferric reduction oxidase 2; Short=AtFRO2; EC=1.16.1.7; AltName: Full=Ferric-chelate reductase 2; AltName: Full=Protein FERRIC CHELATE REDUCTASE DEFECTIVE 1;	SubName: Full=ferric reduction oxidase 2-like {ECO:0000313|RefSeq:XP_017700733.1};	Ferric reductase, NADH/NADPH oxidase and related proteins	GO:0016021,integral component of membrane; GO:0005886,plasma membrane; GO:0000293,ferric-chelate reductase activity; GO:0046872,metal ion binding; GO:0006811,ion transport; GO:0015688,iron chelate transport; GO:0055072,iron ion homeostasis; GO:0009617,response to bacterium	Oxidoreductase NAD-binding domain
Cluster-20636.85571	6.88	4.24	4.99	40.58	24.78	44.03	319	205	237	1694.22	1466.5	2497.18	-2.66774	5.7042e-15	1.95206e-11	down	K04773 protease IV [EC:3.4.21.-] | (RefSeq) S49 protease IV family peptidase (A)	PREDICTED: oligopeptide transporter 3-like [Phoenix dactylifera]	RecName: Full=Oligopeptide transporter 3; Short=AtOPT3;	SubName: Full=oligopeptide transporter 3-like {ECO:0000313|RefSeq:XP_008785648.1};	Sexual differentiation process protein ISP4	GO:0016021,integral component of membrane; GO:0016020,membrane; GO:0005886,plasma membrane; GO:0009506,plasmodesma; GO:0046915,transition metal ion transmembrane transporter activity; GO:0006875,cellular metal ion homeostasis; GO:0055072,iron ion homeostasis; GO:0007275,multicellular organism development; GO:0015031,protein transport; GO:1990388,xylem-to-phloem iron transport	Interactor of ZYG-11
Cluster-20636.61693	106.21	785.63	1326.39	14.03	3.9	4.08	1987	15319	25530	236	93	93	6.75688	6.12596e-15	2.0011e-11	up	K11855 ubiquitin carboxyl-terminal hydrolase 36/42 [EC:3.4.19.12] | (RefSeq) ubiquitin carboxyl-terminal hydrolase 36 (A)	PREDICTED: 14 kDa proline-rich protein DC2.15-like [Elaeis guineensis]	RecName: Full=14 kDa proline-rich protein DC2.15; Flags: Precursor;	SubName: Full=Uncharacterized protein {ECO:0000313|EMBL:KQK24122.1, ECO:0000313|EnsemblPlants:BRADI1G78250.2};	--	GO:0016021,integral component of membrane	Probable lipid transfer
Cluster-20636.74264	2.14	6.01	12.04	0	0	0	115.4	338.47	664.34	0	0	0.02	11.228	1.63333e-14	5.10344e-11	up	K13411 dual oxidase [EC:1.6.3.1 1.11.1.-] | (RefSeq) putative respiratory burst oxidase homolog protein H (A)	PREDICTED: putative respiratory burst oxidase homolog protein H isoform X2 [Elaeis guineensis]	RecName: Full=Putative respiratory burst oxidase homolog protein H; EC=1.11.1.-; EC=1.6.3.-; AltName: Full=NADPH oxidase RBOHH; Short=AtRBOHH;	SubName: Full=putative respiratory burst oxidase homolog protein H {ECO:0000313|RefSeq:XP_008783635.1};	Ferric reductase, NADH/NADPH oxidase and related proteins	GO:0016021,integral component of membrane; GO:0005509,calcium ion binding; GO:0050664,oxidoreductase activity, acting on NAD(P)H, oxygen as acceptor; GO:0004601,peroxidase activity	Ferric reductase like transmembrane component
Cluster-20636.91049	91.72	99.67	90.12	56.6	62.18	56.48	712	802	727	393	614	528	0.814355	2.05081e-14	6.1409e-11	false	K02265 cytochrome c oxidase subunit 5b | (RefSeq) cytochrome c oxidase subunit 5b-2, mitochondrial (A)	PREDICTED: cytochrome c oxidase subunit 5b-2, mitochondrial [Elaeis guineensis]	RecName: Full=Cytochrome c oxidase subunit 5b-1, mitochondrial; Short=AtCOX5b-1; Flags: Precursor;	SubName: Full=cytochrome c oxidase subunit 5b-2, mitochondrial-like {ECO:0000313|RefSeq:XP_008785199.1};	Cytochrome c oxidase, subunit Vb/COX4	GO:0009535,chloroplast thylakoid membrane; GO:0005751,mitochondrial respiratory chain complex IV; GO:0005739,mitochondrion; GO:0050897,cobalt ion binding; GO:0004129,cytochrome-c oxidase activity; GO:0046872,metal ion binding; GO:0008270,zinc ion binding; GO:0042776,mitochondrial ATP synthesis coupled proton transport; GO:0006123,mitochondrial electron transport, cytochrome c to oxygen	Zinc-finger domain
Cluster-20636.81911	0.54	0.16	0.15	6.24	7.13	5.25	29	9	8	300	486	343	-4.34575	2.43843e-14	7.00951e-11	down	K14857 AdoMet-dependent rRNA methyltransferase SPB1 [EC:2.1.1.-] | (RefSeq) putative rRNA methyltransferase (A)	PREDICTED: uncharacterized protein LOC103718591 [Phoenix dactylifera]	--	SubName: Full=uncharacterized protein LOC103718591 {ECO:0000313|RefSeq:XP_008805704.1};	FOG: Reverse transcriptase	--	--
Cluster-20636.32501	10.62	8.46	9.11	0	0	0	127.38	105.45	112.8	0	0	0	9.53365	2.73925e-14	7.5714e-11	up	K21806 protein N-lysine methyltransferase METTL21D [EC:2.1.1.-] | (RefSeq) protein-lysine methyltransferase METTL21D (A)	PREDICTED: protein-lysine methyltransferase METTL21D [Phoenix dactylifera]	--	SubName: Full=protein-lysine methyltransferase METTL21D {ECO:0000313|RefSeq:XP_008798204.1};	Putative N2,N2-dimethylguanosine tRNA methyltransferase	GO:0008168,methyltransferase activity	Methyltransferase domain
Cluster-20636.104107	0	0	0	1.75	2.73	1.31	0	0	0	145.83	321.97	148.43	-9.82697	3.28835e-14	8.75249e-11	down	--	--	--	--	--	--	--
Cluster-20636.66300	40.92	112.19	153.18	8.99	5.07	4.13	1352.55	3870.93	5192.28	267.52	214	166.79	4.18204	4.19088e-14	1.07563e-10	up	K01626 3-deoxy-7-phosphoheptulonate synthase [EC:2.5.1.54] | (RefSeq) phospho-2-dehydro-3-deoxyheptonate aldolase 1, chloroplastic (A)	PREDICTED: phospho-2-dehydro-3-deoxyheptonate aldolase 1, chloroplastic [Elaeis guineensis]	RecName: Full=Phospho-2-dehydro-3-deoxyheptonate aldolase 1, chloroplastic; EC=2.5.1.54; AltName: Full=3-deoxy-D-arabino-heptulosonate 7-phosphate synthase 1; AltName: Full=DAHP synthase 1; AltName: Full=Phospho-2-keto-3-deoxyheptonate aldolase 1; Flags: Precursor;	RecName: Full=Phospho-2-dehydro-3-deoxyheptonate aldolase {ECO:0000256|RuleBase:RU363071}; EC=2.5.1.54 {ECO:0000256|RuleBase:RU363071};	--	GO:0009507,chloroplast; GO:0016020,membrane; GO:0003849,3-deoxy-7-phosphoheptulonate synthase activity; GO:0009073,aromatic amino acid family biosynthetic process; GO:0009423,chorismate biosynthetic process	Class-II DAHP synthetase family
Cluster-20636.25924	15.6	14.77	13.55	4.28	3.14	2.72	203	200	182	50	52	43	2.24501	5.09602e-14	1.25949e-10	up	--	--	--	--	--	--	--
Cluster-20636.52285	0	0	0	8.34	25.28	2.27	0	0	0	412.55	1771.91	152.67	-11.6788	5.25774e-14	1.25949e-10	down	K02357 elongation factor Ts | (RefSeq) hypothetical protein (A)	PREDICTED: uncharacterized protein LOC105054818 isoform X1 [Elaeis guineensis]	RecName: Full=rRNA biogenesis protein RRP5; AltName: Full=Ribosomal RNA-processing protein 5;	SubName: Full=uncharacterized protein LOC103719423 {ECO:0000313|RefSeq:XP_017701284.1};	--	GO:0005730,nucleolus; GO:0005886,plasma membrane; GO:0032040,small-subunit processome; GO:0003723,RNA binding; GO:0009553,embryo sac development; GO:0000466,maturation of 5.8S rRNA from tricistronic rRNA transcript (SSU-rRNA, 5.8S rRNA, LSU-rRNA); GO:0000462,maturation of SSU-rRNA from tricistronic rRNA transcript (SSU-rRNA, 5.8S rRNA, LSU-rRNA); GO:0006397,mRNA processing; GO:0006364,rRNA proces…	S1 RNA binding domain
Cluster-20636.106319	0.54	0.73	0.47	0	0	0	109.59	153.98	96.55	0	0.01	0	9.59595	7.31701e-14	1.69625e-10	up	K23286 neurobeachin-like protein 1/2 | (RefSeq) BEACH domain-containing protein B isoform X1 (A)	PREDICTED: BEACH domain-containing protein B isoform X1 [Elaeis guineensis]	RecName: Full=BEACH domain-containing protein B {ECO:0000303|PubMed:25618824}; AltName: Full=BEACH-domain homolog B {ECO:0000305};	SubName: Full=BEACH domain-containing protein B isoform X1 {ECO:0000313|RefSeq:XP_010254569.1, ECO:0000313|RefSeq:XP_010254570.1};	Kinase A-anchor protein Neurobeachin and related BEACH and WD40 repeat proteins	GO:0005739,mitochondrion	Anaphase-promoting complex subunit 4 WD40 domain
Cluster-20636.125639	0	0	0	11.95	11.92	3.37	0	0	0	332.16	469.84	127.25	-10.4853	8.09787e-14	1.8186e-10	down	K01551 arsenite/tail-anchored protein-transporting ATPase [EC:3.6.3.16 3.6.3.-] | (RefSeq) ATPase GET3-like (A)	PREDICTED: ATPase GET3-like isoform X1 [Elaeis guineensis]	RecName: Full=ATPase ARSA1 {ECO:0000305}; Short=Cr-ArsA1 {ECO:0000303|PubMed:28382961}; EC=3.6.-.- {ECO:0000305}; AltName: Full=Arsenical pump-driving ATPase homolog 1 {ECO:0000305}; AltName: Full=Arsenite-stimulated ATPase homolog 1 {ECO:0000305}; AltName: Full=Protein ANTENNA SIZE MUTANT 1 {ECO:0000303|PubMed:23167510};	SubName: Full=ATPase GET3-like {ECO:0000313|RefSeq:XP_008802599.1};	Putative arsenite-translocating ATPase	GO:0005829,cytosol; GO:0005524,ATP binding; GO:0016887,ATPase activity	Anion-transporting ATPase
Cluster-20636.90420	860.09	893.16	964.74	475.63	502.38	574.24	11048.8	11936.8	12791.5	5483.85	8225.48	8952.87	0.929048	1.14842e-13	2.50095e-10	false	K02701 photosystem I subunit PsaN | (RefSeq) photosystem I reaction center subunit N, chloroplastic-like (A)	PREDICTED: photosystem I reaction center subunit N, chloroplastic isoform X1 [Phoenix dactylifera]	RecName: Full=Photosystem I reaction center subunit N, chloroplastic; Short=PSI-N; Flags: Precursor;	SubName: Full=photosystem I reaction center subunit N, chloroplastic isoform X1 {ECO:0000313|RefSeq:XP_008808478.1};	--	GO:0009535,chloroplast thylakoid membrane; GO:0009522,photosystem I; GO:0019904,protein domain specific binding; GO:0015979,photosynthesis	Photosystem I reaction centre subunit N (PSAN or PSI-N)
Cluster-20636.131534	0.69	0.82	0.6	6.04	8.76	9.33	9	11	8	70.24	144.64	146.77	-3.39402	1.54867e-13	3.27338e-10	down	--	PREDICTED: uncharacterized protein LOC105034334 [Elaeis guineensis]	--	SubName: Full=uncharacterized protein LOC103723190 {ECO:0000313|RefSeq:XP_008812248.1};	--	--	--
Cluster-20636.136475	5.11	66.19	232.49	0.35	0.13	0.07	63.26	852.44	2972.44	3.86	2	1	9.26913	1.78717e-13	3.66958e-10	up	K20628 expansin | (RefSeq) expansin-A10 (A)	PREDICTED: expansin-A10 [Elaeis guineensis]	RecName: Full=Expansin-A15; Short=AtEXPA15; AltName: Full=Alpha-expansin-15; Short=At-EXP15; Short=AtEx15; AltName: Full=Ath-ExpAlpha-1.3; Flags: Precursor;	SubName: Full=expansin-A15-like {ECO:0000313|RefSeq:XP_008797331.1};	--	GO:0005618,cell wall; GO:0005576,extracellular region; GO:0016020,membrane; GO:0009664,plant-type cell wall organization; GO:0006949,syncytium formation	Lytic transglycolase
Cluster-20636.142109	18.66	21.04	22.71	3.96	1.69	2.11	320	376	401	61	37	44	3.12524	1.9943e-13	3.98112e-10	up	K18801 glucuronoxylan 4-O-methyltransferase [EC:2.1.1.112] | (RefSeq) glucuronoxylan 4-O-methyltransferase 3-like (A)	PREDICTED: probable methyltransferase At1g27930 [Elaeis guineensis]	RecName: Full=Probable methyltransferase At1g27930; EC=2.1.1.- {ECO:0000305};	SubName: Full=probable methyltransferase At1g27930 {ECO:0000313|RefSeq:XP_008801843.1};	--	GO:0005768,endosome; GO:0005794,Golgi apparatus; GO:0000139,Golgi membrane; GO:0016021,integral component of membrane; GO:0005802,trans-Golgi network; GO:0008168,methyltransferase activity; GO:0045492,xylan biosynthetic process	Polysaccharide biosynthesis
Cluster-20636.91025	24.79	23.32	26.97	74.4	66.63	56.87	447.24	438.37	500.72	1206.61	1533.44	1249.37	-1.28195	3.99588e-13	7.76118e-10	down	K16276 zinc finger protein-like protein | (RefSeq) zinc finger protein BRUTUS-like (A)	PREDICTED: zinc finger protein BRUTUS-like isoform X1 [Elaeis guineensis]	RecName: Full=Zinc finger protein BRUTUS {ECO:0000303|PubMed:20675571}; AltName: Full=Protein EMBRYO DEFECTIVE 2454 {ECO:0000303|PubMed:20675571};	SubName: Full=uncharacterized protein LOC103709367 isoform X1 {ECO:0000313|RefSeq:XP_017698879.1};	Zn-finger protein	GO:0016021,integral component of membrane; GO:0005634,nucleus; GO:0005506,iron ion binding; GO:0016874,ligase activity; GO:0061630,ubiquitin protein ligase activity; GO:0008270,zinc ion binding; GO:0010106,cellular response to iron ion starvation; GO:0060586,multicellular organismal iron ion homeostasis; GO:0016567,protein ubiquitination	Zinc finger, C3HC4 type (RING finger)
Cluster-20636.23815	6.05	9.82	7.13	1.34	0.68	1.01	230	390	278	46	33	47	3.03574	4.6265e-13	8.74956e-10	up	K01379 cathepsin D [EC:3.4.23.5] | (RefSeq) probable aspartyl protease At4g16563 (A)	PREDICTED: probable aspartyl protease At4g16563 [Elaeis guineensis]	RecName: Full=Aspartic proteinase nepenthesin-2; EC=3.4.23.12; AltName: Full=Nepenthesin-II; Flags: Precursor;	SubName: Full=probable aspartyl protease At4g16563 {ECO:0000313|RefSeq:XP_008798866.1};	Aspartyl protease	GO:0005576,extracellular region; GO:0004190,aspartic-type endopeptidase activity	Eukaryotic aspartyl protease
Cluster-20636.72515	0.43	0.59	0.47	2.29	2.2	3.39	71.48	102.21	78.38	340.59	462.64	686.54	-2.3031	7.38646e-13	1.3611e-09	down	--	PREDICTED: probable plastid-lipid-associated protein 14, chloroplastic [Elaeis guineensis]	RecName: Full=Probable plastid-lipid-associated protein 14, chloroplastic; Short=AtPap14; AltName: Full=Fibrillin-11; AltName: Full=OBP3-responsive protein 1; Flags: Precursor;	SubName: Full=probable plastid-lipid-associated protein 14, chloroplastic {ECO:0000313|RefSeq:XP_008798442.1};	Protein kinase PCTAIRE and related kinases	GO:0009507,chloroplast; GO:0005634,nucleus; GO:0005524,ATP binding; GO:0004693,cyclin-dependent protein serine/threonine kinase activity; GO:0006468,protein phosphorylation; GO:0010468,regulation of gene expression; GO:0007346,regulation of mitotic cell cycle	Protein kinase domain
Cluster-20636.114819	6.36	8.45	4.77	0.72	1.32	1.15	242.48	336.65	186.62	24.82	64.42	53.42	2.73806	8.49174e-13	1.52565e-09	up	K14638 solute carrier family 15 (peptide/histidine transporter), member 3/4 | (RefSeq) uncharacterized protein LOC110819790 (A)	PREDICTED: uncharacterized protein LOC105048593 [Elaeis guineensis]	--	SubName: Full=uncharacterized protein LOC103712704 {ECO:0000313|RefSeq:XP_008797516.1};	--	--	--
Cluster-20636.49069	5.5	42.36	81.12	0.12	0.09	0.18	50	400	765	1	1	2	8.50433	1.55207e-12	2.72048e-09	up	--	PREDICTED: transcription factor bHLH69-like [Elaeis guineensis]	RecName: Full=Transcription factor UPBEAT1; AltName: Full=Basic helix-loop-helix protein 151; Short=AtbHLH151; Short=bHLH 151; AltName: Full=Transcription factor EN 146; AltName: Full=Transcription factor bHLH151; AltName: Full=bHLH transcription factor bHLH151;	SubName: Full=transcription factor UPBEAT1 {ECO:0000313|RefSeq:XP_008791711.1};	--	GO:0005634,nucleus; GO:0003677,DNA binding; GO:0003700,DNA-binding transcription factor activity; GO:0046983,protein dimerization activity; GO:0030154,cell differentiation; GO:2000280,regulation of root development; GO:0006355,regulation of transcription, DNA-templated; GO:0006351,transcription, DNA-templated	--
Cluster-20636.14025	3.25	6.02	10.5	0	0	0	70.68	136.41	234.46	0	0	0	9.8872	2.60789e-12	4.46228e-09	up	K14294 partner of Y14 and mago | (RefSeq) partner of Y14 and mago-like (A)	PREDICTED: partner of Y14 and mago-like [Elaeis guineensis]	RecName: Full=Partner of Y14 and mago {ECO:0000305}; Short=AtPYM {ECO:0000303|PubMed:21676911};	SubName: Full=partner of Y14 and mago-like isoform X1 {ECO:0000313|RefSeq:XP_008801039.1};	Uncharacterized conserved protein	GO:0005737,cytoplasm; GO:0005730,nucleolus; GO:0005654,nucleoplasm; GO:0003723,RNA binding; GO:0051028,mRNA transport; GO:0000184,nuclear-transcribed mRNA catabolic process, nonsense-mediated decay; GO:0010628,positive regulation of gene expression; GO:0006417,regulation of translation	Mago binding
Cluster-20636.96243	61.43	64.41	65.69	114.12	112.18	104.88	1473	1611	1618	2462	3433	3069	-0.674216	3.03155e-12	5.06657e-09	false	--	PREDICTED: protein KINESIN LIGHT CHAIN-RELATED 1-like [Elaeis guineensis]	--	SubName: Full=kinesin light chain 4-like {ECO:0000313|RefSeq:XP_008795853.1};	--	--	--
Cluster-20636.141901	2.68	11.39	25.58	0.34	0.16	0.17	105	466.22	1027.46	12	8	8	6.01789	3.88024e-12	6.33758e-09	up	K20887 xyloglucan glycosyltransferase 4 [EC:2.4.1.-] | (RefSeq) xyloglucan glycosyltransferase 4 (A)	PREDICTED: probable xyloglucan glycosyltransferase 5 [Phoenix dactylifera]	RecName: Full=Probable xyloglucan glycosyltransferase 5; EC=2.4.1.-; AltName: Full=Cellulose synthase-like protein C5; Short=AtCslC5;	SubName: Full=probable xyloglucan glycosyltransferase 5 {ECO:0000313|RefSeq:XP_008779603.1};	--	GO:0000139,Golgi membrane; GO:0016021,integral component of membrane; GO:0005634,nucleus; GO:0016757,transferase activity, transferring glycosyl groups; GO:0071555,cell wall organization	Chitin synthase
Cluster-20636.122071	0	0	0	5.16	4.89	2	0	0.07	0	165.69	222.61	87.27	-9.52127	4.82745e-12	7.70944e-09	down	K19983 exocyst complex component 1 | (RefSeq) exocyst complex component SEC3A-like (A)	PREDICTED: exocyst complex component SEC3A-like isoform X2 [Elaeis guineensis]	RecName: Full=Exocyst complex component SEC3A {ECO:0000303|PubMed:19895414}; Short=AtSec3a {ECO:0000303|PubMed:19895414};	SubName: Full=LOW QUALITY PROTEIN: exocyst complex component SEC3A-like {ECO:0000313|RefSeq:XP_017701685.1};	Exocyst protein Sec3	GO:0005856,cytoskeleton; GO:0005829,cytosol; GO:0000145,exocyst; GO:0070062,extracellular exosome; GO:0009524,phragmoplast; GO:0005886,plasma membrane; GO:0017049,GTP-Rho binding; GO:0005546,phosphatidylinositol-4,5-bisphosphate binding; GO:0051601,exocyst localization; GO:0006887,exocytosis; GO:0006893,Golgi to plasma membrane transport	Vps52 / Sac2 family
Cluster-2476.0	1.36	1.99	3.26	0	0	0	67.44	103.04	165.93	0	0	0	9.49503	5.00569e-12	7.82031e-09	up	K19878 ELKS/RAB6-interacting/CAST family member 2 | (RefSeq) putative WEB family protein At1g65010, chloroplastic (A)	PREDICTED: WEB family protein At3g02930, chloroplastic [Elaeis guineensis]	RecName: Full=WEB family protein At3g02930, chloroplastic; Flags: Precursor;	SubName: Full=WEB family protein At3g02930, chloroplastic-like {ECO:0000313|RefSeq:XP_008788655.1};	--	GO:0009507,chloroplast; GO:0005783,endoplasmic reticulum; GO:0005875,microtubule associated complex; GO:0000795,synaptonemal complex; GO:0007131,reciprocal meiotic recombination	Weak chloroplast movement under blue light
Cluster-20636.114097	4.92	4.37	3.2	17.56	17.17	25.54	118.53	109.86	79.28	380.89	528.22	751.54	-2.16155	5.24313e-12	8.01697e-09	down	--	PREDICTED: uncharacterized protein LOC105060294 [Elaeis guineensis]	--	SubName: Full=uncharacterized protein LOC103712748 {ECO:0000313|RefSeq:XP_008797589.1};	Uncharacterized conserved protein	--	Redoxin
Cluster-20636.145978	0	0	0	2.35	3.38	2.39	0	0	0	69.15	140.76	95.57	-8.82182	7.39588e-12	1.1073e-08	down	--	PREDICTED: uncharacterized protein LOC105054180 isoform X5 [Elaeis guineensis]	--	SubName: Full=uncharacterized protein LOC103716893 isoform X4 {ECO:0000313|RefSeq:XP_008803307.1};	--	--	--
Cluster-20636.82982	2.75	2.85	3.17	7.82	7.74	6.39	188.17	203.41	222.23	481.87	676.25	535.31	-1.21064	7.85709e-12	1.15235e-08	down	K08789 microtubule-associated serine/threonine kinase [EC:2.7.11.1] | (RefSeq) probable serine/threonine protein kinase IRE4 (A)	PREDICTED: probable serine/threonine protein kinase IRE4 isoform X2 [Elaeis guineensis]	RecName: Full=Probable serine/threonine protein kinase IRE4 {ECO:0000305}; Short=AtIRE4 {ECO:0000303|PubMed:17237187}; EC=2.7.11.1 {ECO:0000305};	SubName: Full=probable serine/threonine protein kinase IRE4 {ECO:0000313|RefSeq:XP_008809595.1};	Microtubule-associated serine/threonine kinase and related proteins	GO:0005622,intracellular; GO:0005524,ATP binding; GO:0046872,metal ion binding; GO:0004674,protein serine/threonine kinase activity; GO:0035556,intracellular signal transduction; GO:0018105,peptidyl-serine phosphorylation	Lipopolysaccharide kinase (Kdo/WaaP) family
Cluster-20636.31177	1.84	3.91	5.29	0	0	0	58.37	129.76	172.25	0	0	0	9.59311	9.03801e-12	1.29903e-08	up	K03256 tRNA (adenine-N(1)-)-methyltransferase non-catalytic subunit | (RefSeq) tRNA (adenine(58)-N(1))-methyltransferase non-catalytic subunit trm6 (A)	PREDICTED: tRNA (adenine(58)-N(1))-methyltransferase non-catalytic subunit trm6 [Phoenix dactylifera]	--	RecName: Full=tRNA (adenine(58)-N(1))-methyltransferase non-catalytic subunit TRM6 {ECO:0000256|PIRNR:PIRNR038170};	tRNA(1-methyladenosine) methyltransferase, subunit GCD10	GO:0008168,methyltransferase activity	Gcd10p family
Cluster-20636.122231	1.22	1.32	3.34	0	0	0	79.07	89.45	222.58	0	0	0	9.71571	1.00529e-11	1.41657e-08	up	K07253 phenylpyruvate tautomerase [EC:5.3.2.1] | (RefSeq) macrophage migration inhibitory factor homolog (A)	PREDICTED: macrophage migration inhibitory factor homolog [Elaeis guineensis]	--	SubName: Full=macrophage migration inhibitory factor homolog {ECO:0000313|RefSeq:XP_008811444.1};	Macrophage migration inhibitory factor	--	Macrophage migration inhibitory factor (MIF)
Cluster-20636.137560	62.07	65.71	70.5	33.71	27.93	33.26	965.52	1064.49	1129.75	471	553.92	629.22	1.17946	1.15494e-11	1.59615e-08	up	K08360 cytochrome b-561 [EC:1.16.5.1] | (RefSeq) probable ascorbate-specific transmembrane electron transporter 1 (A)	PREDICTED: probable ascorbate-specific transmembrane electron transporter 1 [Phoenix dactylifera]	RecName: Full=Probable ascorbate-specific transmembrane electron transporter 1; EC=1.-.-.-; AltName: Full=Cytochrome b561-1;	SubName: Full=probable ascorbate-specific transmembrane electron transporter 1 {ECO:0000313|RefSeq:XP_008778726.1};	Cytochrome b	GO:0016021,integral component of membrane; GO:0046872,metal ion binding; GO:0016491,oxidoreductase activity; GO:0055114,oxidation-reduction process	Eukaryotic cytochrome b561
Cluster-20636.67481	23.97	51.93	44.32	7.38	3.68	5.67	771.87	1745.49	1463.58	214.02	151.15	223.16	2.95015	1.31046e-11	1.77691e-08	up	K12639 cytochrome P450 family 724 subfamily B polypeptide 1 [EC:1.14.13.-] | (RefSeq) cytochrome P450 724B1-like (A)	PREDICTED: protein ALTERED XYLOGLUCAN 4-like [Elaeis guineensis]	RecName: Full=Protein ALTERED XYLOGLUCAN 4-like; AltName: Full=Protein trichome birefringence-like 22;	SubName: Full=protein ALTERED XYLOGLUCAN 4-like {ECO:0000313|RefSeq:XP_008806514.2};	--	GO:0005794,Golgi apparatus; GO:0016021,integral component of membrane; GO:0016413,O-acetyltransferase activity; GO:0010411,xyloglucan metabolic process	PMR5 N terminal Domain
Cluster-20636.79979	0.18	0.34	0.41	0	0	0	55.23	110.66	131.32	0	0	0	9.31535	1.41351e-11	1.88115e-08	up	K08852 serine/threonine-protein kinase/endoribonuclease IRE1 [EC:2.7.11.1 3.1.26.-] | (RefSeq) serine/threonine-protein kinase/endoribonuclease IRE1b (A)	PREDICTED: serine/threonine-protein kinase/endoribonuclease IRE1b [Elaeis guineensis]	RecName: Full=Serine/threonine-protein kinase/endoribonuclease IRE1a; AltName: Full=Endoplasmic reticulum-to-nucleus signaling 1-2; AltName: Full=Inositol-requiring protein 1-2; Short=AtIRE1-2; AltName: Full=Serine/threonine-protein kinase/endoribonuclease IRE1-2; Includes: RecName: Full=Serine/threonine-protein kinase; EC=2.7.11.1; Includes: RecName: Full=Endoribonuclease; EC=3.1.26.-; Flags: Pr…	SubName: Full=serine/threonine-protein kinase/endoribonuclease IRE1a isoform X1 {ECO:0000313|RefSeq:XP_008786667.1};	Serine/threonine protein kinase and endoribonuclease ERN1/IRE1, sensor of the unfolded protein response pathway	GO:0005783,endoplasmic reticulum; GO:0042406,extrinsic component of endoplasmic reticulum membrane; GO:0016021,integral component of membrane; GO:0005524,ATP binding; GO:0004521,endoribonuclease activity; GO:0046872,metal ion binding; GO:0004674,protein serine/threonine kinase activity; GO:0006987,NA; GO:0009816,defense response to bacterium, incompatible interaction; GO:0030968,endoplasmic retic…	Protein tyrosine kinase
Cluster-20636.87580	1.43	1.94	1.99	0	0.06	0	99.21	140.14	141	0.03	5.2	0	6.60113	1.48693e-11	1.94288e-08	up	K14164 glycyl-tRNA synthetase [EC:6.1.1.14] | (RefSeq) glycine--tRNA ligase, chloroplastic/mitochondrial 2 (A)	PREDICTED: glycine--tRNA ligase, chloroplastic/mitochondrial 2 isoform X2 [Elaeis guineensis]	RecName: Full=Glycine--tRNA ligase, chloroplastic/mitochondrial 2 {ECO:0000305}; EC=6.1.1.14 {ECO:0000269|PubMed:11278923}; AltName: Full=Glycyl-tRNA synthetase 2 {ECO:0000303|PubMed:11278923}; Short=GlyRS-2 {ECO:0000303|PubMed:11278923}; AltName: Full=Protein EMBRYO-DEFECTIVE-DEVELOPMENT 1 {ECO:0000303|PubMed:9707529}; Flags: Precursor;	SubName: Full=glycine--tRNA ligase, chloroplastic/mitochondrial 2 isoform X1 {ECO:0000313|RefSeq:XP_008776005.1};	--	GO:0009507,chloroplast; GO:0009570,chloroplast stroma; GO:0005739,mitochondrion; GO:0005524,ATP binding; GO:0004820,glycine-tRNA ligase activity; GO:0046983,protein dimerization activity; GO:0009793,embryo development ending in seed dormancy; GO:0006426,glycyl-tRNA aminoacylation; GO:0045995,regulation of embryonic development	Glycyl-tRNA synthetase beta subunit
Cluster-20636.86596	0.31	0.43	0.17	2.68	3.56	2.64	13.25	18.91	7.47	101.85	191.91	136.09	-3.18008	1.53368e-11	1.96818e-08	down	K00434 L-ascorbate peroxidase [EC:1.11.1.11] | (RefSeq) L-ascorbate peroxidase 1, cytosolic (A)	PREDICTED: L-ascorbate peroxidase 1, cytosolic isoform X1 [Phoenix dactylifera]	RecName: Full=L-ascorbate peroxidase 2, cytosolic {ECO:0000305}; EC=1.11.1.11 {ECO:0000269|PubMed:15685422}; AltName: Full=APXb {ECO:0000303|PubMed:15685422}; AltName: Full=OsAPx2 {ECO:0000303|PubMed:15599508};	SubName: Full=L-ascorbate peroxidase 1, cytosolic isoform X1 {ECO:0000313|RefSeq:XP_008783664.1}; SubName: Full=L-ascorbate peroxidase 1, cytosolic isoform X2 {ECO:0000313|RefSeq:XP_008783667.1};	--	GO:0009507,chloroplast; GO:0004130,cytochrome-c peroxidase activity; GO:0020037,heme binding; GO:0016688,L-ascorbate peroxidase activity; GO:0046872,metal ion binding; GO:0034599,cellular response to oxidative stress; GO:0042744,hydrogen peroxide catabolic process; GO:0000302,response to reactive oxygen species	Peroxidase
Cluster-20636.62804	3.4	6.73	4.17	1.04	0.84	0.77	288.19	597.07	361.95	79.15	90.85	79.72	2.55087	1.85741e-11	2.33411e-08	up	K12309 beta-galactosidase [EC:3.2.1.23] | (RefSeq) beta-galactosidase 2 (A)	PREDICTED: beta-galactosidase-like isoform X1 [Phoenix dactylifera]	RecName: Full=Beta-galactosidase 4; Short=Lactase 4; EC=3.2.1.23; Flags: Precursor;	RecName: Full=Beta-galactosidase {ECO:0000256|RuleBase:RU000675}; EC=3.2.1.23 {ECO:0000256|RuleBase:RU000675};	Beta-galactosidase	GO:0048046,apoplast; GO:0005618,cell wall; GO:0005773,vacuole; GO:0004565,beta-galactosidase activity; GO:0005975,carbohydrate metabolic process	Beta-galactosidase
Cluster-20636.93746	82.62	101.97	84.73	50.37	54.23	53.96	2833.43	3651.12	2979.79	1555.46	2374.66	2262.39	0.879381	1.89512e-11	2.33411e-08	false	K05350 beta-glucosidase [EC:3.2.1.21] | (RefSeq) beta-glucosidase 1 (A)	PREDICTED: beta-glucosidase 1 [Elaeis guineensis]	RecName: Full=Beta-glucosidase 1; Short=Os1bglu1; EC=3.2.1.21; Flags: Precursor;	SubName: Full=beta-glucosidase 1-like {ECO:0000313|RefSeq:XP_008792825.1};	Beta-glucosidase, lactase phlorizinhydrolase, and related proteins	GO:0008422,beta-glucosidase activity; GO:0102483,scopolin beta-glucosidase activity; GO:0005975,carbohydrate metabolic process; GO:1901657,glycosyl compound metabolic process	Glycosyl hydrolase family 1
Cluster-20636.33339	30.91	39.64	33.71	14.86	13.8	11.82	285.81	380.45	323.01	123.05	162.45	132.01	1.49604	1.91626e-11	2.33411e-08	up	K08738 cytochrome c | (RefSeq) cytochrome c (A)	PREDICTED: cytochrome c [Phoenix dactylifera]	RecName: Full=Cytochrome c;	SubName: Full=cytochrome c {ECO:0000313|RefSeq:XP_008795309.1};	Cytochrome c	GO:0005758,mitochondrial intermembrane space; GO:0070469,respiratory chain; GO:0009055,electron transfer activity; GO:0020037,heme binding; GO:0046872,metal ion binding; GO:0006123,mitochondrial electron transport, cytochrome c to oxygen; GO:0006122,mitochondrial electron transport, ubiquinol to cytochrome c	Cytochrome C oxidase, cbb3-type, subunit III
Cluster-20636.91546	346.72	1137.6	1065.96	64.27	48.46	115.67	5554	18980	17588	925	990	2254	3.59482	1.96847e-11	2.35773e-08	up	K11855 ubiquitin carboxyl-terminal hydrolase 36/42 [EC:3.4.19.12] | (RefSeq) ubiquitin carboxyl-terminal hydrolase 36 (A)	PREDICTED: 14 kDa proline-rich protein DC2.15-like [Elaeis guineensis]	RecName: Full=Lipid transfer protein EARLI 1; AltName: Full=Protein EARLY ARABIDOPSIS ALUMINUM INDUCED 1; Short=pEARLI1; Flags: Precursor;	SubName: Full=14 kDa proline-rich protein DC2.15-like {ECO:0000313|RefSeq:XP_008786990.1};	--	GO:0009707,chloroplast outer membrane; GO:0005783,endoplasmic reticulum; GO:0005576,extracellular region; GO:0009505,plant-type cell wall; GO:0009506,plasmodesma; GO:0050832,defense response to fungus; GO:0009682,induced systemic resistance; GO:0009737,response to abscisic acid; GO:0009409,response to cold; GO:0009651,response to salt stress	Probable lipid transfer
Cluster-20636.117613	0	0	0	0.98	0.9	0.44	0	0	0	118.82	155.82	73.45	-9.0686	3.30549e-11	3.88085e-08	down	K05391 cyclic nucleotide gated channel, plant | (RefSeq) cyclic nucleotide-gated ion channel 1-like (A)	Cyclic nucleotide-gated ion channel 1 [Apostasia shenzhenica]	RecName: Full=Cyclic nucleotide-gated ion channel 1; Short=AtCNGC1; AltName: Full=Cyclic nucleotide- and calmodulin-regulated ion channel 1;	SubName: Full=Cyclic nucleotide-gated ion channel 1 {ECO:0000313|EMBL:PKA55914.1};	K+-channel ERG and related proteins, contain PAS/PAC sensor domain	GO:0005887,integral component of plasma membrane; GO:0005886,plasma membrane; GO:0005516,calmodulin binding; GO:0030552,cAMP binding; GO:0030553,cGMP binding; GO:0005216,ion channel activity; GO:0042391,regulation of membrane potential	--
Cluster-20636.88314	0.23	0.07	0.05	2.43	5.91	3.33	9	3	2	84	289	156	-4.8941	3.35032e-11	3.88085e-08	down	K01188 beta-glucosidase [EC:3.2.1.21] | (RefSeq) uncharacterized protein LOC106394339 (A)	PREDICTED: uncharacterized protein LOC103715119 [Phoenix dactylifera]	RecName: Full=Putative ribonuclease H protein At1g65750; EC=3.1.26.4;	SubName: Full=uncharacterized protein LOC103715119 {ECO:0000313|RefSeq:XP_008800872.1};	FOG: Reverse transcriptase	GO:0046872,metal ion binding; GO:0003676,nucleic acid binding; GO:0004523,RNA-DNA hybrid ribonuclease activity	Reverse transcriptase (RNA-dependent DNA polymerase)
Cluster-20636.97901	575.86	530.32	643.79	363.37	424.78	368.38	11959.5	11483.4	13745.8	6787.1	11256.6	9327.18	0.717423	3.40213e-11	3.88085e-08	false	K14332 photosystem I subunit PsaO | (RefSeq) photosystem I subunit O (A)	PREDICTED: photosystem I subunit O [Elaeis guineensis]	RecName: Full=Photosystem I subunit O; Short=PSI-O; Flags: Precursor;	SubName: Full=photosystem I subunit O {ECO:0000313|RefSeq:XP_008784066.1};	--	GO:0009507,chloroplast; GO:0009535,chloroplast thylakoid membrane; GO:0016021,integral component of membrane; GO:0009522,photosystem I; GO:0009579,thylakoid; GO:0009768,photosynthesis, light harvesting in photosystem I; GO:0009767,photosynthetic electron transport chain	--
Cluster-20636.77458	6.23	2.99	5.85	30.25	25.45	33.75	89.6	44.79	86.76	390.84	466.74	590.03	-2.4527	3.8123e-11	4.2808e-08	down	K00799 glutathione S-transferase [EC:2.5.1.18] | (RefSeq) glutathione S-transferase U17-like (A)	PREDICTED: glutathione S-transferase U17-like [Phoenix dactylifera]	RecName: Full=Glutathione S-transferase U17; Short=AtGSTU17; EC=2.5.1.18; AltName: Full=GST class-tau member 17; AltName: Full=Glutathione S-transferase 30; AltName: Full=Protein EARLY RESPONSIVE TO DEHYDRATION 9;	SubName: Full=glutathione S-transferase U17-like {ECO:0000313|RefSeq:XP_008780084.1};	Glutathione S-transferase	GO:0009507,chloroplast; GO:0005737,cytoplasm; GO:0005829,cytosol; GO:0004364,glutathione transferase activity; GO:0009704,de-etiolation; GO:0006749,glutathione metabolic process; GO:0048527,lateral root development; GO:0080148,negative regulation of response to water deprivation; GO:0040008,regulation of growth; GO:0060416,response to growth hormone; GO:0080167,response to karrikin; GO:0009651,re…	Glutathione S-transferase, C-terminal domain
Cluster-20636.77507	16.42	8.3	13.86	0	0.63	0.41	272.79	143.69	237.11	0	13.28	8.36	5.35612	4.83317e-11	5.34363e-08	up	--	PREDICTED: uncharacterized protein Mb2734 isoform X1 [Phoenix dactylifera]	--	SubName: Full=uncharacterized protein Mb2734 isoform X1 {ECO:0000313|RefSeq:XP_008781871.1};	Predicted hydrolase/acyltransferase (alpha/beta hydrolase superfamily)	--	Alpha/beta hydrolase family
Cluster-20636.148296	1.31	0.75	1.49	0	0	0	83.13	50.1	97.04	0	0	0	8.9508	5.31381e-11	5.75702e-08	up	K19355 mannan endo-1,4-beta-mannosidase [EC:3.2.1.78] | (RefSeq) mannan endo-1,4-beta-mannosidase 2 (A)	PREDICTED: mannan endo-1,4-beta-mannosidase 2 [Phoenix dactylifera]	RecName: Full=Mannan endo-1,4-beta-mannosidase 2; EC=3.2.1.78; AltName: Full=Beta-mannanase 2; AltName: Full=Endo-beta-1,4-mannanase 2; Short=AtMAN2; Flags: Precursor;	SubName: Full=mannan endo-1,4-beta-mannosidase 2 {ECO:0000313|RefSeq:XP_008791709.1};	--	GO:0005576,extracellular region; GO:0016985,mannan endo-1,4-beta-mannosidase activity; GO:0046355,mannan catabolic process; GO:0010412,mannan metabolic process	--
Cluster-20636.99261	1617.11	1541.71	1632.79	890.49	703.99	898.67	6953	6821	7394	3401	3836	4581	1.08183	5.36729e-11	5.75702e-08	up	K02638 plastocyanin | (RefSeq) plastocyanin B'/B'' (A)	PREDICTED: plastocyanin B'/B'' [Elaeis guineensis]	RecName: Full=Plastocyanin, chloroplastic; Flags: Precursor;	RecName: Full=Plastocyanin {ECO:0000256|RuleBase:RU363020};	--	GO:0009535,chloroplast thylakoid membrane; GO:0005507,copper ion binding; GO:0009055,electron transfer activity	Cupredoxin-like domain
Cluster-20636.57742	18.41	61.24	51.16	4.74	1.88	1.67	570.08	1980.03	1625.5	132.13	74.26	63.14	4.0888	5.88257e-11	6.21692e-08	up	K18878 BHLH transcription factor Upa20 | (RefSeq) Upa20; transcription factor bHLH137-like (A)	PREDICTED: transcription factor bHLH63 [Elaeis guineensis]	RecName: Full=Transcription factor bHLH49; AltName: Full=Basic helix-loop-helix protein 49; Short=AtbHLH49; Short=bHLH 49; AltName: Full=Protein ACTIVATOR FOR CELL ELONGATION 1; AltName: Full=Transcription factor EN 82; AltName: Full=bHLH transcription factor bHLH049;	SubName: Full=transcription factor bHLH63-like {ECO:0000313|RefSeq:XP_008784898.1};	--	GO:0005634,nucleus; GO:0003700,DNA-binding transcription factor activity; GO:0046983,protein dimerization activity; GO:0043565,sequence-specific DNA binding; GO:0040008,regulation of growth; GO:0006355,regulation of transcription, DNA-templated; GO:0006351,transcription, DNA-templated	Helix-loop-helix DNA-binding domain
Cluster-20636.119326	10.29	10.52	11.52	23.77	36.75	34.33	195.86	208.74	225.68	406.92	892.9	796.39	-1.42771	6.81619e-11	7.09921e-08	down	--	PREDICTED: uncharacterized oxidoreductase At4g09670-like [Elaeis guineensis]	RecName: Full=Uncharacterized oxidoreductase At4g09670; EC=1.-.-.-;	SubName: Full=uncharacterized oxidoreductase At4g09670-like {ECO:0000313|RefSeq:XP_008810258.1};	Dimeric dihydrodiol dehydrogenase	GO:0005829,cytosol; GO:0016491,oxidoreductase activity	Oxidoreductase family, NAD-binding Rossmann fold
Cluster-20636.98678	1141.59	1027.42	1116.46	667.58	607.91	721.9	2472	2260	2600	1266	1656	1796	0.891901	7.38633e-11	7.58312e-08	false	K08915 light-harvesting complex II chlorophyll a/b binding protein 4 | (RefSeq) chlorophyll a-b binding protein CP29.2, chloroplastic-like (A)	Lhcb4- protein, partial [Arabidopsis thaliana]	RecName: Full=Chlorophyll a-b binding protein CP29.2, chloroplastic; AltName: Full=LHCB4.2; AltName: Full=LHCII protein 4.2; Flags: Precursor;	RecName: Full=Chlorophyll a-b binding protein, chloroplastic {ECO:0000256|RuleBase:RU363080}; Flags: Fragment;	--	GO:0009507,chloroplast; GO:0009941,chloroplast envelope; GO:0009534,chloroplast thylakoid; GO:0009535,chloroplast thylakoid membrane; GO:0016021,integral component of membrane; GO:0016020,membrane; GO:0009522,photosystem I; GO:0009523,photosystem II; GO:0010287,plastoglobule; GO:0009579,thylakoid; GO:0016168,chlorophyll binding; GO:0046872,metal ion binding; GO:0031409,pigment binding; GO:0009768…	--
Cluster-20636.153302	9.41	10.68	8.15	4.43	3.88	3.66	452.58	537.05	401.82	192.17	238.24	215.62	1.35271	9.40428e-11	9.51886e-08	up	K10352 myosin heavy chain | (RefSeq) filament-like plant protein 3 (A)	PREDICTED: filament-like plant protein 3 [Elaeis guineensis]	RecName: Full=Filament-like plant protein; Short=LeFPP; Flags: Fragment;	SubName: Full=filament-like plant protein 3 {ECO:0000313|RefSeq:XP_017697187.1, ECO:0000313|RefSeq:XP_017697188.1};	--	--	BRE1 E3 ubiquitin ligase
Cluster-20636.67214	0.7	0.83	1.46	0	0	0	53.54	66.48	115.45	0	0	0	8.97994	9.77889e-11	9.64397e-08	up	K10406 kinesin family member C2/C3 | (RefSeq) carboxy-terminal kinesin 2-like (A)	PREDICTED: kinesin-like calmodulin-binding protein homolog isoform X2 [Phoenix dactylifera]	RecName: Full=Kinesin-like protein KIN-14I {ECO:0000305}; AltName: Full=Kinesin-like calmodulin-binding protein {ECO:0000305}; Short=OsKCBP {ECO:0000303|PubMed:19106179};	SubName: Full=kinesin-like calmodulin-binding protein homolog isoform X2 {ECO:0000313|RefSeq:XP_008781684.1};	Myosin VII, myosin IXB and related myosins	GO:0005737,cytoplasm; GO:0005871,kinesin complex; GO:0005874,microtubule; GO:0005524,ATP binding; GO:0016887,ATPase activity; GO:0005516,calmodulin binding; GO:0008017,microtubule binding; GO:0003777,microtubule motor activity; GO:0016491,oxidoreductase activity; GO:0007018,microtubule-based movement	FERM N-terminal domain
Cluster-20636.148294	3.04	0.73	2.17	0	0	0	179.51	44.9	131.15	0	0	0	9.58377	9.98715e-11	9.64397e-08	up	K19355 mannan endo-1,4-beta-mannosidase [EC:3.2.1.78] | (RefSeq) mannan endo-1,4-beta-mannosidase 2 (A)	PREDICTED: mannan endo-1,4-beta-mannosidase 2 [Phoenix dactylifera]	RecName: Full=Mannan endo-1,4-beta-mannosidase 2; EC=3.2.1.78; AltName: Full=Beta-mannanase 2; AltName: Full=Endo-beta-1,4-mannanase 2; AltName: Full=OsMAN2; Flags: Precursor;	SubName: Full=mannan endo-1,4-beta-mannosidase 2 {ECO:0000313|RefSeq:XP_008791709.1};	--	GO:0005576,extracellular region; GO:0016985,mannan endo-1,4-beta-mannosidase activity; GO:0046355,mannan catabolic process	--
Cluster-20636.78749	39.74	53.03	101.93	12.37	8.22	7.89	818	1138	2157	229	216	198	2.88723	9.99013e-11	9.64397e-08	up	K19891 glucan endo-1,3-beta-glucosidase 1/2/3 [EC:3.2.1.39] | (RefSeq) glucan endo-1,3-beta-glucosidase 3 (A)	PREDICTED: glucan endo-1,3-beta-glucosidase 11-like [Elaeis guineensis]	RecName: Full=Glucan endo-1,3-beta-glucosidase 10; EC=3.2.1.39; AltName: Full=(1->3)-beta-glucan endohydrolase 10; Short=(1->3)-beta-glucanase 10; AltName: Full=Beta-1,3-endoglucanase 10; Short=Beta-1,3-glucanase 10; AltName: Full=Putative plasmodesmal associated protein {ECO:0000303|PubMed:17270015}; Short=AtBG_ppap {ECO:0000303|PubMed:17270015}; Flags: Precursor;	SubName: Full=glucan endo-1,3-beta-glucosidase 11-like {ECO:0000313|RefSeq:XP_008811870.1};	--	GO:0031225,anchored component of membrane; GO:0046658,anchored component of plasma membrane; GO:0005618,cell wall; GO:0005783,endoplasmic reticulum; GO:0009505,plant-type cell wall; GO:0005886,plasma membrane; GO:0009506,plasmodesma; GO:0042973,glucan endo-1,3-beta-D-glucosidase activity; GO:0030247,polysaccharide binding; GO:0005975,carbohydrate metabolic process; GO:0007154,cell communication; …	Glycosyl hydrolases family 17
Cluster-20636.112321	3.57	1.67	1.21	36.4	23.42	20.21	37	18	13	338	309	253.39	-3.52518	1.01219e-10	9.64397e-08	down	K05387 glutamate receptor, ionotropic, plant | (RefSeq) LOW QUALITY PROTEIN: glutamate receptor 2.3-like (A)	PREDICTED: pathogenesis-related protein 1-like [Elaeis guineensis]	RecName: Full=Pathogenesis-related protein 1; Short=AOPR1;	SubName: Full=Early flowering protein 1 {ECO:0000313|EMBL:ACF06553.1};	--	GO:0005737,cytoplasm; GO:0006952,defense response; GO:0009607,response to biotic stimulus	Polyketide cyclase / dehydrase and lipid transport
Cluster-20636.144531	5.35	12	16.49	1.01	0.44	0.79	110.72	259.05	351.05	18.91	11.71	19.95	4.0205	1.01989e-10	9.64397e-08	up	--	PREDICTED: protein ALTERED XYLOGLUCAN 4-like [Elaeis guineensis]	RecName: Full=Protein ALTERED XYLOGLUCAN 4-like; AltName: Full=Protein trichome birefringence-like 22;	SubName: Full=protein ALTERED XYLOGLUCAN 4-like {ECO:0000313|RefSeq:XP_008806514.2};	--	GO:0005794,Golgi apparatus; GO:0016021,integral component of membrane; GO:0016413,O-acetyltransferase activity; GO:0010411,xyloglucan metabolic process	GDSL/SGNH-like Acyl-Esterase family found in Pmr5 and Cas1p
Cluster-20636.80263	11.3	7.1	8.65	25.08	33.86	27.65	203	133	160	405	776	605	-1.55788	1.31421e-10	1.22657e-07	down	--	PREDICTED: uncharacterized protein LOC105052082 [Elaeis guineensis]	--	SubName: Full=uncharacterized protein LOC103714271 {ECO:0000313|RefSeq:XP_017700040.1};	--	--	--
Cluster-20636.111455	1.48	2	2.97	0.36	0.19	0.33	214.4	302.46	439.1	47.43	35.12	59.2	2.97355	1.39789e-10	1.28794e-07	up	K00827 alanine-glyoxylate transaminase / (R)-3-amino-2-methylpropionate-pyruvate transaminase [EC:2.6.1.44 2.6.1.40] | (RefSeq) alanine--glyoxylate aminotransferase 2 homolog 3, mitochondrial (A)	PREDICTED: alanine--glyoxylate aminotransferase 2 homolog 3, mitochondrial [Elaeis guineensis]	RecName: Full=Alanine--glyoxylate aminotransferase 2 homolog 3, mitochondrial; EC=2.6.1.44; AltName: Full=Beta-alanine-pyruvate aminotransferase 3; Flags: Precursor;	SubName: Full=alanine--glyoxylate aminotransferase 2 homolog 3, mitochondrial-like {ECO:0000313|RefSeq:XP_008799849.2};	Alanine-glyoxylate aminotransferase AGT2	GO:0005739,mitochondrion; GO:0008453,alanine-glyoxylate transaminase activity; GO:0042802,identical protein binding; GO:0030170,pyridoxal phosphate binding; GO:0043562,cellular response to nitrogen levels; GO:0009853,photorespiration	Aminotransferase class-III
Cluster-20636.168822	3.57	3.54	2.85	0.94	0.73	0.72	109.98	114	90	26.2	28.83	27	2.18218	1.49545e-10	1.36039e-07	up	K03549 KUP system potassium uptake protein | (RefSeq) potassium transporter 8-like isoform X1 (A)	PREDICTED: uncharacterized protein LOC105040581 [Elaeis guineensis]	--	SubName: Full=uncharacterized protein LOC103707358 isoform X2 {ECO:0000313|RefSeq:XP_008790030.1};	--	--	NHL repeat
Cluster-20636.64805	0.46	0.27	0.2	7.85	11	4.92	5	3	2.24	76.29	151.88	64.55	-4.58736	1.61536e-10	1.45109e-07	down	--	PREDICTED: hippocampus abundant transcript-like protein 1 isoform X3 [Phoenix dactylifera]	--	SubName: Full=hippocampus abundant transcript-like protein 1 isoform X3 {ECO:0000313|RefSeq:XP_008779095.1, ECO:0000313|RefSeq:XP_008788273.1};	Predicted transporter ADD1 (major facilitator superfamily)	--	Major Facilitator Superfamily
Cluster-20636.87895	0.38	0.35	0.35	0	0	0	54.14	52.65	51.51	0	0	0	8.41532	1.91548e-10	1.69945e-07	up	K00888 phosphatidylinositol 4-kinase A [EC:2.7.1.67] | (RefSeq) phosphatidylinositol 4-kinase alpha 1 (A)	PREDICTED: phosphatidylinositol 4-kinase alpha 1 [Elaeis guineensis]	RecName: Full=Phosphatidylinositol 4-kinase alpha 1; Short=PI4-kinase alpha 1; Short=PtdIns-4-kinase alpha 1; EC=2.7.1.67; AltName: Full=Phosphatidylinositol 4-OH kinase alpha1; Short=AtPI4Kalpha1; Short=PI-4Kalpha1;	SubName: Full=phosphatidylinositol 4-kinase alpha 1 isoform X2 {ECO:0000313|RefSeq:XP_008775172.1};	Phosphatidylinositol 4-kinase	GO:0048471,perinuclear region of cytoplasm; GO:0005886,plasma membrane; GO:0009506,plasmodesma; GO:0004430,1-phosphatidylinositol 4-kinase activity; GO:0051015,actin filament binding; GO:0070300,phosphatidic acid binding; GO:0005546,phosphatidylinositol-4,5-bisphosphate binding; GO:0070273,phosphatidylinositol-4-phosphate binding; GO:0030036,actin cytoskeleton organization; GO:0048015,phosphatidy…	Phosphoinositide 3-kinase family, accessory domain (PIK domain)
Cluster-20636.110751	1.02	1.81	1.42	0	0.02	0	70.09	130.57	100.41	0	1.7	0	7.53076	1.95309e-10	1.71169e-07	up	K14486 auxin response factor | (RefSeq) ARF1; auxin response factor 7-like (A)	PREDICTED: auxin response factor 7-like [Elaeis guineensis]	RecName: Full=Auxin response factor 7;	RecName: Full=Auxin response factor {ECO:0000256|RuleBase:RU004561};	--	GO:0005634,nucleus; GO:0003677,DNA binding; GO:0009734,auxin-activated signaling pathway; GO:0006355,regulation of transcription, DNA-templated; GO:0006351,transcription, DNA-templated	Auxin response factor
Cluster-20636.127925	54.26	48.09	52.38	83.88	86.45	86.25	874.27	807.08	869.28	1214.2	1776.29	1690.64	-0.611648	2.04907e-10	1.77418e-07	false	K08360 cytochrome b-561 [EC:1.16.5.1] | (RefSeq) probable ascorbate-specific transmembrane electron transporter 1 (A)	PREDICTED: probable ascorbate-specific transmembrane electron transporter 1 [Phoenix dactylifera]	RecName: Full=Probable ascorbate-specific transmembrane electron transporter 1; EC=1.-.-.-; AltName: Full=Cytochrome b561-1;	SubName: Full=probable ascorbate-specific transmembrane electron transporter 1 {ECO:0000313|RefSeq:XP_008794543.1};	Cytochrome b	GO:0016021,integral component of membrane; GO:0046872,metal ion binding; GO:0016491,oxidoreductase activity; GO:0055114,oxidation-reduction process	Eukaryotic cytochrome b561
Cluster-20636.143028	25.68	26.65	27.79	12.3	9.65	12.63	517.66	560.1	575.92	222.86	248.1	310.26	1.32626	2.16055e-10	1.84843e-07	up	K10355 actin, other eukaryote | (RefSeq) actin-101 (A)	PREDICTED: actin-101-like [Phoenix dactylifera]	RecName: Full=Actin-100; Flags: Fragment;	SubName: Full=actin-101 {ECO:0000313|RefSeq:XP_010241722.1};	Actin and related proteins	GO:0005737,cytoplasm; GO:0005856,cytoskeleton; GO:0005524,ATP binding	Actin
Cluster-20636.106258	0	0	0	0.74	0.71	0.46	0	0	0	73.24	100.16	62.18	-8.48914	2.44937e-10	2.07087e-07	down	K04733 interleukin-1 receptor-associated kinase 4 [EC:2.7.11.1] | (RefSeq) probable leucine-rich repeat receptor-like protein kinase At5g49770 (A)	PREDICTED: probable leucine-rich repeat receptor-like protein kinase At5g49770 [Elaeis guineensis]	RecName: Full=Probable leucine-rich repeat receptor-like protein kinase At5g49770; EC=2.7.11.1; Flags: Precursor;	SubName: Full=probable leucine-rich repeat receptor-like protein kinase At5g49770 {ECO:0000313|RefSeq:XP_008804670.2};	--	GO:0016021,integral component of membrane; GO:0005524,ATP binding; GO:0004674,protein serine/threonine kinase activity	--
Cluster-20636.135022	103.6	237.86	235.77	39.7	18.36	26.47	2409.15	5769.18	5632.8	830.57	544.82	751.12	2.87471	2.67209e-10	2.19137e-07	up	K00430 peroxidase [EC:1.11.1.7] | (RefSeq) peroxidase 3 (A)	PREDICTED: peroxidase 3 [Elaeis guineensis]	RecName: Full=Peroxidase 39; Short=Atperox P39; EC=1.11.1.7; AltName: Full=ATP19a; Flags: Precursor;	RecName: Full=Peroxidase {ECO:0000256|RuleBase:RU362060, ECO:0000256|SAAS:SAAS00709852}; EC=1.11.1.7 {ECO:0000256|RuleBase:RU362060, ECO:0000256|SAAS:SAAS00709852};	--	GO:0005576,extracellular region; GO:0009505,plant-type cell wall; GO:0009506,plasmodesma; GO:0020037,heme binding; GO:0046872,metal ion binding; GO:0004601,peroxidase activity; GO:0042744,hydrogen peroxide catabolic process; GO:0009664,plant-type cell wall organization; GO:0006979,response to oxidative stress	Peroxidase
Cluster-20636.51414	4.39	28.46	59.86	0.63	0.08	0.45	139.11	942.11	1947.46	18.03	3.23	17.32	6.44238	2.68313e-10	2.19137e-07	up	K19519 transforming growth factor-beta-induced protein | (RefSeq) fasciclin-like arabinogalactan protein 12 (A)	PREDICTED: fasciclin-like arabinogalactan protein 12 [Elaeis guineensis]	RecName: Full=Fasciclin-like arabinogalactan protein 6; Flags: Precursor;	SubName: Full=fasciclin-like arabinogalactan protein 6 {ECO:0000313|RefSeq:XP_008783124.1};	--	GO:0031225,anchored component of membrane; GO:0005886,plasma membrane	Fasciclin domain
Cluster-20636.145142	0	0	0	1.48	0.93	2.38	0	0	0	79.86	70.99	174.57	-8.96005	2.68337e-10	2.19137e-07	down	K08176 MFS transporter, PHS family, inorganic phosphate transporter | (RefSeq) probable inorganic phosphate transporter 1-4 (A)	PREDICTED: uncharacterized protein LOC105054026 [Elaeis guineensis]	--	SubName: Full=uncharacterized protein LOC103712163 {ECO:0000313|RefSeq:XP_008796832.1, ECO:0000313|RefSeq:XP_017699540.1, ECO:0000313|RefSeq:XP_017699542.1};	--	--	Plant protein of unknown function (DUF863)
Cluster-20636.104226	0	0	0	0.5	0.3	0.38	0	0	0	84.96	71.2	87.47	-8.57664	2.79148e-10	2.25404e-07	down	--	PREDICTED: uncharacterized protein LOC105058437 isoform X3 [Elaeis guineensis]	--	SubName: Full=uncharacterized protein LOC103707949 isoform X7 {ECO:0000313|RefSeq:XP_017698523.1};	--	--	--
Cluster-20636.50387	1.59	2.51	2.02	0.34	0.29	0.31	64.26	105.88	83.52	12.51	14.74	15.33	2.81096	3.04298e-10	2.42982e-07	up	K19519 transforming growth factor-beta-induced protein | (RefSeq) fasciclin-like arabinogalactan protein 12 (A)	PREDICTED: fasciclin-like arabinogalactan protein 7 [Phoenix dactylifera]	RecName: Full=Fasciclin-like arabinogalactan protein 7; Flags: Precursor;	SubName: Full=fasciclin-like arabinogalactan protein 7 {ECO:0000313|RefSeq:XP_008795693.1};	--	GO:0031225,anchored component of membrane; GO:0046658,anchored component of plasma membrane; GO:0016020,membrane; GO:0005886,plasma membrane	Fasciclin domain
Cluster-20636.62267	11.13	133.69	562.2	0.73	0.2	2.34	85.6	1065.31	4492.42	5	2	21.67	7.8676	3.1255e-10	2.44268e-07	up	K03860 phosphatidylinositol glycan, class Q | (RefSeq) N-acetylglucosaminyl-phosphatidylinositol biosynthetic protein gpi1-like (A)	PREDICTED: protein RSI-1-like [Phoenix dactylifera]	RecName: Full=Protein GAST1; Flags: Precursor;	SubName: Full=protein RSI-1-like {ECO:0000313|RefSeq:XP_008788455.1};	--	GO:0005576,extracellular region	Gibberellin regulated protein
Cluster-20636.66719	0	0	0	1.4	0.97	0.95	0	0	0	77.88	76.73	72.11	-8.46813	3.12706e-10	2.44268e-07	down	K00521 ferric-chelate reductase [EC:1.16.1.7] | (RefSeq) ferric reduction oxidase 2-like (A)	PREDICTED: ferric reduction oxidase 2-like [Phoenix dactylifera]	RecName: Full=Ferric reduction oxidase 2; Short=AtFRO2; EC=1.16.1.7; AltName: Full=Ferric-chelate reductase 2; AltName: Full=Protein FERRIC CHELATE REDUCTASE DEFECTIVE 1;	SubName: Full=ferric reduction oxidase 2-like {ECO:0000313|RefSeq:XP_017700733.1};	Ferric reductase, NADH/NADPH oxidase and related proteins	GO:0016021,integral component of membrane; GO:0005886,plasma membrane; GO:0000293,ferric-chelate reductase activity; GO:0046872,metal ion binding; GO:0006811,ion transport; GO:0015688,iron chelate transport; GO:0055072,iron ion homeostasis; GO:0009617,response to bacterium	Oxidoreductase NAD-binding domain
Cluster-20636.160720	1.18	0.62	1.35	0	0	0	74.07	40.8	86.52	0	0	0	8.7639	3.83998e-10	2.96731e-07	up	K13095 splicing factor 1 | (RefSeq) branchpoint-bridging protein-like (A)	PREDICTED: branchpoint-bridging protein-like [Elaeis guineensis]	RecName: Full=Splicing factor-like protein 1 {ECO:0000303|PubMed:24580679}; Short=AtSF1 {ECO:0000303|PubMed:24580679}; Short=SF1 homolog protein {ECO:0000303|PubMed:24580679};	--	--	GO:0005634,nucleus; GO:0005681,spliceosomal complex; GO:0003723,RNA binding; GO:0008270,zinc ion binding; GO:0009738,abscisic acid-activated signaling pathway; GO:0006397,mRNA processing; GO:0009737,response to abscisic acid; GO:0008380,RNA splicing	Zinc knuckle
Cluster-20636.61361	7.97	14.48	24.71	1.95	1.05	1.51	181.91	344.69	579.56	39.95	30.47	42.03	3.50965	4.35357e-10	3.3284e-07	up	K07375 tubulin beta | (RefSeq) tubulin beta-5 chain (A)	beta-tubulin [Betula luminifera]	RecName: Full=Tubulin beta-2 chain; AltName: Full=Beta-2-tubulin;	RecName: Full=Tubulin beta chain {ECO:0000256|RuleBase:RU000352};	Beta tubulin	GO:0005737,cytoplasm; GO:0005874,microtubule; GO:0005525,GTP binding; GO:0003924,GTPase activity; GO:0005200,structural constituent of cytoskeleton; GO:0007017,microtubule-based process	Tubulin like
Cluster-20636.105248	2.9	4.01	5.3	0.77	0.52	0.59	88	127	165	21	20	22	2.82404	4.60447e-10	3.48316e-07	up	K14494 DELLA protein | (RefSeq) DELLA protein RGL3-like (A)	PREDICTED: nodulation-signaling pathway 1 protein-like [Elaeis guineensis]	RecName: Full=Nodulation-signaling pathway 1 protein;	SubName: Full=nodulation-signaling pathway 1 protein-like {ECO:0000313|RefSeq:XP_008802452.1};	--	GO:0005634,nucleus; GO:0042446,hormone biosynthetic process; GO:0009877,nodulation; GO:2000032,regulation of secondary shoot formation; GO:0006355,regulation of transcription, DNA-templated; GO:0006351,transcription, DNA-templated	GRAS domain family
Cluster-20636.44433	1.19	1.54	0.83	0	0	0	58.48	79.07	41.69	0	0	0	8.58361	4.81453e-10	3.60413e-07	up	K13420 LRR receptor-like serine/threonine-protein kinase FLS2 [EC:2.7.11.1] | (RefSeq) LRR receptor-like serine/threonine-protein kinase FLS2 (A)	PREDICTED: receptor-like protein kinase [Elaeis guineensis]	RecName: Full=Receptor-like protein kinase; EC=2.7.11.1; Flags: Precursor;	SubName: Full=receptor-like protein kinase isoform X1 {ECO:0000313|RefSeq:XP_008808346.1};	FOG: Leucine rich repeat	GO:0005576,extracellular region; GO:0016021,integral component of membrane; GO:0005886,plasma membrane; GO:0005524,ATP binding; GO:0004674,protein serine/threonine kinase activity; GO:0019199,transmembrane receptor protein kinase activity; GO:0006468,protein phosphorylation	Leucine rich repeat N-terminal domain
Cluster-20636.96482	49.57	98.03	76.4	23.99	19.34	20.73	1606	3316	2539	700	800	821	1.91832	4.96435e-10	3.67797e-07	up	K04733 interleukin-1 receptor-associated kinase 4 [EC:2.7.11.1] | (RefSeq) probable receptor-like protein kinase At5g61350 (A)	PREDICTED: receptor-like protein kinase THESEUS 1 [Elaeis guineensis]	RecName: Full=Receptor-like protein kinase THESEUS 1; EC=2.7.11.-; Flags: Precursor;	SubName: Full=receptor-like protein kinase THESEUS 1 {ECO:0000313|RefSeq:XP_008775443.1, ECO:0000313|RefSeq:XP_017702520.1};	Serine/threonine protein kinase	GO:0016021,integral component of membrane; GO:0005886,plasma membrane; GO:0009506,plasmodesma; GO:0005524,ATP binding; GO:0004672,protein kinase activity; GO:0004674,protein serine/threonine kinase activity; GO:0046777,protein autophosphorylation	ABC1 family
Cluster-20636.116803	0	0	0	0.87	0.78	0.62	0	0	0.32	63.39	80.97	61.2	-8.29468	5.14802e-10	3.77513e-07	down	K17710 pentatricopeptide repeat domain-containing protein 1 | (RefSeq) pentatricopeptide repeat-containing protein At1g22960, mitochondrial (A)	PREDICTED: pentatricopeptide repeat-containing protein At1g22960, mitochondrial [Elaeis guineensis]	RecName: Full=Pentatricopeptide repeat-containing protein At1g22960, mitochondrial; Flags: Precursor;	SubName: Full=pentatricopeptide repeat-containing protein At1g22960, mitochondrial {ECO:0000313|RefSeq:XP_008784008.2};	FOG: PPR repeat	GO:0043231,intracellular membrane-bounded organelle; GO:0005739,mitochondrion; GO:0004519,endonuclease activity; GO:0003723,RNA binding; GO:0009451,RNA modification	Phosphoserine phosphatase RsbU, N-terminal domain
Cluster-20636.95439	191.53	236.18	172.4	56.51	55.43	89.94	7435	9575	6860	1976	2748	4271	1.67948	5.39218e-10	3.91423e-07	up	K02492 glutamyl-tRNA reductase [EC:1.2.1.70] | (RefSeq) glutamyl-tRNA reductase 2 (A)	PREDICTED: glutamyl-tRNA reductase 2 [Elaeis guineensis]	RecName: Full=Glutamyl-tRNA reductase 1, chloroplastic; Short=GluTR; EC=1.2.1.70; Flags: Precursor;	RecName: Full=Glutamyl-tRNA reductase {ECO:0000256|RuleBase:RU000584}; EC=1.2.1.70 {ECO:0000256|RuleBase:RU000584};	--	GO:0009507,chloroplast; GO:0008883,glutamyl-tRNA reductase activity; GO:0050661,NADP binding; GO:0015995,chlorophyll biosynthetic process; GO:0006782,protoporphyrinogen IX biosynthetic process	Putative NAD(P)-binding
Cluster-20636.88846	0	0	0	1.79	2.88	1.93	0	0	0	45.93	104.67	67.16	-8.32189	5.68265e-10	4.08383e-07	down	K03869 cullin 3 | (RefSeq) cullin-3A-like (A)	PREDICTED: cullin-3A-like isoform X4 [Elaeis guineensis]	RecName: Full=Cullin-3A; Short=AtCUL3a;	SubName: Full=cullin-3A-like isoform X1 {ECO:0000313|RefSeq:XP_008807720.1, ECO:0000313|RefSeq:XP_008807721.1};	Cullins	GO:0031461,cullin-RING ubiquitin ligase complex; GO:0005829,cytosol; GO:0031625,ubiquitin protein ligase binding; GO:0009911,positive regulation of flower development; GO:0042787,NA; GO:0009639,response to red or far red light	Cullin family
Cluster-20636.24582	35.14	125.39	21.62	2.48	2.98	4.86	1117.07	4161	705	71	121	189	4.25579	6.15206e-10	4.343e-07	up	K19791 iron transport multicopper oxidase | (RefSeq) L-ascorbate oxidase homolog (A)	PREDICTED: L-ascorbate oxidase homolog isoform X2 [Elaeis guineensis]	RecName: Full=L-ascorbate oxidase homolog; EC=1.10.3.-; AltName: Full=Pollen-specific protein NTP303; Flags: Precursor;	SubName: Full=L-ascorbate oxidase homolog isoform X2 {ECO:0000313|RefSeq:XP_008792598.1};	Multicopper oxidases	GO:0005615,extracellular space; GO:0005507,copper ion binding; GO:0016491,oxidoreductase activity	Multicopper oxidase
Cluster-20636.156615	1.96	9.12	18.55	0.25	0.06	0.06	52	253	506	6	2	2	6.47318	6.22459e-10	4.343e-07	up	K20887 xyloglucan glycosyltransferase 4 [EC:2.4.1.-] | (RefSeq) xyloglucan glycosyltransferase 4 (A)	PREDICTED: probable xyloglucan glycosyltransferase 5 [Phoenix dactylifera]	RecName: Full=Probable xyloglucan glycosyltransferase 2; EC=2.4.1.-; AltName: Full=Cellulose synthase-like protein C2; AltName: Full=OsCslC2;	SubName: Full=probable xyloglucan glycosyltransferase 5 {ECO:0000313|RefSeq:XP_008779603.1};	--	GO:0000139,Golgi membrane; GO:0016021,integral component of membrane; GO:0016757,transferase activity, transferring glycosyl groups; GO:0071555,cell wall organization	--
Cluster-20636.65127	1.23	3.19	1.07	0	0	0	59.03	159.2	52.46	0	0	0	9.17258	6.3023e-10	4.343e-07	up	K13123 G patch domain-containing protein 1 | (RefSeq) G patch domain-containing protein TGH homolog (A)	PREDICTED: G patch domain-containing protein TGH homolog isoform X2 [Elaeis guineensis]	RecName: Full=G patch domain-containing protein TGH homolog; AltName: Full=Protein TOUGH homolog;	SubName: Full=LOW QUALITY PROTEIN: G patch domain-containing protein TGH homolog {ECO:0000313|RefSeq:XP_008782424.1};	Predicted RNA binding protein, contains G-patch domain	GO:0005634,nucleus; GO:0070883,pre-miRNA binding; GO:0070878,primary miRNA binding; GO:0006397,mRNA processing; GO:0010087,phloem or xylem histogenesis; GO:0035196,production of miRNAs involved in gene silencing by miRNA; GO:0030422,production of siRNA involved in RNA interference; GO:0040008,regulation of growth	Surp module
Cluster-20636.128296	3.03	14.53	8.74	0.78	0.53	0.69	199.92	1001.83	590.04	46.38	44.49	55.96	3.83731	6.33263e-10	4.343e-07	up	K04733 interleukin-1 receptor-associated kinase 4 [EC:2.7.11.1] | (RefSeq) probable inactive leucine-rich repeat receptor-like protein kinase At3g03770 (A)	PREDICTED: probable inactive leucine-rich repeat receptor-like protein kinase At3g03770 [Elaeis guineensis]	RecName: Full=Probable inactive leucine-rich repeat receptor-like protein kinase At3g03770; Flags: Precursor;	SubName: Full=probable inactive leucine-rich repeat receptor-like protein kinase At3g03770 {ECO:0000313|RefSeq:XP_008777048.1, ECO:0000313|RefSeq:XP_008777049.1};	--	GO:0016021,integral component of membrane; GO:0005886,plasma membrane; GO:0005524,ATP binding; GO:0004672,protein kinase activity	Leucine Rich Repeat
Cluster-20636.47147	0.93	12.97	14.43	0.03	0.02	0	30	439	480	1	1	0	9.12199	6.34543e-10	4.343e-07	up	--	PREDICTED: vegetative cell wall protein gp1 [Elaeis guineensis]	RecName: Full=Pollen-specific protein-like At4g18596; Flags: Precursor;	SubName: Full=LOW QUALITY PROTEIN: leucine-rich repeat extensin-like protein 3 {ECO:0000313|RefSeq:XP_017698541.1};	--	GO:0005615,extracellular space	Pollen proteins Ole e I like
Cluster-20636.143243	3.14	67.64	301.92	1.07	0.34	1.02	62.97	1415.99	6234.71	19.37	8.83	25	7.3737	6.45879e-10	4.34819e-07	up	K21485 anthranilate O-methyltransferase [EC:2.1.1.277] | (RefSeq) anthranilate O-methyltransferase 1-like (A)	PREDICTED: anthranilate O-methyltransferase 1-like [Elaeis guineensis]	RecName: Full=Anthranilate O-methyltransferase 1; EC=2.1.1.277; AltName: Full=Anthranilic acid methyltransferase 1; AltName: Full=O-methyltransferase 1;	SubName: Full=Uncharacterized protein {ECO:0000313|EnsemblPlants:GSMUA_Achr10P31550_001};	--	GO:0008168,methyltransferase activity; GO:0006952,defense response	SAM dependent carboxyl methyltransferase
Cluster-20636.55062	0.87	18.08	35.04	0	0	0	17.71	381.92	730.17	0	0	0	11.2435	6.53444e-10	4.34819e-07	up	K04374 cyclic AMP-dependent transcription factor ATF-4 | (RefSeq) basic leucine zipper 61-like (A)	PREDICTED: basic leucine zipper 61-like [Elaeis guineensis]	RecName: Full=Basic leucine zipper 61 {ECO:0000303|PubMed:11906833}; Short=AtbZIP61 {ECO:0000303|PubMed:11906833}; Short=bZIP protein 61;	SubName: Full=basic leucine zipper 61-like {ECO:0000313|RefSeq:XP_008790058.1};	--	GO:0005634,nucleus; GO:0003677,DNA binding; GO:0003700,DNA-binding transcription factor activity; GO:0000977,RNA polymerase II regulatory region sequence-specific DNA binding; GO:0045893,positive regulation of transcription, DNA-templated; GO:0006351,transcription, DNA-templated	Initiation control protein YabA
Cluster-20636.134097	18.78	25.84	23.97	6.56	7.68	9.25	236	337.76	311	74	123	141	1.66735	6.56845e-10	4.34819e-07	up	K13648 alpha-1,4-galacturonosyltransferase [EC:2.4.1.43] | (RefSeq) probable galacturonosyltransferase 9 (A)	PREDICTED: probable galacturonosyltransferase 9 [Elaeis guineensis]	RecName: Full=Galacturonosyltransferase 8; EC=2.4.1.-; AltName: Full=Glycosyltransferase QUASIMODO1;	RecName: Full=Hexosyltransferase {ECO:0000256|RuleBase:RU362027}; EC=2.4.1.- {ECO:0000256|RuleBase:RU362027};	--	GO:0005768,endosome; GO:0005794,Golgi apparatus; GO:0000139,Golgi membrane; GO:0016021,integral component of membrane; GO:0005739,mitochondrion; GO:0005802,trans-Golgi network; GO:0047262,polygalacturonate 4-alpha-galacturonosyltransferase activity; GO:0016757,transferase activity, transferring glycosyl groups; GO:0007155,cell adhesion; GO:0010289,homogalacturonan biosynthetic process; GO:0045489…	Glycosyl transferase family 8
Cluster-20636.117942	0	0	0	0.68	0.67	0.51	0	0	0	57.38	80.59	58.8	-8.22594	6.62616e-10	4.34819e-07	down	--	PREDICTED: uncharacterized protein LOC105044053 [Elaeis guineensis]	--	SubName: Full=uncharacterized protein LOC103706171 {ECO:0000313|RefSeq:XP_008788428.1, ECO:0000313|RefSeq:XP_008788429.1};	--	--	--
Cluster-20636.87498	0	0	0	17.1	11.86	0.98	0	0	0	451.05	443.82	35.16	-10.5557	6.65555e-10	4.34819e-07	down	K00975 glucose-1-phosphate adenylyltransferase [EC:2.7.7.27] | (RefSeq) glucose-1-phosphate adenylyltransferase small subunit, chloroplastic/amyloplastic (A)	PREDICTED: glucose-1-phosphate adenylyltransferase small subunit, chloroplastic/amyloplastic [Phoenix dactylifera]	RecName: Full=Glucose-1-phosphate adenylyltransferase small subunit 2, chloroplastic; EC=2.7.7.27; AltName: Full=ADP-glucose pyrophosphorylase; AltName: Full=ADP-glucose synthase; AltName: Full=AGPase B; AltName: Full=Alpha-D-glucose-1-phosphate adenyl transferase; Flags: Precursor;	RecName: Full=Glucose-1-phosphate adenylyltransferase {ECO:0000256|RuleBase:RU362093}; EC=2.7.7.27 {ECO:0000256|RuleBase:RU362093}; AltName: Full=ADP-glucose pyrophosphorylase {ECO:0000256|RuleBase:RU362093};	GDP-mannose pyrophosphorylase/mannose-1-phosphate guanylyltransferase	GO:0009507,chloroplast; GO:0005524,ATP binding; GO:0008878,glucose-1-phosphate adenylyltransferase activity; GO:0005978,glycogen biosynthetic process; GO:0019252,starch biosynthetic process	MobA-like NTP transferase domain
Cluster-20636.59719	131.43	83.96	38.47	2.24	0.45	4.9	1373.85	911.89	416	21	6	62	5.15435	7.19319e-10	4.6571e-07	up	K00522 ferritin heavy chain [EC:1.16.3.2] | (RefSeq) ferritin-4, chloroplastic (A)	PREDICTED: ferritin-4, chloroplastic [Elaeis guineensis]	RecName: Full=Ferritin-3, chloroplastic; EC=1.16.3.1; AltName: Full=SFerH-3; Flags: Precursor;	RecName: Full=Ferritin {ECO:0000256|RuleBase:RU361145}; EC=1.16.3.1 {ECO:0000256|RuleBase:RU361145};	Ferritin	GO:0009507,chloroplast; GO:0005737,cytoplasm; GO:0008199,ferric iron binding; GO:0004322,ferroxidase activity; GO:0005506,iron ion binding; GO:0006880,intracellular sequestering of iron ion; GO:0006826,iron ion transport	Fes/CIP4, and EFC/F-BAR homology domain
Cluster-20636.48226	4.73	5.2	6.27	2.45	2.63	1.98	430.62	495.47	584.85	201.46	306.23	221.22	1.31608	7.3801e-10	4.73545e-07	up	K14802 phospholipid-transporting ATPase [EC:3.6.3.1] | (RefSeq) phospholipid-transporting ATPase 1-like (A)	PREDICTED: phospholipid-transporting ATPase 1-like isoform X1 [Elaeis guineensis]	RecName: Full=Phospholipid-transporting ATPase 1 {ECO:0000303|PubMed:11148289}; Short=AtALA1 {ECO:0000303|PubMed:11148289}; EC=3.6.3.1 {ECO:0000305|PubMed:11402198}; AltName: Full=Aminophospholipid flippase 1 {ECO:0000303|PubMed:11402198};	RecName: Full=Phospholipid-transporting ATPase {ECO:0000256|RuleBase:RU362033}; EC=3.6.3.1 {ECO:0000256|RuleBase:RU362033};	P-type ATPase	GO:0005789,endoplasmic reticulum membrane; GO:0016021,integral component of membrane; GO:0016020,membrane; GO:0005886,plasma membrane; GO:0005524,ATP binding; GO:0000287,magnesium ion binding; GO:0004012,phospholipid-translocating ATPase activity	ImpA, N-terminal, type VI secretion system
Cluster-20636.74441	20.7	17.61	18.19	38.14	57.86	59.04	400.38	354.91	361.8	663.28	1427.73	1391.36	-1.33537	7.70152e-10	4.89796e-07	down	K03671 thioredoxin 1 | (RefSeq) thioredoxin-like 1-2, chloroplastic isoform X1 (A)	PREDICTED: thioredoxin-like 1-2, chloroplastic [Elaeis guineensis]	RecName: Full=Thioredoxin-like 1-2, chloroplastic; AltName: Full=Lilium-type thioredoxin 1-2; Flags: Precursor;	SubName: Full=thioredoxin-like 1-2, chloroplastic {ECO:0000313|RefSeq:XP_008782765.1};	Thioredoxin	GO:0009507,chloroplast; GO:0045454,cell redox homeostasis; GO:0055114,oxidation-reduction process	Thioredoxin
Cluster-20636.44690	44.72	98.61	56.18	15.68	14.26	11.98	380.33	870	495.77	119.38	154.39	122.89	2.38161	7.9452e-10	4.99027e-07	up	K19882 O-palmitoleoyl-L-serine hydrolase [EC:3.1.1.98] | (RefSeq) pectin acetylesterase 10-like isoform X1 (A)	PREDICTED: pectin acetylesterase 12 isoform X2 [Phoenix dactylifera]	RecName: Full=Pectin acetylesterase 12 {ECO:0000303|PubMed:25115560}; EC=3.1.1.- {ECO:0000305}; Flags: Precursor;	RecName: Full=Pectin acetylesterase {ECO:0000256|RuleBase:RU363114}; EC=3.1.1.- {ECO:0000256|RuleBase:RU363114};	Pectin acetylesterase and similar proteins	GO:0005576,extracellular region; GO:0009505,plant-type cell wall; GO:0052793,pectin acetylesterase activity; GO:0071555,cell wall organization	Pectinacetylesterase
Cluster-20636.100303	4.55	4.02	4.9	10.24	9.34	9.67	290.31	267.94	319.94	588.84	761.02	755.31	-1.00921	7.98555e-10	4.99027e-07	down	K16276 zinc finger protein-like protein | (RefSeq) zinc finger protein BRUTUS-like (A)	PREDICTED: zinc finger protein BRUTUS-like isoform X2 [Elaeis guineensis]	RecName: Full=Zinc finger protein BRUTUS {ECO:0000303|PubMed:20675571}; AltName: Full=Protein EMBRYO DEFECTIVE 2454 {ECO:0000303|PubMed:20675571};	SubName: Full=uncharacterized protein LOC103709367 isoform X1 {ECO:0000313|RefSeq:XP_017698879.1};	Zn-finger protein	GO:0016021,integral component of membrane; GO:0005634,nucleus; GO:0005506,iron ion binding; GO:0016874,ligase activity; GO:0061630,ubiquitin protein ligase activity; GO:0008270,zinc ion binding; GO:0010106,cellular response to iron ion starvation; GO:0060586,multicellular organismal iron ion homeostasis; GO:0016567,protein ubiquitination	Zinc finger, C3HC4 type (RING finger)
Cluster-20636.77015	0.37	0.12	0.06	8.63	7.68	2.41	17.22	5.89	2.87	360.61	455.15	136.57	-4.9764	8.99888e-10	5.57504e-07	down	--	PREDICTED: hippocampus abundant transcript-like protein 1 [Elaeis guineensis]	--	SubName: Full=hippocampus abundant transcript-like protein 1 isoform X1 {ECO:0000313|RefSeq:XP_008779093.1, ECO:0000313|RefSeq:XP_008788255.1};	--	--	--
Cluster-20636.99458	227.72	229.72	277.92	122.79	85.77	99.39	2262	2370	2858	1093	1085	1194	1.37394	9.77164e-10	5.98246e-07	up	K02641 ferredoxin--NADP+ reductase [EC:1.18.1.2] | (RefSeq) ferredoxin--NADP reductase, root isozyme, chloroplastic-like (A)	PREDICTED: ferredoxin--NADP reductase, root isozyme, chloroplastic-like [Phoenix dactylifera]	RecName: Full=Ferredoxin--NADP reductase, root isozyme, chloroplastic; Short=FNR; EC=1.18.1.2; Flags: Precursor;	SubName: Full=ferredoxin--NADP reductase, root isozyme, chloroplastic-like {ECO:0000313|RefSeq:XP_008795712.1};	NADP/FAD dependent oxidoreductase	GO:0009507,chloroplast; GO:0004324,ferredoxin-NADP+ reductase activity; GO:0015979,photosynthesis	--
Cluster-20636.140572	8.69	34.3	32.67	2.01	0.76	1.59	135	555	523	28	15	30	4.23514	9.823e-10	5.98246e-07	up	--	PREDICTED: protein RALF-like 34 [Elaeis guineensis]	RecName: Full=Protein RALF-like 34; Flags: Precursor;	SubName: Full=protein RALF-like 34 {ECO:0000313|RefSeq:XP_017696880.1};	--	GO:0048046,apoplast; GO:0005622,intracellular; GO:0009506,plasmodesma; GO:0005179,hormone activity; GO:0004871,NA; GO:0019722,calcium-mediated signaling; GO:0007267,cell-cell signaling	Rapid ALkalinization Factor (RALF)
Cluster-20636.76909	21.59	22.41	22.5	33.94	38.57	36.75	474.8	513.89	508.45	671.44	1082.51	985.87	-0.599314	1.02141e-09	6.16839e-07	false	--	PREDICTED: hypersensitive-induced response protein 1 [Elaeis guineensis]	RecName: Full=Hypersensitive-induced response protein 1 {ECO:0000303|PubMed:19712067}; Short=OsHIR1 {ECO:0000303|PubMed:19712067};	SubName: Full=hypersensitive-induced response protein 1 {ECO:0000313|RefSeq:XP_008808433.1};	Prohibitins and stomatins of the PID superfamily	GO:0005886,plasma membrane	SPFH domain-Band 7 family
Cluster-20636.123084	7.08	5.8	5.83	15.41	14.62	13.21	207.27	177.22	175.34	406.24	546.62	472.63	-1.09764	1.04874e-09	6.28062e-07	down	K03347 cullin 1 | (RefSeq) cullin-1-like (A)	PREDICTED: cullin-1-like [Elaeis guineensis]	RecName: Full=Cullin-1;	SubName: Full=cullin-1-like {ECO:0000313|RefSeq:XP_008789942.1, ECO:0000313|RefSeq:XP_008789943.1, ECO:0000313|RefSeq:XP_008789944.1};	Cullins	GO:0000794,condensed nuclear chromosome; GO:0031461,cullin-RING ubiquitin ligase complex; GO:0005737,cytoplasm; GO:0005829,cytosol; GO:0005634,nucleus; GO:0009524,phragmoplast; GO:0005819,spindle; GO:0031625,ubiquitin protein ligase binding; GO:0009734,auxin-activated signaling pathway; GO:0007049,cell cycle; GO:0009793,embryo development ending in seed dormancy; GO:0009873,ethylene-activated sig…	Cullin protein neddylation domain
Cluster-20636.165447	0	0	0	7.81	6.2	0.43	0	0	0	415.22	467.17	30.74	-10.5091	1.11169e-09	6.6026e-07	down	K17573 meiosis arrest female protein 1 | (RefSeq) uncharacterized LOC8274957 (A)	PREDICTED: uncharacterized protein LOC105061502 [Elaeis guineensis]	--	SubName: Full=uncharacterized protein LOC103707687 {ECO:0000313|RefSeq:XP_008790498.1};	--	--	OST-HTH Associated domain
Cluster-20636.57364	8.95	27.49	65.86	2.21	1.3	1.95	301	965	2271	67	56	80	4.33722	1.1294e-09	6.60842e-07	up	K03006 DNA-directed RNA polymerase II subunit RPB1 [EC:2.7.7.6] | (RefSeq) leucine-rich repeat extensin-like protein 1 (A)	PREDICTED: uncharacterized protein At4g06744 [Elaeis guineensis]	RecName: Full=Uncharacterized protein At4g06744; Flags: Precursor;	SubName: Full=uncharacterized protein At4g06744-like {ECO:0000313|RefSeq:XP_008796513.2};	--	GO:0005576,extracellular region	Leucine rich repeat
Cluster-20636.83252	7.93	6.89	6.83	3.68	3.45	3.17	249.65	226.61	220.57	104.21	138.64	122.18	1.19192	1.13106e-09	6.60842e-07	up	K19882 O-palmitoleoyl-L-serine hydrolase [EC:3.1.1.98] | (RefSeq) pectin acetylesterase 8-like (A)	PREDICTED: pectin acetylesterase 8-like [Elaeis guineensis]	RecName: Full=Pectin acetylesterase 8 {ECO:0000303|PubMed:25115560}; EC=3.1.1.- {ECO:0000305}; Flags: Precursor;	RecName: Full=Pectin acetylesterase {ECO:0000256|RuleBase:RU363114}; EC=3.1.1.- {ECO:0000256|RuleBase:RU363114};	Pectin acetylesterase and similar proteins	GO:0005576,extracellular region; GO:0009505,plant-type cell wall; GO:0052793,pectin acetylesterase activity; GO:0071555,cell wall organization	Pectinacetylesterase
Cluster-20636.102678	59.58	45.31	35.36	121.28	175.37	199.75	825	653	505	1508	3096	3360	-1.70295	1.2115e-09	7.02134e-07	down	--	PREDICTED: uncharacterized protein LOC105055674 [Elaeis guineensis]	--	SubName: Full=uncharacterized protein LOC103723219 {ECO:0000313|RefSeq:XP_008812291.1};	--	--	--
Cluster-20636.132616	12.37	91.64	153.88	1.83	0.21	1.45	113	869	1457	15	2.5	16	6.33992	1.27311e-09	7.27728e-07	up	K22683 aspartyl protease family protein [EC:3.4.23.-] | (RefSeq) aspartic proteinase NANA, chloroplast (A)	PREDICTED: aspartyl protease family protein 2-like [Elaeis guineensis]	RecName: Full=Aspartic proteinase NANA, chloroplast {ECO:0000303|PubMed:22987884}; EC=3.4.23.- {ECO:0000269|PubMed:22987884}; Flags: Precursor;	SubName: Full=aspartyl protease family protein 2-like {ECO:0000313|RefSeq:XP_008801498.1};	Aspartyl protease	GO:0009507,chloroplast; GO:0004190,aspartic-type endopeptidase activity; GO:0005975,carbohydrate metabolic process; GO:0010019,chloroplast-nucleus signaling pathway; GO:0007623,circadian rhythm; GO:0010492,maintenance of shoot apical meristem identity; GO:0030163,protein catabolic process; GO:0009744,response to sucrose	Eukaryotic aspartyl protease
Cluster-20636.89171	99.07	79.67	94.94	159.08	170.51	155.8	1632.99	1367.89	1611.42	2356.18	3584.33	3124.88	-0.707966	1.27592e-09	7.27728e-07	false	--	PREDICTED: cyclin-dependent kinase inhibitor 4 [Elaeis guineensis]	RecName: Full=Cyclin-dependent kinase inhibitor 3; AltName: Full=Inhibitor/interactor of CDK protein 6; AltName: Full=KIP-related protein 3;	SubName: Full=cyclin-dependent kinase inhibitor 4-like {ECO:0000313|RefSeq:XP_008785181.1};	--	GO:0005654,nucleoplasm; GO:0004861,cyclin-dependent protein serine/threonine kinase inhibitor activity; GO:0007050,cell cycle arrest	Cyclin-dependent kinase inhibitor
Cluster-20636.51951	4.64	5.7	2.06	0	0	0	75.64	96.85	34.54	0	0	0	8.79969	1.30304e-09	7.37349e-07	up	--	PREDICTED: uncharacterized protein LOC105059869 [Elaeis guineensis]	--	SubName: Full=Uncharacterized protein {ECO:0000313|EnsemblPlants:GSMUA_Achr1P25770_001};	--	GO:0009507,chloroplast; GO:0042651,thylakoid membrane; GO:0005524,ATP binding; GO:0004222,metalloendopeptidase activity; GO:0048366,leaf development	--
Cluster-20636.101191	11.77	26.29	21.64	5	3.86	4.91	792	1849.57	1490.51	303.47	332.2	404.83	2.2259	1.47338e-09	8.27224e-07	up	K04733 interleukin-1 receptor-associated kinase 4 [EC:2.7.11.1] | (RefSeq) probable receptor-like protein kinase At5g59700 (A)	PREDICTED: receptor-like protein kinase THESEUS 1 [Elaeis guineensis]	RecName: Full=Receptor-like protein kinase THESEUS 1; EC=2.7.11.-; Flags: Precursor;	SubName: Full=receptor-like protein kinase THESEUS 1 {ECO:0000313|RefSeq:XP_008800163.1, ECO:0000313|RefSeq:XP_008800165.1};	Serine/threonine protein kinase	GO:0016021,integral component of membrane; GO:0005886,plasma membrane; GO:0009506,plasmodesma; GO:0005524,ATP binding; GO:0004672,protein kinase activity; GO:0004674,protein serine/threonine kinase activity; GO:0046777,protein autophosphorylation	Phosphotransferase enzyme family
Cluster-20636.73032	16.59	18.01	20.59	7.31	4.38	5.64	546.08	619.11	695.38	216.68	184.01	227	1.77706	1.50652e-09	8.39271e-07	up	K14491 two-component response regulator ARR-B family | (RefSeq) LOC109782971; two-component response regulator ARR12-like (A)	PREDICTED: probable transcription factor GLK1 isoform X1 [Elaeis guineensis]	RecName: Full=Probable transcription factor GLK1; AltName: Full=Golden2-like protein 1; Short=OsGLK1;	SubName: Full=probable transcription factor GLK1 {ECO:0000313|RefSeq:XP_008783138.1};	--	GO:0005634,nucleus; GO:0003677,DNA binding; GO:0010638,positive regulation of organelle organization; GO:0045893,positive regulation of transcription, DNA-templated; GO:0006351,transcription, DNA-templated	Myb-like DNA-binding domain
Cluster-20636.91214	188.51	458.12	286.26	72.21	42.27	68.4	5125	12997	7989	1767	1467	2271	2.45586	1.53114e-09	8.46242e-07	up	K19519 transforming growth factor-beta-induced protein | (RefSeq) fasciclin-like arabinogalactan protein 4 (A)	PREDICTED: fasciclin-like arabinogalactan protein 2 [Elaeis guineensis]	RecName: Full=Fasciclin-like arabinogalactan protein 2; Flags: Precursor;	SubName: Full=fasciclin-like arabinogalactan protein 2 {ECO:0000313|RefSeq:XP_008797603.1};	--	GO:0031225,anchored component of membrane; GO:0046658,anchored component of plasma membrane; GO:0016020,membrane; GO:0005886,plasma membrane; GO:0005774,vacuolar membrane	Fasciclin domain
Cluster-20636.93325	0	0	0	5.34	7.61	5.63	0	0	0	42.41	86	60.33	-8.11854	1.54258e-09	8.46242e-07	down	--	PREDICTED: uncharacterized protein LOC105055036 [Elaeis guineensis]	RecName: Full=Protein MARD1 {ECO:0000303|PubMed:15159630}; AltName: Full=Mediator of ABA-regulated dormancy1 {ECO:0000303|PubMed:15159630}; AltName: Full=Senescence-associated protein SAG102 {ECO:0000303|PubMed:11402199};	SubName: Full=uncharacterized protein LOC103706359 {ECO:0000313|RefSeq:XP_008788650.1};	--	GO:0010494,cytoplasmic stress granule; GO:0000932,P-body; GO:0046872,metal ion binding; GO:0009737,response to abscisic acid; GO:0010162,seed dormancy process	ECL1/2/3 zinc binding proteins
Cluster-20636.62170	2.73	4.07	3.39	0.72	1.14	1.02	151.81	236.58	192.89	36.03	80.76	69.38	1.94299	1.81686e-09	9.89157e-07	up	K10352 myosin heavy chain | (RefSeq) filament-like plant protein 3 (A)	PREDICTED: filament-like plant protein 3 [Elaeis guineensis]	RecName: Full=Filament-like plant protein; Short=LeFPP; Flags: Fragment;	SubName: Full=filament-like plant protein 3 {ECO:0000313|RefSeq:XP_017697187.1, ECO:0000313|RefSeq:XP_017697188.1};	--	--	BRE1 E3 ubiquitin ligase
Cluster-20636.66998	12.27	48.31	54.13	3.81	2.71	1.64	198.18	812.54	900.38	55.27	55.74	32.14	3.94292	1.83564e-09	9.91868e-07	up	--	--	--	--	--	--	--
Cluster-20636.133577	0.03	0	0	0.92	1.28	0.98	2.04	0	0	63.75	125.67	92.92	-6.8531	1.97098e-09	1.05705e-06	down	K13411 dual oxidase [EC:1.6.3.1 1.11.1.-] | (RefSeq) putative respiratory burst oxidase homolog protein H (A)	PREDICTED: uncharacterized protein LOC105045768 isoform X1 [Elaeis guineensis]	RecName: Full=Putative respiratory burst oxidase homolog protein H; EC=1.11.1.-; EC=1.6.3.-; AltName: Full=NADPH oxidase RBOHH; Short=AtRBOHH;	SubName: Full=putative respiratory burst oxidase homolog protein H {ECO:0000313|RefSeq:XP_008783635.1};	Ferric reductase, NADH/NADPH oxidase and related proteins	GO:0016021,integral component of membrane; GO:0005509,calcium ion binding; GO:0050664,oxidoreductase activity, acting on NAD(P)H, oxygen as acceptor; GO:0004601,peroxidase activity	Lamin-B receptor of TUDOR domain
Cluster-20636.108555	11.94	24.73	31.7	4.44	3.09	4.2	449.29	971.8	1223.1	150.52	148.28	193.36	2.65326	2.02326e-09	1.07705e-06	up	K04733 interleukin-1 receptor-associated kinase 4 [EC:2.7.11.1] | (RefSeq) probable inactive receptor kinase RLK902 (A)	PREDICTED: probable inactive receptor kinase At1g48480 [Elaeis guineensis]	RecName: Full=Probable inactive receptor kinase RLK902; AltName: Full=Receptor-like kinase 902; Flags: Precursor;	SubName: Full=LOW QUALITY PROTEIN: probable inactive receptor kinase At1g48480 {ECO:0000313|RefSeq:XP_008775508.1};	--	GO:0016021,integral component of membrane; GO:0005886,plasma membrane; GO:0009506,plasmodesma; GO:0005524,ATP binding; GO:0004672,protein kinase activity	Leucine rich repeat N-terminal domain
Cluster-20636.50615	0	0.01	0	1.56	0.97	0.71	0	0.47	0	91.01	79.93	56.35	-8.49521	2.07852e-09	1.09833e-06	down	K00231 protoporphyrinogen/coproporphyrinogen III oxidase [EC:1.3.3.4 1.3.3.15] | (RefSeq) protoporphyrinogen oxidase, mitochondrial (A)	PREDICTED: protoporphyrinogen oxidase, mitochondrial isoform X3 [Phoenix dactylifera]	RecName: Full=Protoporphyrinogen oxidase, mitochondrial; EC=1.3.3.4; AltName: Full=PX-2; AltName: Full=Protoporphyrinogen IX oxidase isozyme II; Short=PPO II; Short=PPX II;	RecName: Full=Protoporphyrinogen oxidase {ECO:0000256|RuleBase:RU364052}; EC=1.3.3.4 {ECO:0000256|RuleBase:RU364052};	Protoporphyrinogen oxidase	GO:0005739,mitochondrion; GO:0004729,oxygen-dependent protoporphyrinogen oxidase activity; GO:0006782,protoporphyrinogen IX biosynthetic process	Flavin containing amine oxidoreductase
Cluster-20636.179596	1.26	6.52	4.01	0.14	0.26	0.2	63.96	345.56	208	6.38	17	12.47	4.45116	2.18392e-09	1.1456e-06	up	K10863 aprataxin [EC:3.1.11.7 3.1.11.8 3.1.12.2] | (RefSeq) basic helix-loop-helix family protein (A)	PREDICTED: transcription factor bHLH87 [Elaeis guineensis]	RecName: Full=Transcription factor bHLH87; AltName: Full=Basic helix-loop-helix protein 87; Short=AtbHLH87; Short=bHLH 87; AltName: Full=Transcription factor EN 121; AltName: Full=bHLH transcription factor bHLH087;	SubName: Full=transcription factor bHLH87-like {ECO:0000313|RefSeq:XP_008797919.1};	--	GO:0005634,nucleus; GO:0003677,DNA binding; GO:0003700,DNA-binding transcription factor activity; GO:0046983,protein dimerization activity; GO:0006355,regulation of transcription, DNA-templated; GO:0006351,transcription, DNA-templated	Helix-loop-helix DNA-binding domain
Cluster-20636.78485	10.03	24.54	25.68	0.74	2.38	2.67	562.78	1439.08	1475.83	37.25	170.95	183.66	3.50655	2.27617e-09	1.18534e-06	up	K01369 legumain [EC:3.4.22.34] | (RefSeq) vacuolar-processing enzyme-like (A)	PREDICTED: protein ABIL1-like isoform X3 [Phoenix dactylifera]	RecName: Full=Probable protein ABIL1; AltName: Full=Abl interactor-like protein 1;	SubName: Full=protein ABIL1-like isoform X3 {ECO:0000313|RefSeq:XP_008802045.1};	Abl interactor ABI-1, contains SH3 domain	GO:0005737,cytoplasm; GO:0005856,cytoskeleton	--
Cluster-20636.28875	0	0	0	0.55	0.64	0.36	0	0	0	55.02	90.19	49.01	-8.19321	2.45606e-09	1.26982e-06	down	K01081 5'-nucleotidase [EC:3.1.3.5] | (RefSeq) probable cytosolic purine 5' nucleotidase (A)	PREDICTED: 5'-nucleotidase domain-containing protein 4 isoform X1 [Elaeis guineensis]	--	SubName: Full=5'-nucleotidase domain-containing protein 4 isoform X1 {ECO:0000313|RefSeq:XP_008787252.1}; SubName: Full=5'-nucleotidase domain-containing protein 4 isoform X2 {ECO:0000313|RefSeq:XP_008787253.1};	IMP-GMP specific 5'-nucleotidase	--	5' nucleotidase family
Cluster-20636.74936	0	0	0	2.52	1.3	3.07	0.03	0	0	71.47	52.13	118.09	-8.54927	2.74679e-09	1.40999e-06	down	K01187 alpha-glucosidase [EC:3.2.1.20] | (RAP-DB) Os07g0421300; Similar to Alpha glucosidase-like protein. (A)	PREDICTED: uncharacterized protein LOC105044009 [Elaeis guineensis]	RecName: Full=Probable glucan 1,3-alpha-glucosidase; EC=3.2.1.84; AltName: Full=Glucosidase II subunit alpha; Flags: Precursor;	SubName: Full=alpha-glucosidase 2 isoform X3 {ECO:0000313|RefSeq:XP_017702478.1};	Glucosidase II catalytic (alpha) subunit and related enzymes, glycosyl hydrolase family 31	GO:0009507,chloroplast; GO:0005783,endoplasmic reticulum; GO:0030246,carbohydrate binding; GO:0033919,glucan 1,3-alpha-glucosidase activity; GO:0030244,cellulose biosynthetic process; GO:0042742,defense response to bacterium; GO:0046686,response to cadmium ion; GO:0009826,unidimensional cell growth	Domain of unknown function (DUF5110)
Cluster-20636.19823	3.77	7.88	6.41	1.12	1.23	1.32	129.67	283.38	226.51	34.86	54.05	55.7	2.4105	2.97642e-09	1.51702e-06	up	K00128 aldehyde dehydrogenase (NAD+) [EC:1.2.1.3] | (RefSeq) aldehyde dehydrogenase family 2 member B7, mitochondrial-like (A)	PREDICTED: aldehyde dehydrogenase family 2 member B7, mitochondrial-like [Phoenix dactylifera]	RecName: Full=Aldehyde dehydrogenase family 2 member B7, mitochondrial; Short=ALDH2b; EC=1.2.1.3; Flags: Precursor;	SubName: Full=aldehyde dehydrogenase family 2 member B7, mitochondrial-like {ECO:0000313|RefSeq:XP_008793866.1};	Aldehyde dehydrogenase	GO:0005759,mitochondrial matrix; GO:0004029,aldehyde dehydrogenase (NAD) activity	Aldehyde dehydrogenase family
Cluster-20636.116320	67.66	94.87	42.42	16.82	10.71	7.55	1126.49	1645.47	727.17	251.63	227.34	152.95	2.65649	3.176e-09	1.60735e-06	up	K13126 polyadenylate-binding protein | (RefSeq) uncharacterized protein LOC112511000 (A)	PREDICTED: protein CHUP1, chloroplastic [Elaeis guineensis]	RecName: Full=Protein CHUP1, chloroplastic; AltName: Full=Protein CHLOROPLAST UNUSUAL POSITIONING 1;	SubName: Full=protein CHUP1, chloroplastic {ECO:0000313|RefSeq:XP_008810982.1};	--	GO:0009507,chloroplast; GO:0009707,chloroplast outer membrane; GO:0009902,chloroplast relocation	--
Cluster-20636.152718	1.08	12.54	15.25	0.05	0	0	26	314	376	1	0	0	9.62096	3.51772e-09	1.76784e-06	up	K01051 pectinesterase [EC:3.1.1.11] | (RefSeq) probable pectinesterase/pectinesterase inhibitor 12 (A)	PREDICTED: probable pectinesterase/pectinesterase inhibitor 12 [Elaeis guineensis]	RecName: Full=Probable pectinesterase/pectinesterase inhibitor 12; Includes: RecName: Full=Pectinesterase inhibitor 12; AltName: Full=Pectin methylesterase inhibitor 12; Includes: RecName: Full=Pectinesterase 12; Short=PE 12; EC=3.1.1.11; AltName: Full=Pectin methylesterase 12; Short=AtPME12; Flags: Precursor;	RecName: Full=Pectinesterase {ECO:0000256|RuleBase:RU000589}; EC=3.1.1.11 {ECO:0000256|RuleBase:RU000589};	--	GO:0071944,cell periphery; GO:0005618,cell wall; GO:0005576,extracellular region; GO:0045330,aspartyl esterase activity; GO:0030599,pectinesterase activity; GO:0046910,pectinesterase inhibitor activity; GO:0042545,cell wall modification; GO:0045490,pectin catabolic process; GO:0009617,response to bacterium	Plant invertase/pectin methylesterase inhibitor
Cluster-20636.112286	1.61	3.15	4.4	22.56	17.03	23.99	33.15	67.38	93	416.76	446.33	600.91	-2.68477	3.69433e-09	1.8437e-06	down	--	--	--	SubName: Full=Uncharacterized protein {ECO:0000313|EnsemblPlants:TRIAE_CS42_4BS_TGACv1_328765_AA1093320.1};	--	--	--
Cluster-20636.105693	35.52	58.25	56.78	17.36	14.27	17.27	449	766	741	197	230	265	1.74225	4.53864e-09	2.24944e-06	up	--	PREDICTED: translation initiation factor IF-2-like [Phoenix dactylifera]	--	SubName: Full=translation initiation factor IF-2-like {ECO:0000313|RefSeq:XP_017701695.1};	--	GO:0003743,translation initiation factor activity	--
Cluster-20636.47578	9.22	26.82	20.55	0.26	0.56	0	39.3	117.61	92.31	1	3	0	6.24948	4.6071e-09	2.26774e-06	up	K19355 mannan endo-1,4-beta-mannosidase [EC:3.2.1.78] | (RefSeq) mannan endo-1,4-beta-mannosidase 2 (A)	PREDICTED: mannan endo-1,4-beta-mannosidase 2 [Elaeis guineensis]	RecName: Full=Mannan endo-1,4-beta-mannosidase 2; EC=3.2.1.78; AltName: Full=Beta-mannanase 2; AltName: Full=Endo-beta-1,4-mannanase 2; Short=AtMAN2; Flags: Precursor;	SubName: Full=mannan endo-1,4-beta-mannosidase 2 {ECO:0000313|RefSeq:XP_008791709.1};	--	GO:0005576,extracellular region; GO:0016985,mannan endo-1,4-beta-mannosidase activity; GO:0046355,mannan catabolic process; GO:0010412,mannan metabolic process	--
Cluster-20636.69271	0.35	0.58	0.11	5.19	3.7	7.06	15	26	5	202	204	373	-3.84084	5.14719e-09	2.51634e-06	down	--	PREDICTED: putative DNA helicase INO80 [Elaeis guineensis]	--	SubName: Full=la-related protein CG11505-like {ECO:0000313|RefSeq:XP_008777881.1};	--	--	Mpp10 protein
Cluster-20636.124473	5.65	10.85	4.38	0	0	0	46.45	92.61	37.39	0	0	0	8.55688	5.42241e-09	2.61937e-06	up	K03797 carboxyl-terminal processing protease [EC:3.4.21.102] | (RefSeq) carboxyl-terminal-processing peptidase 1, chloroplastic (A)	PREDICTED: carboxyl-terminal-processing peptidase 1, chloroplastic isoform X2 [Phoenix dactylifera]	RecName: Full=Carboxyl-terminal-processing peptidase 1, chloroplastic; EC=3.4.21.102; AltName: Full=D1 C-terminal processing protease 1; AltName: Full=Photosystem II D1 protein processing peptidase 1; Flags: Precursor;	SubName: Full=carboxyl-terminal-processing peptidase 1, chloroplastic isoform X2 {ECO:0000313|RefSeq:XP_017699675.1};	--	GO:0009543,chloroplast thylakoid lumen; GO:0031977,thylakoid lumen; GO:0004175,endopeptidase activity; GO:0008236,serine-type peptidase activity	--
Cluster-20636.104093	29.05	29.12	26.44	46.32	54.75	43.22	1021.4	1069.3	953.3	1467.01	2458.6	1858.53	-0.653539	5.47711e-09	2.61937e-06	false	K11801 WD repeat-containing protein 23 | (RefSeq) LEC14B protein-like (A)	PREDICTED: LEC14B protein-like [Phoenix dactylifera]	RecName: Full=LEC14B protein;	SubName: Full=LEC14B protein-like {ECO:0000313|RefSeq:XP_008809287.1, ECO:0000313|RefSeq:XP_008809288.1};	WD40 repeat-containing protein	--	Domain of unknown function (DUF4221)
Cluster-20636.163347	2.2	22.82	23.73	0	0	0	20	215.5	223.76	0	0	0	9.94367	5.4848e-09	2.61937e-06	up	--	--	--	--	--	--	--
Cluster-20636.40835	0.76	1.79	5.15	0	0	0	32.89	80.41	227.01	0	0	0	9.5136	5.50372e-09	2.61937e-06	up	--	PREDICTED: AUGMIN subunit 8 isoform X1 [Elaeis guineensis]	RecName: Full=AUGMIN subunit 8 {ECO:0000303|PubMed:22505726}; AltName: Full=QWRF motif-containing protein 8 {ECO:0000303|PubMed:20978221}; AltName: Full=ROP1 enhancer 2 {ECO:0000303|PubMed:23735294};	SubName: Full=AUGMIN subunit 8-like isoform X2 {ECO:0000313|RefSeq:XP_008794372.1};	--	GO:0005874,microtubule; GO:0007049,cell cycle; GO:0051301,cell division	QWRF family
Cluster-20636.57909	2.72	5.94	4.03	0.73	0.45	0.46	84.99	193.83	129.17	20.69	17.99	17.41	3.07528	5.6039e-09	2.6495e-06	up	K04392 Ras-related C3 botulinum toxin substrate 1 | (RefSeq) rac-like GTP-binding protein 3 (A)	PREDICTED: rac-like GTP-binding protein 3 isoform X1 [Elaeis guineensis]	RecName: Full=Rac-like GTP-binding protein 3; AltName: Full=OsRac3;	SubName: Full=rac-like GTP-binding protein 3 {ECO:0000313|RefSeq:XP_008780935.1};	Ras-related small GTPase, Rho type	GO:0005737,cytoplasm; GO:0016020,membrane; GO:0005525,GTP binding; GO:0003924,GTPase activity; GO:0007264,small GTPase mediated signal transduction	Ras family
Cluster-20636.153625	75.1	134.78	69.42	28.87	22.7	21.73	683.3	1272.8	654.69	235.23	262.92	238.73	2.05186	5.81709e-09	2.72088e-06	up	K19882 O-palmitoleoyl-L-serine hydrolase [EC:3.1.1.98] | (RefSeq) pectin acetylesterase 12-like (A)	PREDICTED: pectin acetylesterase 12-like [Elaeis guineensis]	RecName: Full=Pectin acetylesterase 12 {ECO:0000303|PubMed:25115560}; EC=3.1.1.- {ECO:0000305}; Flags: Precursor;	RecName: Full=Pectin acetylesterase {ECO:0000256|RuleBase:RU363114}; EC=3.1.1.- {ECO:0000256|RuleBase:RU363114};	Pectin acetylesterase and similar proteins	GO:0005576,extracellular region; GO:0009505,plant-type cell wall; GO:0052793,pectin acetylesterase activity; GO:0071555,cell wall organization	Pectinacetylesterase
Cluster-20636.123407	11.17	12.4	12.43	7.28	7.67	8.1	726.49	842.59	827.42	426.49	637.01	645.63	0.755076	5.83059e-09	2.72088e-06	false	--	PREDICTED: maltose excess protein 1-like, chloroplastic isoform X2 [Elaeis guineensis]	RecName: Full=Maltose excess protein 1-like, chloroplastic; Flags: Precursor;	SubName: Full=maltose excess protein 1-like, chloroplastic {ECO:0000313|RefSeq:XP_008802985.1};	--	GO:0009706,chloroplast inner membrane; GO:0016021,integral component of membrane; GO:0000023,maltose metabolic process	--
Cluster-20636.143714	3.6	3.32	4.07	1.77	2.03	1.88	256.26	246.82	296.14	113.4	184.45	163.65	1.06692	5.93232e-09	2.74853e-06	up	--	PREDICTED: uncharacterized protein LOC105059529 [Elaeis guineensis]	--	SubName: Full=uncharacterized protein LOC103710695 {ECO:0000313|RefSeq:XP_008794775.1};	--	--	--
Cluster-20636.86311	19.51	16.1	16.25	28.8	30.01	28.12	1921.51	1657.96	1636.69	2557.08	3775.72	3395.41	-0.635012	5.96633e-09	2.74853e-06	false	K10527 enoyl-CoA hydratase/3-hydroxyacyl-CoA dehydrogenase [EC:4.2.1.17 1.1.1.35 1.1.1.211] | (RefSeq) peroxisomal fatty acid beta-oxidation multifunctional protein (A)	PREDICTED: peroxisomal fatty acid beta-oxidation multifunctional protein [Elaeis guineensis]	RecName: Full=Peroxisomal fatty acid beta-oxidation multifunctional protein; Short=MFP; Includes: RecName: Full=Enoyl-CoA hydratase/3-2-trans-enoyl-CoA isomerase/3-hydroxybutyryl-CoA epimerase; EC=4.2.1.17; EC=5.1.2.3; EC=5.3.3.8; Includes: RecName: Full=3-hydroxyacyl-CoA dehydrogenase; EC=1.1.1.35;	SubName: Full=peroxisomal fatty acid beta-oxidation multifunctional protein-like {ECO:0000313|RefSeq:XP_008800762.1};	Hydroxyacyl-CoA dehydrogenase/enoyl-CoA hydratase	GO:0005874,microtubule; GO:0005777,peroxisome; GO:0018812,3-hydroxyacyl-CoA dehydratase activity; GO:0003857,3-hydroxyacyl-CoA dehydrogenase activity; GO:0008692,3-hydroxybutyryl-CoA epimerase activity; GO:0004165,dodecenoyl-CoA delta-isomerase activity; GO:0004300,enoyl-CoA hydratase activity; GO:0008017,microtubule binding; GO:0003729,mRNA binding; GO:0006635,fatty acid beta-oxidation	Enoyl-CoA hydratase/isomerase
Cluster-20636.62089	2.28	2.04	5.34	0	0.12	0.07	57.17	53.49	137.65	0	3.86	2.21	5.71794	6.10159e-09	2.78036e-06	up	K01551 arsenite/tail-anchored protein-transporting ATPase [EC:3.6.3.16 3.6.3.-] | (RefSeq) ATPase GET3-like (A)	PREDICTED: ATPase GET3-like [Phoenix dactylifera]	RecName: Full=ATPase ARSA1 {ECO:0000305}; Short=Cr-ArsA1 {ECO:0000303|PubMed:28382961}; EC=3.6.-.- {ECO:0000305}; AltName: Full=Arsenical pump-driving ATPase homolog 1 {ECO:0000305}; AltName: Full=Arsenite-stimulated ATPase homolog 1 {ECO:0000305}; AltName: Full=Protein ANTENNA SIZE MUTANT 1 {ECO:0000303|PubMed:23167510};	SubName: Full=ATPase GET3-like {ECO:0000313|RefSeq:XP_008802599.1};	Putative arsenite-translocating ATPase	GO:0005829,cytosol; GO:0005524,ATP binding; GO:0016887,ATPase activity	SRP54-type protein, GTPase domain
Cluster-18647.0	1.38	4.37	3.34	0.2	0.23	0.35	70	232	174	9	15	22	3.65065	6.1128e-09	2.78036e-06	up	K15333 tRNA guanosine-2'-O-methyltransferase [EC:2.1.1.34] | (RefSeq) uncharacterized LOC105043884 (A)	PREDICTED: LOW QUALITY PROTEIN: subtilisin-like protease SBT1.8 [Elaeis guineensis]	RecName: Full=Subtilisin-like protease SBT1.8 {ECO:0000303|PubMed:16193095}; EC=3.4.21.- {ECO:0000255|PROSITE-ProRule:PRU10082}; AltName: Full=Subtilase subfamily 1 member 8 {ECO:0000303|PubMed:16193095}; Short=AtSBT1.8 {ECO:0000303|PubMed:16193095}; Flags: Precursor;	SubName: Full=subtilisin-like protease SBT1.8 {ECO:0000313|RefSeq:XP_008792868.1};	--	GO:0005618,cell wall; GO:0005576,extracellular region; GO:0005794,Golgi apparatus; GO:0009505,plant-type cell wall; GO:0009506,plasmodesma; GO:0004252,serine-type endopeptidase activity	Peptidase inhibitor I9
Cluster-20636.66569	21.57	122.09	178.86	6.99	2.09	5.36	364	2146	3107	106	45	110	4.58607	6.45101e-09	2.91574e-06	up	--	PREDICTED: proline-rich protein 4-like, partial [Phoenix dactylifera]	--	SubName: Full=Uncharacterized protein {ECO:0000313|EMBL:OWZ20017.1};	--	--	--
Cluster-20636.158477	8.3	35.24	37.95	3.26	2.07	1.92	290.65	1289.29	1363.36	103	92.58	82.09	3.60293	6.55341e-09	2.94351e-06	up	K00975 glucose-1-phosphate adenylyltransferase [EC:2.7.7.27] | (RefSeq) glucose-1-phosphate adenylyltransferase large subunit 1-like (A)	PREDICTED: glucose-1-phosphate adenylyltransferase large subunit 1-like [Phoenix dactylifera]	RecName: Full=Glucose-1-phosphate adenylyltransferase large subunit, chloroplastic/amyloplastic; EC=2.7.7.27; AltName: Full=ADP-glucose pyrophosphorylase; AltName: Full=ADP-glucose synthase; AltName: Full=AGPase S; AltName: Full=Alpha-D-glucose-1-phosphate adenyl transferase; Flags: Precursor;	RecName: Full=Glucose-1-phosphate adenylyltransferase {ECO:0000256|RuleBase:RU362093}; EC=2.7.7.27 {ECO:0000256|RuleBase:RU362093}; AltName: Full=ADP-glucose pyrophosphorylase {ECO:0000256|RuleBase:RU362093};	GDP-mannose pyrophosphorylase/mannose-1-phosphate guanylyltransferase	GO:0009501,amyloplast; GO:0009507,chloroplast; GO:0005524,ATP binding; GO:0008878,glucose-1-phosphate adenylyltransferase activity; GO:0005978,glycogen biosynthetic process; GO:0019252,starch biosynthetic process	Nucleotidyl transferase
Cluster-20636.152374	0.42	0.79	0.3	0	0	0	48.11	95.04	34.9	0	0	0	8.57307	6.69571e-09	2.98874e-06	up	K04567 lysyl-tRNA synthetase, class II [EC:6.1.1.6] | (RefSeq) lysine--tRNA ligase-like (A)	PREDICTED: uncharacterized protein LOC103724251 isoform X3 [Phoenix dactylifera]	--	SubName: Full=uncharacterized protein LOC103724251 isoform X3 {ECO:0000313|RefSeq:XP_008813673.1};	--	--	--
Cluster-20636.106679	0.82	0.67	0.84	1.65	1.92	1.78	126.93	108.12	134.11	230.43	381.64	339.92	-1.09113	6.8374e-09	3.03315e-06	down	K19720 collagen, type III, alpha | (RefSeq) predicted protein (A)	PREDICTED: protein MODIFIER OF SNC1 1 [Phoenix dactylifera]	RecName: Full=Protein MODIFIER OF SNC1 1; AltName: Full=MODIFIER OF snc1, 1;	SubName: Full=protein MODIFIER OF SNC1 1 {ECO:0000313|RefSeq:XP_008810073.1};	--	GO:0016569,covalent chromatin modification	--
Cluster-20636.5043	0	0	0	3.6	2.86	1.8	0	0	0	66.89	75.3	45.42	-8.18707	7.39982e-09	3.2625e-06	down	K00521 ferric-chelate reductase [EC:1.16.1.7] | (RefSeq) ferric reduction oxidase 2-like (A)	PREDICTED: ferric reduction oxidase 2-like [Phoenix dactylifera]	RecName: Full=Ferric reduction oxidase 2; Short=AtFRO2; EC=1.16.1.7; AltName: Full=Ferric-chelate reductase 2; AltName: Full=Protein FERRIC CHELATE REDUCTASE DEFECTIVE 1;	SubName: Full=ferric reduction oxidase 2-like {ECO:0000313|RefSeq:XP_017700733.1};	Ferric reductase, NADH/NADPH oxidase and related proteins	GO:0016021,integral component of membrane; GO:0005886,plasma membrane; GO:0000293,ferric-chelate reductase activity; GO:0046872,metal ion binding; GO:0006811,ion transport; GO:0015688,iron chelate transport; GO:0055072,iron ion homeostasis; GO:0009617,response to bacterium	Ferric reductase like transmembrane component
Cluster-20636.119254	0	0	0.02	0.8	2.86	1.29	0	0	1.56	56.52	287.87	124.58	-7.499	7.59377e-09	3.30979e-06	down	K09566 peptidyl-prolyl isomerase G (cyclophilin G) [EC:5.2.1.8] | (RefSeq) peptidyl-prolyl cis-trans isomerase CYP63 (A)	PREDICTED: peptidyl-prolyl cis-trans isomerase CYP63 isoform X2 [Elaeis guineensis]	RecName: Full=Peptidyl-prolyl cis-trans isomerase CYP63; Short=AtCYP63; Short=PPIase CYP63; EC=5.2.1.8; AltName: Full=Cyclophilin-63; AltName: Full=Cyclophilin-like protein CypRS64;	SubName: Full=peptidyl-prolyl cis-trans isomerase CYP63 isoform X4 {ECO:0000313|RefSeq:XP_008802287.1};	Cyclophilin type peptidyl-prolyl cis-trans isomerase	GO:0016607,nuclear speck; GO:0003755,peptidyl-prolyl cis-trans isomerase activity; GO:0006457,protein folding; GO:0008380,RNA splicing	--
Cluster-20636.128990	0.66	0.24	0.57	0	0	0	77.36	29.12	68.76	0	0	0	8.55803	7.59917e-09	3.30979e-06	up	K04733 interleukin-1 receptor-associated kinase 4 [EC:2.7.11.1] | (RefSeq) probable LRR receptor-like serine/threonine-protein kinase At5g63710 (A)	PREDICTED: probable LRR receptor-like serine/threonine-protein kinase At5g10290 isoform X1 [Phoenix dactylifera]	RecName: Full=LRR receptor kinase SERK2 {ECO:0000305}; EC=2.7.11.1 {ECO:0000305}; AltName: Full=BRI1-associated receptor kinase 1 homolog 5 {ECO:0000305}; Short=OsBAK1-5 {ECO:0000305}; AltName: Full=Somatic embryogenesis receptor kinase 4 {ECO:0000305}; Short=OsSERK4 {ECO:0000303|PubMed:19754838}; Flags: Precursor;	SubName: Full=probable LRR receptor-like serine/threonine-protein kinase At5g10290 isoform X1 {ECO:0000313|RefSeq:XP_008781852.1, ECO:0000313|RefSeq:XP_008781853.1, ECO:0000313|RefSeq:XP_008781854.1};	--	GO:0016021,integral component of membrane; GO:0005886,plasma membrane; GO:0005524,ATP binding; GO:0004675,transmembrane receptor protein serine/threonine kinase activity; GO:0009742,brassinosteroid mediated signaling pathway; GO:0007166,cell surface receptor signaling pathway; GO:0006468,protein phosphorylation	Leucine Rich repeat
Cluster-20636.79311	11.87	17.26	16.71	4.72	6.06	6.94	658.22	999.93	948.41	235.67	429.16	471.46	1.48597	7.99268e-09	3.46021e-06	up	K19878 ELKS/RAB6-interacting/CAST family member 2 | (RefSeq) putative WEB family protein At1g65010, chloroplastic (A)	PREDICTED: WEB family protein At3g02930, chloroplastic-like [Elaeis guineensis]	RecName: Full=WEB family protein At3g02930, chloroplastic; Flags: Precursor;	SubName: Full=WEB family protein At3g02930, chloroplastic-like isoform X2 {ECO:0000313|RefSeq:XP_008799398.1}; SubName: Full=WEB family protein At3g02930, chloroplastic-like isoform X3 {ECO:0000313|RefSeq:XP_017699975.1};	--	GO:0009507,chloroplast; GO:0005783,endoplasmic reticulum; GO:0005875,microtubule associated complex; GO:0000795,synaptonemal complex; GO:0007131,reciprocal meiotic recombination	TPR/MLP1/MLP2-like protein
Cluster-20636.97223	277.37	262.33	262.7	360.23	370.8	362.02	8364.21	8257.26	8128.15	9780.01	14275.8	13339.8	-0.332368	8.11446e-09	3.49189e-06	false	K13201 nucleolysin TIA-1/TIAR | (RefSeq) oligouridylate-binding protein 1B (A)	PREDICTED: oligouridylate-binding protein 1B isoform X1 [Elaeis guineensis]	RecName: Full=Oligouridylate-binding protein 1C; Short=AtUBP1c; AltName: Full=Polyuridylate-binding protein UBP1C; Short=Poly(U)-binding protein UBP1C;	SubName: Full=oligouridylate-binding protein 1B-like isoform X1 {ECO:0000313|RefSeq:XP_008782813.1};	FOG: RRM domain	GO:0005634,nucleus; GO:0003729,mRNA binding; GO:0006397,mRNA processing	CRISPR-associated protein (Cas_Cas2CT1978)
Cluster-20636.95907	15.2	19.91	19.14	5.78	8.84	7.73	312.93	427.19	404.97	106.97	232.24	194.07	1.40102	8.67874e-09	3.71249e-06	up	K00430 peroxidase [EC:1.11.1.7] | (RefSeq) peroxidase 35 (A)	PREDICTED: peroxidase 35 [Elaeis guineensis]	RecName: Full=Peroxidase 35; Short=Atperox P35; EC=1.11.1.7; AltName: Full=ATP21a; Flags: Precursor;	RecName: Full=Peroxidase {ECO:0000256|RuleBase:RU362060, ECO:0000256|SAAS:SAAS00709852}; EC=1.11.1.7 {ECO:0000256|RuleBase:RU362060, ECO:0000256|SAAS:SAAS00709852};	--	GO:0005576,extracellular region; GO:0020037,heme binding; GO:0046872,metal ion binding; GO:0004601,peroxidase activity; GO:0042744,hydrogen peroxide catabolic process; GO:0006979,response to oxidative stress	Peroxidase
Cluster-20636.46080	0.36	0.45	0.35	0	0	0	35.68	46.46	35.53	0	0	0	7.98366	9.02997e-09	3.83988e-06	up	--	PREDICTED: uncharacterized protein LOC105047999 [Elaeis guineensis]	--	SubName: Full=uncharacterized RNA methyltransferase BH0687 {ECO:0000313|RefSeq:XP_008793198.1, ECO:0000313|RefSeq:XP_008793199.1};	tRNA uracil-5-methyltransferase and related tRNA-modifying enzymes	GO:0008168,methyltransferase activity	--
Cluster-20636.71999	16.26	12.59	16.01	27.91	30.7	32.23	622.15	503.09	628.06	961.87	1500.38	1508.37	-0.905894	9.0999e-09	3.84685e-06	false	K20285 Rab9 effector protein with kelch motifs | (RefSeq) tip elongation aberrant protein 1-like isoform X1 (A)	PREDICTED: uncharacterized protein LOC105058101 [Elaeis guineensis]	RecName: Full=Acyl-CoA-binding domain-containing protein 6 {ECO:0000305}; Short=Acyl-CoA binding protein 6 {ECO:0000303|PubMed:21128943}; Short=OsACBP6 {ECO:0000303|PubMed:21128943};	SubName: Full=tip elongation aberrant protein 1-like {ECO:0000313|RefSeq:XP_008785617.1};	Kelch repeat-containing proteins	GO:0005777,peroxisome; GO:0000062,fatty-acyl-CoA binding; GO:0008289,lipid binding	Kelch motif
Cluster-20636.79394	0	0	0	2.72	3.12	1.44	0	0	0	57.19	92.89	40.97	-8.17495	9.71461e-09	4.08269e-06	down	K20028 palmitoyltransferase ZDHHC2/15/20 [EC:2.3.1.225] | (RefSeq) probable protein S-acyltransferase 14 (A)	PREDICTED: probable protein S-acyltransferase 14 [Phoenix dactylifera]	RecName: Full=Probable protein S-acyltransferase 14; EC=2.3.1.225; AltName: Full=Probable palmitoyltransferase At3g60800; AltName: Full=Zinc finger DHHC domain-containing protein At3g60800;	RecName: Full=S-acyltransferase {ECO:0000256|RuleBase:RU079119}; EC=2.3.1.225 {ECO:0000256|RuleBase:RU079119}; AltName: Full=Palmitoyltransferase {ECO:0000256|RuleBase:RU079119};	Predicted DHHC-type Zn-finger protein	GO:0005769,early endosome; GO:0005794,Golgi apparatus; GO:0000138,Golgi trans cisterna; GO:0016021,integral component of membrane; GO:0005802,trans-Golgi network; GO:0019707,protein-cysteine S-acyltransferase activity; GO:0019706,protein-cysteine S-palmitoyltransferase activity; GO:0010150,leaf senescence; GO:1900055,regulation of leaf senescence; GO:2000377,regulation of reactive oxygen species …	DHHC palmitoyltransferase
Cluster-20636.69831	51.27	63.77	47.43	28.24	25.86	28.97	991.49	1285.61	943.45	491.15	638.11	682.64	1.08218	9.95362e-09	4.15882e-06	up	K15919 hydroxypyruvate reductase 2 | (RefSeq) hydroxyphenylpyruvate reductase (A)	PREDICTED: uncharacterized protein LOC105040822 [Elaeis guineensis]	--	SubName: Full=uncharacterized protein LOC103710911 {ECO:0000313|RefSeq:XP_008795060.1};	--	--	Late embryogenesis abundant protein
Cluster-20636.100068	539.71	1581.51	3118.83	222.71	192.26	166.33	6042	18404	36092	2236	2742	2256	3.30258	1.0155e-08	4.21843e-06	up	K00384 thioredoxin reductase (NADPH) [EC:1.8.1.9] | (RefSeq) thioredoxin reductase 1-like (A)	PREDICTED: auxin-binding protein ABP20-like [Elaeis guineensis]	RecName: Full=Germin-like protein 8-14; AltName: Full=Germin-like protein 1; AltName: Full=Germin-like protein 5; Short=OsGER5; Flags: Precursor;	SubName: Full=germin-like protein 8-14 {ECO:0000313|RefSeq:XP_008784308.1};	--	GO:0048046,apoplast; GO:0005618,cell wall; GO:0031012,extracellular matrix; GO:0030145,manganese ion binding; GO:0045735,nutrient reservoir activity	Cupin domain
Cluster-20636.90647	40.8	73.45	74.68	21.85	22.44	22.61	1759.37	3308.57	3299.79	848.93	1235.77	1193.4	1.61377	1.05748e-08	4.35794e-06	up	K12175 COP9 signalosome complex subunit 1 | (RefSeq) probable methyltransferase PMT15 (A)	PREDICTED: probable methyltransferase PMT17 [Elaeis guineensis]	RecName: Full=Probable methyltransferase PMT17; EC=2.1.1.-;	SubName: Full=probable methyltransferase PMT17 isoform X1 {ECO:0000313|RefSeq:XP_008813541.1};	--	GO:0005737,cytoplasm; GO:0005789,endoplasmic reticulum membrane; GO:0016021,integral component of membrane; GO:0008757,S-adenosylmethionine-dependent methyltransferase activity; GO:0032259,methylation	Methyltransferase domain
Cluster-20636.72806	27.6	70.92	112.67	11.17	8.62	9.28	692	1855	2901	252	276	284	2.97706	1.06121e-08	4.35794e-06	up	--	PREDICTED: uncharacterized protein LOC105050770 [Elaeis guineensis]	--	SubName: Full=uncharacterized protein LOC103710487 {ECO:0000313|RefSeq:XP_008794426.1};	--	--	Membrane domain of glycerophosphoryl diester phosphodiesterase
Cluster-20636.18285	6.42	16.71	19.46	2.36	1.68	1.56	162	439.63	503.99	53.61	54.22	48.04	3.04253	1.07713e-08	4.39818e-06	up	K09338 homeobox-leucine zipper protein | (RefSeq) homeobox-leucine zipper protein HOX20-like (A)	PREDICTED: homeobox-leucine zipper protein HOX20-like [Elaeis guineensis]	RecName: Full=Homeobox-leucine zipper protein HOX4; AltName: Full=HD-ZIP protein HOX4; AltName: Full=Homeodomain transcription factor HOX4; AltName: Full=OsHox4;	SubName: Full=homeobox-leucine zipper protein HOX20-like {ECO:0000313|RefSeq:XP_008790926.1};	Transcription factor HEX, contains HOX and HALZ domains	GO:0005634,nucleus; GO:0003700,DNA-binding transcription factor activity; GO:0043565,sequence-specific DNA binding; GO:0006351,transcription, DNA-templated	Homeobox KN domain
Cluster-20636.71399	0	0.01	0	1.08	1.41	1.89	0	0.54	0	47.98	88.95	114.87	-7.5783	1.08987e-08	4.42508e-06	down	K11247 endophilin-A | (RefSeq) SH3 domain-containing protein 2-like (A)	PREDICTED: SH3 domain-containing protein 2-like isoform X1 [Elaeis guineensis]	RecName: Full=SH3 domain-containing protein 2 {ECO:0000312|EMBL:AAL32439.1};	SubName: Full=SH3 domain-containing protein 2-like {ECO:0000313|RefSeq:XP_008802987.1};	--	GO:0000421,autophagosome membrane; GO:0009504,cell plate; GO:0030136,clathrin-coated vesicle; GO:0005829,cytosol; GO:0005768,endosome; GO:0005770,late endosome; GO:0005886,plasma membrane; GO:0009920,cell plate formation involved in plant-type cell wall biogenesis	Virion protein N terminal domain
Cluster-20636.98186	20891.4	23998.1	32333.5	12933.7	9956.26	12805.7	5825	6480	9342	2929	3410	3577	1.3665	1.11848e-08	4.51572e-06	up	K08912 light-harvesting complex II chlorophyll a/b binding protein 1 | (RefSeq) chlorophyll a-b binding protein of LHCII type 1 (A)	PREDICTED: chlorophyll a-b binding protein of LHCII type 1 [Phoenix dactylifera]	RecName: Full=Chlorophyll a-b binding protein 1B, chloroplastic; AltName: Full=LHCII type I CAB-1B; Short=LHCP; Flags: Precursor;	RecName: Full=Chlorophyll a-b binding protein, chloroplastic {ECO:0000256|RuleBase:RU363080};	--	GO:0009941,chloroplast envelope; GO:0009535,chloroplast thylakoid membrane; GO:0016021,integral component of membrane; GO:0009522,photosystem I; GO:0009523,photosystem II; GO:0010287,plastoglobule; GO:0016168,chlorophyll binding; GO:0046872,metal ion binding; GO:0031409,pigment binding; GO:0009768,photosynthesis, light harvesting in photosystem I; GO:0018298,protein-chromophore linkage; GO:000941…	--
Cluster-20636.11419	0	0	0	2.62	1.74	0.98	0	0	0	84.62	80	43.16	-8.36854	1.18604e-08	4.73529e-06	down	K22733 magnesium transporter | (RefSeq) hypothetical protein (A)	PREDICTED: pentatricopeptide repeat-containing protein At1g74630 isoform X1 [Elaeis guineensis]	RecName: Full=Pentatricopeptide repeat-containing protein At1g74630;	SubName: Full=pentatricopeptide repeat-containing protein At1g74630 {ECO:0000313|RefSeq:XP_008784200.1};	FOG: PPR repeat	GO:0043231,intracellular membrane-bounded organelle; GO:0004519,endonuclease activity; GO:0003723,RNA binding; GO:0008270,zinc ion binding; GO:0009451,RNA modification	Tetratricopeptide repeat
Cluster-20636.132399	10.06	27.64	12.78	2.91	1.93	2.63	277.51	796.04	361.88	72.32	68.13	88.65	2.86839	1.18947e-08	4.73529e-06	up	--	PREDICTED: uncharacterized protein LOC103722943 isoform X2 [Phoenix dactylifera]	--	SubName: Full=uncharacterized protein LOC103722943 isoform X2 {ECO:0000313|RefSeq:XP_008811919.1};	--	--	Protein of unknown function, DUF547
Cluster-20636.130529	4.64	13.15	16.37	1.06	0.64	1.68	336.89	997.53	1215.65	69.45	59.54	149.11	3.44096	1.19263e-08	4.73529e-06	up	K04733 interleukin-1 receptor-associated kinase 4 [EC:2.7.11.1] | (RefSeq) probable receptor-like protein kinase At5g59700 (A)	PREDICTED: receptor-like protein kinase THESEUS 1 [Elaeis guineensis]	RecName: Full=Receptor-like protein kinase THESEUS 1; EC=2.7.11.-; Flags: Precursor;	SubName: Full=receptor-like protein kinase THESEUS 1 {ECO:0000313|RefSeq:XP_008775443.1, ECO:0000313|RefSeq:XP_017702520.1};	Serine/threonine protein kinase	GO:0016021,integral component of membrane; GO:0005886,plasma membrane; GO:0009506,plasmodesma; GO:0005524,ATP binding; GO:0004672,protein kinase activity; GO:0004674,protein serine/threonine kinase activity; GO:0046777,protein autophosphorylation	Phosphotransferase enzyme family
Cluster-20636.164007	7.66	10.1	8.17	2.64	3.44	2.75	110	151	121	34	63	48	1.6767	1.21666e-08	4.80414e-06	up	K07904 Ras-related protein Rab-11A | (RefSeq) ras-related protein RIC2-like (A)	PREDICTED: ras-related protein RIC2-like [Elaeis guineensis]	RecName: Full=Ras-related protein RIC2;	SubName: Full=ras-related protein RIC2-like {ECO:0000313|RefSeq:XP_008792325.1};	GTPase Rab11/YPT3, small G protein superfamily	GO:0005768,endosome; GO:0005886,plasma membrane; GO:0005525,GTP binding; GO:0003924,GTPase activity	KAP family P-loop domain
Cluster-20636.22553	33.97	47.89	45.24	19.66	21.85	21.15	565.65	830.62	775.53	294.1	464.05	428.48	1.14362	1.41818e-08	5.56926e-06	up	K23280 rhamnogalacturonan I rhamnosyltransferase [EC:2.4.1.351] | (RefSeq) O-fucosyltransferase 3-like (A)	PREDICTED: uncharacterized protein At1g04910 [Elaeis guineensis]	RecName: Full=O-fucosyltransferase 39 {ECO:0000305}; Short=O-FucT-39 {ECO:0000305}; EC=2.4.1.- {ECO:0000305}; AltName: Full=O-fucosyltransferase family protein {ECO:0000312|EMBL:ARJ31456.1};	SubName: Full=Uncharacterized protein {ECO:0000313|EnsemblPlants:GSMUA_Achr5P23260_001};	--	GO:0016021,integral component of membrane; GO:0016757,transferase activity, transferring glycosyl groups; GO:0006004,fucose metabolic process; GO:0006486,protein glycosylation	GDP-fucose protein O-fucosyltransferase
Cluster-20636.157030	29.5	13.63	8.04	0.56	0.39	0.63	118.15	56.11	34	2	2	3	5.14878	1.43234e-08	5.59429e-06	up	K00522 ferritin heavy chain [EC:1.16.3.2] | (RefSeq) ferritin-4, chloroplastic (A)	PREDICTED: ferritin-4, chloroplastic [Elaeis guineensis]	RecName: Full=Ferritin-3, chloroplastic; EC=1.16.3.1; AltName: Full=SFerH-3; Flags: Precursor;	RecName: Full=Ferritin {ECO:0000256|RuleBase:RU361145}; EC=1.16.3.1 {ECO:0000256|RuleBase:RU361145};	Ferritin	GO:0009507,chloroplast; GO:0005737,cytoplasm; GO:0008199,ferric iron binding; GO:0004322,ferroxidase activity; GO:0005506,iron ion binding; GO:0006880,intracellular sequestering of iron ion; GO:0006826,iron ion transport	Ferritin-like domain
Cluster-20636.130950	0.86	0.6	1.41	0	0.04	0	100.74	73.43	168.11	0	5.34	0	6.48229	1.45216e-08	5.64104e-06	up	K02548 1,4-dihydroxy-2-naphthoate octaprenyltransferase [EC:2.5.1.74 2.5.1.-] | (RefSeq) 2-carboxy-1,4-naphthoquinone phytyltransferase, chloroplastic (A)	PREDICTED: 2-carboxy-1,4-naphthoquinone phytyltransferase, chloroplastic isoform X4 [Phoenix dactylifera]	RecName: Full=2-carboxy-1,4-naphthoquinone phytyltransferase, chloroplastic; EC=2.5.1.130 {ECO:0000269|PubMed:15686525}; AltName: Full=1,4-dihydroxy-2-naphthoate phytyltransferase; AltName: Full=1,4-dihydroxy-2-naphthoate polyprenyltransferase; AltName: Full=Protein ABERRANT CHLOROPLAST DEVELOPMENT 4; AltName: Full=menA-like protein; Short=AtMENA; Flags: Precursor;	SubName: Full=2-carboxy-1,4-naphthoquinone phytyltransferase, chloroplastic isoform X4 {ECO:0000313|RefSeq:XP_008804771.1};	Predicted membrane protein	GO:0009507,chloroplast; GO:0031969,chloroplast membrane; GO:0016021,integral component of membrane; GO:0046428,1,4-dihydroxy-2-naphthoate octaprenyltransferase activity; GO:0004659,prenyltransferase activity; GO:0009772,photosynthetic electron transport in photosystem II; GO:0042372,phylloquinone biosynthetic process; GO:0010236,plastoquinone biosynthetic process; GO:0032194,ubiquinone biosynthet…	UbiA prenyltransferase family
Cluster-20636.138238	0	0	0	0.49	0.54	0.25	0	0	0	55.78	87.37	38.61	-8.11134	1.53703e-08	5.93261e-06	down	K20285 Rab9 effector protein with kelch motifs | (RefSeq) acyl-CoA-binding domain-containing protein 4 (A)	PREDICTED: acyl-CoA-binding domain-containing protein 4 isoform X1 [Phoenix dactylifera]	RecName: Full=Acyl-CoA-binding domain-containing protein 6 {ECO:0000305}; Short=Acyl-CoA binding protein 6 {ECO:0000303|PubMed:21128943}; Short=OsACBP6 {ECO:0000303|PubMed:21128943};	SubName: Full=acyl-CoA-binding domain-containing protein 4 isoform X1 {ECO:0000313|RefSeq:XP_008789936.1};	Kelch repeat-containing proteins	GO:0005777,peroxisome; GO:0000062,fatty-acyl-CoA binding; GO:0008289,lipid binding	Galactose oxidase, central domain
Cluster-20636.184920	3.87	5.06	7.19	0.39	0.93	1.04	147	201	280.13	13.18	44.94	48.52	2.88541	1.54372e-08	5.93261e-06	up	K00278 L-aspartate oxidase [EC:1.4.3.16] | (RefSeq) L-aspartate oxidase, chloroplastic (A)	PREDICTED: L-aspartate oxidase, chloroplastic [Elaeis guineensis]	RecName: Full=L-aspartate oxidase, chloroplastic; EC=1.4.3.16; AltName: Full=Protein FLAGELLIN-INSENSITIVE 4; Flags: Precursor;	RecName: Full=L-aspartate oxidase {ECO:0000256|RuleBase:RU362049}; EC=1.4.3.16 {ECO:0000256|RuleBase:RU362049};	Succinate dehydrogenase, flavoprotein subunit	GO:0009507,chloroplast; GO:0008734,L-aspartate oxidase activity; GO:0044318,L-aspartate:fumarate oxidoreductase activity; GO:0009435,NAD biosynthetic process	Pyridine nucleotide-disulphide oxidoreductase
Cluster-20636.147852	2.2	7.86	7.65	0.15	0.1	0.46	88.35	330.45	315.63	5.36	5	22.6	4.7518	1.5616e-08	5.96938e-06	up	K00279 cytokinin dehydrogenase [EC:1.5.99.12] | (RefSeq) cytokinin dehydrogenase 5-like (A)	PREDICTED: cytokinin dehydrogenase 5-like [Elaeis guineensis]	RecName: Full=Cytokinin dehydrogenase 5; EC=1.5.99.12; AltName: Full=Cytokinin oxidase 5; Short=AtCKX5; Short=AtCKX6; Short=CKO5; Flags: Precursor;	SubName: Full=cytokinin dehydrogenase 5-like {ECO:0000313|RefSeq:XP_008804537.1};	Proteins containing the FAD binding domain	GO:0005576,extracellular region; GO:0005615,extracellular space; GO:0019139,cytokinin dehydrogenase activity; GO:0050660,flavin adenine dinucleotide binding; GO:0016614,oxidoreductase activity, acting on CH-OH group of donors; GO:0009823,cytokinin catabolic process	FAD binding domain
Cluster-20636.124538	19.14	17.83	9.54	2.95	2.71	3.99	271.4	263.22	139.46	37.58	48.95	68.83	2.37038	1.6631e-08	6.32375e-06	up	K22736 vacuolar iron transporter family protein | (RefSeq) LOW QUALITY PROTEIN: vacuolar iron transporter 1.1 (A)	PREDICTED: LOW QUALITY PROTEIN: vacuolar iron transporter 1.1 [Elaeis guineensis]	RecName: Full=Vacuolar iron transporter 1.1; Short=OsVIT1.1;	SubName: Full=vacuolar iron transporter 1.1 {ECO:0000313|RefSeq:XP_008789258.1};	Uncharacterized membrane protein	GO:0016021,integral component of membrane; GO:0005774,vacuolar membrane; GO:0005381,iron ion transmembrane transporter activity; GO:0005384,manganese ion transmembrane transporter activity; GO:0030026,cellular manganese ion homeostasis; GO:0071281,cellular response to iron ion; GO:0006880,intracellular sequestering of iron ion; GO:0071421,manganese ion transmembrane transport	VIT family
Cluster-15441.0	1.03	2.42	3.63	0.08	0.03	0.06	29	71	105	2	1	2	5.58462	1.73789e-08	6.57332e-06	up	K01051 pectinesterase [EC:3.1.1.11] | (RefSeq) pectinesterase-like (A)	PREDICTED: pectinesterase-like [Elaeis guineensis]	RecName: Full=Pectinesterase 3; Short=PE 3; EC=3.1.1.11; AltName: Full=Pectin methylesterase 3; Flags: Precursor;	RecName: Full=Pectinesterase {ECO:0000256|RuleBase:RU000589}; EC=3.1.1.11 {ECO:0000256|RuleBase:RU000589};	--	GO:0005618,cell wall; GO:0005576,extracellular region; GO:0045330,aspartyl esterase activity; GO:0004857,enzyme inhibitor activity; GO:0030599,pectinesterase activity; GO:0042545,cell wall modification; GO:0045490,pectin catabolic process	Plant invertase/pectin methylesterase inhibitor
Cluster-20636.110017	0.12	0	0	3.87	9.67	4.42	2	0	0	57	202	88	-7.09064	1.75456e-08	6.60164e-06	down	--	--	--	--	--	--	--
Cluster-20636.92641	31.36	39.43	43.23	20	17.57	19.36	1181.33	1551.21	1669.43	678.45	845.08	892.23	1.114	1.81569e-08	6.79606e-06	up	K01193 beta-fructofuranosidase [EC:3.2.1.26] | (RefSeq) beta-fructofuranosidase 1 (A)	PREDICTED: beta-fructofuranosidase 1 [Elaeis guineensis]	RecName: Full=Beta-fructofuranosidase 1; EC=3.2.1.26; AltName: Full=Invertase 1; AltName: Full=Sucrose 1; Flags: Precursor;	SubName: Full=LOW QUALITY PROTEIN: beta-fructofuranosidase 1 {ECO:0000313|RefSeq:XP_008796841.2};	Beta-fructofuranosidase (invertase)	GO:0016021,integral component of membrane; GO:0005775,vacuolar lumen; GO:0004575,sucrose alpha-glucosidase activity; GO:0005985,sucrose metabolic process	Domain of unknown function (DUF3357)
Cluster-20636.90950	911.56	758.83	1045.2	382.15	200.34	303.92	16563.7	14369.3	19543.2	6242.13	4643.7	6725.79	1.71727	1.85927e-08	6.92313e-06	up	K00218 protochlorophyllide reductase [EC:1.3.1.33] | (RefSeq) protochlorophyllide reductase (A)	PREDICTED: protochlorophyllide reductase [Elaeis guineensis]	RecName: Full=Protochlorophyllide reductase, chloroplastic; Short=PCR; EC=1.3.1.33; AltName: Full=NADPH-protochlorophyllide oxidoreductase; Short=POR; Flags: Precursor;	RecName: Full=NADPH-protochlorophyllide oxidoreductase {ECO:0000256|RuleBase:RU365001}; EC=1.3.1.33 {ECO:0000256|RuleBase:RU365001};	Dehydrogenases with different specificities (related to short-chain alcohol dehydrogenases)	GO:0009507,chloroplast; GO:0016630,protochlorophyllide reductase activity; GO:0015995,chlorophyll biosynthetic process; GO:0015979,photosynthesis	KR domain
Cluster-5928.1	0.82	2.88	1.45	0	0	0	29.34	106.85	52.74	0	0	0	8.65841	1.88814e-08	6.99438e-06	up	K00975 glucose-1-phosphate adenylyltransferase [EC:2.7.7.27] | (RefSeq) glucose-1-phosphate adenylyltransferase large subunit 1-like (A)	PREDICTED: glucose-1-phosphate adenylyltransferase large subunit 1-like isoform X1 [Elaeis guineensis]	RecName: Full=Glucose-1-phosphate adenylyltransferase large subunit, chloroplastic/amyloplastic; EC=2.7.7.27; AltName: Full=ADP-glucose pyrophosphorylase; AltName: Full=ADP-glucose synthase; AltName: Full=AGPase S; AltName: Full=Alpha-D-glucose-1-phosphate adenyl transferase; Flags: Precursor;	RecName: Full=Glucose-1-phosphate adenylyltransferase {ECO:0000256|RuleBase:RU362093}; EC=2.7.7.27 {ECO:0000256|RuleBase:RU362093}; AltName: Full=ADP-glucose pyrophosphorylase {ECO:0000256|RuleBase:RU362093};	GDP-mannose pyrophosphorylase/mannose-1-phosphate guanylyltransferase	GO:0009501,amyloplast; GO:0009507,chloroplast; GO:0005524,ATP binding; GO:0008878,glucose-1-phosphate adenylyltransferase activity; GO:0005978,glycogen biosynthetic process; GO:0019252,starch biosynthetic process	Nucleotidyl transferase
Cluster-20636.40955	0	0	0	0.56	0.47	0.67	0	0	0	40.22	47.37	65.04	-7.85407	1.91416e-08	7.05443e-06	down	K05658 ATP-binding cassette, subfamily B (MDR/TAP), member 1 [EC:3.6.3.44] | (RefSeq) ABC transporter B family member 11-like (A)	PREDICTED: ABC transporter B family member 11-like isoform X4 [Elaeis guineensis]	RecName: Full=ABC transporter B family member 11; Short=ABC transporter ABCB.11; Short=AtABCB11; AltName: Full=Multidrug resistance protein 8; AltName: Full=P-glycoprotein 11;	SubName: Full=ABC transporter B family member 9-like {ECO:0000313|RefSeq:XP_017698423.1};	Multidrug/pheromone exporter, ABC superfamily	GO:0016021,integral component of membrane; GO:0005886,plasma membrane; GO:0009506,plasmodesma; GO:0005524,ATP binding; GO:0042626,ATPase activity, coupled to transmembrane movement of substances; GO:0010329,auxin efflux transmembrane transporter activity; GO:0010540,basipetal auxin transport	ATPase family associated with various cellular activities (AAA)
Cluster-20636.60084	45.67	48.97	47.58	33.25	39.19	35.93	1161.95	1299.95	1243.06	761.22	1272.71	1115.93	0.509399	1.93769e-08	7.1047e-06	false	--	PREDICTED: outer envelope pore protein 37, chloroplastic [Phoenix dactylifera]	RecName: Full=Outer envelope pore protein 37, chloroplastic; AltName: Full=Chloroplastic outer envelope pore protein of 37 kDa; Short=PsOEP37; Flags: Precursor;	SubName: Full=outer envelope pore protein 37, chloroplastic {ECO:0000313|RefSeq:XP_008801070.1};	--	GO:0031359,integral component of chloroplast outer membrane; GO:0046930,pore complex; GO:0042802,identical protein binding; GO:0005216,ion channel activity; GO:0015288,porin activity; GO:0006812,cation transport	--
Cluster-20636.43728	6.64	46.18	83.96	2.4	1.46	1.91	114	826	1484	37	32	40	4.68627	1.99694e-08	7.28479e-06	up	K01382 cathepsin E [EC:3.4.23.34] | (RefSeq) aspartyl protease family protein 2-like (A)	PREDICTED: aspartyl protease family protein 2-like [Elaeis guineensis]	RecName: Full=Aspartic proteinase NANA, chloroplast {ECO:0000303|PubMed:22987884}; EC=3.4.23.- {ECO:0000269|PubMed:22987884}; Flags: Precursor;	SubName: Full=aspartyl protease family protein 2-like {ECO:0000313|RefSeq:XP_008801498.1};	Aspartyl protease	GO:0009507,chloroplast; GO:0004190,aspartic-type endopeptidase activity; GO:0005975,carbohydrate metabolic process; GO:0010019,chloroplast-nucleus signaling pathway; GO:0007623,circadian rhythm; GO:0010492,maintenance of shoot apical meristem identity; GO:0030163,protein catabolic process; GO:0009744,response to sucrose	Eukaryotic aspartyl protease
Cluster-20636.125098	18.48	44.18	81.38	5.8	3.43	6.99	898.71	2244.98	4054.14	254	213.2	416	3.25527	2.14557e-08	7.78744e-06	up	K15333 tRNA guanosine-2'-O-methyltransferase [EC:2.1.1.34] | (RefSeq) uncharacterized protein LOC104224633 (A)	PREDICTED: subtilisin-like protease SBT2.5 [Elaeis guineensis]	RecName: Full=Subtilisin-like protease SBT2.6 {ECO:0000303|PubMed:16193095}; EC=3.4.21.- {ECO:0000255|PROSITE-ProRule:PRU10082}; AltName: Full=Subtilase subfamily 2 member 6 {ECO:0000303|PubMed:16193095}; Short=AtSBT2.6 {ECO:0000303|PubMed:16193095}; Flags: Precursor;	SubName: Full=subtilisin-like protease SBT2.5 {ECO:0000313|RefSeq:XP_008798105.1, ECO:0000313|RefSeq:XP_008798107.1, ECO:0000313|RefSeq:XP_008798108.1};	--	GO:0005618,cell wall; GO:0005576,extracellular region; GO:0016020,membrane; GO:0004252,serine-type endopeptidase activity	PA domain
Cluster-20636.139883	5.86	40.28	47.38	2.4	2.16	1.83	231.74	1663.4	1920.22	85.47	108.96	88.54	3.9933	2.2012e-08	7.88967e-06	up	K00021 hydroxymethylglutaryl-CoA reductase (NADPH) [EC:1.1.1.34] | (RefSeq) 3-hydroxy-3-methylglutaryl-coenzyme A reductase 3-like (A)	PREDICTED: 3-hydroxy-3-methylglutaryl-coenzyme A reductase 3-like [Elaeis guineensis]	RecName: Full=3-hydroxy-3-methylglutaryl-coenzyme A reductase; Short=HMG-CoA reductase; EC=1.1.1.34;	RecName: Full=3-hydroxy-3-methylglutaryl coenzyme A reductase {ECO:0000256|RuleBase:RU361219}; Short=HMG-CoA reductase {ECO:0000256|RuleBase:RU361219}; EC=1.1.1.34 {ECO:0000256|RuleBase:RU361219};	3-hydroxy-3-methylglutaryl-CoA (HMG-CoA) reductase	GO:0005789,endoplasmic reticulum membrane; GO:0016021,integral component of membrane; GO:0004420,hydroxymethylglutaryl-CoA reductase (NADPH) activity; GO:0050661,NADP binding; GO:0015936,coenzyme A metabolic process; GO:0008299,isoprenoid biosynthetic process	Hydroxymethylglutaryl-coenzyme A reductase
Cluster-20636.107348	0.69	0.33	0.49	2.14	2.63	3.15	40.45	20.1	29.82	113.45	198.14	227.33	-2.29028	2.20184e-08	7.88967e-06	down	K16276 zinc finger protein-like protein | (RefSeq) zinc finger protein BRUTUS-like (A)	PREDICTED: zinc finger protein BRUTUS-like isoform X2 [Elaeis guineensis]	RecName: Full=Zinc finger protein BRUTUS {ECO:0000303|PubMed:20675571}; AltName: Full=Protein EMBRYO DEFECTIVE 2454 {ECO:0000303|PubMed:20675571};	SubName: Full=uncharacterized protein LOC103709367 isoform X2 {ECO:0000313|RefSeq:XP_017698880.1};	Zn-finger protein	GO:0016021,integral component of membrane; GO:0005634,nucleus; GO:0005506,iron ion binding; GO:0016874,ligase activity; GO:0061630,ubiquitin protein ligase activity; GO:0008270,zinc ion binding; GO:0010106,cellular response to iron ion starvation; GO:0060586,multicellular organismal iron ion homeostasis; GO:0016567,protein ubiquitination	Zinc finger, C3HC4 type (RING finger)
Cluster-20636.92977	127.41	121.96	114.76	172.31	220.67	210.59	2367.21	2361.53	2193.65	2878	5230.09	4765.9	-0.608689	2.20667e-08	7.88967e-06	false	--	PREDICTED: uncharacterized protein LOC105051671 [Elaeis guineensis]	--	SubName: Full=uncharacterized protein LOC103696025 {ECO:0000313|RefSeq:XP_008775735.1};	--	--	--
Cluster-20636.77964	0	0	0	0.57	1	0.35	0	0	0	47.11	117.6	39.58	-8.22738	2.25665e-08	8.02843e-06	down	K22920 UTP---glucose-1-phosphate uridylyltransferase [EC:2.7.7.9] | (RefSeq) UTP--glucose-1-phosphate uridylyltransferase 3, chloroplastic (A)	PREDICTED: UTP--glucose-1-phosphate uridylyltransferase 3, chloroplastic [Phoenix dactylifera]	RecName: Full=UTP--glucose-1-phosphate uridylyltransferase 3, chloroplastic {ECO:0000305}; EC=2.7.7.9 {ECO:0000269|PubMed:19286968}; AltName: Full=UDP-glucose pyrophosphorylase 3 {ECO:0000303|PubMed:19286968}; Flags: Precursor;	SubName: Full=UTP--glucose-1-phosphate uridylyltransferase 3, chloroplastic {ECO:0000313|RefSeq:XP_017702073.1};	--	GO:0009507,chloroplast; GO:0005829,cytosol; GO:0070569,uridylyltransferase activity; GO:0003983,UTP:glucose-1-phosphate uridylyltransferase activity; GO:0009226,nucleotide-sugar biosynthetic process; GO:0046506,sulfolipid biosynthetic process; GO:0006011,UDP-glucose metabolic process	--
Cluster-20636.96027	25.55	40.4	33.41	5.76	6.58	10.72	159	260	217	32	52	80	2.2375	2.33439e-08	8.2641e-06	up	K13648 alpha-1,4-galacturonosyltransferase [EC:2.4.1.43] | (RefSeq) probable galacturonosyltransferase 9 (A)	PREDICTED: probable galacturonosyltransferase 9 [Elaeis guineensis]	RecName: Full=Galacturonosyltransferase 8; EC=2.4.1.-; AltName: Full=Glycosyltransferase QUASIMODO1;	RecName: Full=Hexosyltransferase {ECO:0000256|RuleBase:RU362027}; EC=2.4.1.- {ECO:0000256|RuleBase:RU362027};	--	GO:0005768,endosome; GO:0005794,Golgi apparatus; GO:0000139,Golgi membrane; GO:0016021,integral component of membrane; GO:0005739,mitochondrion; GO:0005802,trans-Golgi network; GO:0047262,polygalacturonate 4-alpha-galacturonosyltransferase activity; GO:0016757,transferase activity, transferring glycosyl groups; GO:0007155,cell adhesion; GO:0010289,homogalacturonan biosynthetic process; GO:0045489…	Glycosyl transferase family 8
Cluster-20636.172023	19.39	14.36	13.35	2.49	4.01	5.06	195.8	150.71	139.6	22.56	51.58	61.8	2.13314	2.40139e-08	8.43331e-06	up	--	PREDICTED: protein FATTY ACID EXPORT 5-like [Phoenix dactylifera]	RecName: Full=Protein FATTY ACID EXPORT 5 {ECO:0000303|PubMed:25646734}; Short=At-FAX5 {ECO:0000303|PubMed:25646734};	SubName: Full=protein FATTY ACID EXPORT 5-like {ECO:0000313|RefSeq:XP_008812433.1};	Predicted membrane protein	GO:0016021,integral component of membrane	Transmembrane proteins 14C
Cluster-20636.171806	15.7	20.98	16.82	2.38	2.28	5.56	652.9	911.1	716.95	89.18	120.98	282.81	2.49189	2.40566e-08	8.43331e-06	up	K00392 sulfite reductase (ferredoxin) [EC:1.8.7.1] | (RefSeq) sulfite reductase [ferredoxin], chloroplastic (A)	PREDICTED: sulfite reductase [ferredoxin]	RecName: Full=Sulfite reductase 1 [ferredoxin], chloroplastic; Short=NtSiR1; EC=1.8.7.1; Flags: Precursor;	SubName: Full=sulfite reductase [ferredoxin], chloroplastic-like {ECO:0000313|RefSeq:XP_008786139.2};	Sulfite reductase (ferredoxin)	GO:0042644,chloroplast nucleoid; GO:0009570,chloroplast stroma; GO:0051539,4 iron, 4 sulfur cluster binding; GO:0003677,DNA binding; GO:0020037,heme binding; GO:0046872,metal ion binding; GO:0050311,sulfite reductase (ferredoxin) activity; GO:0006323,DNA packaging; GO:0045892,negative regulation of transcription, DNA-templated; GO:0006275,regulation of DNA replication; GO:0019424,sulfide oxidatio…	Nitrite/Sulfite reductase ferredoxin-like half domain
Cluster-20636.54068	0.68	0.34	0.27	0	0	0	77.68	40.29	31.16	0	0	0	8.32369	2.71117e-08	9.45817e-06	up	K12593 M-phase phosphoprotein 6, animal type | (RefSeq) uncharacterized LOC105057041 (A)	PREDICTED: uncharacterized protein LOC105057041 [Elaeis guineensis]	--	SubName: Full=uncharacterized protein LOC103703512 {ECO:0000313|RefSeq:XP_008784608.1};	--	--	--
Cluster-20636.126295	33.55	65.67	44.11	11.37	11.78	10.97	97	194	136	29	43	37	2.23109	2.73139e-08	9.48268e-06	up	--	--	--	--	--	--	--
Cluster-20636.138421	0.33	0.28	0.44	1.85	1.89	2.11	12.03	10.88	16.56	61.59	88.86	94.99	-2.3546	2.78248e-08	9.61359e-06	down	K19199 histone-lysine N-methyltransferase SETD3 [EC:2.1.1.43] | (RefSeq) ribulose-1,5 bisphosphate carboxylase/oxygenase large subunit N-methyltransferase, chloroplastic (A)	PREDICTED: ribulose-1,5 bisphosphate carboxylase/oxygenase large subunit N-methyltransferase, chloroplastic isoform X1 [Elaeis guineensis]	RecName: Full=Ribulose-1,5 bisphosphate carboxylase/oxygenase large subunit N-methyltransferase, chloroplastic; EC=2.1.1.127; AltName: Full=[Ribulose-bisphosphate carboxylase]-lysine N-methyltransferase; Short=RuBisCO LSMT; Short=RuBisCO methyltransferase; Short=rbcMT; Flags: Precursor;	SubName: Full=ribulose-1,5 bisphosphate carboxylase/oxygenase large subunit N-methyltransferase, chloroplastic isoform X1 {ECO:0000313|RefSeq:XP_008802701.1};	N-methyltransferase	GO:0009507,chloroplast; GO:0030785,[ribulose-bisphosphate carboxylase]-lysine N-methyltransferase activity	SET domain
Cluster-20636.97512	39.97	0	63.7	2561.97	1286.65	1290.07	8	0	13	412	316	254	-5.36722	3.13609e-08	1.07835e-05	down	--	--	--	--	--	--	--
Cluster-20636.141037	5.2	10.42	15.42	1.14	0.37	0.66	58.22	121.27	178.48	11.49	5.23	8.99	4.0146	3.18672e-08	1.08695e-05	up	K07375 tubulin beta | (RefSeq) tubulin beta-7 chain-like (A)	PREDICTED: tubulin beta-7 chain-like [Daucus carota subsp. sativus]	RecName: Full=Tubulin beta-1 chain; AltName: Full=Beta-1-tubulin; Flags: Fragment;	SubName: Full=Beta tubulin6b {ECO:0000313|EMBL:ONM37144.1};	Beta tubulin	GO:0005737,cytoplasm; GO:0005874,microtubule; GO:0005525,GTP binding; GO:0003924,GTPase activity; GO:0005200,structural constituent of cytoskeleton; GO:0007017,microtubule-based process	Tubulin C-terminal domain
Cluster-20636.137566	1.3	0.9	1.24	0.3	0.45	0.38	155.7	112.82	151.02	32.81	68.31	54.98	1.72058	3.19136e-08	1.08695e-05	up	K18734 protein SMG8 | (RefSeq) uncharacterized LOC105059067 (A)	PREDICTED: uncharacterized protein LOC105059067 isoform X2 [Elaeis guineensis]	--	SubName: Full=uncharacterized protein LOC103699998 isoform X2 {ECO:0000313|RefSeq:XP_017696671.1, ECO:0000313|RefSeq:XP_017696672.1, ECO:0000313|RefSeq:XP_017696673.1};	Uncharacterized conserved protein	--	Smg8_Smg9
Cluster-20636.104324	31.95	31.41	30.28	48.8	67.44	51.79	1164	1194.76	1131	1601	3137	2307	-0.723196	3.23845e-08	1.09779e-05	false	K13126 polyadenylate-binding protein | (RefSeq) polyadenylate-binding protein 3 (A)	PREDICTED: polyadenylate-binding protein 3 [Elaeis guineensis]	RecName: Full=Polyadenylate-binding protein 5; Short=PABP-5; Short=Poly(A)-binding protein 5;	RecName: Full=Polyadenylate-binding protein {ECO:0000256|RuleBase:RU362004}; Short=PABP {ECO:0000256|RuleBase:RU362004};	Polyadenylate-binding protein (RRM superfamily)	GO:0005829,cytosol; GO:0005634,nucleus; GO:0008143,poly(A) binding; GO:0000289,nuclear-transcribed mRNA poly(A) tail shortening; GO:0006417,regulation of translation; GO:0006413,translational initiation	Nup53/35/40-type RNA recognition motif
Cluster-20636.159468	0	0	0	0.47	1.21	1.09	0	0	0	25.08	91.81	79.39	-8.12502	3.37475e-08	1.13862e-05	down	--	PREDICTED: uncharacterized protein LOC105036201 [Elaeis guineensis]	--	SubName: Full=uncharacterized protein LOC103721164 isoform X2 {ECO:0000313|RefSeq:XP_008809465.1};	--	--	--
Cluster-20636.135950	4.62	2.91	3.59	9.28	11.55	9.06	218.82	144.09	174.37	396.03	698.77	525.26	-1.3121	3.44304e-08	1.15461e-05	down	K01866 tyrosyl-tRNA synthetase [EC:6.1.1.1] | (RefSeq) tyrosine--tRNA ligase, chloroplastic/mitochondrial-like (A)	PREDICTED: tyrosine--tRNA ligase, chloroplastic/mitochondrial-like [Phoenix dactylifera]	RecName: Full=Tyrosine--tRNA ligase, chloroplastic/mitochondrial {ECO:0000305}; EC=6.1.1.1 {ECO:0000250|UniProtKB:Q9Y2Z4}; AltName: Full=Protein EMBRYO DEFECTIVE 2768 {ECO:0000303|PubMed:16297076}; AltName: Full=Protein EMBRYONIC FACTOR 31 {ECO:0000303|PubMed:22714903}; AltName: Full=Tyrosyl-tRNA synthetase {ECO:0000305}; Short=TyrRS {ECO:0000305}; Flags: Precursor;	SubName: Full=tyrosine--tRNA ligase, chloroplastic/mitochondrial-like {ECO:0000313|RefSeq:XP_008801775.1};	Tyrosyl-tRNA synthetase	GO:0009507,chloroplast; GO:0009570,chloroplast stroma; GO:0005829,cytosol; GO:0005739,mitochondrion; GO:0005524,ATP binding; GO:0003723,RNA binding; GO:0004831,tyrosine-tRNA ligase activity; GO:0009793,embryo development ending in seed dormancy; GO:0043039,tRNA aminoacylation; GO:0006437,tyrosyl-tRNA aminoacylation	Tyrosyl-tRNA synthetase C-terminal domain
Cluster-20636.64420	211.26	163.84	77.65	3.92	1.43	15.33	3599.59	2908.44	1362.2	60	31	318	4.54159	3.45429e-08	1.15461e-05	up	K00522 ferritin heavy chain [EC:1.16.3.2] | (RefSeq) ferritin-3, chloroplastic-like (A)	PREDICTED: ferritin-3, chloroplastic-like [Phoenix dactylifera]	RecName: Full=Ferritin-3, chloroplastic; EC=1.16.3.1; AltName: Full=SFerH-3; Flags: Precursor;	RecName: Full=Ferritin {ECO:0000256|RuleBase:RU361145}; EC=1.16.3.1 {ECO:0000256|RuleBase:RU361145};	Ferritin	GO:0009507,chloroplast; GO:0005737,cytoplasm; GO:0008199,ferric iron binding; GO:0004322,ferroxidase activity; GO:0005506,iron ion binding; GO:0006880,intracellular sequestering of iron ion; GO:0006826,iron ion transport	Fes/CIP4, and EFC/F-BAR homology domain
Cluster-20636.89823	11.85	10.46	11.72	5.81	6.48	6.5	238	219	242	105	166	159	0.972981	3.61142e-08	1.20155e-05	false	K18163 NADH dehydrogenase [ubiquinone] 1 alpha subcomplex assembly factor 6 | (RefSeq) NADH dehydrogenase (ubiquinone) complex I, assembly factor 6 (A)	PREDICTED: NADH dehydrogenase (ubiquinone) complex I, assembly factor 6 [Phoenix dactylifera]	--	SubName: Full=NADH dehydrogenase (Ubiquinone) complex I, assembly factor 6 {ECO:0000313|RefSeq:XP_008794817.1, ECO:0000313|RefSeq:XP_008794818.1, ECO:0000313|RefSeq:XP_008794819.1};	Phytoene/squalene synthetase	--	Squalene/phytoene synthase
Cluster-20636.119534	5.96	10.38	0.73	0	0	0	131.25	238.46	16.44	0	0	0	9.68399	3.66747e-08	1.21457e-05	up	K10526 OPC-8:0 CoA ligase 1 [EC:6.2.1.-] | (RefSeq) 4-coumarate--CoA ligase-like 4 (A)	PREDICTED: LOW QUALITY PROTEIN: 4-coumarate--CoA ligase-like 4 [Elaeis guineensis]	RecName: Full=4-coumarate--CoA ligase-like 4; EC=6.2.1.-;	SubName: Full=LOW QUALITY PROTEIN: 4-coumarate--CoA ligase-like 4 {ECO:0000313|RefSeq:XP_008777804.2};	Acyl-CoA synthetase	GO:0005524,ATP binding; GO:0016874,ligase activity; GO:0008152,metabolic process	AMP-binding enzyme C-terminal domain
Cluster-20636.132065	8.66	26.31	15.53	0	0.09	0.66	202.39	641.31	372.68	0	2.56	18.68	6.13004	3.83018e-08	1.26264e-05	up	K19355 mannan endo-1,4-beta-mannosidase [EC:3.2.1.78] | (RefSeq) mannan endo-1,4-beta-mannosidase 2 (A)	PREDICTED: mannan endo-1,4-beta-mannosidase 2 [Phoenix dactylifera]	RecName: Full=Mannan endo-1,4-beta-mannosidase 2; EC=3.2.1.78; AltName: Full=Beta-mannanase 2; AltName: Full=Endo-beta-1,4-mannanase 2; AltName: Full=OsMAN2; Flags: Precursor;	SubName: Full=mannan endo-1,4-beta-mannosidase 2 {ECO:0000313|RefSeq:XP_008791709.1};	--	GO:0005576,extracellular region; GO:0016985,mannan endo-1,4-beta-mannosidase activity; GO:0046355,mannan catabolic process	Glycosyl hydrolase catalytic core
Cluster-20636.78050	0	0	0	0.46	1.1	1	0	0	0	25.21	84.8	74.16	-8.03982	3.87049e-08	1.2701e-05	down	K10683 BRCA1-associated RING domain protein 1 | (RefSeq) hypothetical protein (A)	PREDICTED: putative pentatricopeptide repeat-containing protein At1g74400 [Phoenix dactylifera]	RecName: Full=Putative pentatricopeptide repeat-containing protein At1g74400;	SubName: Full=putative pentatricopeptide repeat-containing protein At1g74400 {ECO:0000313|RefSeq:XP_008800497.1};	FOG: PPR repeat	GO:0043231,intracellular membrane-bounded organelle; GO:0004519,endonuclease activity; GO:0003723,RNA binding; GO:0009451,RNA modification	Pentacotripeptide-repeat region of PRORP
Cluster-20636.64811	0.07	0.04	0	2.8	4.53	1.53	1.69	1	0	63.66	146.14	47.36	-6.1223	3.89187e-08	1.27131e-05	down	--	PREDICTED: hippocampus abundant transcript-like protein 1 isoform X3 [Phoenix dactylifera]	--	SubName: Full=hippocampus abundant transcript-like protein 1 isoform X3 {ECO:0000313|RefSeq:XP_008779095.1, ECO:0000313|RefSeq:XP_008788273.1};	Predicted transporter ADD1 (major facilitator superfamily)	--	Sugar (and other) transporter
Cluster-20636.86981	5.04	7.84	7.96	0.26	0	0	86.02	139.27	139.73	4.05	0	0	6.57411	4.30409e-08	1.39961e-05	up	K10249 elongation of very long chain fatty acids protein 4 [EC:2.3.1.199] | (RefSeq) elongation of fatty acids protein A-like (A)	PREDICTED: elongation of fatty acids protein 3-like [Phoenix dactylifera]	RecName: Full=Elongation of fatty acids protein 3-like; Short=Protein ELO3-like; EC=2.3.1.-; AltName: Full=Protein HIGH EXPRESSION OF OSMOTICALLY RESPONSIVE GENES 3; AltName: Full=Very long-chain fatty acid condensing enzyme HOS3; Short=VLCFA condensing enzyme HOS3;	SubName: Full=elongation of fatty acids protein 3-like {ECO:0000313|RefSeq:XP_008802058.1};	Fatty acyl-CoA elongase/Polyunsaturated fatty acid specific elongation enzyme	GO:0030176,integral component of endoplasmic reticulum membrane; GO:0009922,fatty acid elongase activity; GO:0071215,cellular response to abscisic acid stimulus; GO:0030497,fatty acid elongation; GO:0034625,fatty acid elongation, monounsaturated fatty acid; GO:0034626,fatty acid elongation, polyunsaturated fatty acid; GO:0019367,fatty acid elongation, saturated fatty acid; GO:0030148,sphingolipid…	GNS1/SUR4 family
Cluster-20636.136541	5.57	19.01	22.55	1.55	0.53	0.54	75.3	267.29	314.36	18.85	9.2	8.83	4.28723	4.37252e-08	1.41393e-05	up	K07375 tubulin beta | (RefSeq) tubulin beta-5 chain (A)	PREDICTED: tubulin beta-1 chain-like [Oryza brachyantha]	RecName: Full=Tubulin beta-2 chain; AltName: Full=Beta-2-tubulin;	RecName: Full=Tubulin beta chain {ECO:0000256|RuleBase:RU000352};	Beta tubulin	GO:0005737,cytoplasm; GO:0005874,microtubule; GO:0005525,GTP binding; GO:0003924,GTPase activity; GO:0005200,structural constituent of cytoskeleton; GO:0007017,microtubule-based process	Tubulin like
Cluster-20636.65540	18.87	47.85	51.14	5.58	8.98	6.99	236.75	624.66	662.6	62.88	143.66	106.41	2.58736	4.38749e-08	1.41393e-05	up	--	PREDICTED: protein ABIL1 [Elaeis guineensis]	RecName: Full=Probable protein ABIL1; AltName: Full=Abl interactor-like protein 1;	SubName: Full=probable protein ABIL1 isoform X4 {ECO:0000313|RefSeq:XP_008802046.1};	Abl interactor ABI-1, contains SH3 domain	GO:0005737,cytoplasm; GO:0005856,cytoskeleton	--
Cluster-20636.126148	0.65	1.7	2.43	0	0	0	22.57	61.62	86.62	0	0	0	8.52747	4.4352e-08	1.42293e-05	up	K00279 cytokinin dehydrogenase [EC:1.5.99.12] | (RefSeq) cytokinin dehydrogenase 5-like (A)	PREDICTED: cytokinin dehydrogenase 5-like [Phoenix dactylifera]	RecName: Full=Cytokinin dehydrogenase 5; EC=1.5.99.12; AltName: Full=Cytokinin oxidase 5; Short=AtCKX5; Short=AtCKX6; Short=CKO5; Flags: Precursor;	SubName: Full=cytokinin dehydrogenase 5-like {ECO:0000313|RefSeq:XP_008804537.1};	Proteins containing the FAD binding domain	GO:0005576,extracellular region; GO:0005615,extracellular space; GO:0019139,cytokinin dehydrogenase activity; GO:0050660,flavin adenine dinucleotide binding; GO:0016614,oxidoreductase activity, acting on CH-OH group of donors; GO:0009823,cytokinin catabolic process	Cytokinin dehydrogenase 1, FAD and cytokinin binding
Cluster-20636.95650	1930.75	2245.01	2956.54	1035.67	746.93	1081.7	31429.4	38066.3	49566.5	15148.7	15506.6	21424	1.42767	4.54902e-08	1.45296e-05	up	K08914 light-harvesting complex II chlorophyll a/b binding protein 3 | (RefSeq) chlorophyll a-b binding protein 13, chloroplastic (A)	PREDICTED: chlorophyll a-b binding protein 13, chloroplastic [Elaeis guineensis]	RecName: Full=Chlorophyll a-b binding protein 3, chloroplastic; AltName: Full=Light-harvesting chlorophyll B-binding protein 3 {ECO:0000312|EMBL:AED96477.1}; Short=LHCB3*1 {ECO:0000303|PubMed:11245797}; Short=Lhcb3 {ECO:0000303|PubMed:11245797}; Flags: Precursor;	RecName: Full=Chlorophyll a-b binding protein, chloroplastic {ECO:0000256|RuleBase:RU363080};	--	GO:0009507,chloroplast; GO:0009941,chloroplast envelope; GO:0009534,chloroplast thylakoid; GO:0009535,chloroplast thylakoid membrane; GO:0016021,integral component of membrane; GO:0009522,photosystem I; GO:0009523,photosystem II; GO:0010287,plastoglobule; GO:0009579,thylakoid; GO:0042651,thylakoid membrane; GO:0016168,chlorophyll binding; GO:0046872,metal ion binding; GO:0031409,pigment binding; …	Chlorophyll A-B binding protein
Cluster-20636.124847	8.76	40.8	49.21	3.46	3.33	2.19	204.5	993.67	1180.23	72.76	99.26	62.25	3.58641	4.58888e-08	1.4592e-05	up	--	PREDICTED: uncharacterized protein LOC105036201 [Elaeis guineensis]	--	SubName: Full=uncharacterized protein LOC103721164 isoform X1 {ECO:0000313|RefSeq:XP_008809464.1};	--	--	--
Cluster-20636.73021	7.51	8.02	10.24	3.01	4.58	3.91	518.49	578.72	724.09	187.18	403.94	330.57	1.28236	4.72208e-08	1.49494e-05	up	K10406 kinesin family member C2/C3 | (RefSeq) kinesin-like protein KIN-14J (A)	PREDICTED: kinesin-like protein KIN-14J [Elaeis guineensis]	RecName: Full=Kinesin-like protein KIN-14K {ECO:0000305};	SubName: Full=kinesin-4-like {ECO:0000313|RefSeq:XP_008804600.1};	Kinesin (KAR3 subfamily)	GO:0005874,microtubule; GO:0005524,ATP binding; GO:0008017,microtubule binding; GO:0003777,microtubule motor activity; GO:0007018,microtubule-based movement	AAA domain
Cluster-20636.102599	58.06	78.06	76.53	40.32	40.53	38.04	1344.73	1885.74	1821.07	840.28	1197.99	1074.97	0.956881	4.96755e-08	1.56426e-05	false	K20547 basic endochitinase B [EC:3.2.1.14] | (RefSeq) endochitinase CH25 (A)	PREDICTED: chitinase-like protein 1 [Elaeis guineensis]	RecName: Full=Chitinase-like protein 1; Short=AtCTL1; AltName: Full=Protein ANION ALTERED ROOT MORPHOLOGY; AltName: Full=Protein ECTOPIC DEPOSITION OF LIGNIN IN PITH 1; AltName: Full=Protein ECTOPIC ROOT HAIR 2; AltName: Full=Protein POM-POM1; AltName: Full=Protein SENSITIVE TO HOT TEMPERATURES 2; Flags: Precursor;	SubName: Full=Class I chitinase {ECO:0000313|EMBL:ADC55619.2}; Flags: Fragment;	Predicted chitinase	GO:0048046,apoplast; GO:0005794,Golgi apparatus; GO:0030247,polysaccharide binding; GO:0016998,cell wall macromolecule catabolic process; GO:0030244,cellulose biosynthetic process; GO:0006032,chitin catabolic process; GO:0009873,ethylene-activated signaling pathway; GO:0009825,multidimensional cell growth; GO:0010337,regulation of salicylic acid metabolic process; GO:0009735,response to cytokinin…	Chitinase class I
Cluster-20636.56104	7.66	35.1	48.11	0	0.82	0.66	188.37	900.44	1215.08	0	25.84	19.78	6.06811	4.98457e-08	1.56426e-05	up	K08869 aarF domain-containing kinase | (RefSeq) predicted protein (A)	PREDICTED: transcription factor MYB1R1 isoform X1 [Elaeis guineensis]	RecName: Full=Transcription factor MYBS3 {ECO:0000303|PubMed:12172034}; AltName: Full=Myb-related protein S3 {ECO:0000303|PubMed:12172034}; Short=OsMYBS3 {ECO:0000303|PubMed:12172034};	SubName: Full=transcription factor MYB1R1-like {ECO:0000313|RefSeq:XP_008798617.1};	--	GO:0005634,nucleus; GO:0003677,DNA binding; GO:0003700,DNA-binding transcription factor activity; GO:0046872,metal ion binding; GO:0045892,negative regulation of transcription, DNA-templated; GO:0009723,response to ethylene; GO:0009739,response to gibberellin; GO:0009744,response to sucrose; GO:0006351,transcription, DNA-templated	Myb-like DNA-binding domain
Cluster-20636.48619	66.38	73.16	59.53	18.23	13.71	27.48	525.16	600	489.2	129	138	261.9	1.86256	5.02135e-08	1.56895e-05	up	K23490 cytochrome b5 | (RefSeq) cytochrome b5 (A)	PREDICTED: cytochrome b5 [Elaeis guineensis]	RecName: Full=Cytochrome b5;	SubName: Full=cytochrome b5-like {ECO:0000313|RefSeq:XP_008811745.1};	Cytochrome b5	GO:0005789,endoplasmic reticulum membrane; GO:0016021,integral component of membrane; GO:0031090,organelle membrane; GO:0020037,heme binding; GO:0046872,metal ion binding; GO:0055114,oxidation-reduction process	Cytochrome b5-like Heme/Steroid binding domain
Cluster-20636.90356	18.81	18.79	24.76	9.17	8.01	5.67	409.4	426.61	553.96	179.59	222.63	150.45	1.56675	5.32024e-08	1.65515e-05	up	K08917 light-harvesting complex II chlorophyll a/b binding protein 6 | (RefSeq) chlorophyll a-b binding protein CP24 10A, chloroplastic-like (A)	PREDICTED: chlorophyll a-b binding protein CP24 10A, chloroplastic-like [Elaeis guineensis]	RecName: Full=Chlorophyll a-b binding protein CP24 10A, chloroplastic; Short=CAB-10A; Short=LHCP; Flags: Precursor;	RecName: Full=Chlorophyll a-b binding protein, chloroplastic {ECO:0000256|RuleBase:RU363080};	--	GO:0009941,chloroplast envelope; GO:0009535,chloroplast thylakoid membrane; GO:0016021,integral component of membrane; GO:0009523,photosystem II; GO:0010287,plastoglobule; GO:0016168,chlorophyll binding; GO:0031409,pigment binding; GO:0009768,photosynthesis, light harvesting in photosystem I; GO:0018298,protein-chromophore linkage; GO:0009416,response to light stimulus	Chlorophyll A-B binding protein
Cluster-20636.149493	1.25	2.67	0.93	0	0	0	37.98	84.54	28.89	0	0	0	8.34457	5.36213e-08	1.66099e-05	up	--	PREDICTED: uncharacterized protein LOC103722943 isoform X2 [Phoenix dactylifera]	--	SubName: Full=uncharacterized protein LOC103722943 isoform X2 {ECO:0000313|RefSeq:XP_008811919.1};	--	--	Protein of unknown function, DUF547
Cluster-20636.108642	0.69	1.6	0.55	0	0	0	37.23	89.38	29.93	0.12	0	0	8.38173	5.42487e-08	1.67271e-05	up	K14486 auxin response factor | (RefSeq) auxin response factor 5-like (A)	PREDICTED: auxin response factor 17-like [Phoenix dactylifera]	RecName: Full=Auxin response factor 17;	RecName: Full=Auxin response factor {ECO:0000256|RuleBase:RU004561};	--	GO:0005634,nucleus; GO:0003677,DNA binding; GO:0009734,auxin-activated signaling pathway; GO:0006355,regulation of transcription, DNA-templated; GO:0006351,transcription, DNA-templated	AUX/IAA family
Cluster-20636.143254	39.62	133.68	79.72	10.55	1.8	5.22	745.74	2622.12	1543.48	178.49	43.26	119.67	3.94155	5.44653e-08	1.67271e-05	up	K19519 transforming growth factor-beta-induced protein | (RefSeq) fasciclin-like arabinogalactan protein 12 (A)	PREDICTED: fasciclin-like arabinogalactan protein 7 [Phoenix dactylifera]	RecName: Full=Fasciclin-like arabinogalactan protein 7; Flags: Precursor;	SubName: Full=fasciclin-like arabinogalactan protein 7 {ECO:0000313|RefSeq:XP_008795693.1};	--	GO:0031225,anchored component of membrane; GO:0046658,anchored component of plasma membrane; GO:0016020,membrane; GO:0005886,plasma membrane	Fasciclin domain
Cluster-20636.163348	0.79	6.87	9.31	0	0	0	15.14	136.76	182.97	0	0	0	9.48773	5.55043e-08	1.69737e-05	up	--	--	--	--	--	--	--
Cluster-20636.90214	147.11	136.88	136.83	72.49	53.04	78.42	5006.47	4863.92	4775.57	2221.81	2304.82	3263.01	1.14847	5.63658e-08	1.71244e-05	up	K13606 chlorophyll(ide) b reductase [EC:1.1.1.294] | (RefSeq) probable chlorophyll(ide) b reductase NYC1, chloroplastic (A)	PREDICTED: probable chlorophyll(ide) b reductase NYC1, chloroplastic [Elaeis guineensis]	RecName: Full=Probable chlorophyll(ide) b reductase NYC1, chloroplastic; EC=1.1.1.294; AltName: Full=Protein NON-YELLOW COLORING 1; Short=OsNYC1; Flags: Precursor;	SubName: Full=probable chlorophyll(Ide) b reductase NYC1, chloroplastic isoform X1 {ECO:0000313|RefSeq:XP_008795044.1};	Reductases with broad range of substrate specificities	GO:0009535,chloroplast thylakoid membrane; GO:0016021,integral component of membrane; GO:0009536,plastid; GO:0034256,chlorophyll(ide) b reductase activity; GO:0016491,oxidoreductase activity; GO:0015996,chlorophyll catabolic process; GO:0010304,PSII associated light-harvesting complex II catabolic process	NADP oxidoreductase coenzyme F420-dependent
Cluster-20636.48981	0.45	1.68	0.94	0	0	0	24.32	94.55	52.15	0	0	0	8.51425	5.64735e-08	1.71244e-05	up	--	PREDICTED: fasciclin-like arabinogalactan protein 17 [Elaeis guineensis]	RecName: Full=Fasciclin-like arabinogalactan protein 17; Flags: Precursor;	SubName: Full=LOW QUALITY PROTEIN: fasciclin-like arabinogalactan protein 17 {ECO:0000313|RefSeq:XP_008803482.1};	Fasciclin and related adhesion glycoproteins	GO:0005576,extracellular region; GO:0005773,vacuole	Fasciclin domain
Cluster-20636.89803	4.8	5.49	5.24	8.6	10.64	9.75	258.33	308.94	288.95	417.17	731.92	642.72	-0.785778	5.72687e-08	1.72925e-05	false	--	PREDICTED: uncharacterized protein LOC105047328 isoform X3 [Elaeis guineensis]	--	SubName: Full=uncharacterized protein LOC103709522 isoform X1 {ECO:0000313|RefSeq:XP_008793155.1};	--	--	--
Cluster-20636.125070	3.27	5.9	7.97	0.82	0.42	0.38	49	92	123	11	8	7	3.54579	6.16394e-08	1.85344e-05	up	--	PREDICTED: uncharacterized protein LOC105058255 [Elaeis guineensis]	--	SubName: Full=uncharacterized protein LOC103712500 {ECO:0000313|RefSeq:XP_008797260.1};	--	--	--
Cluster-20636.50653	2.5	20.7	32.45	0.92	0.26	0.46	59.46	514.53	794.24	19.79	8	13.27	5.19476	6.23753e-08	1.86775e-05	up	K21026 acetylajmaline esterase [EC:3.1.1.80] | (RefSeq) GDSL esterase/lipase At1g31550-like (A)	PREDICTED: GDSL esterase/lipase At1g31550-like [Elaeis guineensis]	RecName: Full=GDSL esterase/lipase At1g31550; EC=3.1.1.-; AltName: Full=Extracellular lipase At1g31550; Flags: Precursor;	SubName: Full=GDSL esterase/lipase At1g31550-like {ECO:0000313|RefSeq:XP_008812183.1};	--	GO:0005576,extracellular region; GO:0005773,vacuole; GO:0016788,hydrolase activity, acting on ester bonds; GO:0016042,lipid catabolic process	GDSL-like Lipase/Acylhydrolase
Cluster-20636.139309	3.58	20.51	23.29	1.12	0.6	0.59	44.02	262.5	296.06	12.35	9.42	8.76	4.51992	6.38282e-08	1.89757e-05	up	--	PREDICTED: uncharacterized protein LOC105036201 [Elaeis guineensis]	--	SubName: Full=uncharacterized protein LOC103721164 isoform X1 {ECO:0000313|RefSeq:XP_008809464.1};	--	--	--
Cluster-20636.167473	0	0	0	1.18	0.92	0.69	0	0	0	47.79	53.02	38.33	-7.75513	6.38991e-08	1.89757e-05	down	K01778 diaminopimelate epimerase [EC:5.1.1.7] | (RefSeq) diaminopimelate epimerase, chloroplastic-like (A)	PREDICTED: diaminopimelate epimerase, chloroplastic [Elaeis guineensis]	RecName: Full=Diaminopimelate epimerase, chloroplastic; Short=DAP epimerase; EC=5.1.1.7; Flags: Precursor;	SubName: Full=Pco102509 {ECO:0000313|EMBL:JAD78446.1};	--	GO:0009507,chloroplast; GO:0005829,cytosol; GO:0008837,diaminopimelate epimerase activity; GO:0009089,lysine biosynthetic process via diaminopimelate	Diaminopimelate epimerase
Cluster-20636.42406	3.47	3.99	3.52	1.72	2.2	1.72	220.6	264.83	228.84	98.3	178.98	133.95	1.07815	6.41941e-08	1.89846e-05	up	K03754 translation initiation factor eIF-2B subunit beta | (RefSeq) translation initiation factor eIF-2B subunit beta-like (A)	PREDICTED: translation initiation factor eIF-2B subunit beta-like [Phoenix dactylifera]	RecName: Full=Methylthioribose-1-phosphate isomerase {ECO:0000255|HAMAP-Rule:MF_03119}; Short=M1Pi {ECO:0000255|HAMAP-Rule:MF_03119}; Short=MTR-1-P isomerase {ECO:0000255|HAMAP-Rule:MF_03119}; EC=5.3.1.23 {ECO:0000255|HAMAP-Rule:MF_03119}; AltName: Full=Protein IRON DEFICIENCY INDUCIBLE 2; Short=ZmIDI2; AltName: Full=S-methyl-5-thioribose-1-phosphate isomerase {ECO:0000255|HAMAP-Rule:MF_03119}; A…	SubName: Full=translation initiation factor eIF-2B subunit beta-like {ECO:0000313|RefSeq:XP_017698326.1};	Translation initiation factor 2B, beta subunit (eIF-2Bbeta/GCD7)	GO:0005737,cytoplasm; GO:0005634,nucleus; GO:0009506,plasmodesma; GO:0046523,S-methyl-5-thioribose-1-phosphate isomerase activity; GO:0071369,cellular response to ethylene stimulus; GO:0071281,cellular response to iron ion; GO:0071732,cellular response to nitric oxide; GO:0019509,L-methionine salvage from methylthioadenosine	Initiation factor 2 subunit family
Cluster-20636.125258	4.5	54.16	78.41	0.96	0.19	1.25	45.4	567.18	818.21	8.7	2.41	15.28	5.96331	6.44574e-08	1.89846e-05	up	--	--	--	--	--	--	--
Cluster-20636.50219	22.29	53.51	70.63	9.34	5.47	6.84	221	551	725	83	69	82	2.88177	6.81946e-08	2.00033e-05	up	--	PREDICTED: protein RALF-like 33 [Elaeis guineensis]	RecName: Full=Protein RALF-like 33; Flags: Precursor;	SubName: Full=protein RALF-like 33 {ECO:0000313|RefSeq:XP_008789920.1};	--	GO:0048046,apoplast; GO:0005622,intracellular; GO:0009505,plant-type cell wall; GO:0009506,plasmodesma; GO:0005179,hormone activity; GO:0004871,NA; GO:0019722,calcium-mediated signaling; GO:0007267,cell-cell signaling	Rapid ALkalinization Factor (RALF)
Cluster-20636.103297	104.45	190.85	147.79	50.47	39.65	59.91	2587.8	4932.73	3760.39	1125.17	1253.71	1811.82	1.67236	6.85468e-08	2.00249e-05	up	K13464 jasmonate ZIM domain-containing protein | (RefSeq) protein TIFY 6b (A)	PREDICTED: protein TIFY 6b [Elaeis guineensis]	RecName: Full=Protein TIFY 6a {ECO:0000305}; Short=OsTIFY6a {ECO:0000303|PubMed:19618278}; AltName: Full=Jasmonate ZIM domain-containing protein 3 {ECO:0000305}; Short=OsJAZ3 {ECO:0000303|PubMed:19618278}; AltName: Full=OsJAZ9 {ECO:0000303|PubMed:21332845};	SubName: Full=protein TIFY 6b {ECO:0000313|RefSeq:XP_008803915.1};	--	GO:0005634,nucleus; GO:0003714,transcription corepressor activity; GO:1903507,negative regulation of nucleic acid-templated transcription; GO:0031347,regulation of defense response; GO:2000022,regulation of jasmonic acid mediated signaling pathway; GO:0006355,regulation of transcription, DNA-templated; GO:0009611,response to wounding; GO:0006351,transcription, DNA-templated	Divergent CCT motif
Cluster-20636.48807	3.47	8.67	22.59	0.68	0.68	0.75	68	177	455	12	17	18	4.16186	6.9316e-08	2.01676e-05	up	--	PREDICTED: protein MIZU-KUSSEI 1-like [Elaeis guineensis]	RecName: Full=Protein MIZU-KUSSEI 1;	SubName: Full=protein MIZU-KUSSEI 1 {ECO:0000313|RefSeq:XP_008796576.1};	--	GO:0032541,cortical endoplasmic reticulum; GO:0005737,cytoplasm; GO:0005783,endoplasmic reticulum; GO:0005789,endoplasmic reticulum membrane; GO:0016020,membrane; GO:0009658,chloroplast organization; GO:0010274,hydrotropism	Protein of unknown function, DUF617
Cluster-20636.62420	37.71	79.61	63.83	16.55	6.29	9.78	1379.26	3040.42	2393.39	545.23	293.89	437.6	2.56952	7.07475e-08	2.05011e-05	up	K18207 protein O-mannose beta-1,4-N-acetylglucosaminyltransferase [EC:2.4.1.312] | (RefSeq) uncharacterized LOC105041140 (A)	PREDICTED: uncharacterized protein LOC105041137 isoform X2 [Elaeis guineensis]	--	SubName: Full=uncharacterized protein LOC103696210 isoform X1 {ECO:0000313|RefSeq:XP_017696266.1};	Uncharacterized conserved protein	--	Protein of unknown function (DUF563)
Cluster-20636.46314	0	0	0	0.51	0.88	0.85	0	0	0	25.26	62.32	57.69	-7.72184	7.42676e-08	2.14274e-05	down	--	--	--	--	--	--	--
Cluster-20636.91054	70.93	69.2	61.47	45.56	41.45	45.51	1494.15	1520	1331.05	863.15	1114.15	1168.87	0.718695	7.45405e-08	2.14274e-05	false	--	PREDICTED: uncharacterized protein LOC103717532 [Phoenix dactylifera]	RecName: Full=Large ribosomal RNA subunit accumulation protein YCED homolog 1, chloroplastic {ECO:0000305}; AltName: Full=23S rRNA accumulation protein YCED {ECO:0000250|UniProtKB:P0AB28}; AltName: Full=Protein DUF177A {ECO:0000303|PubMed:27574185}; Flags: Precursor;	SubName: Full=uncharacterized protein LOC103717532 {ECO:0000313|RefSeq:XP_008804193.1};	--	GO:0009507,chloroplast; GO:0042644,chloroplast nucleoid; GO:0042254,ribosome biogenesis	Large ribosomal RNA subunit accumulation protein YceD
Cluster-20636.33886	0	0	0	1.2	0.68	1.41	0	0	0	45.73	36.76	73.31	-7.91837	7.56985e-08	2.16736e-05	down	K00276 primary-amine oxidase [EC:1.4.3.21] | (RefSeq) hypothetical protein (A)	PREDICTED: uncharacterized protein LOC103712246 [Phoenix dactylifera]	--	SubName: Full=uncharacterized protein LOC103712246 {ECO:0000313|RefSeq:XP_008796950.1};	--	--	HEAT repeats
Cluster-20636.98581	4724.92	4526	5013.83	3049.68	2323.05	3205.31	2273	2134	2561	1216	1378	1599	0.974077	7.81577e-08	2.22889e-05	false	K08915 light-harvesting complex II chlorophyll a/b binding protein 4 | (RefSeq) chlorophyll a-b binding protein CP29.2, chloroplastic-like (A)	PREDICTED: chlorophyll a-b binding protein CP29.2, chloroplastic-like [Elaeis guineensis]	RecName: Full=Chlorophyll a-b binding protein CP29.1, chloroplastic; AltName: Full=LHCB4.1; AltName: Full=LHCII protein 4.1; Flags: Precursor;	RecName: Full=Chlorophyll a-b binding protein, chloroplastic {ECO:0000256|RuleBase:RU363080};	--	GO:0009507,chloroplast; GO:0009941,chloroplast envelope; GO:0009534,chloroplast thylakoid; GO:0009535,chloroplast thylakoid membrane; GO:0016021,integral component of membrane; GO:0016020,membrane; GO:0009522,photosystem I; GO:0009523,photosystem II; GO:0010287,plastoglobule; GO:0009579,thylakoid; GO:0016168,chlorophyll binding; GO:0046872,metal ion binding; GO:0031409,pigment binding; GO:0019904…	Chlorophyll A-B binding protein
Cluster-20636.173952	7.06	14.88	7.77	2.51	1.44	1.44	250.34	551.04	282.52	80.26	65.31	62.46	2.57941	7.88319e-08	2.23923e-05	up	K19791 iron transport multicopper oxidase | (RefSeq) L-ascorbate oxidase homolog (A)	PREDICTED: L-ascorbate oxidase homolog [Elaeis guineensis]	RecName: Full=L-ascorbate oxidase homolog; EC=1.10.3.-; Flags: Precursor;	SubName: Full=L-ascorbate oxidase homolog {ECO:0000313|RefSeq:XP_008806480.1};	Multicopper oxidases	GO:0005576,extracellular region; GO:0005507,copper ion binding; GO:0016491,oxidoreductase activity	Multicopper oxidase
Cluster-20636.133165	2.5	3.85	4.83	1.09	0.64	0.53	262	421.91	518.31	103.09	85.65	68.49	2.4159	8.08868e-08	2.28856e-05	up	K20478 golgin subfamily B member 1 | (RefSeq) golgin subfamily B member 1-like (A)	PREDICTED: myosin-11-like [Elaeis guineensis]	--	SubName: Full=myosin-11-like {ECO:0000313|RefSeq:XP_008798414.1, ECO:0000313|RefSeq:XP_008798415.1, ECO:0000313|RefSeq:XP_008798416.1};	--	--	Growth-arrest specific micro-tubule binding
Cluster-20636.74216	0.36	0.55	0.45	0	0	0	25.86	42.12	33.67	0	0	0	7.77277	8.2579e-08	2.32727e-05	up	K03544 ATP-dependent Clp protease ATP-binding subunit ClpX | (RefSeq) CLP protease regulatory subunit CLPX1, mitochondrial (A)	PREDICTED: CLP protease regulatory subunit CLPX1, mitochondrial [Elaeis guineensis]	RecName: Full=CLP protease regulatory subunit CLPX1, mitochondrial {ECO:0000303|PubMed:11299370}; Flags: Precursor;	SubName: Full=CLP protease regulatory subunit CLPX1, mitochondrial-like {ECO:0000313|RefSeq:XP_008783202.1};	Putative ATP-dependent Clp-type protease (AAA+ ATPase superfamily)	GO:0005739,mitochondrion; GO:0005524,ATP binding; GO:0004176,ATP-dependent peptidase activity; GO:0051082,unfolded protein binding; GO:0030163,protein catabolic process; GO:0006457,protein folding; GO:0006508,proteolysis	ATPase family associated with various cellular activities (AAA)
Cluster-20636.152021	33.99	59.23	38.55	12.76	6.45	12.47	1070.43	1947.25	1245.49	361.74	259.34	480.12	2.15648	8.35357e-08	2.34504e-05	up	--	PREDICTED: LOW QUALITY PROTEIN: fasciclin-like arabinogalactan protein 17 [Phoenix dactylifera]	RecName: Full=Fasciclin-like arabinogalactan protein 17; Flags: Precursor;	SubName: Full=LOW QUALITY PROTEIN: fasciclin-like arabinogalactan protein 17 {ECO:0000313|RefSeq:XP_008803482.1};	Fasciclin and related adhesion glycoproteins	GO:0005576,extracellular region; GO:0005773,vacuole	Fasciclin domain
Cluster-20636.143889	0.63	0.17	1.16	0	0	0	69.78	20.34	132.14	0	0	0	8.90282	8.44673e-08	2.36196e-05	up	K13091 RNA-binding protein 39 | (RefSeq) RNA-binding protein 39-like (A)	PREDICTED: RNA-binding protein 39-like [Elaeis guineensis]	--	SubName: Full=RNA-binding protein 39-like {ECO:0000313|RefSeq:XP_008784182.1};	Transcriptional coactivator CAPER (RRM superfamily)	--	RNA recognition motif. (a.k.a. RRM, RBD, or RNP domain)
Cluster-20906.0	0.18	0.11	0.11	1.98	2.36	0.91	8	5	5	77.67	131.76	48.75	-3.58339	8.75637e-08	2.43906e-05	down	K13424 WRKY transcription factor 33 | (RefSeq) probable WRKY transcription factor 33 (A)	PREDICTED: probable WRKY transcription factor 72 isoform X1 [Elaeis guineensis]	RecName: Full=Probable WRKY transcription factor 72; AltName: Full=WRKY DNA-binding protein 72;	SubName: Full=probable WRKY transcription factor 72 isoform X2 {ECO:0000313|RefSeq:XP_017701724.1};	--	GO:0005634,nucleus; GO:0003700,DNA-binding transcription factor activity; GO:0043565,sequence-specific DNA binding; GO:0006952,defense response; GO:0006351,transcription, DNA-templated	WRKY DNA -binding domain
Cluster-20636.80525	0	0	0	0.85	0.62	0.47	0	0	0	49.32	51.34	37.36	-7.74169	9.01915e-08	2.50255e-05	down	K14558 periodic tryptophan protein 2 | (RefSeq) periodic tryptophan protein 2 homolog (A)	PREDICTED: periodic tryptophan protein 2 homolog [Elaeis guineensis]	RecName: Full=Periodic tryptophan protein 2 {ECO:0000303|PubMed:19929880}; Short=AtPWP2 {ECO:0000303|PubMed:19929880};	SubName: Full=periodic tryptophan protein 2 homolog {ECO:0000313|RefSeq:XP_008804620.1, ECO:0000313|RefSeq:XP_008804621.1};	WD40-repeat-containing subunit of the 18S rRNA processing complex	GO:0080008,Cul4-RING E3 ubiquitin ligase complex; GO:0005730,nucleolus; GO:0005634,nucleus; GO:0034388,Pwp2p-containing subcomplex of 90S preribosome; GO:0032040,small-subunit processome; GO:0030515,snoRNA binding; GO:0009553,embryo sac development; GO:0000462,maturation of SSU-rRNA from tricistronic rRNA transcript (SSU-rRNA, 5.8S rRNA, LSU-rRNA); GO:0010119,regulation of stomatal movement; GO:0…	Nucleoporin Nup120/160
Cluster-20636.157289	8.38	19.11	32.55	2.59	3.48	3.06	258.79	615.93	1031.14	72.08	137.09	115.35	2.84551	9.34773e-08	2.58375e-05	up	K01369 legumain [EC:3.4.22.34] | (RefSeq) vacuolar-processing enzyme-like (A)	PREDICTED: probable protein ABIL1 isoform X4 [Phoenix dactylifera]	RecName: Full=Probable protein ABIL1; AltName: Full=Abl interactor-like protein 1;	SubName: Full=probable protein ABIL1 isoform X4 {ECO:0000313|RefSeq:XP_008802046.1};	Abl interactor ABI-1, contains SH3 domain	GO:0005737,cytoplasm; GO:0005856,cytoskeleton	--
Cluster-20636.108322	0	0	0	1.01	1.39	1.84	0	0	0	26.32	51.09	64.8	-7.70772	1.02317e-07	2.81571e-05	down	--	PREDICTED: metal tolerance protein 2 [Phoenix dactylifera]	RecName: Full=Metal tolerance protein 2; Short=OsMTP2;	SubName: Full=metal tolerance protein 2 {ECO:0000313|RefSeq:XP_008789975.1};	Mitochondrial Fe2+ transporter MMT1 and related transporters (cation diffusion facilitator superfamily)	GO:0016021,integral component of membrane; GO:0005774,vacuolar membrane; GO:0008324,cation transmembrane transporter activity	--
Cluster-20636.92035	27.5	18.08	21.19	48.01	76.66	53.54	776.1	532.67	613.91	1219.96	2762.23	1845.92	-1.29307	1.02653e-07	2.81571e-05	down	K09874 aquaporin NIP | (RefSeq) aquaporin NIP6-1 (A)	PREDICTED: aquaporin NIP6-1 [Elaeis guineensis]	RecName: Full=Aquaporin NIP6-1; AltName: Full=NOD26-like intrinsic protein 6-1; Short=AtNIP6;1;	SubName: Full=aquaporin NIP6-1-like {ECO:0000313|RefSeq:XP_008810761.1};	Aquaporin (major intrinsic protein family)	GO:0005887,integral component of plasma membrane; GO:0005886,plasma membrane; GO:0046715,active borate transmembrane transporter activity; GO:0015267,channel activity; GO:0015168,glycerol transmembrane transporter activity; GO:0015204,urea transmembrane transporter activity; GO:0046713,borate transport; GO:0080029,cellular response to boron-containing substance levels	Major intrinsic protein
Cluster-20636.97861	0.99	0.46	0.19	0	0	0	108.36	53	21.66	0	0	0	8.61991	1.0559e-07	2.8831e-05	up	--	PREDICTED: uncharacterized protein LOC105058242 isoform X2 [Elaeis guineensis]	--	SubName: Full=uncharacterized protein LOC103720065 {ECO:0000313|RefSeq:XP_008807817.1, ECO:0000313|RefSeq:XP_008807818.1, ECO:0000313|RefSeq:XP_008807820.1};	--	--	--
Cluster-20636.115877	2.42	2.35	2.28	7.01	5.26	7.13	122.4	124.62	118.55	319.96	340.41	442.21	-1.35185	1.05912e-07	2.8831e-05	down	K15718 linoleate 9S-lipoxygenase [EC:1.13.11.58] | (RefSeq) probable linoleate 9S-lipoxygenase 4 (A)	PREDICTED: probable linoleate 9S-lipoxygenase 4 [Elaeis guineensis]	RecName: Full=Probable linoleate 9S-lipoxygenase 4; EC=1.13.11.58; AltName: Full=Lipoxygenase 4;	RecName: Full=Lipoxygenase {ECO:0000256|RuleBase:RU003975}; EC=1.13.11.- {ECO:0000256|RuleBase:RU003975};	--	GO:0046872,metal ion binding; GO:0016702,oxidoreductase activity, acting on single donors with incorporation of molecular oxygen, incorporation of two atoms of oxygen; GO:0031408,oxylipin biosynthetic process	PLAT/LH2 domain
Cluster-20636.115766	1.87	0.93	0.46	7.96	9.42	9.53	39.24	20.33	9.85	149.8	251.62	243.23	-2.94376	1.09026e-07	2.95667e-05	down	K23050 phenylcoumaran benzylic ether reductase [EC:1.3.1.-] | (RefSeq) isoflavone reductase-like protein (A)	PREDICTED: isoflavone reductase-like protein [Elaeis guineensis]	RecName: Full=Isoflavone reductase-like protein; EC=1.3.1.-; AltName: Full=Pollen allergen Ole e 12.01; AltName: Allergen=Ole e 12.01;	SubName: Full=isoflavone reductase-like protein {ECO:0000313|RefSeq:XP_008795939.1};	--	GO:0005737,cytoplasm; GO:0016491,oxidoreductase activity	short chain dehydrogenase
Cluster-20636.116362	255.09	393.51	798.18	89.12	114.82	101.97	1195.7	1900.48	3930.95	371.51	682.55	568.28	2.40143	1.09464e-07	2.95738e-05	up	K08912 light-harvesting complex II chlorophyll a/b binding protein 1 | (RefSeq) chlorophyll a-b binding protein of LHCII type 1 (A)	chlorophyll a/b binding protein-like protein, partial [Torenia fournieri]	RecName: Full=Chlorophyll a-b binding protein of LHCII type 1; AltName: Full=Chlorophyll a-b binding protein of LHCII type I; Short=CAB; Short=LHCP; Flags: Fragment;	RecName: Full=Chlorophyll a-b binding protein, chloroplastic {ECO:0000256|RuleBase:RU363080}; Flags: Fragment;	--	GO:0009535,chloroplast thylakoid membrane; GO:0016021,integral component of membrane; GO:0009522,photosystem I; GO:0009523,photosystem II; GO:0016168,chlorophyll binding; GO:0046872,metal ion binding; GO:0009765,photosynthesis, light harvesting; GO:0018298,protein-chromophore linkage	Chlorophyll A-B binding protein
Cluster-20636.19729	1.12	1.96	4.57	0.16	0.2	0.19	44.52	80.85	185.48	5.82	10.2	9.02	3.91313	1.15734e-07	3.11506e-05	up	K04733 interleukin-1 receptor-associated kinase 4 [EC:2.7.11.1] | (RefSeq) leucine-rich repeat receptor-like serine/threonine-protein kinase BAM1 (A)	PREDICTED: LOW QUALITY PROTEIN: leucine-rich repeat receptor-like serine/threonine-protein kinase BAM1, partial [Phoenix dactylifera]	RecName: Full=Leucine-rich repeat receptor-like serine/threonine-protein kinase BAM1; EC=2.7.11.1; AltName: Full=Protein BARELY ANY MERISTEM 1; Flags: Precursor;	SubName: Full=LOW QUALITY PROTEIN: leucine-rich repeat receptor-like serine/threonine-protein kinase BAM1 {ECO:0000313|RefSeq:XP_008787359.1};	--	GO:0016021,integral component of membrane; GO:0005886,plasma membrane; GO:0005524,ATP binding; GO:0043621,protein self-association; GO:0004674,protein serine/threonine kinase activity; GO:0033612,receptor serine/threonine kinase binding; GO:0030154,cell differentiation; GO:0048437,floral organ development; GO:0048229,gametophyte development; GO:0010075,regulation of meristem growth	Fungal protein kinase
Cluster-20636.106315	0.13	0.15	0.16	0	0	0	26.59	31.54	33.26	0	0	0	7.62554	1.17301e-07	3.14547e-05	up	K23286 neurobeachin-like protein 1/2 | (RefSeq) BEACH domain-containing protein B isoform X1 (A)	PREDICTED: BEACH domain-containing protein B isoform X1 [Elaeis guineensis]	RecName: Full=BEACH domain-containing protein B {ECO:0000303|PubMed:25618824}; AltName: Full=BEACH-domain homolog B {ECO:0000305};	SubName: Full=BEACH domain-containing protein B-like {ECO:0000313|RefSeq:XP_008813361.1};	Kinase A-anchor protein Neurobeachin and related BEACH and WD40 repeat proteins	GO:0005739,mitochondrion	Fascin domain
Cluster-20636.139666	16.14	41.4	40.93	6.52	2.25	4.34	453.61	1213.92	1180.27	165	80.84	148.99	3.00743	1.20443e-07	3.2177e-05	up	K19891 glucan endo-1,3-beta-glucosidase 1/2/3 [EC:3.2.1.39] | (RefSeq) glucan endo-1,3-beta-glucosidase 3-like (A)	PREDICTED: glucan endo-1,3-beta-glucosidase 11-like [Elaeis guineensis]	RecName: Full=Glucan endo-1,3-beta-glucosidase 11; EC=3.2.1.39; AltName: Full=(1->3)-beta-glucan endohydrolase 11; Short=(1->3)-beta-glucanase 11; AltName: Full=Beta-1,3-endoglucanase 11; Short=Beta-1,3-glucanase 11; Flags: Precursor;	SubName: Full=glucan endo-1,3-beta-glucosidase 11 {ECO:0000313|RefSeq:XP_008775290.1};	--	GO:0031225,anchored component of membrane; GO:0046658,anchored component of plasma membrane; GO:0005576,extracellular region; GO:0009505,plant-type cell wall; GO:0005886,plasma membrane; GO:0042973,glucan endo-1,3-beta-D-glucosidase activity; GO:0030247,polysaccharide binding; GO:0005975,carbohydrate metabolic process; GO:0007154,cell communication; GO:0071555,cell wall organization; GO:0006952,d…	Glycosyl hydrolases family 17
Cluster-20636.58983	14.58	7.94	8.59	32.11	33.24	31.01	339.27	192.84	205.46	672.23	987.24	880.66	-1.52057	1.22209e-07	3.2528e-05	down	K22374 3''-deamino-3''-oxonicotianamine reductase [EC:1.1.1.285] | (RefSeq) non-functional NADPH-dependent codeinone reductase 2 (A)	PREDICTED: non-functional NADPH-dependent codeinone reductase 2 [Elaeis guineensis]	RecName: Full=Non-functional NADPH-dependent codeinone reductase 2; EC=1.1.1.-;	SubName: Full=non-functional NADPH-dependent codeinone reductase 2-like {ECO:0000313|RefSeq:XP_008791842.1};	Aldo/keto reductase family proteins	GO:0005829,cytosol; GO:0016491,oxidoreductase activity	Aldo/keto reductase family
Cluster-20636.100328	0.6	4.98	2.61	0	0	0	17.36	151.2	77.74	0	0	0	9.03718	1.24267e-07	3.29537e-05	up	K01184 polygalacturonase [EC:3.2.1.15] | (RefSeq) probable polygalacturonase At3g15720 (A)	PREDICTED: probable polygalacturonase [Elaeis guineensis]	RecName: Full=Probable polygalacturonase; Short=PG {ECO:0000250|UniProtKB:Q7M1E7}; EC=3.2.1.15; AltName: Full=Pectinase {ECO:0000250|UniProtKB:Q7M1E7};	SubName: Full=probable polygalacturonase {ECO:0000313|RefSeq:XP_008810829.1, ECO:0000313|RefSeq:XP_008810830.1, ECO:0000313|RefSeq:XP_008810831.1};	--	GO:0016021,integral component of membrane; GO:0004650,polygalacturonase activity; GO:0005975,carbohydrate metabolic process	Right handed beta helix region
Cluster-20636.149944	1.51	1.33	0.47	0	0	0	64.18	59.01	20.34	0	0	0	8.26066	1.26481e-07	3.33037e-05	up	K03283 heat shock 70kDa protein 1/2/6/8 | (RefSeq) probable mediator of RNA polymerase II transcription subunit 37c (A)	heat shock cognate 70 kDa protein, partial [Kandelia obovata]	RecName: Full=Heat shock cognate 70 kDa protein;	SubName: Full=Heat shock cognate 70 kDa protein {ECO:0000313|EMBL:AKT44447.1}; Flags: Fragment;	Molecular chaperones HSP70/HSC70, HSP70 superfamily	GO:0005524,ATP binding	MreB/Mbl protein
Cluster-20636.115009	2.37	2.28	2.11	4.17	4.98	4.91	127.88	128.79	117.01	203.05	343.57	324.97	-0.943383	1.26514e-07	3.33037e-05	false	K18643 katanin p80 WD40 repeat-containing subunit B1 | (RefSeq) katanin p80 WD40 repeat-containing subunit B1 homolog (A)	PREDICTED: katanin p80 WD40 repeat-containing subunit B1 homolog isoform X2 [Elaeis guineensis]	RecName: Full=Katanin p80 WD40 repeat-containing subunit B1 homolog {ECO:0000255|HAMAP-Rule:MF_03022};	RecName: Full=Katanin p80 WD40 repeat-containing subunit B1 homolog {ECO:0000256|HAMAP-Rule:MF_03022};	Microtubule severing protein katanin p80 subunit B (contains WD40 repeats)	GO:0080008,Cul4-RING E3 ubiquitin ligase complex; GO:0008352,katanin complex; GO:0005874,microtubule; GO:0008017,microtubule binding; GO:0043622,cortical microtubule organization; GO:0051013,microtubule severing	Eukaryotic translation initiation factor eIF2A
Cluster-20636.107102	3.78	3.83	3.2	12.06	15.61	8.01	158.49	167.51	137.52	455.37	835.5	410.49	-1.59807	1.27663e-07	3.34837e-05	down	K16276 zinc finger protein-like protein | (RefSeq) zinc finger protein BRUTUS-like (A)	PREDICTED: zinc finger protein BRUTUS-like isoform X1 [Elaeis guineensis]	RecName: Full=Zinc finger protein BRUTUS {ECO:0000303|PubMed:20675571}; AltName: Full=Protein EMBRYO DEFECTIVE 2454 {ECO:0000303|PubMed:20675571};	SubName: Full=LOW QUALITY PROTEIN: uncharacterized protein LOC103712784 {ECO:0000313|RefSeq:XP_008797630.1};	Zn-finger protein	GO:0016021,integral component of membrane; GO:0005634,nucleus; GO:0005506,iron ion binding; GO:0016874,ligase activity; GO:0061630,ubiquitin protein ligase activity; GO:0008270,zinc ion binding; GO:0010106,cellular response to iron ion starvation; GO:0060586,multicellular organismal iron ion homeostasis; GO:0016567,protein ubiquitination	Hemerythrin HHE cation binding domain
Cluster-20636.66222	7.34	19.29	32.79	2.77	1.38	2.49	285.79	784.28	1308.39	97.15	68.56	118.35	3.26817	1.29363e-07	3.3806e-05	up	K14411 RNA-binding protein Musashi | (RefSeq) protein gar2 (A)	PREDICTED: protein IQ-DOMAIN 32 [Elaeis guineensis]	RecName: Full=Protein IQ-DOMAIN 32;	SubName: Full=protein IQ-DOMAIN 32-like {ECO:0000313|RefSeq:XP_008791258.1, ECO:0000313|RefSeq:XP_008791259.1};	--	GO:0009941,chloroplast envelope; GO:0005829,cytosol; GO:0005875,microtubule associated complex; GO:0005634,nucleus; GO:0005886,plasma membrane; GO:0009737,response to abscisic acid	IQ calmodulin-binding motif
Cluster-20636.135015	3.32	5.36	14.17	0.39	0.05	0.03	105	177	460	11	2	1	5.76653	1.31299e-07	3.41877e-05	up	K05681 ATP-binding cassette, subfamily G (WHITE), member 2 | (RefSeq) ABC transporter G family member 10-like (A)	PREDICTED: ABC transporter G family member 8-like [Phoenix dactylifera]	RecName: Full=ABC transporter G family member 8; Short=ABC transporter ABCG.8; Short=AtABCG8; AltName: Full=Probable white-brown complex homolog protein 8; Short=AtWBC8;	SubName: Full=ABC transporter G family member 8-like {ECO:0000313|RefSeq:XP_008795011.1};	Transporter, ABC superfamily (Breast cancer resistance protein)	GO:0016021,integral component of membrane; GO:0005886,plasma membrane; GO:0005524,ATP binding; GO:0042626,ATPase activity, coupled to transmembrane movement of substances	AAA domain
Cluster-20636.80430	28.59	31.5	38.52	18.61	17.79	17.94	714.1	820.99	988.19	418.24	567.24	547	0.976116	1.32488e-07	3.43728e-05	false	K12493 ADP-ribosylation factor GTPase-activating protein 2/3 | (RefSeq) probable ADP-ribosylation factor GTPase-activating protein AGD8 (A)	PREDICTED: probable ADP-ribosylation factor GTPase-activating protein AGD8 [Elaeis guineensis]	RecName: Full=Probable ADP-ribosylation factor GTPase-activating protein AGD8; Short=ARF GAP AGD8; AltName: Full=Protein ARF-GAP DOMAIN 8; Short=AtAGD8;	SubName: Full=probable ADP-ribosylation factor GTPase-activating protein AGD8 {ECO:0000313|RefSeq:XP_008786333.1};	Predicted GTPase-activating protein	GO:0005829,cytosol; GO:0005096,GTPase activator activity; GO:0046872,metal ion binding	Putative GTPase activating protein for Arf
Cluster-20636.132064	24.35	60.56	41.22	0.11	0.16	2.31	246.39	636.5	431.7	1	2	28.31	5.72676	1.33234e-07	3.4442e-05	up	K19355 mannan endo-1,4-beta-mannosidase [EC:3.2.1.78] | (RefSeq) mannan endo-1,4-beta-mannosidase 2 (A)	PREDICTED: mannan endo-1,4-beta-mannosidase 2 [Elaeis guineensis]	RecName: Full=Mannan endo-1,4-beta-mannosidase 2; EC=3.2.1.78; AltName: Full=Beta-mannanase 2; AltName: Full=Endo-beta-1,4-mannanase 2; Short=AtMAN2; Flags: Precursor;	SubName: Full=mannan endo-1,4-beta-mannosidase 2 {ECO:0000313|RefSeq:XP_008791709.1};	--	GO:0005576,extracellular region; GO:0016985,mannan endo-1,4-beta-mannosidase activity; GO:0046355,mannan catabolic process; GO:0010412,mannan metabolic process	--
Cluster-20636.10730	0	0	0	0.95	1.51	1.54	0	0	0	24.26	54.78	53.48	-7.59305	1.37217e-07	3.53444e-05	down	K01054 acylglycerol lipase [EC:3.1.1.23] | (RefSeq) caffeoylshikimate esterase (A)	PREDICTED: caffeoylshikimate esterase [Elaeis guineensis]	RecName: Full=Caffeoylshikimate esterase; EC=3.1.1.-; AltName: Full=Lysophospholipase 2; Short=LysoPL2;	SubName: Full=caffeoylshikimate esterase-like isoform X1 {ECO:0000313|RefSeq:XP_008783602.1};	Lysophospholipase	GO:0005783,endoplasmic reticulum; GO:0005794,Golgi apparatus; GO:0005886,plasma membrane; GO:0009506,plasmodesma; GO:0003846,2-acylglycerol O-acyltransferase activity; GO:0090430,caffeoyl-CoA: alcohol caffeoyl transferase activity; GO:0016787,hydrolase activity; GO:0004622,lysophospholipase activity; GO:0009809,lignin biosynthetic process; GO:0006629,lipid metabolic process; GO:0046686,response t…	Phospholipase/Carboxylesterase
Cluster-20636.112399	0.38	0.73	0.47	0	0	0	25.24	50.68	32.1	0	0	0	7.85369	1.38872e-07	3.56431e-05	up	K16189 phytochrome-interacting factor 4 | (RefSeq) transcription factor PIF4 (A)	PREDICTED: transcription factor PIF4 isoform X7 [Elaeis guineensis]	RecName: Full=Transcription factor PIF5; AltName: Full=Basic helix-loop-helix protein 65; Short=AtbHLH65; Short=bHLH 65; AltName: Full=Phytochrome interacting factor-like 6; AltName: Full=Phytochrome-interacting factor 5; AltName: Full=Transcription factor EN 103; AltName: Full=bHLH transcription factor bHLH065;	SubName: Full=transcription factor PIF4-like isoform X3 {ECO:0000313|RefSeq:XP_008811826.1, ECO:0000313|RefSeq:XP_008811827.1, ECO:0000313|RefSeq:XP_008811828.1};	--	GO:0005634,nucleus; GO:0003677,DNA binding; GO:0003700,DNA-binding transcription factor activity; GO:0046983,protein dimerization activity; GO:0009693,ethylene biosynthetic process; GO:0009585,red, far-red light phototransduction; GO:0010600,regulation of auxin biosynthetic process; GO:0010928,regulation of auxin mediated signaling pathway; GO:0010244,response to low fluence blue light stimulus b…	Helix-loop-helix DNA-binding domain
Cluster-20636.146947	14.55	18.26	17.02	7.8	8	7.86	150.21	195.87	181.8	72.19	105.21	98.24	1.20493	1.44317e-07	3.67822e-05	up	K13800 UMP-CMP kinase [EC:2.7.4.14] | (RefSeq) UMP-CMP kinase 4 (A)	PREDICTED: UMP-CMP kinase 3-like isoform X3 [Phoenix dactylifera]	RecName: Full=UMP-CMP kinase 4 {ECO:0000255|HAMAP-Rule:MF_03172}; EC=2.7.4.14 {ECO:0000255|HAMAP-Rule:MF_03172}; AltName: Full=Deoxycytidylate kinase 4 {ECO:0000255|HAMAP-Rule:MF_03172}; Short=CK 4 {ECO:0000255|HAMAP-Rule:MF_03172}; Short=dCMP kinase 4 {ECO:0000255|HAMAP-Rule:MF_03172}; AltName: Full=Uridine monophosphate/cytidine monophosphate kinase 4 {ECO:0000255|HAMAP-Rule:MF_03172}; Short=UM…	SubName: Full=UMP-CMP kinase 3-like isoform X3 {ECO:0000313|RefSeq:XP_017699980.1};	Uridylate kinase/adenylate kinase	GO:0005737,cytoplasm; GO:0005634,nucleus; GO:0005524,ATP binding; GO:0004127,cytidylate kinase activity; GO:0009041,uridylate kinase activity; GO:0006207,'de novo' pyrimidine nucleobase biosynthetic process; GO:0006221,pyrimidine nucleotide biosynthetic process	Thymidylate kinase
Cluster-20636.17178	2.05	21.32	18.81	0.54	0.75	0.93	72.68	790.93	685.25	17.18	34.19	40.2	4.38319	1.44334e-07	3.67822e-05	up	K01051 pectinesterase [EC:3.1.1.11] | (RefSeq) probable pectinesterase/pectinesterase inhibitor 34 (A)	PREDICTED: probable pectinesterase/pectinesterase inhibitor 34 [Elaeis guineensis]	RecName: Full=Probable pectinesterase/pectinesterase inhibitor 34; Includes: RecName: Full=Pectinesterase inhibitor 34; AltName: Full=Pectin methylesterase inhibitor 34; Includes: RecName: Full=Pectinesterase 34; Short=PE 34; EC=3.1.1.11; AltName: Full=Pectin methylesterase 34; Short=AtPME34;	RecName: Full=Pectinesterase {ECO:0000256|RuleBase:RU000589}; EC=3.1.1.11 {ECO:0000256|RuleBase:RU000589};	--	GO:0071944,cell periphery; GO:0016021,integral component of membrane; GO:0009505,plant-type cell wall; GO:0005886,plasma membrane; GO:0045330,aspartyl esterase activity; GO:0030599,pectinesterase activity; GO:0046910,pectinesterase inhibitor activity; GO:0042545,cell wall modification; GO:0045490,pectin catabolic process; GO:0010119,regulation of stomatal movement	Plant invertase/pectin methylesterase inhibitor
Cluster-20636.139183	16.64	19.5	14	6.94	6.59	7.25	161.01	195.91	140.3	60.12	81.21	84.77	1.3958	1.46302e-07	3.7152e-05	up	K00924 kinase [EC:2.7.1.-] | (RefSeq) leucine-rich repeat receptor-like kinase protein FLORAL ORGAN NUMBER1 (A)	PREDICTED: LOW QUALITY PROTEIN: leucine-rich repeat receptor-like serine/threonine-protein kinase BAM1 [Elaeis guineensis]	RecName: Full=Leucine-rich repeat receptor-like serine/threonine-protein kinase BAM1; EC=2.7.11.1; AltName: Full=Protein BARELY ANY MERISTEM 1; Flags: Precursor;	SubName: Full=leucine-rich repeat receptor-like serine/threonine-protein kinase BAM1 {ECO:0000313|RefSeq:XP_008787754.1};	--	GO:0016021,integral component of membrane; GO:0005886,plasma membrane; GO:0005524,ATP binding; GO:0043621,protein self-association; GO:0004674,protein serine/threonine kinase activity; GO:0033612,receptor serine/threonine kinase binding; GO:0030154,cell differentiation; GO:0048437,floral organ development; GO:0048229,gametophyte development; GO:0010075,regulation of meristem growth	Leucine Rich repeat
Cluster-20636.89155	14.77	36.83	28.53	5.6	3.74	7.4	945.03	2463.54	1869.01	323.1	305.69	579.94	2.36295	1.48296e-07	3.75256e-05	up	--	PREDICTED: putative E3 ubiquitin-protein ligase LIN-1 isoform X2 [Elaeis guineensis]	RecName: Full=Putative E3 ubiquitin-protein ligase LIN-2 {ECO:0000303|PubMed:19776163}; Short=LjLIN {ECO:0000303|PubMed:19776163}; EC=2.3.2.27 {ECO:0000303|PubMed:19776163}; AltName: Full=RING-type E3 ubiquitin transferase LIN-2 {ECO:0000305};	SubName: Full=putative E3 ubiquitin-protein ligase LIN-1 {ECO:0000313|RefSeq:XP_008789861.2};	--	GO:0004842,ubiquitin-protein transferase activity; GO:0009877,nodulation	Vacuolar 14 Fab1-binding region
Cluster-20636.97627	0.85	0.44	1.14	0	0	0	41.72	22.43	57.01	0	0	0	8.025	1.50379e-07	3.79193e-05	up	K07052 uncharacterized protein | (RefSeq) uncharacterized LOC105051013 (A)	PREDICTED: uncharacterized protein LOC105051013 [Elaeis guineensis]	--	SubName: Full=uncharacterized protein LOC103696628 {ECO:0000313|RefSeq:XP_008776534.1};	--	--	CPBP intramembrane metalloprotease
Cluster-20636.50072	1.48	7.19	19.03	0.3	0.05	0.29	51.25	260.93	678.06	9.34	2.3	12.27	5.59755	1.52734e-07	3.83785e-05	up	K01728 pectate lyase [EC:4.2.2.2] | (RefSeq) probable pectate lyase 5 (A)	PREDICTED: probable pectate lyase 5 [Phoenix dactylifera]	RecName: Full=Pectate lyase; EC=4.2.2.2; AltName: Full=ZePel; Flags: Precursor;	RecName: Full=Pectate lyase {ECO:0000256|RuleBase:RU361123}; EC=4.2.2.2 {ECO:0000256|RuleBase:RU361123};	--	GO:0046872,metal ion binding; GO:0030570,pectate lyase activity; GO:0045490,pectin catabolic process	--
Cluster-20636.100107	39.93	35.98	34.55	54.13	62.54	52.85	1404.09	1321.19	1245.96	1714.23	2808.34	2272.68	-0.502342	1.54005e-07	3.85629e-05	false	K06158 ATP-binding cassette, subfamily F, member 3 | (RefSeq) ABC transporter F family member 3 (A)	PREDICTED: ABC transporter F family member 3 [Elaeis guineensis]	RecName: Full=ABC transporter F family member 3; Short=ABC transporter ABCF.3; Short=AtABCF3; AltName: Full=GCN20-type ATP-binding cassette protein GCN3;	SubName: Full=ABC transporter F family member 3 {ECO:0000313|RefSeq:XP_008778513.1};	ATPase component of ABC transporters with duplicated ATPase domains/Translation elongation factor EF-3b	GO:0005829,cytosol; GO:0005524,ATP binding; GO:0016887,ATPase activity; GO:0005215,transporter activity; GO:0042742,defense response to bacterium; GO:0046686,response to cadmium ion	AAA domain
Cluster-20636.83641	0	0	0	0.38	0.69	0.53	0	0	0.05	24.18	62.61	45.77	-7.59432	1.54843e-07	3.86381e-05	down	--	PREDICTED: DNA-binding protein RHL1 isoform X2 [Phoenix dactylifera]	RecName: Full=DNA-binding protein RHL1; AltName: Full=Protein ELONGATED HYPOCOTYL 7; AltName: Full=Protein ROOT HAIRLESS 1;	SubName: Full=DNA-binding protein RHL1 isoform X2 {ECO:0000313|RefSeq:XP_017701150.1};	--	GO:0005730,nucleolus; GO:0003677,DNA binding; GO:0042023,DNA endoreduplication; GO:0048766,root hair initiation	--
Cluster-20636.126481	1.86	6.28	3.48	0.45	0.48	0.33	52.83	186.23	101.67	11.45	17.41	11.46	3.38599	1.60698e-07	3.99027e-05	up	K17895 GATA-binding protein 3 | (RefSeq) GATA transcription factor 9 (A)	PREDICTED: GATA transcription factor 2-like [Elaeis guineensis]	RecName: Full=GATA transcription factor 2; Short=AtGATA-2;	RecName: Full=GATA transcription factor {ECO:0000256|PIRNR:PIRNR016992};	GATA-4/5/6 transcription factors	GO:0005634,nucleus; GO:0005667,transcription factor complex; GO:0003682,chromatin binding; GO:0003700,DNA-binding transcription factor activity; GO:0000977,RNA polymerase II regulatory region sequence-specific DNA binding; GO:0001085,RNA polymerase II transcription factor binding; GO:0001228,DNA-binding transcription activator activity, RNA polymerase II-specific; GO:0008270,zinc ion binding; GO:…	GATA zinc finger
Cluster-20636.111953	5.3	2.87	2.43	14.7	24.94	14.54	100.35	56.64	47.39	250.5	602.95	335.59	-2.23207	1.61021e-07	3.99027e-05	down	K13783 MFS transporter, OPA family, solute carrier family 37 (glycerol-3-phosphate transporter), member 1/2 | (RefSeq) putative glycerol-3-phosphate transporter 4 (A)	PREDICTED: stem-specific protein TSJT1 [Elaeis guineensis]	RecName: Full=Stem-specific protein TSJT1;	SubName: Full=stem-specific protein TSJT1-like {ECO:0000313|RefSeq:XP_008802336.1};	--	--	Glutamine amidotransferase domain
Cluster-20636.97214	25.07	23.55	20.91	10.32	11.71	14.26	533.29	522.22	457.15	197.39	317.71	369.71	1.05094	1.66233e-07	4.10526e-05	up	K13199 plasminogen activator inhibitor 1 RNA-binding protein | (RefSeq) RGG repeats nuclear RNA binding protein A (A)	PREDICTED: RGG repeats nuclear RNA binding protein A isoform X1 [Elaeis guineensis]	RecName: Full=RGG repeats nuclear RNA binding protein A {ECO:0000303|PubMed:11905967}; Short=AtRGGA {ECO:0000303|PubMed:25783413};	SubName: Full=plasminogen activator inhibitor 1 RNA-binding protein isoform X1 {ECO:0000313|RefSeq:XP_008798813.1};	Predicted RNA-binding protein	GO:0005737,cytoplasm; GO:0005634,nucleus; GO:0048471,perinuclear region of cytoplasm; GO:0003729,mRNA binding; GO:0009738,abscisic acid-activated signaling pathway; GO:0071470,cellular response to osmotic stress; GO:0071472,cellular response to salt stress; GO:0009787,regulation of abscisic acid-activated signaling pathway; GO:0009737,response to abscisic acid; GO:0006970,response to osmotic stre…	Stm1
Cluster-20636.47644	0.29	4.32	28.33	0	0	0	7.03	107.82	696.6	0	0	0	10.7718	1.74647e-07	4.29828e-05	up	K21485 anthranilate O-methyltransferase [EC:2.1.1.277] | (RefSeq) anthranilate O-methyltransferase 1-like (A)	PREDICTED: anthranilate O-methyltransferase 1-like [Elaeis guineensis]	RecName: Full=Anthranilate O-methyltransferase 3; EC=2.1.1.277; AltName: Full=Anthranilic acid methyltransferase 3; AltName: Full=Benzoate O-methyltransferase; EC=2.1.1.273; AltName: Full=O-methyltransferase 3; AltName: Full=Salicylate O-methyltransferas; EC=2.1.1.274;	SubName: Full=Uncharacterized protein {ECO:0000313|EnsemblPlants:GSMUA_Achr10P31550_001};	--	GO:0008168,methyltransferase activity; GO:0006952,defense response	SAM dependent carboxyl methyltransferase
Cluster-20636.97708	223.14	310.52	367.43	143.06	129.74	148.55	9982.87	14511.9	16841.8	5766.47	7413.43	8134.24	1.20794	1.75808e-07	4.31209e-05	up	K01662 1-deoxy-D-xylulose-5-phosphate synthase [EC:2.2.1.7] | (RefSeq) dxs; probable 1-deoxy-D-xylulose-5-phosphate synthase, chloroplastic (A)	probable 1-deoxy-D-xylulose-5-phosphate synthase, chloroplastic [Elaeis guineensis]	RecName: Full=Probable 1-deoxy-D-xylulose-5-phosphate synthase, chloroplastic; Short=1-deoxyxylulose-5-phosphate synthase; Short=DXP synthase; Short=DXPS; EC=2.2.1.7; AltName: Full=CapTKT2; Flags: Precursor;	SubName: Full=Chloroplast 1-deoxy-D-xylulose-5-phosphate synthase {ECO:0000313|EMBL:AAS99588.1};	Transketolase	GO:0009507,chloroplast; GO:0008661,1-deoxy-D-xylulose-5-phosphate synthase activity; GO:0046872,metal ion binding; GO:0052865,1-deoxy-D-xylulose 5-phosphate biosynthetic process; GO:0016114,terpenoid biosynthetic process; GO:0009228,thiamine biosynthetic process	Transketolase, thiamine diphosphate binding domain
Cluster-20636.2348	0.98	1.35	3.08	0	0	0	24.56	35.34	79.49	0	0	0	8.22294	1.76901e-07	4.32415e-05	up	--	PREDICTED: uncharacterized protein LOC103719167 [Phoenix dactylifera]	--	SubName: Full=uncharacterized protein LOC103719167 {ECO:0000313|RefSeq:XP_008806501.1};	--	--	Domain of unknown function (DUF4228)
Cluster-20636.145979	3.99	3.91	4.7	1.33	2.04	1.4	129	132	156	38.85	84.14	55.43	1.52025	1.8005e-07	4.38621e-05	up	--	PREDICTED: uncharacterized protein LOC105054180 isoform X5 [Elaeis guineensis]	--	SubName: Full=uncharacterized protein LOC103716893 isoform X4 {ECO:0000313|RefSeq:XP_008803307.1};	--	--	--
Cluster-20636.73969	0	0	0	0.33	0.75	2.36	0	0	0	22.94	73.31	221.65	-8.82979	1.8954e-07	4.60178e-05	down	K19882 O-palmitoleoyl-L-serine hydrolase [EC:3.1.1.98] | (RefSeq) pectin acetylesterase 5-like (A)	PREDICTED: pectin acetylesterase 5-like [Phoenix dactylifera]	RecName: Full=Pectin acetylesterase 5 {ECO:0000303|PubMed:25115560}; EC=3.1.1.- {ECO:0000305}; Flags: Precursor;	RecName: Full=Pectin acetylesterase {ECO:0000256|RuleBase:RU363114}; EC=3.1.1.- {ECO:0000256|RuleBase:RU363114};	Pectin acetylesterase and similar proteins	GO:0005576,extracellular region; GO:0009505,plant-type cell wall; GO:0052793,pectin acetylesterase activity; GO:0071555,cell wall organization	Pectinacetylesterase
Cluster-20636.133636	11.28	17.07	16.15	6.18	3.79	4.19	413.02	652.79	606.23	203.74	177.08	187.44	1.76203	1.96423e-07	4.75285e-05	up	K18134 EGF domain-specific O-GlcNAc transferase [EC:2.4.1.255] | (RefSeq) uncharacterized LOC103696198 (A)	PREDICTED: uncharacterized protein LOC105041136 isoform X1 [Elaeis guineensis]	--	SubName: Full=uncharacterized protein LOC103696198 isoform X1 {ECO:0000313|RefSeq:XP_008775958.1};	Uncharacterized conserved protein	--	Protein of unknown function (DUF563)
Cluster-20636.50233	0	0	0	0.58	0.23	0.33	0	0	0	63.48	35.87	49.58	-7.91425	2.0036e-07	4.83184e-05	down	K04733 interleukin-1 receptor-associated kinase 4 [EC:2.7.11.1] | (RefSeq) probable LRR receptor-like serine/threonine-protein kinase At5g63710 (A)	PREDICTED: probable LRR receptor-like serine/threonine-protein kinase At5g10290 isoform X1 [Phoenix dactylifera]	RecName: Full=LRR receptor kinase SERK2 {ECO:0000305}; EC=2.7.11.1 {ECO:0000305}; AltName: Full=BRI1-associated receptor kinase 1 homolog 5 {ECO:0000305}; Short=OsBAK1-5 {ECO:0000305}; AltName: Full=Somatic embryogenesis receptor kinase 4 {ECO:0000305}; Short=OsSERK4 {ECO:0000303|PubMed:19754838}; Flags: Precursor;	SubName: Full=probable LRR receptor-like serine/threonine-protein kinase At5g10290 isoform X1 {ECO:0000313|RefSeq:XP_008781852.1, ECO:0000313|RefSeq:XP_008781853.1, ECO:0000313|RefSeq:XP_008781854.1};	--	GO:0016021,integral component of membrane; GO:0005886,plasma membrane; GO:0005524,ATP binding; GO:0004675,transmembrane receptor protein serine/threonine kinase activity; GO:0009742,brassinosteroid mediated signaling pathway; GO:0007166,cell surface receptor signaling pathway; GO:0006468,protein phosphorylation	Leucine Rich repeat
Cluster-20636.54581	2.49	6.01	9.48	0.79	0.66	0.89	107.74	271.99	420.48	30.84	36.75	46.99	3.04898	2.01342e-07	4.83928e-05	up	K10398 kinesin family member 11 | (RefSeq) kinesin-like protein KIN-5A (A)	PREDICTED: kinesin-like protein KIN-5A [Elaeis guineensis]	RecName: Full=Kinesin-like protein KIN-5A {ECO:0000305};	SubName: Full=kinesin-like protein KIN-5A {ECO:0000313|RefSeq:XP_008793732.1, ECO:0000313|RefSeq:XP_008793740.1};	Kinesin-like protein	GO:0005737,cytoplasm; GO:0005871,kinesin complex; GO:0005874,microtubule; GO:0005819,spindle; GO:0005524,ATP binding; GO:0008574,ATP-dependent microtubule motor activity, plus-end-directed; GO:0008017,microtubule binding; GO:0007018,microtubule-based movement	Enoyl-CoA hydratase/isomerase
Cluster-23348.0	2.01	1.72	2.62	0.14	0	0.04	47	42	63	3	0	1	5.40973	2.06685e-07	4.95114e-05	up	--	PREDICTED: uncharacterized protein LOC105040858 [Elaeis guineensis]	--	SubName: Full=UDP-glucose 4-epimerase {ECO:0000313|EMBL:JAT56322.1}; Flags: Fragment;	--	GO:0016021,integral component of membrane	--
Cluster-20636.63449	19.33	23.87	31.2	9.63	11.54	12	735.84	948.82	1217.44	330.08	561	558.78	1.28203	2.07459e-07	4.95318e-05	up	K07252 dolichyldiphosphatase [EC:3.6.1.43] | (RefSeq) lipid phosphate phosphatase gamma, chloroplastic (A)	PREDICTED: lipid phosphate phosphatase gamma, chloroplastic [Elaeis guineensis]	RecName: Full=Lipid phosphate phosphatase gamma; Short=AtLPPG; EC=3.1.3.-; AltName: Full=Phosphatidic acid phosphatase gamma; AltName: Full=Plastidic phosphatidic acid phosphatase gamma;	SubName: Full=lipid phosphate phosphatase gamma, chloroplastic {ECO:0000313|RefSeq:XP_008793542.1, ECO:0000313|RefSeq:XP_008793550.1, ECO:0000313|RefSeq:XP_008793559.1};	Dolichyl pyrophosphate phosphatase and related acid phosphatases	GO:0009507,chloroplast; GO:0009706,chloroplast inner membrane; GO:0030176,integral component of endoplasmic reticulum membrane; GO:0047874,dolichyldiphosphatase activity; GO:0008195,phosphatidate phosphatase activity; GO:0006651,diacylglycerol biosynthetic process; GO:0048868,pollen tube development; GO:0006487,protein N-linked glycosylation	Divergent PAP2 family
Cluster-20636.100531	15.52	14.23	18.95	29.58	43.15	33.56	675.19	646.36	844.76	1159.28	2397.35	1786.52	-1.00515	2.0889e-07	4.97081e-05	down	K07409 cytochrome P450 family 1 subfamily A polypeptide 2 [EC:1.14.14.1] | (RefSeq) cytochrome P450 81D11-like (A)	PREDICTED: isoflavone 2'-hydroxylase-like [Elaeis guineensis]	RecName: Full=Isoflavone 2'-hydroxylase; EC=1.14.13.89; AltName: Full=CYP GE-3; AltName: Full=Cytochrome P450 81E1; AltName: Full=Cytochrome P450 91A4;	SubName: Full=isoflavone 2'-hydroxylase-like {ECO:0000313|RefSeq:XP_008780951.1};	Cytochrome P450 CYP2 subfamily	GO:0016020,membrane; GO:0020037,heme binding; GO:0005506,iron ion binding; GO:0033773,isoflavone 2'-hydroxylase activity	Cytochrome P450
Cluster-20636.100459	36.34	110.47	105.24	20.5	10.2	12.32	1478	4693	4387	751	530	613	2.65429	2.10416e-07	4.9906e-05	up	K01051 pectinesterase [EC:3.1.1.11] | (RefSeq) probable pectinesterase/pectinesterase inhibitor 12 (A)	PREDICTED: probable pectinesterase/pectinesterase inhibitor 12 [Elaeis guineensis]	RecName: Full=Probable pectinesterase/pectinesterase inhibitor 12; Includes: RecName: Full=Pectinesterase inhibitor 12; AltName: Full=Pectin methylesterase inhibitor 12; Includes: RecName: Full=Pectinesterase 12; Short=PE 12; EC=3.1.1.11; AltName: Full=Pectin methylesterase 12; Short=AtPME12; Flags: Precursor;	RecName: Full=Pectinesterase {ECO:0000256|RuleBase:RU000589}; EC=3.1.1.11 {ECO:0000256|RuleBase:RU000589};	--	GO:0071944,cell periphery; GO:0005618,cell wall; GO:0005576,extracellular region; GO:0045330,aspartyl esterase activity; GO:0030599,pectinesterase activity; GO:0046910,pectinesterase inhibitor activity; GO:0042545,cell wall modification; GO:0045490,pectin catabolic process; GO:0009617,response to bacterium	Plant invertase/pectin methylesterase inhibitor
Cluster-20636.156983	1.75	2.46	0.74	0	0	0	45	66	19.57	0	0	0	8.13169	2.11284e-07	4.99472e-05	up	K04733 interleukin-1 receptor-associated kinase 4 [EC:2.7.11.1] | (RefSeq) probable receptor-like protein kinase At5g24010 (A)	PREDICTED: probable receptor-like protein kinase At5g24010 [Elaeis guineensis]	RecName: Full=Probable receptor-like protein kinase At5g24010; EC=2.7.11.-; Flags: Precursor;	SubName: Full=LOW QUALITY PROTEIN: probable receptor-like protein kinase At5g24010 {ECO:0000313|RefSeq:XP_008794839.1};	Serine/threonine protein kinase	GO:0016021,integral component of membrane; GO:0005886,plasma membrane; GO:0009506,plasmodesma; GO:0005524,ATP binding; GO:0004674,protein serine/threonine kinase activity	Sigma factor regulator N-terminal
Cluster-20636.51064	3.05	20.22	15.99	1.11	0.91	0.69	58	401	313	19	22	16	3.98598	2.13302e-07	5.02587e-05	up	K09527 DnaJ homolog subfamily C member 7 | (RefSeq) inactive TPR repeat-containing thioredoxin TTL3-like (A)	PREDICTED: TPR repeat-containing thioredoxin TTL1-like [Elaeis guineensis]	RecName: Full=Inactive TPR repeat-containing thioredoxin TTL3; AltName: Full=Tetratricopeptide repeat thioredoxin-like 3; AltName: Full=VH1-interacting TPR-containing protein;	SubName: Full=TPR repeat-containing thioredoxin TTL1-like {ECO:0000313|RefSeq:XP_008783888.1};	FOG: TPR repeat	GO:0005623,cell; GO:0009734,auxin-activated signaling pathway; GO:0009742,brassinosteroid mediated signaling pathway; GO:0045454,cell redox homeostasis; GO:0010305,leaf vascular tissue pattern formation; GO:0006970,response to osmotic stress	Tetratricopeptide repeat
Cluster-20636.19683	1.09	4.79	24.03	0	0.08	0.13	21.07	96.17	476.28	0	2	3	7.24382	2.14825e-07	5.04522e-05	up	K04374 cyclic AMP-dependent transcription factor ATF-4 | (RefSeq) basic leucine zipper 61-like (A)	PREDICTED: basic leucine zipper 61 [Elaeis guineensis]	RecName: Full=Basic leucine zipper 61 {ECO:0000303|PubMed:11906833}; Short=AtbZIP61 {ECO:0000303|PubMed:11906833}; Short=bZIP protein 61;	SubName: Full=basic leucine zipper 61-like {ECO:0000313|RefSeq:XP_008790058.1};	--	GO:0005634,nucleus; GO:0003677,DNA binding; GO:0003700,DNA-binding transcription factor activity; GO:0000977,RNA polymerase II regulatory region sequence-specific DNA binding; GO:0045893,positive regulation of transcription, DNA-templated; GO:0006351,transcription, DNA-templated	Coiled-coil region of CCDC155 or KASH
Cluster-20636.60322	2.67	6.44	3.5	0.71	0.39	0.26	75.09	189	101	18	14	8.83	3.33959	2.197e-07	5.14292e-05	up	K19891 glucan endo-1,3-beta-glucosidase 1/2/3 [EC:3.2.1.39] | (RefSeq) hypothetical protein (A)	PREDICTED: glucan endo-1,3-beta-glucosidase 10-like [Elaeis guineensis]	RecName: Full=Glucan endo-1,3-beta-glucosidase 3; EC=3.2.1.39; AltName: Full=(1->3)-beta-glucan endohydrolase 3; Short=(1->3)-beta-glucanase 3; AltName: Full=Beta-1,3-endoglucanase 3; Short=Beta-1,3-glucanase 3; Flags: Precursor;	SubName: Full=glucan endo-1,3-beta-glucosidase 10-like {ECO:0000313|RefSeq:XP_008788767.1};	--	GO:0031225,anchored component of membrane; GO:0046658,anchored component of plasma membrane; GO:0005886,plasma membrane; GO:0042973,glucan endo-1,3-beta-D-glucosidase activity; GO:0004553,hydrolase activity, hydrolyzing O-glycosyl compounds; GO:0030247,polysaccharide binding; GO:0005975,carbohydrate metabolic process; GO:0006952,defense response	X8 domain
Cluster-20636.115632	0	0	0	2.09	9.9	6.02	0	0	0	19	128	74	-8.25587	2.20535e-07	5.1457e-05	down	--	hypothetical protein L195_g041681, partial [Trifolium pratense]	--	SubName: Full=Uncharacterized protein {ECO:0000313|EMBL:KYP39749.1};	--	--	Domain of unknown function (DUF4216)
Cluster-20636.101665	21.93	24.91	12.11	61.2	79.37	58.88	372.07	440.32	211.51	933.09	1717.38	1215.88	-1.6356	2.22577e-07	5.17653e-05	down	K13424 WRKY transcription factor 33 | (RefSeq) probable WRKY transcription factor 26 isoform X3 (A)	PREDICTED: probable WRKY transcription factor 51 isoform X2 [Elaeis guineensis]	RecName: Full=Probable WRKY transcription factor 51; AltName: Full=WRKY DNA-binding protein 51;	SubName: Full=probable WRKY transcription factor 51 isoform X2 {ECO:0000313|RefSeq:XP_008793280.1};	--	GO:0005634,nucleus; GO:0003700,DNA-binding transcription factor activity; GO:0043565,sequence-specific DNA binding; GO:0042742,defense response to bacterium; GO:0050832,defense response to fungus; GO:0009867,jasmonic acid mediated signaling pathway; GO:0006351,transcription, DNA-templated	WRKY DNA -binding domain
Cluster-20636.62471	7.59	40.68	130.12	3.57	1.67	2.83	273.75	1532.38	4812.6	116	77	125	4.57103	2.2486e-07	5.19917e-05	up	K08193 MFS transporter, ACS family, solute carrier family 17 (sodium-dependent inorganic phosphate cotransporter), other | (RefSeq) probable anion transporter 3, chloroplastic (A)	PREDICTED: probable anion transporter 2, chloroplastic [Elaeis guineensis]	RecName: Full=Probable anion transporter 2, chloroplastic; AltName: Full=Phosphate transporter 4;2; Flags: Precursor;	SubName: Full=probable anion transporter 2, chloroplastic {ECO:0000313|RefSeq:XP_008785434.1};	Permease of the major facilitator superfamily	GO:0031969,chloroplast membrane; GO:0016021,integral component of membrane; GO:0009536,plastid; GO:0005315,inorganic phosphate transmembrane transporter activity; GO:0098656,anion transmembrane transport	Organic Anion Transporter Polypeptide (OATP) family
Cluster-20636.137386	3.65	23.62	42.9	1.5	0.79	0.55	54.3	365.58	657.39	20	15	10	4.75388	2.24997e-07	5.19917e-05	up	K01674 carbonic anhydrase [EC:4.2.1.1] | (RefSeq) alpha carbonic anhydrase 7-like (A)	PREDICTED: alpha carbonic anhydrase 7-like [Phoenix dactylifera]	RecName: Full=Alpha carbonic anhydrase 7; Short=AtaCA7; Short=AtalphaCA7; EC=4.2.1.1; AltName: Full=Alpha carbonate dehydratase 7; Flags: Precursor;	SubName: Full=alpha carbonic anhydrase 7-like {ECO:0000313|RefSeq:XP_008810946.1};	Carbonic anhydrase	GO:0009570,chloroplast stroma; GO:0004089,carbonate dehydratase activity; GO:0008270,zinc ion binding; GO:0006730,one-carbon metabolic process	Eukaryotic-type carbonic anhydrase
Cluster-20636.161943	5.76	6.24	6.15	2.08	2.9	3.16	189.86	214.68	207.87	61.71	122.13	127.23	1.26926	2.27431e-07	5.23856e-05	up	--	PREDICTED: CRS2-associated factor 1, mitochondrial [Phoenix dactylifera]	RecName: Full=CRS2-associated factor 1, mitochondrial; Flags: Precursor;	SubName: Full=CRS2-associated factor 1, mitochondrial {ECO:0000313|RefSeq:XP_008809514.1};	--	GO:0030529,NA; GO:0005739,mitochondrion; GO:0003723,RNA binding; GO:0006397,mRNA processing; GO:0008380,RNA splicing	CRS1 / YhbY (CRM) domain
Cluster-20636.133953	7.09	12.54	8.98	1.12	0.38	1.11	40.6	74.13	53.72	5.73	2.79	7.59	3.53093	2.28885e-07	5.25521e-05	up	--	--	--	--	--	--	--
Cluster-20636.95792	335.07	292.74	330.48	482.08	598.94	467.84	7623.9	6947	7726.41	9867.98	17391.7	12986.1	-0.57204	2.39575e-07	5.48313e-05	false	K03259 translation initiation factor 4E | (RefSeq) eukaryotic translation initiation factor (A)	PREDICTED: eukaryotic translation initiation factor [Elaeis guineensis]	RecName: Full=Eukaryotic translation initiation factor isoform 4E-2; Short=eIF(iso)-4E-2; Short=eIF(iso)4E-2; AltName: Full=eIF-(iso)4F 25 kDa subunit; AltName: Full=eIF-(iso)4F p28 subunit; AltName: Full=mRNA cap-binding protein;	SubName: Full=eukaryotic translation initiation factor-like {ECO:0000313|RefSeq:XP_008785166.1};	Translation initiation factor 4F, cap-binding subunit (eIF-4E) and related cap-binding proteins	GO:0005829,cytosol; GO:0005634,nucleus; GO:0003743,translation initiation factor activity; GO:0050687,negative regulation of defense response to virus; GO:0006417,regulation of translation; GO:0009615,response to virus	Eukaryotic initiation factor 4E
Cluster-20636.97298	1111.76	1033.02	1087.09	519.42	465.67	702.29	216	193	215	81	111	134	1.20161	2.40625e-07	5.4897e-05	up	--	--	--	--	--	--	--
Cluster-20636.149914	0.44	0.19	0.22	0	0	0	57.65	25.37	29.76	0	0	0	7.92581	2.41488e-07	5.49194e-05	up	K15436 transportin-3 | (RefSeq) transportin MOS14 (A)	PREDICTED: transportin MOS14 isoform X3 [Elaeis guineensis]	RecName: Full=Transportin MOS14 {ECO:0000305}; AltName: Full=Importin beta MOS14 {ECO:0000305}; AltName: Full=Protein MODIFIER OF SNC1 14 {ECO:0000303|PubMed:21738492}; AltName: Full=Transportin-SR {ECO:0000303|PubMed:21738492}; Short=TRN-SR {ECO:0000303|PubMed:21738492};	SubName: Full=transportin MOS14 isoform X2 {ECO:0000313|RefSeq:XP_008802144.1};	Nuclear transport regulator	GO:0005737,cytoplasm; GO:0031965,nuclear membrane; GO:0005634,nucleus; GO:0008139,nuclear localization sequence binding; GO:0008565,protein transporter activity; GO:0008536,Ran GTPase binding; GO:0006886,intracellular protein transport; GO:0006606,protein import into nucleus; GO:0043484,regulation of RNA splicing	--
Cluster-20636.89168	0	0	0	0.84	0.23	0.23	0	0	0	117.2	44.81	43.66	-8.45528	2.43239e-07	5.51431e-05	down	K02953 small subunit ribosomal protein S13e | (RefSeq) protein SHOOT GRAVITROPISM 6-like isoform X1 (A)	PREDICTED: protein SHOOT GRAVITROPISM 6 isoform X4 [Elaeis guineensis]	RecName: Full=Protein SHOOT GRAVITROPISM 6;	SubName: Full=protein SHOOT GRAVITROPISM 6 {ECO:0000313|RefSeq:XP_008813465.1};	Uncharacterized conserved protein	GO:0009705,plant-type vacuole membrane; GO:0009660,amyloplast organization; GO:0009630,gravitropism; GO:0009959,negative gravitropism	Vacuolar 14 Fab1-binding region
Cluster-20636.94591	18.28	15.84	15.14	7.33	7.63	9.8	460.12	416	391.31	166	245	301	1.10303	2.4627e-07	5.56547e-05	up	--	PREDICTED: uncharacterized protein LOC105054309 [Elaeis guineensis]	--	SubName: Full=uncharacterized protein LOC103720996 {ECO:0000313|RefSeq:XP_017701643.1};	--	--	Methyltransferase domain
Cluster-20636.89993	49.32	88.59	95.04	31.33	23.62	24.23	1658.41	3110.02	3277.33	948.66	1014.04	996.23	1.66784	2.52134e-07	5.68012e-05	up	K02693 photosystem I subunit IV | (RefSeq) photosystem I reaction center subunit IV, chloroplastic (A)	photosystem I subunit PSI-E, partial [Elaeis oleifera]	RecName: Full=Photosystem I reaction center subunit IV, chloroplastic; Short=PSI-E; Flags: Precursor;	SubName: Full=Photosystem I subunit PSI-E {ECO:0000313|EMBL:AAL35975.1}; Flags: Fragment;	--	GO:0009535,chloroplast thylakoid membrane; GO:0009538,photosystem I reaction center; GO:0051219,phosphoprotein binding; GO:0015979,photosynthesis	--
Cluster-20636.53318	1.83	3.94	4.36	0.42	0.76	0.41	77	173	188	16	41	21	2.79531	2.54583e-07	5.71738e-05	up	--	--	--	--	--	--	--
Cluster-20636.137233	4.27	4.54	4.87	1.35	1.13	0.62	75	83	88	21.25	25.37	13.29	2.29759	2.56335e-07	5.73878e-05	up	K10635 E3 ubiquitin-protein ligase Arkadia [EC:2.3.2.27] | (RefSeq) LOW QUALITY PROTEIN: probable E3 ubiquitin-protein ligase HIP1 (A)	PREDICTED: LOW QUALITY PROTEIN: probable E3 ubiquitin-protein ligase HIP1 [Elaeis guineensis]	--	--	--	--	--
Cluster-20636.140277	0.39	2.63	2.64	0	0	0	14.26	100.01	98.56	0	0	0	8.83298	2.57505e-07	5.74709e-05	up	K20628 expansin | (RefSeq) expansin-A10-like (A)	PREDICTED: expansin-A10 [Elaeis guineensis]	RecName: Full=Expansin-A1; Short=AtEXPA1; AltName: Full=Alpha-expansin-1; Short=At-EXP1; Short=AtEx1; AltName: Full=Ath-ExpAlpha-1.2; Flags: Precursor;	SubName: Full=expansin-A10 {ECO:0000313|RefSeq:XP_008783801.1};	--	GO:0005618,cell wall; GO:0005576,extracellular region; GO:0016020,membrane; GO:0009664,plant-type cell wall organization	Lytic transglycolase
Cluster-20636.128779	0.01	0	0	1.53	0.57	1.88	0.35	0.01	0.04	54.21	28.62	90.32	-8.08701	2.61842e-07	5.81409e-05	down	K15285 solute carrier family 35, member E3 | (RefSeq) UDP-galactose transporter 2-like (A)	PREDICTED: UDP-galactose transporter 2-like isoform X1 [Phoenix dactylifera]	RecName: Full=UDP-rhamnose/UDP-galactose transporter 5 {ECO:0000312|EMBL:AKA88218.1}; Short=UDP-Rha/UDP-Gal transporter 5 {ECO:0000303|PubMed:25053812}; AltName: Full=Bi-functional UDP-rhamnose/UDP-galactose transporter {ECO:0000312|EMBL:AIJ01999.1};	SubName: Full=UDP-galactose transporter 2-like isoform X1 {ECO:0000313|RefSeq:XP_008777064.1, ECO:0000313|RefSeq:XP_008777065.1};	Glucose-6-phosphate/phosphate and phosphoenolpyruvate/phosphate antiporter	GO:0005794,Golgi apparatus; GO:0000139,Golgi membrane; GO:0016021,integral component of membrane; GO:0015297,antiporter activity; GO:0005338,nucleotide-sugar transmembrane transporter activity; GO:0022857,transmembrane transporter activity; GO:0008643,carbohydrate transport; GO:0090480,purine nucleotide-sugar transmembrane transport	Triose-phosphate Transporter family
Cluster-20636.135369	0.2	1.99	0.46	0	0	0	19.79	208.73	47.52	0	0	0	9.20485	2.62125e-07	5.81409e-05	up	K06689 ubiquitin-conjugating enzyme E2 D [EC:2.3.2.23] | (RefSeq) ubiquitin-conjugating enzyme E2-17 kDa-like (A)	PREDICTED: ubiquitin-conjugating enzyme E2-17 kDa-like [Nicotiana tomentosiformis]	RecName: Full=Ubiquitin-conjugating enzyme E2 8; EC=2.3.2.23; AltName: Full=E2 ubiquitin-conjugating enzyme 8; AltName: Full=UBCAT4A; AltName: Full=Ubiquitin carrier protein 8; AltName: Full=Ubiquitin-conjugating enzyme E2-17 kDa 8; AltName: Full=Ubiquitin-protein ligase 8;	SubName: Full=Ubiquitin-conjugating enzyme {ECO:0000313|EMBL:CAJ38381.1}; Flags: Fragment;	Ubiquitin-protein ligase	GO:0005737,cytoplasm; GO:0005634,nucleus; GO:0005524,ATP binding; GO:0004842,ubiquitin-protein transferase activity; GO:0009960,endosperm development; GO:0006511,ubiquitin-dependent protein catabolic process	Ubiquitin-conjugating enzyme
Cluster-20636.118944	87.16	459.62	933.6	44.02	40.97	14.41	1758.5	9666.89	19367.3	798.56	1054.58	354.45	4.02668	2.65038e-07	5.86061e-05	up	K12472 epidermal growth factor receptor substrate 15 | (RefSeq) filaggrin-like (A)	PREDICTED: BURP domain-containing protein 5-like [Phoenix dactylifera]	RecName: Full=BURP domain-containing protein 3; Short=OsBURP03; Flags: Precursor;	SubName: Full=BURP domain-containing protein 5-like {ECO:0000313|RefSeq:XP_008795038.1};	--	--	BURP domain
Cluster-20636.80866	0	0	0	0.36	0.53	0.77	0	0	0	23.46	49.49	68.71	-7.68864	2.66628e-07	5.87467e-05	down	--	PREDICTED: protein ENHANCED DISEASE RESISTANCE 2 isoform X1 [Elaeis guineensis]	RecName: Full=Protein ENHANCED DISEASE RESISTANCE 2;	SubName: Full=protein ENHANCED DISEASE RESISTANCE 2-like isoform X2 {ECO:0000313|RefSeq:XP_008802966.1};	--	GO:0005789,endoplasmic reticulum membrane; GO:0010008,endosome membrane; GO:0016021,integral component of membrane; GO:0005886,plasma membrane; GO:0008289,lipid binding; GO:0070273,phosphatidylinositol-4-phosphate binding; GO:0009873,ethylene-activated signaling pathway; GO:1900056,negative regulation of leaf senescence; GO:0009626,plant-type hypersensitive response; GO:1900150,regulation of defe…	PH domain
Cluster-20636.54563	0	0	0	0.26	1.29	1.56	0	0	0	16.15	114.48	132.79	-8.51624	2.67309e-07	5.87467e-05	down	--	--	--	--	--	--	--
Cluster-20636.131036	0.61	11.14	32.25	0	0	0	7.06	134.43	386.68	0	0	0	10.1479	2.70879e-07	5.91576e-05	up	K03860 phosphatidylinositol glycan, class Q | (RefSeq) N-acetylglucosaminyl-phosphatidylinositol biosynthetic protein gpi1-like (A)	PREDICTED: protein RSI-1 [Elaeis guineensis]	RecName: Full=Protein GAST1; Flags: Precursor;	SubName: Full=protein RSI-1-like {ECO:0000313|RefSeq:XP_008788455.1};	--	GO:0005576,extracellular region	Gibberellin regulated protein
Cluster-20636.33651	1.06	13.61	43.61	0	0	0.11	10.34	138.26	441.9	0	0	1.33	9.34679	2.71467e-07	5.91576e-05	up	K03860 phosphatidylinositol glycan, class Q | (RefSeq) N-acetylglucosaminyl-phosphatidylinositol biosynthetic protein gpi1-like (A)	PREDICTED: protein RSI-1 [Elaeis guineensis]	RecName: Full=Protein GAST1; Flags: Precursor;	SubName: Full=protein RSI-1-like {ECO:0000313|RefSeq:XP_008788455.1};	--	GO:0005576,extracellular region	Gibberellin regulated protein
Cluster-20636.34697	0.61	1.46	0.53	0	0	0	28.95	72.75	25.92	0	0	0	8.09632	2.71648e-07	5.91576e-05	up	K07195 exocyst complex component 7 | (RefSeq) exocyst complex component EXO70A1 (A)	PREDICTED: exocyst complex component EXO70A1 [Elaeis guineensis]	RecName: Full=Exocyst complex component EXO70B1 {ECO:0000303|PubMed:23944713}; Short=AtExo70b1 {ECO:0000303|PubMed:23944713}; AltName: Full=Exocyst subunit Exo70 family protein B1 {ECO:0000303|PubMed:23944713};	SubName: Full=LOW QUALITY PROTEIN: exocyst complex component EXO70A1 {ECO:0000313|RefSeq:XP_017698874.1};	Exocyst component protein and related proteins	GO:0005829,cytosol; GO:0012505,endomembrane system; GO:0000145,exocyst; GO:0070062,extracellular exosome; GO:0045335,phagocytic vesicle; GO:0005886,plasma membrane; GO:0042742,defense response to bacterium; GO:0050832,defense response to fungus; GO:0006887,exocytosis; GO:0009789,positive regulation of abscisic acid-activated signaling pathway; GO:0090333,regulation of stomatal closure; GO:0009414…	Exo70 exocyst complex subunit
Cluster-20636.29337	1.85	8.56	23.25	0.17	0.07	0.46	38.42	185.75	497.36	3.13	1.95	11.64	5.6721	2.75481e-07	5.98109e-05	up	K05349 beta-glucosidase [EC:3.2.1.21] | (RefSeq) beta-glucosidase BoGH3B (A)	PREDICTED: uncharacterized protein LOC105042391 [Elaeis guineensis]	RecName: Full=Beta-D-xylosidase 1; Short=AtBXL1; EC=3.2.1.-; AltName: Full=Alpha-L-arabinofuranosidase; EC=3.2.1.55; Flags: Precursor;	SubName: Full=Uncharacterized protein {ECO:0000313|EnsemblPlants:GSMUA_Achr4P07520_001};	--	GO:0048046,apoplast; GO:0009505,plant-type cell wall; GO:0005578,NA; GO:0046556,alpha-L-arabinofuranosidase activity; GO:0005975,carbohydrate metabolic process; GO:0010214,seed coat development	Glycosyl hydrolase family 3 N terminal domain
Cluster-20636.60298	2.02	1.45	2.96	0	0	0	30.51	22.69	45.97	0	0	0	7.7487	2.76643e-07	5.98824e-05	up	K01262 Xaa-Pro aminopeptidase [EC:3.4.11.9] | (RefSeq) probable Xaa-Pro aminopeptidase P (A)	PREDICTED: probable Xaa-Pro aminopeptidase P isoform X2 [Elaeis guineensis]	--	SubName: Full=probable Xaa-Pro aminopeptidase P isoform X1 {ECO:0000313|RefSeq:XP_008802675.1};	Xaa-Pro aminopeptidase	GO:0004177,aminopeptidase activity	Creatinase/Prolidase N-terminal domain
Cluster-20636.151044	28.62	29.7	27.38	19.05	15.98	15.63	569.92	616.61	560.81	341.23	406.09	379.39	0.87628	2.80776e-07	6.0286e-05	false	K08678 UDP-glucuronate decarboxylase [EC:4.1.1.35] | (RefSeq) UDP-glucuronic acid decarboxylase 6 (A)	PREDICTED: UDP-glucuronic acid decarboxylase 6 [Elaeis guineensis]	RecName: Full=UDP-glucuronic acid decarboxylase 6; EC=4.1.1.35; AltName: Full=UDP-XYL synthase 6; AltName: Full=UDP-glucuronate decarboxylase 6; Short=UGD; Short=UXS-6;	SubName: Full=UDP-glucuronic acid decarboxylase 6 {ECO:0000313|RefSeq:XP_008776577.1};	dTDP-glucose 4-6-dehydratase/UDP-glucuronic acid decarboxylase	GO:0005737,cytoplasm; GO:0005886,plasma membrane; GO:0070403,NAD+ binding; GO:0048040,UDP-glucuronate decarboxylase activity; GO:0042732,D-xylose metabolic process; GO:0033320,UDP-D-xylose biosynthetic process	3-beta hydroxysteroid dehydrogenase/isomerase family
Cluster-20636.166014	8.89	29.01	40.41	2.49	3.7	3.74	160	544.3	748.69	40.3	85	82	3.11161	2.80893e-07	6.0286e-05	up	--	PREDICTED: probable membrane-associated kinase regulator 6 [Phoenix dactylifera]	RecName: Full=Probable membrane-associated kinase regulator 6;	SubName: Full=probable membrane-associated kinase regulator 6 {ECO:0000313|RefSeq:XP_008803934.1};	--	GO:0005886,plasma membrane; GO:0009738,abscisic acid-activated signaling pathway	--
Cluster-20636.100481	148.11	151.71	148.9	231.9	373.41	342.7	2251.65	2401.65	2332.65	3166.73	7238.49	6334.56	-0.951312	2.81619e-07	6.0286e-05	false	K01953 asparagine synthase (glutamine-hydrolysing) [EC:6.3.5.4] | (RefSeq) asparagine synthetase [glutamine-hydrolyzing] 2-like (A)	PREDICTED: stem-specific protein TSJT1 [Elaeis guineensis]	RecName: Full=Stem-specific protein TSJT1;	SubName: Full=stem-specific protein TSJT1 {ECO:0000313|RefSeq:XP_008790977.1};	--	--	Glutamine amidotransferase domain
Cluster-20636.69556	3.2	6.05	5.64	1.64	1.31	1.07	197.98	391.6	357.78	91.65	103.64	81.51	1.99767	2.81863e-07	6.0286e-05	up	K01772 protoporphyrin/coproporphyrin ferrochelatase [EC:4.99.1.1 4.99.1.9] | (RefSeq) transcription factor EGL1-like isoform X1 (A)	PREDICTED: anthocyanin regulatory Lc protein-like isoform X1 [Elaeis guineensis]	RecName: Full=Transcription factor GLABRA 3; AltName: Full=Basic helix-loop-helix protein 1; Short=AtMYC6; Short=AtbHLH1; Short=bHLH 1; AltName: Full=Protein SHAPESHIFTER; AltName: Full=Transcription factor EN 31; AltName: Full=bHLH transcription factor bHLH001;	SubName: Full=transcription factor GLABRA 3 {ECO:0000313|RefSeq:XP_008806796.1, ECO:0000313|RefSeq:XP_017701276.1};	--	GO:0005634,nucleus; GO:0003677,DNA binding; GO:0003700,DNA-binding transcription factor activity; GO:0046983,protein dimerization activity; GO:0001708,cell fate specification; GO:0009957,epidermal cell fate specification; GO:0009867,jasmonic acid mediated signaling pathway; GO:0007275,multicellular organism development; GO:0031542,positive regulation of anthocyanin biosynthetic process; GO:000635…	Helix-loop-helix DNA-binding domain
Cluster-20636.37207	3.2	8.11	8.18	1.37	1.1	0.8	113.72	301.4	298.6	44.06	49.82	34.67	2.69416	2.8454e-07	6.06779e-05	up	K20721 reticulon-1 | (RefSeq) reticulon-like protein B21 (A)	PREDICTED: reticulon-like protein B21 [Elaeis guineensis]	RecName: Full=Reticulon-like protein B21; Short=AtRTNLB21;	RecName: Full=Reticulon-like protein {ECO:0000256|RuleBase:RU363132};	--	GO:0005789,endoplasmic reticulum membrane; GO:0016021,integral component of membrane	Plant protein of unknown function (DUF639)
Cluster-20636.49061	1.65	2.77	1.46	0	0	0	27.34	47.93	24.97	0	0	0	7.74258	2.8609e-07	6.07912e-05	up	--	PREDICTED: uncharacterized protein LOC105049307 [Elaeis guineensis]	--	--	--	--	--
Cluster-20636.44229	0.2	0.38	0.28	0	0	0	22.36	44.72	32.34	0	0	0	7.72856	2.86763e-07	6.07912e-05	up	K14303 nuclear pore complex protein Nup160 | (RefSeq) nuclear pore complex protein NUP160 (A)	PREDICTED: nuclear pore complex protein NUP160 [Elaeis guineensis]	RecName: Full=Nuclear pore complex protein NUP160 {ECO:0000303|PubMed:21189294}; Short=AtNUP160; AltName: Full=Nucleoporin 160; AltName: Full=Protein SUPPRESSOR OF AUXIN RESISTANCE 1 {ECO:0000303|PubMed:16751346};	SubName: Full=nuclear pore complex protein NUP160 {ECO:0000313|RefSeq:XP_008801415.1};	Nuclear pore complex, Nup160 component	GO:0005635,nuclear envelope; GO:0031965,nuclear membrane; GO:0005643,nuclear pore; GO:0005487,NA; GO:0006952,defense response; GO:0016973,poly(A)+ mRNA export from nucleus; GO:0009733,response to auxin; GO:0009409,response to cold	Nucleoporin Nup120/160
Cluster-20636.79631	62.14	60.24	52.45	13.64	10	24.35	1576.41	1594.54	1366.31	311.34	323.98	754.16	1.96712	2.90563e-07	6.12393e-05	up	K12897 transformer-2 protein | (RefSeq) serine/arginine-rich splicing factor SR45a-like (A)	PREDICTED: uncharacterized protein LOC103697763 isoform X1 [Phoenix dactylifera]	--	SubName: Full=uncharacterized protein LOC103697763 isoform X1 {ECO:0000313|RefSeq:XP_008777908.1};	--	--	--
Cluster-20636.90677	53.14	62.1	71.99	33.2	23.6	30.03	1765.18	2153.62	2452.67	993.07	1000.96	1219.53	1.21538	2.90581e-07	6.12393e-05	up	K10999 cellulose synthase A [EC:2.4.1.12] | (RefSeq) probable cellulose synthase A catalytic subunit 1 [UDP-forming] (A)	PREDICTED: probable cellulose synthase A catalytic subunit 1 [UDP-forming]	RecName: Full=Probable cellulose synthase A catalytic subunit 1 [UDP-forming]; EC=2.4.1.12; AltName: Full=OsCesA1;	RecName: Full=Cellulose synthase {ECO:0000256|RuleBase:RU361116}; EC=2.4.1.12 {ECO:0000256|RuleBase:RU361116};	--	GO:0005794,Golgi apparatus; GO:0016021,integral component of membrane; GO:0005886,plasma membrane; GO:0016760,cellulose synthase (UDP-forming) activity; GO:0016759,cellulose synthase activity; GO:0046872,metal ion binding; GO:0071555,cell wall organization; GO:0030244,cellulose biosynthetic process; GO:0009833,plant-type primary cell wall biogenesis	Baculovirus immediate-early protein (IE-0)
Cluster-20636.49773	1.26	0.86	0.44	0	0	0	55.55	39.6	19.9	0	0	0	7.96053	2.94321e-07	6.18461e-05	up	--	--	--	--	--	--	--
Cluster-20636.46402	0	0	0	0.22	0.74	0.35	0	0	0	22.46	106.44	48.51	-7.95467	3.02608e-07	6.34022e-05	down	K01081 5'-nucleotidase [EC:3.1.3.5] | (RefSeq) probable cytosolic purine 5' nucleotidase (A)	PREDICTED: 5'-nucleotidase domain-containing protein 4 isoform X1 [Elaeis guineensis]	--	SubName: Full=5'-nucleotidase domain-containing protein 4 isoform X1 {ECO:0000313|RefSeq:XP_008787252.1}; SubName: Full=5'-nucleotidase domain-containing protein 4 isoform X2 {ECO:0000313|RefSeq:XP_008787253.1};	IMP-GMP specific 5'-nucleotidase	--	5' nucleotidase family
Cluster-20636.144237	2.45	4.13	3.81	1.18	0.61	0.82	261.93	461.26	416.31	113.19	82.78	107.45	2.1039	3.10323e-07	6.46489e-05	up	K00827 alanine-glyoxylate transaminase / (R)-3-amino-2-methylpropionate-pyruvate transaminase [EC:2.6.1.44 2.6.1.40] | (RefSeq) alanine--glyoxylate aminotransferase 2 homolog 3, mitochondrial (A)	PREDICTED: alanine--glyoxylate aminotransferase 2 homolog 3, mitochondrial [Elaeis guineensis]	RecName: Full=Alanine--glyoxylate aminotransferase 2 homolog 3, mitochondrial; EC=2.6.1.44; AltName: Full=Beta-alanine-pyruvate aminotransferase 3; Flags: Precursor;	SubName: Full=alanine--glyoxylate aminotransferase 2 homolog 3, mitochondrial-like {ECO:0000313|RefSeq:XP_008799849.2};	Alanine-glyoxylate aminotransferase AGT2	GO:0005739,mitochondrion; GO:0008453,alanine-glyoxylate transaminase activity; GO:0042802,identical protein binding; GO:0030170,pyridoxal phosphate binding; GO:0043562,cellular response to nitrogen levels; GO:0009853,photorespiration	Aminotransferase class-III
Cluster-20636.92204	62.99	71.64	60.42	43.81	39.37	43.41	2308.41	2741.82	2270.16	1445.95	1842.39	1945.68	0.734138	3.10358e-07	6.46489e-05	false	--	PREDICTED: uncharacterized protein LOC103723663 [Phoenix dactylifera]	RecName: Full=Late embryogenesis abundant protein Lea14-A;	SubName: Full=uncharacterized protein LOC103723663 {ECO:0000313|RefSeq:XP_008812863.1};	--	GO:0009269,response to desiccation	Late embryogenesis abundant protein
Cluster-20636.111407	8.9	8.56	7.48	12.96	14.87	13.64	459.78	461.7	395.48	602.93	981.13	862.51	-0.62074	3.1415e-07	6.52497e-05	false	K00029 malate dehydrogenase (oxaloacetate-decarboxylating)(NADP+) [EC:1.1.1.40] | (RefSeq) MDH; NADP-dependent malic enzyme (A)	PREDICTED: NADP-dependent malic enzyme isoform X1 [Elaeis guineensis]	RecName: Full=NADP-dependent malic enzyme; Short=NADP-ME; EC=1.1.1.40;	RecName: Full=Malic enzyme {ECO:0000256|RuleBase:RU003426};	NADP+-dependent malic enzyme	GO:0005737,cytoplasm; GO:0004471,malate dehydrogenase (decarboxylating) (NAD+) activity; GO:0004473,malate dehydrogenase (decarboxylating) (NADP+) activity; GO:0046872,metal ion binding; GO:0051287,NAD binding; GO:0008948,oxaloacetate decarboxylase activity; GO:0006108,malate metabolic process; GO:0051260,protein homooligomerization	Malic enzyme, N-terminal domain
Cluster-20636.96068	25.14	21.25	17.89	44.88	42.69	41	712	627.97	519.99	1144	1543.36	1418.4	-0.888495	3.1585e-07	6.53307e-05	false	K22074 NFU1 iron-sulfur cluster scaffold homolog, mitochondrial | (RefSeq) nifU-like protein 1, chloroplastic (A)	PREDICTED: nifU-like protein 2, chloroplastic [Elaeis guineensis]	RecName: Full=NifU-like protein 2, chloroplastic; Short=AtCNfu2; Short=AtCnfU-V; Flags: Precursor;	SubName: Full=nifU-like protein 2, chloroplastic {ECO:0000313|RefSeq:XP_008781568.1};	NifU-like domain-containing proteins	GO:0009507,chloroplast; GO:0009570,chloroplast stroma; GO:0051537,2 iron, 2 sulfur cluster binding; GO:0005506,iron ion binding; GO:0005198,structural molecule activity; GO:0009658,chloroplast organization; GO:0016226,iron-sulfur cluster assembly	NifU-like domain
Cluster-20636.136281	23.81	22.65	20.08	13.49	11.51	13.23	534.28	529.92	462.98	272.37	329.71	361.99	0.912515	3.16358e-07	6.53307e-05	false	K00413 ubiquinol-cytochrome c reductase cytochrome c1 subunit | (RefSeq) cytochrome c1-2, heme protein, mitochondrial (A)	PREDICTED: cytochrome c1-2, heme protein, mitochondrial [Phoenix dactylifera]	RecName: Full=Cytochrome c1-1, heme protein, mitochondrial; AltName: Full=Complex III subunit 4-1; AltName: Full=Complex III subunit IV-1; AltName: Full=Cytochrome b-c1 complex subunit 4-1; AltName: Full=Ubiquinol-cytochrome-c reductase complex cytochrome c1 subunit 1; Short=Cytochrome c-1-1; Flags: Precursor;	SubName: Full=cytochrome c1-2, heme protein, mitochondrial {ECO:0000313|RefSeq:XP_008810986.1, ECO:0000313|RefSeq:XP_008810993.1};	Cytochrome c1	GO:0016021,integral component of membrane; GO:0005743,mitochondrial inner membrane; GO:0070469,respiratory chain; GO:0009055,electron transfer activity; GO:0020037,heme binding; GO:0046872,metal ion binding	Cytochrome C oxidase, cbb3-type, subunit III
Cluster-20636.49248	34.78	38.61	30.25	16.9	14.54	20.02	922.39	1068.26	823.72	403.41	492.07	648.37	1.11989	3.19645e-07	6.58203e-05	up	--	PREDICTED: uncharacterized protein LOC105059270 [Elaeis guineensis]	--	SubName: Full=uncharacterized protein LOC103697763 isoform X1 {ECO:0000313|RefSeq:XP_008777908.1};	--	--	--
Cluster-20636.52521	14.91	36.59	70.84	7.3	4.95	5.65	851.88	2184.57	4143.66	375.78	360.97	395.67	2.88135	3.22395e-07	6.61969e-05	up	K12309 beta-galactosidase [EC:3.2.1.23] | (RefSeq) hypothetical protein (A)	PREDICTED: beta-galactosidase 5-like [Elaeis guineensis]	RecName: Full=Beta-galactosidase 5; Short=Lactase 5; EC=3.2.1.23; Flags: Precursor;	RecName: Full=Beta-galactosidase {ECO:0000256|RuleBase:RU000675}; EC=3.2.1.23 {ECO:0000256|RuleBase:RU000675};	Beta-galactosidase	GO:0048046,apoplast; GO:0005618,cell wall; GO:0005773,vacuole; GO:0004565,beta-galactosidase activity; GO:0030246,carbohydrate binding; GO:0005975,carbohydrate metabolic process	Beta-galactosidase jelly roll domain
Cluster-20636.111239	11.69	13.56	11.98	6.67	6.57	8.15	860.28	1043.53	902.45	442.58	617.59	735.2	0.907835	3.24255e-07	6.62431e-05	false	K09489 heat shock 70kDa protein 4 | (RefSeq) heat shock 70 kDa protein 15-like (A)	PREDICTED: 187-kDa microtubule-associated protein AIR9-like isoform X1 [Elaeis guineensis]	RecName: Full=187-kDa microtubule-associated protein AIR9 {ECO:0000303|PubMed:17027491}; AltName: Full=Auxin-induced in root cultures protein 9;	--	Protein phosphatase 1, regulatory subunit, and related proteins	GO:0055028,cortical microtubule; GO:0009524,phragmoplast; GO:0005886,plasma membrane; GO:0009506,plasmodesma; GO:0009574,preprophase band; GO:0007049,cell cycle; GO:0051301,cell division; GO:0010102,lateral root morphogenesis; GO:0009733,response to auxin	Ig domain of plant-specific actin-binding protein
Cluster-20636.156809	1.2	2.21	2.18	0.52	0.34	0.28	93.87	181.14	175.08	36.48	34.25	26.55	2.42633	3.24463e-07	6.62431e-05	up	K10395 kinesin family member 4/21/27 | (RefSeq) kinesin-like protein KIN-4A (A)	PREDICTED: kinesin-like protein KIN-4A isoform X2 [Elaeis guineensis]	RecName: Full=Kinesin-like protein KIN-4A {ECO:0000305}; AltName: Full=Protein BRITTLE CULM 2 {ECO:0000303|PubMed:20444225}; AltName: Full=Protein GIBBERELLIN-DEFICIENT DWARF 1 {ECO:0000303|PubMed:21325138};	SubName: Full=kinesin-like protein KIN-4A {ECO:0000313|RefSeq:XP_008795899.1};	Kinesin-like protein	GO:0005737,cytoplasm; GO:0005856,cytoskeleton; GO:0005871,kinesin complex; GO:0005874,microtubule; GO:0005634,nucleus; GO:0005524,ATP binding; GO:0008574,ATP-dependent microtubule motor activity, plus-end-directed; GO:0008017,microtubule binding; GO:0043565,sequence-specific DNA binding; GO:0007049,cell cycle; GO:0010215,cellulose microfibril organization; GO:0007018,microtubule-based movement; G…	Microtubule binding
Cluster-20636.112206	5.25	4.95	5.32	9.15	9.11	8.19	332.69	327.67	345.49	522.79	737.54	635.89	-0.656302	3.31744e-07	6.75377e-05	false	K22991 WD repeat-containing protein 45 | (RefSeq) LOC109732584; autophagy-related protein 18d-like (A)	PREDICTED: autophagy-related protein 18g-like isoform X2 [Elaeis guineensis]	RecName: Full=Autophagy-related protein 18h; Short=AtATG18h;	SubName: Full=autophagy-related protein 18g-like isoform X1 {ECO:0000313|RefSeq:XP_008809282.1};	WD40 repeat protein	GO:0005737,cytoplasm; GO:0034045,phagophore assembly site membrane; GO:0005774,vacuolar membrane; GO:0006914,autophagy; GO:0015031,protein transport; GO:0042594,response to starvation; GO:0016192,vesicle-mediated transport	WD domain, G-beta repeat
Cluster-20636.167199	0	0	0	0.53	0.31	0.55	0	0	0	37.86	31.68	53.4	-7.57876	3.47413e-07	7.05277e-05	down	--	PREDICTED: protein BPS1, chloroplastic-like [Elaeis guineensis]	RecName: Full=UPF0496 protein 4;	SubName: Full=UPF0496 protein 4-like {ECO:0000313|RefSeq:XP_008796887.1, ECO:0000313|RefSeq:XP_008796888.1, ECO:0000313|RefSeq:XP_008796889.1};	--	GO:0016021,integral component of membrane	Arabidopsis protein of unknown function
Cluster-20636.139184	26.75	40.64	38.15	15.03	17.08	18.02	629.98	998.4	923.11	318.5	513.35	517.88	1.19342	3.53152e-07	7.14908e-05	up	K23280 rhamnogalacturonan I rhamnosyltransferase [EC:2.4.1.351] | (RefSeq) uncharacterized protein At1g04910 (A)	PREDICTED: uncharacterized protein At1g04910 [Elaeis guineensis]	RecName: Full=O-fucosyltransferase 31 {ECO:0000305}; Short=O-FucT-31 {ECO:0000305}; EC=2.4.1.- {ECO:0000305}; AltName: Full=O-fucosyltransferase family protein {ECO:0000305};	SubName: Full=uncharacterized protein At1g04910-like {ECO:0000313|RefSeq:XP_008802622.1};	--	GO:0016021,integral component of membrane; GO:0016757,transferase activity, transferring glycosyl groups; GO:0006004,fucose metabolic process; GO:0006486,protein glycosylation	GDP-fucose protein O-fucosyltransferase
Cluster-20636.113425	55.66	176.64	139.41	29.84	22.25	28.32	1002.08	3314	2582.97	483	511	620.99	2.32423	3.59779e-07	7.26279e-05	up	K13420 LRR receptor-like serine/threonine-protein kinase FLS2 [EC:2.7.11.1] | (RefSeq) probable LRR receptor-like serine/threonine-protein kinase At3g47570 isoform X1 (A)	PREDICTED: leucine-rich repeat extensin-like protein 4, partial [Elaeis guineensis]	RecName: Full=Leucine-rich repeat extensin-like protein 4; Short=AtLRX4; Short=LRR/EXTENSIN4; AltName: Full=Cell wall hydroxyproline-rich glycoprotein; Flags: Precursor;	SubName: Full=leucine-rich repeat extensin-like protein 4 {ECO:0000313|RefSeq:XP_008786172.1};	--	GO:0005618,cell wall; GO:0005576,extracellular region; GO:0009505,plant-type cell wall; GO:0009506,plasmodesma; GO:0005199,structural constituent of cell wall; GO:0071555,cell wall organization	Leucine rich repeat N-terminal domain
Cluster-20636.127068	0.26	0.4	0.52	0	0	0	20.7	33.17	41.52	0	0	0	7.68683	3.66516e-07	7.36936e-05	up	--	PREDICTED: polyadenylate-binding protein-interacting protein 7-like [Elaeis guineensis]	RecName: Full=Polyadenylate-binding protein-interacting protein 7; Short=PABP-interacting protein 7; Short=Poly(A)-binding protein-interacting protein 7; AltName: Full=PAM2-containing protein CID7; AltName: Full=Protein CTC-INTERACTING DOMAIN 7;	SubName: Full=polyadenylate-binding protein-interacting protein 7-like {ECO:0000313|RefSeq:XP_008792861.1};	Predicted MutS-related protein involved in mismatch repair	GO:0003729,mRNA binding	--
Cluster-20636.89368	156.27	310.07	148.3	69.34	47.9	61.27	1865.38	3849.11	1828.65	742.6	728.65	886.87	1.89667	3.6711e-07	7.36936e-05	up	K03036 26S proteasome regulatory subunit N6 | (RefSeq) hypothetical protein (A)	PREDICTED: pollen-specific protein C13 [Elaeis guineensis]	RecName: Full=Pollen-specific protein C13; Flags: Precursor;	SubName: Full=pollen-specific protein C13-like {ECO:0000313|RefSeq:XP_008782123.1};	--	GO:0005615,extracellular space	Pollen proteins Ole e I like
Cluster-20636.101630	10.82	9.9	10.97	23.17	41.61	26.68	152.58	145.43	159.62	293.46	748.42	457.26	-1.39417	3.7807e-07	7.56824e-05	down	K00133 aspartate-semialdehyde dehydrogenase [EC:1.2.1.11] | (RefSeq) F10B6.22 (A)	PREDICTED: SEC14 cytosolic factor [Elaeis guineensis]	RecName: Full=Patellin-5;	SubName: Full=SEC14 cytosolic factor-like isoform X1 {ECO:0000313|RefSeq:XP_008813445.1};	Phosphatidylinositol transfer protein PDR16 and related proteins	GO:0009507,chloroplast; GO:0016020,membrane; GO:0008289,lipid binding; GO:0007049,cell cycle; GO:0051301,cell division	CRAL/TRIO, N-terminal domain
Cluster-20636.158860	24.07	45.96	48.84	10.47	5.14	8.54	205.19	406.34	431.92	79.85	55.77	87.81	2.41696	3.85273e-07	7.65316e-05	up	K00827 alanine-glyoxylate transaminase / (R)-3-amino-2-methylpropionate-pyruvate transaminase [EC:2.6.1.44 2.6.1.40] | (RefSeq) alanine--glyoxylate aminotransferase 2 homolog 3, mitochondrial (A)	PREDICTED: alanine--glyoxylate aminotransferase 2 homolog 3, mitochondrial [Elaeis guineensis]	RecName: Full=Alanine--glyoxylate aminotransferase 2 homolog 2, mitochondrial; EC=2.6.1.44; AltName: Full=Beta-alanine-pyruvate aminotransferase 2; Flags: Precursor;	SubName: Full=Alanine--glyoxylate aminotransferase 2 3, mitochondrial {ECO:0000313|EMBL:JAT62904.1};	Alanine-glyoxylate aminotransferase AGT2	GO:0005739,mitochondrion; GO:0008453,alanine-glyoxylate transaminase activity; GO:0042802,identical protein binding; GO:0030170,pyridoxal phosphate binding; GO:0009853,photorespiration	Aminotransferase class-III
Cluster-20636.137698	4.87	9.44	22.89	0.84	1.74	1.78	356.35	722.11	1714.68	55.45	162.97	159.94	3.21831	3.85543e-07	7.65316e-05	up	K10398 kinesin family member 11 | (RefSeq) kinesin-like protein KIN-5A (A)	PREDICTED: kinesin-like protein KIN-5A [Elaeis guineensis]	RecName: Full=Kinesin-like protein KIN-5D {ECO:0000305};	SubName: Full=kinesin-like protein KIN-5A {ECO:0000313|RefSeq:XP_008793732.1, ECO:0000313|RefSeq:XP_008793740.1};	Kinesin-like protein	GO:0005737,cytoplasm; GO:0005871,kinesin complex; GO:0005874,microtubule; GO:0005886,plasma membrane; GO:0005819,spindle; GO:0005524,ATP binding; GO:0008574,ATP-dependent microtubule motor activity, plus-end-directed; GO:0008017,microtubule binding; GO:0007018,microtubule-based movement	Enoyl-CoA hydratase/isomerase
Cluster-20636.180317	0	0	0	1.44	1.11	1.15	0	0	0	33.97	36.92	36.72	-7.38142	3.86463e-07	7.65316e-05	down	K10808 ribonucleoside-diphosphate reductase subunit M2 [EC:1.17.4.1] | (RefSeq) ribonucleoside-diphosphate reductase small chain (A)	PREDICTED: ribonucleoside-diphosphate reductase small chain [Elaeis guineensis]	RecName: Full=Ribonucleoside-diphosphate reductase small chain B; EC=1.17.4.1; AltName: Full=Ribonucleoside-diphosphate reductase R2B subunit; AltName: Full=Ribonucleotide reductase small subunit B;	SubName: Full=ribonucleoside-diphosphate reductase small chain-like {ECO:0000313|RefSeq:XP_008805303.1};	Ribonucleotide reductase, beta subunit	GO:0005737,cytoplasm; GO:0046872,metal ion binding; GO:0004748,ribonucleoside-diphosphate reductase activity, thioredoxin disulfide as acceptor; GO:0009263,deoxyribonucleotide biosynthetic process; GO:0006260,DNA replication	Ribonucleotide reductase, small chain
Cluster-20636.98105	0.21	0.21	0.15	0.96	1.04	1.17	11.37	11.79	7.89	45.63	70.49	75.82	-2.36019	3.87286e-07	7.65316e-05	down	K18643 katanin p80 WD40 repeat-containing subunit B1 | (RefSeq) katanin p80 WD40 repeat-containing subunit B1 homolog isoform X1 (A)	PREDICTED: katanin p80 WD40 repeat-containing subunit B1 homolog isoform X5 [Elaeis guineensis]	RecName: Full=Katanin p80 WD40 repeat-containing subunit B1 homolog {ECO:0000255|HAMAP-Rule:MF_03022};	RecName: Full=Katanin p80 WD40 repeat-containing subunit B1 homolog {ECO:0000256|HAMAP-Rule:MF_03022};	Microtubule severing protein katanin p80 subunit B (contains WD40 repeats)	GO:0080008,Cul4-RING E3 ubiquitin ligase complex; GO:0008352,katanin complex; GO:0005874,microtubule; GO:0008017,microtubule binding; GO:0043622,cortical microtubule organization; GO:0051013,microtubule severing	--
Cluster-20636.107691	46.16	39.9	30.51	75.97	89.48	97.49	708.6	637.89	482.52	1047.58	1751.59	1819.83	-1.05558	3.87637e-07	7.65316e-05	down	K17616 CTD small phosphatase-like protein 2 [EC:3.1.3.-] | (RefSeq) CTD small phosphatase-like protein 2 (A)	PREDICTED: stress-related protein [Elaeis guineensis]	RecName: Full=Stress-related protein;	SubName: Full=stress-related protein {ECO:0000313|RefSeq:XP_008789918.1};	--	--	Rubber elongation factor protein (REF)
Cluster-20636.65839	0	0	0	0.27	0.28	0.47	0	0	0	25.65	37.57	60.46	-7.53385	3.91519e-07	7.70864e-05	down	K10396 kinesin family member 5 | (RefSeq) hypothetical protein (A)	PREDICTED: GDSL esterase/lipase At1g54790 [Elaeis guineensis]	RecName: Full=GDSL esterase/lipase At1g54790; EC=3.1.1.-; AltName: Full=Extracellular lipase At1g54790; Flags: Precursor;	SubName: Full=GDSL esterase/lipase At1g54790 isoform X3 {ECO:0000313|RefSeq:XP_017702246.1};	--	GO:0005576,extracellular region; GO:0016788,hydrolase activity, acting on ester bonds; GO:0016042,lipid catabolic process	GDSL-like Lipase/Acylhydrolase
Cluster-20636.175305	5.82	7.45	8.74	22.46	25.47	16.09	166	222	256	577	928	561	-1.41796	3.9904e-07	7.83524e-05	down	K05280 flavonoid 3'-monooxygenase [EC:1.14.13.21] | (RefSeq) flavonoid 3'-monooxygenase-like (A)	PREDICTED: flavonoid 3'-monooxygenase-like [Elaeis guineensis]	RecName: Full=Flavonoid 3'-monooxygenase CYP75B3 {ECO:0000305}; EC=1.14.13.21 {ECO:0000305|PubMed:18726614}; AltName: Full=Cytochrome P450 75B3 {ECO:0000303|PubMed:26082402}; AltName: Full=Flavonoid 3'-hydroxylase {ECO:0000303|PubMed:18726614}; Short=OsF3'H {ECO:0000303|PubMed:18726614};	SubName: Full=flavonoid 3'-monooxygenase-like {ECO:0000313|RefSeq:XP_008791304.1};	Cytochrome P450 CYP2 subfamily	GO:0016021,integral component of membrane; GO:0016020,membrane; GO:0016711,flavonoid 3'-monooxygenase activity; GO:0020037,heme binding; GO:0005506,iron ion binding; GO:0016709,oxidoreductase activity, acting on paired donors, with incorporation or reduction of molecular oxygen, NAD(P)H as one donor, and incorporation of one atom of oxygen; GO:0009813,flavonoid biosynthetic process; GO:0044550,se…	Cytochrome P450
Cluster-20636.97685	23.19	26.84	22.22	53.37	76.22	48.26	228.64	274.8	226.86	471.52	956.88	575.42	-1.16501	4.04718e-07	7.92201e-05	down	--	PREDICTED: serine incorporator 1-like, partial [Phoenix dactylifera]	--	SubName: Full=serine incorporator 1-like {ECO:0000313|RefSeq:XP_008778515.1};	Tumor differentially expressed (TDE) protein	--	Serine incorporator (Serinc)
Cluster-20636.130489	17.24	16.95	22.61	9.12	8.66	5.8	504	517	678	240	323	207	1.38705	4.05981e-07	7.92201e-05	up	K15397 3-ketoacyl-CoA synthase [EC:2.3.1.199] | (RefSeq) 3-ketoacyl-CoA synthase 6-like (A)	PREDICTED: 3-ketoacyl-CoA synthase 6-like [Elaeis guineensis]	RecName: Full=3-ketoacyl-CoA synthase 6 {ECO:0000303|PubMed:18465198}; Short=KCS-6 {ECO:0000303|PubMed:18465198}; EC=2.3.1.199 {ECO:0000269|PubMed:10330468}; AltName: Full=Cuticular protein 1 {ECO:0000303|PubMed:10330468}; AltName: Full=Eceriferum 6 {ECO:0000303|PubMed:11041893}; AltName: Full=Very long-chain fatty acid condensing enzyme 6 {ECO:0000303|PubMed:18465198}; Short=VLCFA condensing enz…	RecName: Full=3-ketoacyl-CoA synthase {ECO:0000256|PIRNR:PIRNR036417}; EC=2.3.1.- {ECO:0000256|PIRNR:PIRNR036417};	--	GO:0005783,endoplasmic reticulum; GO:0005789,endoplasmic reticulum membrane; GO:0016021,integral component of membrane; GO:0102336,3-oxo-arachidoyl-CoA synthase activity; GO:0102337,3-oxo-cerotoyl-CoA synthase activity; GO:0102338,3-oxo-lignoceronyl-CoA synthase activity; GO:0102756,very-long-chain 3-ketoacyl-CoA synthase activity; GO:0006633,fatty acid biosynthetic process; GO:0009409,response t…	3-Oxoacyl-[acyl-carrier-protein (ACP)] synthase III
Cluster-20636.100443	0.36	0.3	0.33	1.07	1.17	0.98	29.73	25.91	27.4	78.72	122.25	98.08	-1.58212	4.07678e-07	7.92201e-05	down	K04733 interleukin-1 receptor-associated kinase 4 [EC:2.7.11.1] | (RefSeq) probable LRR receptor-like serine/threonine-protein kinase At1g56140 (A)	PREDICTED: probable LRR receptor-like serine/threonine-protein kinase At1g56140 isoform X2 [Elaeis guineensis]	RecName: Full=Probable LRR receptor-like serine/threonine-protein kinase At1g56140; EC=2.7.11.1; Flags: Precursor;	SubName: Full=probable LRR receptor-like serine/threonine-protein kinase At1g56130 {ECO:0000313|RefSeq:XP_017697059.1};	--	GO:0016021,integral component of membrane; GO:0005886,plasma membrane; GO:0005524,ATP binding; GO:0004674,protein serine/threonine kinase activity	Malectin-like domain
Cluster-20636.56367	0	0	0	0.35	1.31	0.69	0	0	0	19.79	103.48	52.46	-7.93433	4.07868e-07	7.92201e-05	down	K00863 triose/dihydroxyacetone kinase / FAD-AMP lyase (cyclizing) [EC:2.7.1.28 2.7.1.29 4.6.1.15] | (RefSeq) putative 3,4-dihydroxy-2-butanone kinase (A)	PREDICTED: putative 3,4-dihydroxy-2-butanone kinase [Phoenix dactylifera]	RecName: Full=Putative 3,4-dihydroxy-2-butanone kinase; EC=2.7.1.-;	SubName: Full=putative 3,4-dihydroxy-2-butanone kinase {ECO:0000313|RefSeq:XP_008787896.1};	Dihydroxyacetone kinase/glycerone kinase	GO:0005524,ATP binding; GO:0004371,glycerone kinase activity; GO:0006071,glycerol metabolic process	DAK2 domain
Cluster-20636.127175	82.09	219.12	406.22	26.69	7.7	29.47	1068.3	2966.72	5455.39	311.76	127.65	465.55	3.57331	4.13198e-07	7.98958e-05	up	K07374 tubulin alpha | (RefSeq) tubulin alpha chain (A)	tubulin alpha chain [Quercus suber]	RecName: Full=Tubulin alpha chain;	RecName: Full=Tubulin alpha chain {ECO:0000256|RuleBase:RU000352};	Alpha tubulin	GO:0005737,cytoplasm; GO:0005874,microtubule; GO:0005525,GTP binding; GO:0003924,GTPase activity; GO:0005200,structural constituent of cytoskeleton; GO:0007017,microtubule-based process	Tubulin domain
Cluster-20636.55487	10.55	54.44	136.42	6.14	2.68	2.59	389	2096	5157	204	126	117	4.24659	4.1357e-07	7.98958e-05	up	K22683 aspartyl protease family protein [EC:3.4.23.-] | (RefSeq) protein ASPARTIC PROTEASE IN GUARD CELL 1-like (A)	PREDICTED: protein ASPARTIC PROTEASE IN GUARD CELL 1-like [Elaeis guineensis]	RecName: Full=Protein ASPARTIC PROTEASE IN GUARD CELL 1; Short=AtASPG1; EC=3.4.23.-; Flags: Precursor;	SubName: Full=protein ASPARTIC PROTEASE IN GUARD CELL 1-like {ECO:0000313|RefSeq:XP_008799310.1};	Aspartyl protease	GO:0005783,endoplasmic reticulum; GO:0004190,aspartic-type endopeptidase activity; GO:0070001,aspartic-type peptidase activity; GO:0003677,DNA binding; GO:0030163,protein catabolic process; GO:0009737,response to abscisic acid; GO:0009414,response to water deprivation; GO:0009627,systemic acquired resistance	Eukaryotic aspartyl protease
Cluster-20636.56491	29.43	66.42	16.55	4.18	5.65	5.14	205	479	120	26	50	43	3.03907	4.18016e-07	8.05381e-05	up	--	PREDICTED: arabinogalactan peptide 16-like [Phoenix dactylifera]	RecName: Full=Arabinogalactan peptide 16; Short=AG-peptide 16; Flags: Precursor;	SubName: Full=arabinogalactan peptide 16-like {ECO:0000313|RefSeq:XP_008792664.1};	--	GO:0031225,anchored component of membrane; GO:0005886,plasma membrane	Arabinogalactan peptide
Cluster-20636.38748	10.88	10.98	13.52	4.83	4.03	4.96	123	129	158	49	58	68	1.48032	4.22308e-07	8.11475e-05	up	K04733 interleukin-1 receptor-associated kinase 4 [EC:2.7.11.1] | (RefSeq) probable serine/threonine-protein kinase At1g01540 (A)	PREDICTED: probable serine/threonine-protein kinase At1g01540 [Phoenix dactylifera]	RecName: Full=Probable serine/threonine-protein kinase At1g01540; EC=2.7.11.1;	SubName: Full=probable serine/threonine-protein kinase At1g01540 {ECO:0000313|RefSeq:XP_008781467.1};	Serine/threonine protein kinase	GO:0016021,integral component of membrane; GO:0005886,plasma membrane; GO:0005524,ATP binding; GO:0004674,protein serine/threonine kinase activity; GO:0004675,transmembrane receptor protein serine/threonine kinase activity; GO:0007166,cell surface receptor signaling pathway; GO:0046777,protein autophosphorylation; GO:0006468,protein phosphorylation	Protein kinase domain
Cluster-20636.129759	0.61	5.78	22.11	0	0.15	0.08	14.35	140.89	530.78	0	4.44	2.17	7.23167	4.35898e-07	8.35355e-05	up	K03006 DNA-directed RNA polymerase II subunit RPB1 [EC:2.7.7.6] | (RefSeq) uncharacterized protein DDB_G0271670-like (A)	PREDICTED: flocculation protein FLO11 isoform X2 [Phoenix dactylifera]	--	SubName: Full=flocculation protein FLO11 isoform X2 {ECO:0000313|RefSeq:XP_008782693.1};	--	--	--
Cluster-20636.90561	13.24	10.68	12.9	19.95	23.14	19.27	1064.02	897.06	1060.59	1445.06	2376.41	1897.8	-0.646624	4.37698e-07	8.36573e-05	false	K06236 collagen, type I, alpha | (RefSeq) hypothetical protein (A)	PREDICTED: splicing factor, suppressor of white-apricot homolog isoform X3 [Elaeis guineensis]	RecName: Full=Probable splicing factor 3A subunit 1;	SubName: Full=splicing factor, suppressor of white-apricot homolog isoform X2 {ECO:0000313|RefSeq:XP_017698562.1, ECO:0000313|RefSeq:XP_017698563.1};	mRNA splicing factor	GO:0071013,catalytic step 2 spliceosome; GO:0005686,U2 snRNP; GO:0071004,U2-type prespliceosome; GO:0005684,U2-type spliceosomal complex; GO:0003723,RNA binding; GO:0000389,mRNA 3'-splice site recognition; GO:0000398,mRNA splicing, via spliceosome; GO:0000381,regulation of alternative mRNA splicing, via spliceosome	Surp module
Cluster-4426.0	0.89	8.39	5.84	0.12	0.04	0.14	16	157	108	2	1	3	5.76753	4.45287e-07	8.48821e-05	up	K00430 peroxidase [EC:1.11.1.7] | (RefSeq) peroxidase 5-like (A)	PREDICTED: peroxidase 5-like [Elaeis guineensis]	RecName: Full=Peroxidase 5 {ECO:0000250|UniProtKB:P22195}; EC=1.11.1.7; Flags: Precursor;	RecName: Full=Peroxidase {ECO:0000256|RuleBase:RU362060, ECO:0000256|SAAS:SAAS00709852}; EC=1.11.1.7 {ECO:0000256|RuleBase:RU362060, ECO:0000256|SAAS:SAAS00709852};	--	GO:0005576,extracellular region; GO:0020037,heme binding; GO:0046872,metal ion binding; GO:0004601,peroxidase activity; GO:0042744,hydrogen peroxide catabolic process; GO:0006979,response to oxidative stress	Peroxidase
Cluster-20636.144580	0.08	0	0	1.47	8.6	5.33	1.34	0	0	20.92	173.69	102.63	-7.71548	4.55954e-07	8.66856e-05	down	K15078 structure-specific endonuclease subunit SLX1 [EC:3.6.1.-] | (RefSeq) NB-ARC domain disease resistance protein (A)	PREDICTED: putative disease resistance protein RGA4 [Elaeis guineensis]	RecName: Full=Putative disease resistance protein RGA1; AltName: Full=RGA3-blb;	SubName: Full=putative disease resistance protein RGA1 isoform X1 {ECO:0000313|RefSeq:XP_008790502.1};	Apoptotic ATPase	GO:0043531,ADP binding; GO:0005524,ATP binding; GO:0006952,defense response	Uncharacterised protein family (UPF0261)
Cluster-20636.128220	0.4	0.19	0.6	0	0	0	39.01	19.24	59.62	0	0	0	7.98926	4.585e-07	8.69396e-05	up	K08730 phosphatidylserine synthase 2 [EC:2.7.8.29] | (RefSeq) CDP-diacylglycerol--serine O-phosphatidyltransferase 1-like (A)	PREDICTED: CDP-diacylglycerol--serine O-phosphatidyltransferase 1-like isoform X1 [Phoenix dactylifera]	RecName: Full=CDP-diacylglycerol--serine O-phosphatidyltransferase 1; EC=2.7.8.8; AltName: Full=Phosphatidylserine synthase 1;	SubName: Full=CDP-diacylglycerol--serine O-phosphatidyltransferase 1-like isoform X1 {ECO:0000313|RefSeq:XP_008806286.1};	Phosphatidylserine synthase	GO:0005789,endoplasmic reticulum membrane; GO:0016021,integral component of membrane; GO:0005634,nucleus; GO:0003882,CDP-diacylglycerol-serine O-phosphatidyltransferase activity; GO:0006646,phosphatidylethanolamine biosynthetic process; GO:0006659,phosphatidylserine biosynthetic process	Phosphatidyl serine synthase
Cluster-20636.37790	1.94	3.4	4.32	0.54	0.51	0.59	48	88	110	12	16	18	2.67916	4.59745e-07	8.69463e-05	up	--	PREDICTED: uncharacterized protein LOC103695806 [Phoenix dactylifera]	--	SubName: Full=uncharacterized protein LOC103695806 {ECO:0000313|RefSeq:XP_008775444.2};	--	--	Root cap
Cluster-20636.152643	38.45	117.94	57.01	16.51	8.34	7.1	528.96	1688.45	808.83	203.94	146.3	118.56	2.85017	4.61458e-07	8.70412e-05	up	K08235 xyloglucan:xyloglucosyl transferase [EC:2.4.1.207] | (RefSeq) probable xyloglucan endotransglucosylase/hydrolase protein 8 (A)	PREDICTED: probable xyloglucan endotransglucosylase/hydrolase protein 8 [Elaeis guineensis]	RecName: Full=Probable xyloglucan endotransglucosylase/hydrolase protein 8; Short=At-XTH8; Short=XTH-8; EC=2.4.1.207; Flags: Precursor;	RecName: Full=Xyloglucan endotransglucosylase/hydrolase {ECO:0000256|RuleBase:RU361120}; EC=2.4.1.207 {ECO:0000256|RuleBase:RU361120};	--	GO:0048046,apoplast; GO:0005618,cell wall; GO:0004553,hydrolase activity, hydrolyzing O-glycosyl compounds; GO:0016762,xyloglucan:xyloglucosyl transferase activity; GO:0042546,cell wall biogenesis; GO:0071555,cell wall organization; GO:0010411,xyloglucan metabolic process	Xyloglucan endo-transglycosylase (XET) C-terminus
Cluster-20636.88977	178.77	256.48	283.72	109.88	110.63	131.21	8740.94	13101.6	14209.1	4841.24	6909.27	7854.16	1.14401	4.78362e-07	8.99935e-05	up	K00700 1,4-alpha-glucan branching enzyme [EC:2.4.1.18] | (RefSeq) 1,4-alpha-glucan-branching enzyme, chloroplastic/amyloplastic-like (A)	PREDICTED: 1,4-alpha-glucan-branching enzyme, chloroplastic/amyloplastic-like [Elaeis guineensis]	RecName: Full=1,4-alpha-glucan-branching enzyme, chloroplastic/amyloplastic; EC=2.4.1.18; AltName: Full=Q-enzyme; AltName: Full=Starch-branching enzyme; Flags: Precursor;	SubName: Full=1,4-alpha-glucan-branching enzyme, chloroplastic/amyloplastic-like {ECO:0000313|RefSeq:XP_008781359.1};	1,4-alpha-glucan branching enzyme/starch branching enzyme II	GO:0009501,amyloplast; GO:0009507,chloroplast; GO:0003844,1,4-alpha-glucan branching enzyme activity; GO:0102752,1,4-alpha-glucan branching enzyme activity (using a glucosylated glycogenin as primer for glycogen synthesis); GO:0043169,cation binding; GO:0004553,hydrolase activity, hydrolyzing O-glycosyl compounds; GO:0005978,glycogen biosynthetic process; GO:0019252,starch biosynthetic process; G…	Alpha amylase, catalytic domain
Cluster-20636.80779	28.23	46.23	56.11	16.94	14.77	16.07	940.8	1608.44	1918.08	508.54	628.7	654.63	1.56285	4.81621e-07	9.037e-05	up	K15104 solute carrier family 25 (mitochondrial oxoglutarate transporter), member 11 | (RefSeq) Putative 2-oxoglutarate/malatecarrier protein (A)	PREDICTED: molybdate-anion transporter [Elaeis guineensis]	--	SubName: Full=molybdate-anion transporter {ECO:0000313|RefSeq:XP_008806366.1};	Predicted sugar transporter	--	Major Facilitator Superfamily
Cluster-20636.92431	0.69	0.5	0.55	0	0	0	32	24	26	0	0	0	7.46109	4.84166e-07	9.0611e-05	up	--	--	--	--	--	--	--
Cluster-20636.115263	0.09	0.13	0.06	1.56	0.79	1.69	3.86	5.49	2.41	58.83	42.06	86.68	-3.88225	4.85749e-07	9.06711e-05	down	K04733 interleukin-1 receptor-associated kinase 4 [EC:2.7.11.1] | (RefSeq) L-type lectin-domain containing receptor kinase IV.1-like isoform X1 (A)	PREDICTED: L-type lectin-domain containing receptor kinase S.4-like [Elaeis guineensis]	RecName: Full=L-type lectin-domain containing receptor kinase S.4 {ECO:0000303|PubMed:19773388}; Short=LecRK-S.4 {ECO:0000303|PubMed:19773388}; EC=2.7.11.1 {ECO:0000255|PROSITE-ProRule:PRU00159}; Flags: Precursor;	SubName: Full=L-type lectin-domain containing receptor kinase S.4-like {ECO:0000313|RefSeq:XP_008797321.1};	--	GO:0016021,integral component of membrane; GO:0005886,plasma membrane; GO:0005524,ATP binding; GO:0030246,carbohydrate binding; GO:0004674,protein serine/threonine kinase activity; GO:0042742,defense response to bacterium; GO:0002229,defense response to oomycetes	Bacterial lectin
Cluster-20636.102109	54.29	63.38	63.28	91.88	99.39	97.45	1919.27	2339.55	2293.55	2925.28	4486.73	4212.49	-0.55873	4.89676e-07	9.11672e-05	false	K16670 homeobox protein Meis2 | (RefSeq) homeobox protein knotted-1-like LET12 (A)	PREDICTED: homeobox protein knotted-1-like 13 isoform X1 [Elaeis guineensis]	RecName: Full=Homeobox protein knotted-1-like 3; AltName: Full=Protein KNAT3;	SubName: Full=homeobox protein knotted-1-like 13 isoform X1 {ECO:0000313|RefSeq:XP_008784810.1};	Transcription factor MEIS1 and related HOX domain proteins	GO:0005829,cytosol; GO:0005634,nucleus; GO:0003677,DNA binding; GO:0003700,DNA-binding transcription factor activity; GO:0071345,cellular response to cytokine stimulus; GO:0009722,detection of cytokinin stimulus; GO:0009416,response to light stimulus	Homeodomain
Cluster-20636.117638	20.58	18.98	31.17	8.99	6.55	6.97	217	208	340	85	88	89	1.77636	4.92247e-07	9.14091e-05	up	--	--	--	--	--	--	--
Cluster-20636.94941	196.91	166.58	170.84	255.77	338.95	281.02	5499.46	4855.27	4897.43	6430.05	12085.2	9586.84	-0.59358	4.96395e-07	9.19418e-05	false	K02996 small subunit ribosomal protein S9 | (RefSeq) uncharacterized protein LOC110658166 (A)	PREDICTED: B2 protein [Elaeis guineensis]	RecName: Full=B2 protein;	SubName: Full=B2 protein-like {ECO:0000313|RefSeq:XP_008812426.1};	--	--	Development and cell death domain
Cluster-20636.48391	1.26	0.42	1.02	0	0	0	51.79	17.97	43.03	0	0	0	7.92719	5.05473e-07	9.33826e-05	up	K16732 protein regulator of cytokinesis 1 | (RefSeq) 65-kDa microtubule-associated protein 1 (A)	PREDICTED: 65-kDa microtubule-associated protein 1 [Elaeis guineensis]	RecName: Full=65-kDa microtubule-associated protein 1; Short=AtMAP65-1;	SubName: Full=65-kDa microtubule-associated protein 1 {ECO:0000313|RefSeq:XP_008798834.1};	Microtubule-associated protein essential for anaphase spindle elongation	GO:0005938,cell cortex; GO:0005874,microtubule; GO:0005634,nucleus; GO:0009524,phragmoplast; GO:0005819,spindle; GO:0008017,microtubule binding; GO:0046983,protein dimerization activity; GO:0043622,cortical microtubule organization; GO:0000910,cytokinesis	Microtubule associated protein (MAP65/ASE1 family)
Cluster-20636.84921	3.56	2.18	3.52	11.14	9.45	7.47	329.13	210.35	333.05	927.64	1115.08	845.93	-1.49292	5.07852e-07	9.35815e-05	down	K14721 DNA-directed RNA polymerase III subunit RPC5 | (RefSeq) DNA-directed RNA polymerase III subunit RPC5 (A)	PREDICTED: DNA-directed RNA polymerase III subunit RPC5 isoform X2 [Phoenix dactylifera]	RecName: Full=Probable anion transporter 6, chloroplastic; AltName: Full=Phosphate transporter PHT4;5; Flags: Precursor;	SubName: Full=DNA-directed RNA polymerase III subunit RPC5 isoform X2 {ECO:0000313|RefSeq:XP_008777120.1};	RNA Polymerase C (III) 37 kDa subunit	GO:0031969,chloroplast membrane; GO:0016021,integral component of membrane; GO:0009536,plastid; GO:0005315,inorganic phosphate transmembrane transporter activity; GO:0098656,anion transmembrane transport	Sin-like protein conserved region
Cluster-20636.179893	1.97	4.21	6.27	0.41	0.71	0.3	64.4	143.75	210.43	12.04	29.75	12	3.25624	5.2241e-07	9.60179e-05	up	K04733 interleukin-1 receptor-associated kinase 4 [EC:2.7.11.1] | (RefSeq) uncharacterized protein LOC110761908 (A)	PREDICTED: putative transcription factor bHLH056 isoform X2 [Elaeis guineensis]	RecName: Full=Transcription factor SPATULA; AltName: Full=Basic helix-loop-helix protein 24; Short=AtbHLH24; Short=bHLH 24; AltName: Full=Transcription factor EN 99; AltName: Full=bHLH transcription factor bHLH024;	SubName: Full=transcription factor SPATULA-like isoform X3 {ECO:0000313|RefSeq:XP_008793889.1};	--	GO:0005634,nucleus; GO:0003677,DNA binding; GO:0003700,DNA-binding transcription factor activity; GO:0046983,protein dimerization activity; GO:0048440,carpel development; GO:0007623,circadian rhythm; GO:0010154,fruit development; GO:0010187,negative regulation of seed germination; GO:0009409,response to cold; GO:0010114,response to red light; GO:0006351,transcription, DNA-templated	Helix-loop-helix DNA-binding domain
Cluster-20636.109178	1.12	1.28	0.52	4.98	4.68	3.69	97.42	116.75	45.92	390.51	520.34	393.27	-2.08307	5.39607e-07	9.89256e-05	down	K14721 DNA-directed RNA polymerase III subunit RPC5 | (RefSeq) DNA-directed RNA polymerase III subunit RPC5 (A)	PREDICTED: DNA-directed RNA polymerase III subunit RPC5 isoform X2 [Phoenix dactylifera]	RecName: Full=Probable anion transporter 6, chloroplastic; AltName: Full=Phosphate transporter PHT4;5; Flags: Precursor;	SubName: Full=DNA-directed RNA polymerase III subunit RPC5 isoform X2 {ECO:0000313|RefSeq:XP_008777120.1};	RNA Polymerase C (III) 37 kDa subunit	GO:0031969,chloroplast membrane; GO:0016021,integral component of membrane; GO:0009536,plastid; GO:0005315,inorganic phosphate transmembrane transporter activity; GO:0098656,anion transmembrane transport	Sin-like protein conserved region
Cluster-20636.89433	0.63	0.38	0.45	0	0	0	35.95	22.86	26.01	0	0	0	7.51355	5.48134e-07	0.000100233	up	K06699 proteasome activator subunit 4 | (RefSeq) proteasome activator subunit 4 (A)	PREDICTED: proteasome activator subunit 4 isoform X1 [Elaeis guineensis]	RecName: Full=Proteasome activator subunit 4; AltName: Full=Proteasome activator PA200;	SubName: Full=LOW QUALITY PROTEIN: proteasome activator subunit 4-like {ECO:0000313|RefSeq:XP_017701042.1};	Uncharacterized conserved protein	GO:0005829,cytosol; GO:0005634,nucleus; GO:0005839,proteasome core complex; GO:0070577,lysine-acetylated histone binding; GO:0016504,peptidase activator activity; GO:0070628,proteasome binding; GO:0006281,DNA repair; GO:0010499,proteasomal ubiquitin-independent protein catabolic process	HEAT repeat
Cluster-20636.90783	8.52	13.13	11.25	2.62	1.7	3.1	70.53	112.76	96.75	19.41	17.97	30.94	2.28916	5.58188e-07	0.000101813	up	--	PREDICTED: uncharacterized protein LOC105032670 [Elaeis guineensis]	--	SubName: Full=uncharacterized protein LOC103721463 {ECO:0000313|RefSeq:XP_008809908.1};	--	--	--
Cluster-20636.50071	9.95	41.1	233.1	3.08	0.47	3.36	290.7	1253.71	6991.4	81.14	17.7	119.85	5.45248	5.61309e-07	0.00010198	up	K01728 pectate lyase [EC:4.2.2.2] | (RefSeq) probable pectate lyase 5 (A)	PREDICTED: probable pectate lyase 5 [Elaeis guineensis]	RecName: Full=Probable pectate lyase 22; EC=4.2.2.2; Flags: Precursor;	RecName: Full=Pectate lyase {ECO:0000256|RuleBase:RU361123}; EC=4.2.2.2 {ECO:0000256|RuleBase:RU361123};	--	GO:0046872,metal ion binding; GO:0030570,pectate lyase activity; GO:0045490,pectin catabolic process	Right handed beta helix region
Cluster-20636.66480	5.77	6.56	7.8	2.94	3.3	2.17	212.75	252.42	294.84	97.53	155.51	98	1.37536	5.61943e-07	0.00010198	up	K01179 endoglucanase [EC:3.2.1.4] | (RefSeq) endoglucanase 2-like (A)	PREDICTED: endoglucanase 24 [Elaeis guineensis]	RecName: Full=Endoglucanase 24; EC=3.2.1.4; AltName: Full=Endo-1,4-beta glucanase 24; Flags: Precursor;	RecName: Full=Endoglucanase {ECO:0000256|RuleBase:RU361166}; EC=3.2.1.4 {ECO:0000256|RuleBase:RU361166};	--	GO:0005576,extracellular region; GO:0008810,cellulase activity; GO:0071555,cell wall organization; GO:0030245,cellulose catabolic process	Glycosyl hydrolase family 9
Cluster-20636.107327	4.77	5.82	5.81	2.76	3.12	3.37	379	484	473	198	317	328	0.938496	5.64575e-07	0.000102199	false	K01599 uroporphyrinogen decarboxylase [EC:4.1.1.37] | (RefSeq) hypothetical protein (A)	PREDICTED: peptide-N4-(N-acetyl-beta-glucosaminyl)asparagine amidase A [Elaeis guineensis]	RecName: Full=Peptide-N4-(N-acetyl-beta-glucosaminyl)asparagine amidase A; Short=PNGase A; EC=3.5.1.52; AltName: Full=Glycopeptide N-glycosidase; AltName: Full=N-glycanase; Contains: RecName: Full=Peptide-N4-(N-acetyl-beta-glucosaminyl)asparagine amidase A light chain; AltName: Full=PNGase A small chain; AltName: Full=PNGase A subunit B; Contains: RecName: Full=Peptide-N4-(N-acetyl-beta-glucosami…	SubName: Full=peptide-N4-(N-acetyl-beta- glucosaminyl)asparagine amidase A-like {ECO:0000313|RefSeq:XP_008794233.1};	--	GO:0000224,peptide-N4-(N-acetyl-beta-glucosaminyl)asparagine amidase activity	Peptide N-acetyl-beta-D-glucosaminyl asparaginase amidase A
Cluster-20636.91833	499.85	625.82	505.96	350.2	328.5	380.32	1799.8	2311.97	1929.09	1116.84	1496.67	1612.81	0.771529	5.66972e-07	0.000102375	false	K03260 translation initiation factor 4G | (RefSeq) eukaryotic translation initiation factor-like (A)	hypothetical protein TSUD_343930 [Trifolium subterraneum]	RecName: Full=Hydrophobic protein LTI6B; AltName: Full=Low temperature-induced protein 6B;	SubName: Full=Uncharacterized protein {ECO:0000313|EnsemblPlants:GLYMA20G22311.1};	Stress responsive protein	GO:0016021,integral component of membrane; GO:0009737,response to abscisic acid; GO:0009409,response to cold; GO:0009651,response to salt stress	Proteolipid membrane potential modulator
Cluster-20636.55106	1.8	10.31	45.94	0.37	0	0.11	55.34	330.07	1445.78	10.12	0	4.06	7.05886	5.76462e-07	0.000103828	up	K20628 expansin | (RefSeq) expansin-A2 (A)	PREDICTED: expansin-A2 [Elaeis guineensis]	RecName: Full=Expansin-A2; AltName: Full=Alpha-expansin-2; AltName: Full=OsEXP2; AltName: Full=OsEXPA2; AltName: Full=OsaEXPa1.23; AltName: Full=RiExB; AltName: Full=RiExC; Flags: Precursor;	SubName: Full=expansin-A2-like {ECO:0000313|RefSeq:XP_008808309.1};	--	GO:0005618,cell wall; GO:0005576,extracellular region; GO:0016020,membrane; GO:0009664,plant-type cell wall organization	Lytic transglycolase
Cluster-20636.111104	0.41	0.48	0.49	1.84	1.63	1.2	38.52	46.47	46.59	154.76	194.27	136.89	-1.6418	5.78758e-07	0.000103981	down	K13144 integrator complex subunit 7 | (RefSeq) uncharacterized LOC105060353 (A)	PREDICTED: uncharacterized protein LOC105060353 isoform X1 [Elaeis guineensis]	--	SubName: Full=uncharacterized protein LOC103720080 {ECO:0000313|RefSeq:XP_008807837.1};	Uncharacterized conserved protein	--	--
Cluster-20636.159842	5.39	6.64	3.67	1.38	1.04	1.12	85.97	110.35	60.21	19.71	21.21	21.65	2.25997	5.88925e-07	0.000105544	up	--	PREDICTED: uncharacterized protein LOC105047085 [Elaeis guineensis]	--	SubName: Full=dnaJ homolog subfamily B member 3-like {ECO:0000313|RefSeq:XP_008800907.1};	--	--	--
Cluster-20636.117185	0	0	0	0.95	0.41	1.17	0	0	0	45	27.4	75	-7.84649	5.91818e-07	0.000105798	down	--	--	--	--	--	--	--
Cluster-20636.77465	52.4	39.76	37.03	80.62	124.38	93.6	849.07	671	618.06	1173.77	2570.42	1845.23	-1.08342	5.93589e-07	0.000105852	down	K08360 cytochrome b-561 [EC:1.16.5.1] | (RefSeq) ascorbate-specific transmembrane electron transporter 2 (A)	PREDICTED: ascorbate-specific transmembrane electron transporter 2 [Elaeis guineensis]	RecName: Full=Ascorbate-specific transmembrane electron transporter 1; EC=1.-.-.-; AltName: Full=Cytochrome b561-1; Short=Zmb561;	SubName: Full=probable ascorbate-specific transmembrane electron transporter 1 {ECO:0000313|RefSeq:XP_008794543.1};	Cytochrome b	GO:0016021,integral component of membrane; GO:0046872,metal ion binding; GO:0016491,oxidoreductase activity	Eukaryotic cytochrome b561
Cluster-20636.101005	54.61	65.81	66.17	35.52	39.06	42.65	1015.68	1275.6	1266.13	593.92	926.6	966.17	0.789081	6.15254e-07	0.000109444	false	--	PREDICTED: maltose excess protein 1-like, chloroplastic [Elaeis guineensis]	RecName: Full=Maltose excess protein 1-like, chloroplastic; Flags: Precursor;	SubName: Full=maltose excess protein 1-like, chloroplastic {ECO:0000313|RefSeq:XP_008802985.1};	--	GO:0009706,chloroplast inner membrane; GO:0016021,integral component of membrane; GO:0000023,maltose metabolic process	--
Cluster-20636.130105	0	0	0	1.1	0.68	2.44	0	0	0	35.32	30.81	106.44	-8.02172	6.21732e-07	0.00011013	down	K22804 structural maintenance of chromosomes protein 6 | (RefSeq) structural maintenance of chromosomes protein 6B-like (A)	PREDICTED: uncharacterized protein LOC103699749, partial [Phoenix dactylifera]	--	SubName: Full=uncharacterized protein LOC103699749 {ECO:0000313|RefSeq:XP_008779976.1};	FOG: Reverse transcriptase	--	Reverse transcriptase (RNA-dependent DNA polymerase)
Cluster-20636.46015	1.03	2.98	2.39	0.27	0.08	0.12	42	127	100	10	4	6	3.90635	6.23683e-07	0.00011013	up	K09832 sterol 22-desaturase [EC:1.14.19.41] | (RefSeq) cytochrome P450 710A11-like (A)	PREDICTED: cytochrome P450 710A11-like [Phoenix dactylifera]	RecName: Full=Cytochrome P450 710A11 {ECO:0000303|PubMed:16531502}; EC=1.14.19.41 {ECO:0000269|PubMed:16531502}; AltName: Full=C-22 sterol desaturase {ECO:0000303|PubMed:16531502};	SubName: Full=cytochrome P450 710A11-like {ECO:0000313|RefSeq:XP_008783936.1};	Cytochrome P450 CYP4/CYP19/CYP26 subfamilies	GO:0016021,integral component of membrane; GO:0020037,heme binding; GO:0005506,iron ion binding; GO:0004497,monooxygenase activity; GO:0016705,oxidoreductase activity, acting on paired donors, with incorporation or reduction of molecular oxygen; GO:0016126,sterol biosynthetic process	Cytochrome P450
Cluster-20636.125087	0	0	0	1.12	0.81	0.75	0	0	0	36.6	37.39	33.25	-7.38286	6.23711e-07	0.00011013	down	--	--	--	--	--	--	--
Cluster-20636.57490	20.15	11.47	14.09	34.91	45.69	51.97	511.62	303.92	367.41	797.66	1480.59	1610.67	-1.42265	6.26454e-07	0.000110343	down	K05857 phosphatidylinositol phospholipase C, delta [EC:3.1.4.11] | (RefSeq) phosphoinositide phospholipase C 2 (A)	PREDICTED: phosphoinositide phospholipase C 2 [Elaeis guineensis]	RecName: Full=Phosphoinositide phospholipase C 2; EC=3.1.4.11; AltName: Full=Phosphoinositide phospholipase PLC2; Short=AtPLC2; Short=PI-PLC2;	RecName: Full=Phosphoinositide phospholipase C {ECO:0000256|RuleBase:RU361133}; EC=3.1.4.11 {ECO:0000256|RuleBase:RU361133};	Phosphoinositide-specific phospholipase C	GO:0005622,intracellular; GO:0005886,plasma membrane; GO:0004435,phosphatidylinositol phospholipase C activity; GO:0004629,phospholipase C activity; GO:0004871,NA; GO:0042742,defense response to bacterium; GO:0009553,embryo sac development; GO:0048437,floral organ development; GO:0035556,intracellular signal transduction; GO:0016042,lipid catabolic process; GO:0009556,microsporogenesis; GO:001060…	C2 domain
Cluster-20636.129633	3.83	9.21	11.56	1.52	1.59	1.12	98	246	304	35	52	35	2.66586	6.29117e-07	0.000110542	up	--	PREDICTED: cell number regulator 13 [Elaeis guineensis]	RecName: Full=Protein MID1-COMPLEMENTING ACTIVITY 1;	SubName: Full=Cell number regulator 13 {ECO:0000313|EMBL:JAT47848.1};	--	GO:0005887,integral component of plasma membrane; GO:0005262,calcium channel activity; GO:0006816,calcium ion transport; GO:0033500,carbohydrate homeostasis; GO:0007638,mechanosensory behavior; GO:0007231,osmosensory signaling pathway	PLAC8 family
Cluster-20636.108317	13	10.69	17.91	0.94	0.35	0	185.61	158.8	263.67	12.1	6.3	0	5.17902	6.65043e-07	0.000116569	up	--	PREDICTED: uncharacterized oxidoreductase At4g09670-like [Elaeis guineensis]	RecName: Full=Uncharacterized oxidoreductase At4g09670; EC=1.-.-.-;	SubName: Full=uncharacterized oxidoreductase At4g09670-like {ECO:0000313|RefSeq:XP_008810258.1};	Dimeric dihydrodiol dehydrogenase	GO:0005829,cytosol; GO:0016491,oxidoreductase activity	Oxidoreductase family, NAD-binding Rossmann fold
Cluster-20636.102118	2.42	3.08	3.36	1.47	1.49	1.58	320.62	427.57	455.69	175.23	251.59	256.55	1.08078	6.67288e-07	0.000116678	up	K08332 vacuolar protein 8 | (RefSeq) hypothetical protein (A)	PREDICTED: protein CELLULOSE SYNTHASE INTERACTIVE 1-like isoform X1 [Elaeis guineensis]	RecName: Full=Protein CELLULOSE SYNTHASE INTERACTIVE 1 {ECO:0000303|PubMed:20616083}; AltName: Full=Protein POM-POM 2 {ECO:0000303|PubMed:7743935};	SubName: Full=LOW QUALITY PROTEIN: uncharacterized protein LOC103713320 {ECO:0000313|RefSeq:XP_008798425.1};	FOG: Armadillo/beta-catenin-like repeats	GO:0010330,cellulose synthase complex; GO:0055028,cortical microtubule; GO:0005737,cytoplasm; GO:0009898,cytoplasmic side of plasma membrane; GO:0005794,Golgi apparatus; GO:0036449,microtubule minus-end; GO:0005634,nucleus; GO:0005886,plasma membrane; GO:0009506,plasmodesma; GO:0008017,microtubule binding; GO:0051211,anisotropic cell growth; GO:0009901,anther dehiscence; GO:0030244,cellulose bios…	V-ATPase subunit H
Cluster-20636.111359	0.71	0.9	0.84	2.25	2.16	3.25	77.98	102.94	93.99	221.27	301.42	435.2	-1.5316	6.88125e-07	0.000120029	down	K17964 leucine-rich PPR motif-containing protein, mitochondrial | (RefSeq) pentatricopeptide repeat-containing protein At3g18110, chloroplastic isoform X1 (A)	PREDICTED: pentatricopeptide repeat-containing protein At3g18110, chloroplastic isoform X1 [Phoenix dactylifera]	RecName: Full=Pentatricopeptide repeat-containing protein At3g18110, chloroplastic; AltName: Full=Protein EMBRYO DEFECTIVE 1270; Flags: Precursor;	SubName: Full=pentatricopeptide repeat-containing protein At3g18110, chloroplastic isoform X1 {ECO:0000313|RefSeq:XP_008784335.2, ECO:0000313|RefSeq:XP_008784336.2, ECO:0000313|RefSeq:XP_017697354.1};	FOG: PPR repeat	GO:0009507,chloroplast; GO:0043231,intracellular membrane-bounded organelle; GO:0004519,endonuclease activity; GO:0003723,RNA binding; GO:0009793,embryo development ending in seed dormancy; GO:0009451,RNA modification	Tetratricopeptide repeat
Cluster-20636.48139	4.66	20.58	20.49	0.38	0.27	1.32	41	188	187	3	3	14	4.65397	6.99736e-07	0.000121691	up	K20628 expansin | (RefSeq) expansin-A4 (A)	PREDICTED: expansin-A4-like [Elaeis guineensis]	RecName: Full=Expansin-A6; Short=AtEXPA6; AltName: Full=Alpha-expansin-6; Short=At-EXP6; Short=AtEx6; AltName: Full=Ath-ExpAlpha-1.8; Flags: Precursor;	SubName: Full=expansin-A4-like {ECO:0000313|RefSeq:XP_008784594.1};	--	GO:0005576,extracellular region; GO:0016020,membrane; GO:0009505,plant-type cell wall; GO:0009664,plant-type cell wall organization; GO:0006949,syncytium formation	Lytic transglycolase
Cluster-6503.0	0.61	4.26	3.12	0	0	0	13	94	68	0	0	0	8.54783	7.01037e-07	0.000121691	up	K00679 phospholipid:diacylglycerol acyltransferase [EC:2.3.1.158] | (RefSeq) hypothetical protein (A)	PREDICTED: GDSL esterase/lipase At5g03810 [Elaeis guineensis]	RecName: Full=GDSL esterase/lipase At5g03810; EC=3.1.1.-; AltName: Full=Extracellular lipase At5g03810; Flags: Precursor;	SubName: Full=GDSL esterase/lipase At5g03810-like {ECO:0000313|RefSeq:XP_008794047.1};	--	GO:0005576,extracellular region; GO:0016298,lipase activity; GO:0016042,lipid catabolic process	GDSL-like Lipase/Acylhydrolase
Cluster-20636.138269	3.69	11.99	14.07	1	0.91	1.69	102	346	399.23	25	32	57	3.15985	7.07014e-07	0.000122433	up	--	PREDICTED: uncharacterized protein LOC105048233 [Elaeis guineensis]	RecName: Full=NDR1/HIN1-like protein 6 {ECO:0000303|PubMed:26849212};	SubName: Full=uncharacterized protein LOC103709454 isoform X2 {ECO:0000313|RefSeq:XP_008793209.1};	--	GO:0005829,cytosol; GO:0016021,integral component of membrane; GO:0005886,plasma membrane; GO:0009738,abscisic acid-activated signaling pathway; GO:0010116,positive regulation of abscisic acid biosynthetic process; GO:0009737,response to abscisic acid; GO:0006970,response to osmotic stress; GO:1902074,response to salt	Penicillin-binding protein N-terminus
Cluster-20636.98168	610.08	549.93	549.92	351.41	235.88	300.69	887	805	866	442	429	490	1.13357	7.16711e-07	0.000123814	up	--	--	--	--	--	--	--
Cluster-20636.45672	3.24	8.58	9.14	0.54	0.39	0.72	28.2	77.54	82.57	4.18	4.3	7.59	3.81478	7.22612e-07	0.000124534	up	--	PREDICTED: protein ABIL1 [Elaeis guineensis]	RecName: Full=Probable protein ABIL1; AltName: Full=Abl interactor-like protein 1;	SubName: Full=probable protein ABIL1 isoform X4 {ECO:0000313|RefSeq:XP_008802046.1};	Abl interactor ABI-1, contains SH3 domain	GO:0005737,cytoplasm; GO:0005856,cytoskeleton	Frataxin-like domain
Cluster-20636.121317	0	0	0	0.3	2.88	0.37	0	0	0	23.96	330.95	40.76	-9.03657	7.32945e-07	0.000126012	down	K12879 THO complex subunit 2 | (RefSeq) THO complex subunit 2-like (A)	PREDICTED: THO complex subunit 2-like [Elaeis guineensis]	RecName: Full=THO complex subunit 2; Short=AtTHO2; AltName: Full=Protein EMBRYO DEFECTIVE 2793;	SubName: Full=THO complex subunit 2-like isoform X2 {ECO:0000313|RefSeq:XP_008798536.1};	KEKE-like motif-containing transcription regulator (Rlr1)/suppressor of sin4	GO:0016607,nuclear speck; GO:0005634,nucleus; GO:0000347,THO complex; GO:0000445,THO complex part of transcription export complex; GO:0003729,mRNA binding; GO:0003723,RNA binding; GO:1990428,miRNA transport; GO:0006406,mRNA export from nucleus; GO:0006397,mRNA processing; GO:0035196,production of miRNAs involved in gene silencing by miRNA; GO:0008380,RNA splicing	THO complex subunit 2 N-terminus
Cluster-20636.58221	64.96	44.91	66.26	26.62	17.82	14.81	667	479	704	245	233	184	1.69046	7.49115e-07	0.000128485	up	K00218 protochlorophyllide reductase [EC:1.3.1.33] | (RefSeq) protochlorophyllide reductase-like (A)	uncharacterized protein A4U43_C04F33310 [Asparagus officinalis]	RecName: Full=Protochlorophyllide reductase A, chloroplastic; Short=PCR A; EC=1.3.1.33; AltName: Full=NADPH-protochlorophyllide oxidoreductase A; Short=POR A; Flags: Precursor;	SubName: Full=Uncharacterized protein {ECO:0000313|EnsemblPlants:HORVU2Hr1G119090.4};	Dehydrogenases with different specificities (related to short-chain alcohol dehydrogenases)	GO:0009507,chloroplast; GO:0016630,protochlorophyllide reductase activity; GO:0015995,chlorophyll biosynthetic process; GO:0015979,photosynthesis	--
Cluster-20636.106148	4.59	4.57	4.67	1.41	1.28	2.17	187.4	194.8	195.49	51.98	66.79	108.38	1.61202	7.67987e-07	0.000131408	up	K16573 gamma-tubulin complex component 6 | (RefSeq) uncharacterized LOC103722329 (A)	PREDICTED: protein trichome birefringence [Phoenix dactylifera]	RecName: Full=Protein trichome birefringence;	SubName: Full=protein trichome birefringence {ECO:0000313|RefSeq:XP_008789200.1};	--	GO:0005768,endosome; GO:0005794,Golgi apparatus; GO:0016021,integral component of membrane; GO:0005802,trans-Golgi network; GO:0016413,O-acetyltransferase activity; GO:0030244,cellulose biosynthetic process; GO:0045489,pectin biosynthetic process; GO:0009827,plant-type cell wall modification	PMR5 N terminal Domain
Cluster-20636.4826	0.71	0.59	0.63	4.37	3.04	7.72	14.25	12.32	13	79.14	78.08	189.57	-2.8962	7.90586e-07	0.000134954	down	K00521 ferric-chelate reductase [EC:1.16.1.7] | (RefSeq) ferric reduction oxidase 7, chloroplastic-like (A)	PREDICTED: NAC domain-containing protein 35-like [Elaeis guineensis]	RecName: Full=NAC domain-containing protein 22 {ECO:0000303|PubMed:15029955}; Short=ONAC022 {ECO:0000303|PubMed:15029955};	SubName: Full=NAC domain-containing protein 35-like {ECO:0000313|RefSeq:XP_008781351.1};	--	GO:0005634,nucleus; GO:0043565,sequence-specific DNA binding; GO:1901002,positive regulation of response to salt stress; GO:1902584,positive regulation of response to water deprivation; GO:0045893,positive regulation of transcription, DNA-templated; GO:0006351,transcription, DNA-templated	No apical meristem (NAM) protein
Cluster-20636.141476	5.14	8.87	22.67	1.35	0.84	1.57	110	198	498.97	26	23	41	3.399	7.97363e-07	0.000135608	up	--	--	--	--	--	--	--
Cluster-20636.128752	0	0	0	0.44	0.4	0.46	0	0	0	26.68	34.42	38.02	-7.23505	7.98752e-07	0.000135608	down	K08790 serine/threonine kinase 38 [EC:2.7.11.1] | (RefSeq) serine/threonine-protein kinase 38-like (A)	PREDICTED: serine/threonine-protein kinase 38-like [Elaeis guineensis]	RecName: Full=Probable serine/threonine protein kinase IRE {ECO:0000305}; EC=2.7.11.1 {ECO:0000305}; AltName: Full=Protein INCOMPLETE ROOT HAIR ELONGATION {ECO:0000303|PubMed:12000677}; Short=AtIRE {ECO:0000303|PubMed:17237187};	SubName: Full=serine/threonine-protein kinase 38-like {ECO:0000313|RefSeq:XP_008787357.1};	NDR and related serine/threonine kinases	GO:0005622,intracellular; GO:0005524,ATP binding; GO:0016301,kinase activity; GO:0046872,metal ion binding; GO:0004674,protein serine/threonine kinase activity; GO:0035556,intracellular signal transduction; GO:0018105,peptidyl-serine phosphorylation; GO:0040008,regulation of growth; GO:0009826,unidimensional cell growth	Lipopolysaccharide kinase (Kdo/WaaP) family
Cluster-20636.92786	88.05	68.02	75.59	48.14	41	38.13	677	542	604	331	401	353	0.991006	8.00082e-07	0.000135608	false	K23490 cytochrome b5 | (RefSeq) cytochrome b5 (A)	PREDICTED: cytochrome b5 [Elaeis guineensis]	RecName: Full=Cytochrome b5;	SubName: Full=cytochrome b5-like {ECO:0000313|RefSeq:XP_008793730.1};	Cytochrome b5	GO:0005789,endoplasmic reticulum membrane; GO:0016021,integral component of membrane; GO:0031090,organelle membrane; GO:0020037,heme binding; GO:0046872,metal ion binding; GO:0055114,oxidation-reduction process	Cytochrome b5-like Heme/Steroid binding domain
Cluster-20636.144632	0.31	4.1	3.62	0	0	0.04	14.84	205.06	177.63	0	0	2.15	7.92052	8.26103e-07	0.000139681	up	K15273 solute carrier family 35 (probable UDP-sugar transporter), member A4 | (RefSeq) hypothetical protein (A)	PREDICTED: CMP-sialic acid transporter 5-like isoform X1 [Elaeis guineensis]	RecName: Full=CMP-sialic acid transporter 5 {ECO:0000305}; Short=CMP-SA-Tr 5 {ECO:0000305}; Short=CMP-Sia-Tr 5 {ECO:0000305}; AltName: Full=CMP-sialic acid transporter-like protein 5 {ECO:0000305};	SubName: Full=CMP-sialic acid transporter 5-like isoform X1 {ECO:0000313|RefSeq:XP_008790653.1, ECO:0000313|RefSeq:XP_008790655.1, ECO:0000313|RefSeq:XP_017698457.1};	Predicted UDP-galactose transporter	GO:0000139,Golgi membrane; GO:0016021,integral component of membrane; GO:0005351,carbohydrate:proton symporter activity	Nucleotide-sugar transporter
Cluster-20636.107754	29.02	60.51	41.84	14.03	10.89	17.25	2124.4	4630.17	3134.23	925.85	1018.18	1547.18	1.74552	8.27996e-07	0.000139681	up	K14486 auxin response factor | (RefSeq) auxin response factor 7-like isoform X1 (A)	PREDICTED: auxin response factor 19-like [Elaeis guineensis]	RecName: Full=Auxin response factor 19; AltName: Full=OsARF7a;	RecName: Full=Auxin response factor {ECO:0000256|RuleBase:RU004561};	--	GO:0005634,nucleus; GO:0003677,DNA binding; GO:0009734,auxin-activated signaling pathway; GO:0006355,regulation of transcription, DNA-templated; GO:0006351,transcription, DNA-templated	B3 DNA binding domain
Cluster-20636.57611	3.95	24.12	45.17	1.88	1.26	1.67	91	579	1068	39	37	47	4.04383	8.34911e-07	0.000140517	up	K22683 aspartyl protease family protein [EC:3.4.23.-] | (RefSeq) LOW QUALITY PROTEIN: protein ASPARTIC PROTEASE IN GUARD CELL 1 (A)	PREDICTED: LOW QUALITY PROTEIN: protein ASPARTIC PROTEASE IN GUARD CELL 1 [Elaeis guineensis]	RecName: Full=Protein ASPARTIC PROTEASE IN GUARD CELL 1; Short=AtASPG1; EC=3.4.23.-; Flags: Precursor;	SubName: Full=protein ASPARTIC PROTEASE IN GUARD CELL 1-like {ECO:0000313|RefSeq:XP_008782298.1};	Aspartyl protease	GO:0005783,endoplasmic reticulum; GO:0004190,aspartic-type endopeptidase activity; GO:0070001,aspartic-type peptidase activity; GO:0003677,DNA binding; GO:0030163,protein catabolic process; GO:0009737,response to abscisic acid; GO:0009414,response to water deprivation; GO:0009627,systemic acquired resistance	Eukaryotic aspartyl protease
Cluster-20636.127042	50.86	115.91	55.5	22.15	11.48	16.77	967.64	2298.32	1086.16	378.93	278.55	388.7	2.24511	8.41004e-07	0.000141212	up	K00430 peroxidase [EC:1.11.1.7] | (RefSeq) peroxidase P7 (A)	PREDICTED: peroxidase P7 [Elaeis guineensis]	RecName: Full=Peroxidase 4 {ECO:0000250|UniProtKB:Q42578}; EC=1.11.1.7; Flags: Precursor;	RecName: Full=Peroxidase {ECO:0000256|RuleBase:RU362060, ECO:0000256|SAAS:SAAS00709852}; EC=1.11.1.7 {ECO:0000256|RuleBase:RU362060, ECO:0000256|SAAS:SAAS00709852};	--	GO:0005576,extracellular region; GO:0020037,heme binding; GO:0046872,metal ion binding; GO:0004601,peroxidase activity; GO:0042744,hydrogen peroxide catabolic process; GO:0006979,response to oxidative stress	Peroxidase
Cluster-644.0	3.91	4.92	4.17	0.64	0.36	0.8	36.99	48.31	40.79	5.46	4.36	9.15	3.05396	8.43974e-07	0.00014138	up	K15397 3-ketoacyl-CoA synthase [EC:2.3.1.199] | (RefSeq) 3-ketoacyl-CoA synthase 17-like (A)	PREDICTED: protein RADIALIS-like 3 [Elaeis guineensis]	RecName: Full=Protein RADIALIS-like 6; Short=AtRL6; Short=Protein RAD-like 6; AltName: Full=Protein RADIALIS-LIKE SANT/MYB 3; Short=Protein RSM3;	SubName: Full=protein RADIALIS-like 3 {ECO:0000313|RefSeq:XP_008795931.1};	Zuotin and related molecular chaperones (DnaJ superfamily), contains DNA-binding domains	GO:0005634,nucleus; GO:0003677,DNA binding; GO:0003700,DNA-binding transcription factor activity; GO:0006355,regulation of transcription, DNA-templated; GO:0006351,transcription, DNA-templated	Myb-like DNA-binding domain
Cluster-20636.94090	2328.44	2685.68	2290.08	1888.16	1672.24	1895.77	480	533	482	313	423	385	0.671321	8.74562e-07	0.000145765	false	K05298 glyceraldehyde-3-phosphate dehydrogenase (NADP+) (phosphorylating) [EC:1.2.1.13] | (RefSeq) NADP-dependent glyceraldehydephosphatedehydrogenase subunit A (A)	glyceraldehyde-3-phosphate dehydrogenase, partial [Garcinia mangostana]	RecName: Full=Glyceraldehyde-3-phosphate dehydrogenase A, chloroplastic; EC=1.2.1.13; AltName: Full=NADP-dependent glyceraldehydephosphate dehydrogenase subunit A; Flags: Fragment;	SubName: Full=Glyceraldehyde-3-phosphate dehydrogenase {ECO:0000313|EMBL:ABS86942.1}; Flags: Fragment;	Glyceraldehyde 3-phosphate dehydrogenase	GO:0009507,chloroplast; GO:0047100,glyceraldehyde-3-phosphate dehydrogenase (NADP+) (phosphorylating) activity; GO:0019253,reductive pentose-phosphate cycle	Glyceraldehyde 3-phosphate dehydrogenase, C-terminal domain
Cluster-20636.93087	1.9	25.04	125.13	1.03	1.05	1.43	41.46	570.79	2811.58	20.3	29.4	38.26	5.57373	8.74858e-07	0.000145765	up	K13083 flavonoid 3',5'-hydroxylase [EC:1.14.14.81] | (RefSeq) flavonoid 3',5'-hydroxylase-like (A)	PREDICTED: flavonoid 3',5'-hydroxylase-like [Elaeis guineensis]	RecName: Full=Flavonoid 3',5'-hydroxylase 1; Short=F3'5'H; EC=1.14.13.88; AltName: Full=CYPLXXVA1; AltName: Full=Cytochrome P450 75A1;	SubName: Full=flavonoid 3',5'-hydroxylase-like {ECO:0000313|RefSeq:XP_008789234.1};	Cytochrome P450 CYP2 subfamily	GO:0005783,endoplasmic reticulum; GO:0033772,flavonoid 3',5'-hydroxylase activity; GO:0020037,heme binding; GO:0005506,iron ion binding; GO:0009718,anthocyanin-containing compound biosynthetic process	Cytochrome P450
Cluster-20636.35387	13.46	6.49	11.64	37.76	36.05	38.69	108	54	97	271	368	374	-1.70733	8.76233e-07	0.000145765	down	K10523 speckle-type POZ protein | (RefSeq) BTB/POZ domain-containing protein At1g55760 (A)	PREDICTED: heavy metal-associated isoprenylated plant protein 47-like [Elaeis guineensis]	RecName: Full=Heavy metal-associated isoprenylated plant protein 47 {ECO:0000303|PubMed:21072340, ECO:0000303|PubMed:23368984}; Short=AtHIP47 {ECO:0000303|PubMed:21072340, ECO:0000303|PubMed:23368984}; Flags: Precursor;	SubName: Full=heavy metal-associated isoprenylated plant protein 3-like isoform X1 {ECO:0000313|RefSeq:XP_008809609.1};	--	GO:0005737,cytoplasm; GO:0046914,transition metal ion binding; GO:0046916,cellular transition metal ion homeostasis; GO:0030001,metal ion transport	Heavy-metal-associated domain
Cluster-20636.46181	5.03	8.09	3.72	1.04	1.7	1.53	215	361	163	40	93	80	2.09706	8.87659e-07	0.000146969	up	--	--	--	--	--	--	--
Cluster-20636.99913	42.45	60.14	56.12	107.11	131.92	100.32	714.67	1054.83	972.84	1620.54	2832.58	2055.59	-0.970563	8.87841e-07	0.000146969	false	K13348 protein Mpv17 | (RefSeq) uncharacterized LOC105044749 (A)	PREDICTED: uncharacterized protein LOC105044749 [Elaeis guineensis]	--	SubName: Full=Uncharacterized protein {ECO:0000313|EnsemblPlants:GSMUA_Achr4P27630_001};	Peroxisomal membrane protein MPV17 and related proteins	GO:0016021,integral component of membrane	Mpv17 / PMP22 family
Cluster-20636.45422	4.03	11.14	37.6	0.7	0.49	0.13	25.86	73.85	251.34	4	4	1	5.49801	8.89607e-07	0.000146969	up	K05349 beta-glucosidase [EC:3.2.1.21] | (RefSeq) beta-glucosidase BoGH3B (A)	PREDICTED: uncharacterized protein LOC105042391 [Elaeis guineensis]	--	SubName: Full=Uncharacterized protein {ECO:0000313|EnsemblPlants:GSMUA_Achr9P25870_001};	--	GO:0016021,integral component of membrane; GO:0004553,hydrolase activity, hydrolyzing O-glycosyl compounds; GO:0005975,carbohydrate metabolic process	Glycosyl hydrolase family 3 C-terminal domain
Cluster-20636.65692	4.84	14.85	35.27	2.24	1.05	1.51	230	737	1717	96	64	88	3.6191	9.00202e-07	0.000148378	up	--	PREDICTED: uncharacterized protein LOC105040955 [Elaeis guineensis]	--	SubName: Full=uncharacterized protein LOC103702466 {ECO:0000313|RefSeq:XP_017697175.1};	--	--	--
Cluster-20636.92427	1.24	1.19	0.99	4.19	4	4.64	21.88	21.71	18	66.21	89.7	99.26	-1.77921	9.06611e-07	0.000149093	down	--	PREDICTED: probable plastid-lipid-associated protein 14, chloroplastic [Phoenix dactylifera]	RecName: Full=Probable plastid-lipid-associated protein 14, chloroplastic; Short=AtPap14; AltName: Full=Fibrillin-11; AltName: Full=OBP3-responsive protein 1; Flags: Precursor;	SubName: Full=probable plastid-lipid-associated protein 14, chloroplastic {ECO:0000313|RefSeq:XP_008798442.1};	Protein kinase PCTAIRE and related kinases	GO:0009507,chloroplast; GO:0005634,nucleus; GO:0005524,ATP binding; GO:0004693,cyclin-dependent protein serine/threonine kinase activity; GO:0006468,protein phosphorylation; GO:0010468,regulation of gene expression; GO:0007346,regulation of mitotic cell cycle	Protein kinase domain
Cluster-20636.102799	39.11	22.38	16.28	85.82	101.66	132.89	323.92	192.25	139.92	636.1	1071.44	1327.11	-1.92209	9.16907e-07	0.000150442	down	K01859 chalcone isomerase [EC:5.5.1.6] | (RefSeq) vacuolar-sorting receptor 1-like (A)	PREDICTED: vacuolar-sorting receptor 6 [Elaeis guineensis]	RecName: Full=Vacuolar-sorting receptor 6; Short=AtVSR6; AltName: Full=BP80-like protein d; Short=AtBP80d; AltName: Full=Epidermal growth factor receptor-like protein 6; Short=AtELP6; Flags: Precursor;	SubName: Full=vacuolar-sorting receptor 6-like {ECO:0000313|RefSeq:XP_008802338.1, ECO:0000313|RefSeq:XP_008802339.1};	--	GO:0030665,clathrin-coated vesicle membrane; GO:0000139,Golgi membrane; GO:0016021,integral component of membrane; GO:0031902,late endosome membrane; GO:0005509,calcium ion binding; GO:0015031,protein transport	Complement Clr-like EGF-like
Cluster-20636.55330	9.14	57.03	68.53	1.63	0.4	3.69	179.27	1166.31	1382.64	28.7	10.11	88.26	4.65636	9.32175e-07	0.000152599	up	K07374 tubulin alpha | (RefSeq) tubulin alpha-2 chain (A)	tubulin alpha chain [Quercus suber]	RecName: Full=Tubulin alpha chain;	RecName: Full=Tubulin alpha chain {ECO:0000256|RuleBase:RU000352};	Alpha tubulin	GO:0005737,cytoplasm; GO:0005874,microtubule; GO:0005525,GTP binding; GO:0003924,GTPase activity; GO:0005200,structural constituent of cytoskeleton; GO:0007017,microtubule-based process	Tubulin domain
Cluster-20636.93063	95.67	103.21	96.99	73.91	80.07	63.12	3105	3497	3229	2160	3318	2504	0.563693	9.35246e-07	0.000152753	false	--	PREDICTED: probable zinc metallopeptidase EGY3, chloroplastic [Elaeis guineensis]	RecName: Full=Probable zinc metallopeptidase EGY3, chloroplastic; EC=3.4.24.-; AltName: Full=Protein ETHYLENE-DEPENDENT GRAVITROPISM-DEFICIENT AND YELLOW-GREEN 3; Short=AtEGY3; Flags: Precursor;	SubName: Full=probable zinc metallopeptidase EGY3, chloroplastic {ECO:0000313|RefSeq:XP_008785731.1};	--	GO:0031969,chloroplast membrane; GO:0016021,integral component of membrane; GO:0008237,metallopeptidase activity; GO:0009408,response to heat; GO:0009644,response to high light intensity; GO:0042542,response to hydrogen peroxide	Peptidase family M50
Cluster-20636.113251	8.73	5.3	3.66	26.31	32.85	19.37	130.88	82.75	56.63	354.38	628.14	353.21	-2.02473	9.78527e-07	0.00015946	down	--	--	--	--	--	--	--
Cluster-20636.152787	0	0	0	0.4	1.18	0.65	0	0	0	18.74	77.73	40.69	-7.60912	9.83671e-07	0.000159936	down	K13179 ATP-dependent RNA helicase DDX18/HAS1 [EC:3.6.4.13] | (RefSeq) DEAD-box ATP-dependent RNA helicase 50 (A)	PREDICTED: DEAD-box ATP-dependent RNA helicase 50 isoform X2 [Elaeis guineensis]	RecName: Full=DEAD-box ATP-dependent RNA helicase 50; EC=3.6.4.13;	SubName: Full=LOW QUALITY PROTEIN: DEAD-box ATP-dependent RNA helicase 50 {ECO:0000313|RefSeq:XP_008775176.1};	ATP-dependent RNA helicase	GO:0009507,chloroplast; GO:0005737,cytoplasm; GO:0005730,nucleolus; GO:0005524,ATP binding; GO:0004004,ATP-dependent RNA helicase activity; GO:0003723,RNA binding; GO:0003724,RNA helicase activity; GO:0006968,cellular defense response; GO:0071369,cellular response to ethylene stimulus; GO:0071395,cellular response to jasmonic acid stimulus; GO:0071446,cellular response to salicylic acid stimulus;…	U3-containing 90S pre-ribosomal complex subunit
Cluster-20636.118104	1.59	2.58	2.83	0.15	0.16	0	60.16	102.06	109.82	5.21	7.53	0	4.63545	1.01089e-06	0.000163832	up	K17338 receptor expression-enhancing protein 1/2/3/4 | (RefSeq) putative HVA22-like protein g (A)	PREDICTED: HVA22-like protein i isoform X1 [Phoenix dactylifera]	RecName: Full=HVA22-like protein i; Short=AtHVA22i;	RecName: Full=HVA22-like protein {ECO:0000256|RuleBase:RU362006};	HVA22/DP1 gene product-related proteins	--	Protein of unknown function (DUF2644)
Cluster-20636.125211	0	0	0	2.35	5.4	1.11	0	0	0	37.25	121.77	23.86	-8.03407	1.01219e-06	0.000163832	down	--	PREDICTED: hippocampus abundant transcript-like protein 1 isoform X1 [Phoenix dactylifera]	--	SubName: Full=hippocampus abundant transcript-like protein 1 isoform X1 {ECO:0000313|RefSeq:XP_008779093.1, ECO:0000313|RefSeq:XP_008788255.1};	Predicted transporter ADD1 (major facilitator superfamily)	--	MFS_1 like family
Cluster-20636.93720	27.09	24.83	29.55	43.71	63.14	51.47	489.74	467.75	549.71	710.29	1456	1133.14	-0.833163	1.01945e-06	0.000164635	false	K09753 cinnamoyl-CoA reductase [EC:1.2.1.44] | (RefSeq) CCR1-2; cinnamoyl-CoA reductase (A)	PREDICTED: cinnamoyl-CoA reductase 1 [Elaeis guineensis]	RecName: Full=Cinnamoyl-CoA reductase 1; Short=AtCCR1; EC=1.2.1.44; AltName: Full=Protein IRREGULAR XYLEM 4;	SubName: Full=cinnamoyl-CoA reductase 2-like {ECO:0000313|RefSeq:XP_008792164.1};	Flavonol reductase/cinnamoyl-CoA reductase	GO:0005829,cytosol; GO:0016621,cinnamoyl-CoA reductase activity; GO:0050662,coenzyme binding; GO:0007623,circadian rhythm; GO:0009809,lignin biosynthetic process; GO:0009409,response to cold	short chain dehydrogenase
Cluster-20636.53828	0.62	0.47	0.23	0	0	0	45.51	36.17	16.93	0	0	0	7.7314	1.02367e-06	0.000164947	up	K01194 alpha,alpha-trehalase [EC:3.2.1.28] | (RefSeq) probable trehalase (A)	PREDICTED: probable trehalase [Elaeis guineensis]	RecName: Full=Probable trehalase; EC=3.2.1.28; AltName: Full=Alpha,alpha-trehalase; AltName: Full=Alpha,alpha-trehalose glucohydrolase;	RecName: Full=Trehalase {ECO:0000256|RuleBase:RU361180}; EC=3.2.1.28 {ECO:0000256|RuleBase:RU361180}; AltName: Full=Alpha-trehalose glucohydrolase {ECO:0000256|RuleBase:RU361180};	Neutral trehalase	GO:0005886,plasma membrane; GO:0004555,alpha,alpha-trehalase activity; GO:0005993,trehalose catabolic process	Glycosyl hydrolase family 63 C-terminal domain
Cluster-20636.158018	43.68	100.34	72.96	22.88	18.62	15.57	187	442	329	87	101	79	2.07222	1.05674e-06	0.000169682	up	K04733 interleukin-1 receptor-associated kinase 4 [EC:2.7.11.1] | (RefSeq) probable receptor-like protein kinase At5g61350 (A)	PREDICTED: receptor-like protein kinase THESEUS 1 [Phoenix dactylifera]	RecName: Full=Receptor-like protein kinase THESEUS 1; EC=2.7.11.-; Flags: Precursor;	SubName: Full=receptor-like protein kinase THESEUS 1 {ECO:0000313|RefSeq:XP_008800163.1, ECO:0000313|RefSeq:XP_008800165.1};	Serine/threonine protein kinase	GO:0016021,integral component of membrane; GO:0005886,plasma membrane; GO:0009506,plasmodesma; GO:0005524,ATP binding; GO:0004672,protein kinase activity; GO:0004674,protein serine/threonine kinase activity; GO:0046777,protein autophosphorylation	Malectin domain
Cluster-20636.49902	47.14	140.66	242.68	16.32	5.7	19.59	375.6	1161.81	2008.15	116.31	57.8	188	3.49181	1.05799e-06	0.000169682	up	K07374 tubulin alpha | (RefSeq) hypothetical protein (A)	hypothetical protein CICLE_v100015521mg, partial [Citrus clementina]	RecName: Full=Tubulin alpha-6 chain;	RecName: Full=Tubulin alpha chain {ECO:0000256|RuleBase:RU000352};	Alpha tubulin	GO:0005618,cell wall; GO:0005829,cytosol; GO:0016020,membrane; GO:0005874,microtubule; GO:0005730,nucleolus; GO:0005886,plasma membrane; GO:0009506,plasmodesma; GO:0045298,tubulin complex; GO:0005773,vacuole; GO:0005525,GTP binding; GO:0003924,GTPase activity; GO:0005200,structural constituent of cytoskeleton; GO:0071258,cellular response to gravity; GO:0000226,microtubule cytoskeleton organizati…	Tubulin/FtsZ family, GTPase domain
Cluster-20636.139160	11.75	14.36	13.2	6.76	4.49	5.75	367.06	468.25	422.89	190.11	179.05	219.51	1.31783	1.06014e-06	0.000169682	up	K14641 apyrase [EC:3.6.1.5] | (RefSeq) probable apyrase 1 (A)	PREDICTED: probable apyrase 1 [Elaeis guineensis]	RecName: Full=Probable apyrase 1; Short=OsAPY1; EC=3.6.1.5; AltName: Full=ATP-diphosphatase; AltName: Full=ATP-diphosphohydrolase; AltName: Full=Adenosine diphosphatase; Short=ADPase;	SubName: Full=probable apyrase 1 {ECO:0000313|RefSeq:XP_008793372.1};	Nucleoside phosphatase	GO:0016021,integral component of membrane; GO:0102490,8-oxo-dGTP phosphohydrolase activity; GO:0005524,ATP binding; GO:0102485,dATP phosphohydrolase activity; GO:0102486,dCTP phosphohydrolase activity; GO:0102491,dGTP phosphohydrolase activity; GO:0102488,dTTP phosphohydrolase activity; GO:0102487,dUTP phosphohydrolase activity; GO:0102489,GTP phosphohydrolase activity	Domain of unknown function (DUF3488)
Cluster-20636.66657	23.5	88.76	48.45	11.03	7.07	9.99	396	1558.48	840.73	167	152	205	2.62945	1.07654e-06	0.000171923	up	--	--	--	--	--	--	--
Cluster-22419.0	1.6	2.1	2.19	0.22	0.58	0.49	69.53	95.4	97.58	8.69	32	25.95	2.2966	1.08361e-06	0.000172669	up	K04733 interleukin-1 receptor-associated kinase 4 [EC:2.7.11.1] | (RefSeq) probable inactive receptor kinase At5g58300 (A)	PREDICTED: probable inactive receptor kinase At5g58300 isoform X1 [Elaeis guineensis]	RecName: Full=Probable leucine-rich repeat receptor-like protein kinase At5g05160; EC=2.7.11.-; Flags: Precursor;	SubName: Full=probable inactive receptor kinase At5g58300 {ECO:0000313|RefSeq:XP_008788112.1, ECO:0000313|RefSeq:XP_017697993.1, ECO:0000313|RefSeq:XP_017697994.1};	--	GO:0005618,cell wall; GO:0016021,integral component of membrane; GO:0005886,plasma membrane; GO:0005524,ATP binding; GO:0004674,protein serine/threonine kinase activity; GO:2000605,positive regulation of secondary growth	Leucine Rich Repeat
Cluster-20636.60278	0.05	0	0	2.85	1.08	1.86	1.34	0	0	67.45	36.38	59.71	-7.07876	1.09836e-06	0.000174632	down	K05605 3-hydroxyisobutyryl-CoA hydrolase [EC:3.1.2.4] | (RefSeq) 3-hydroxyisobutyryl-CoA hydrolase-like protein 3, mitochondrial (A)	PREDICTED: 3-hydroxyisobutyryl-CoA hydrolase-like protein 3, mitochondrial [Phoenix dactylifera]	RecName: Full=3-hydroxyisobutyryl-CoA hydrolase-like protein 3, mitochondrial; EC=3.1.2.-; Flags: Precursor;	SubName: Full=3-hydroxyisobutyryl-CoA hydrolase-like protein 3, mitochondrial {ECO:0000313|RefSeq:XP_017701598.1};	Enoyl-CoA hydratase	GO:0005829,cytosol; GO:0005739,mitochondrion; GO:0003860,3-hydroxyisobutyryl-CoA hydrolase activity	Enoyl-CoA hydratase/isomerase
Cluster-20636.101222	66.37	75.85	112.01	38.67	35.12	40.34	1535.94	1830.98	2663.19	805.1	1037.2	1138.99	1.27038	1.10284e-06	0.000174957	up	K15502 serine/threonine-protein phosphatase 6 regulatory ankyrin repeat subunit A | (RefSeq) uncharacterized protein LOC113305916 (A)	PREDICTED: uncharacterized protein LOC105044832 [Elaeis guineensis]	--	SubName: Full=Uncharacterized protein {ECO:0000313|EMBL:KQL10352.1, ECO:0000313|EnsemblPlants:Si005740m};	FOG: Ankyrin repeat	GO:0016021,integral component of membrane	Domain of unknown function
Cluster-20636.153677	1.32	0.68	0.2	0	0	0	91.35	49.15	14.35	0	0	0	8.37029	1.11437e-06	0.000176397	up	--	PREDICTED: uncharacterized protein LOC103708581 isoform X2 [Phoenix dactylifera]	--	SubName: Full=uncharacterized protein LOC103708581 isoform X2 {ECO:0000313|RefSeq:XP_017698684.1};	--	--	ASCH domain
Cluster-20636.42952	1.29	3.2	20.09	0	0.16	0.16	49.48	128.39	790.99	0	7.77	7.64	6.32248	1.15645e-06	0.000182557	up	K00430 peroxidase [EC:1.11.1.7] | (RefSeq) peroxidase 64-like (A)	PREDICTED: peroxidase 64-like [Phoenix dactylifera]	RecName: Full=Peroxidase 64; Short=Atperox P64; EC=1.11.1.7; AltName: Full=ATP17a; AltName: Full=PRXR4; Flags: Precursor;	RecName: Full=Peroxidase {ECO:0000256|RuleBase:RU362060, ECO:0000256|SAAS:SAAS00709852}; EC=1.11.1.7 {ECO:0000256|RuleBase:RU362060, ECO:0000256|SAAS:SAAS00709852};	--	GO:0005576,extracellular region; GO:0009505,plant-type cell wall; GO:0009506,plasmodesma; GO:0020037,heme binding; GO:0046872,metal ion binding; GO:0004601,peroxidase activity; GO:0042744,hydrogen peroxide catabolic process; GO:0009664,plant-type cell wall organization; GO:0006979,response to oxidative stress	Peroxidase
Cluster-20636.59327	3.59	3.88	4.96	1.4	0.74	0.72	86.7	97.72	123	30.35	22.79	21.21	2.25857	1.15837e-06	0.000182557	up	K05277 leucoanthocyanidin dioxygenase [EC:1.14.11.19] | (RefSeq) leucoanthocyanidin dioxygenase-like (A)	PREDICTED: leucoanthocyanidin dioxygenase-like [Elaeis guineensis]	RecName: Full=Leucoanthocyanidin dioxygenase; Short=LDOX; Short=Leucocyanidin oxygenase; EC=1.14.11.19 {ECO:0000250|UniProtKB:Q96323}; AltName: Full=Anthocyanidin synthase; AltName: Full=Leucoanthocyanidin hydroxylase;	SubName: Full=leucoanthocyanidin dioxygenase-like {ECO:0000313|RefSeq:XP_008776918.1};	Iron/ascorbate family oxidoreductases	GO:0031418,L-ascorbic acid binding; GO:0050589,leucocyanidin oxygenase activity; GO:0046872,metal ion binding; GO:0009718,anthocyanin-containing compound biosynthetic process	non-haem dioxygenase in morphine synthesis N-terminal
Cluster-20636.156029	0	0	0	0.97	0.74	0.86	0	0	0	29.12	31.75	35.34	-7.20661	1.17468e-06	0.000184723	down	--	PREDICTED: uncharacterized protein LOC105048419 [Elaeis guineensis]	--	SubName: Full=uncharacterized protein LOC103723583 {ECO:0000313|RefSeq:XP_008812761.1, ECO:0000313|RefSeq:XP_008812762.1};	--	--	Protein of unknown function (DUF1639)
Cluster-20636.93563	0	0	0	0.92	0.88	0.65	0	0	0	29.43	40.05	28.43	-7.20843	1.2081e-06	0.000189564	down	K05282 gibberellin 20-oxidase [EC:1.14.11.12] | (RefSeq) gibberellin 20 oxidase 1-A (A)	PREDICTED: protein DMR6-LIKE OXYGENASE 2 [Elaeis guineensis]	RecName: Full=Protein DMR6-LIKE OXYGENASE 2 {ECO:0000303|PubMed:25376907}; EC=1.14.11.- {ECO:0000255|PROSITE-ProRule:PRU00805}; AltName: Full=2-oxoglutarate (2OG)-Fe(II) oxygenase-like protein DLO2 {ECO:0000303|PubMed:25376907}; AltName: Full=Salicylate 3-hydroxylase DLO2 {ECO:0000305}; Short=S3H DLO2 {ECO:0000305}; Short=SA 3-hydroxylase DLO2 {ECO:0000305}; Short=Salicylic acid 3-hydroxylase DLO…	SubName: Full=protein DMR6-LIKE OXYGENASE 2-like {ECO:0000313|RefSeq:XP_008792606.1};	Iron/ascorbate family oxidoreductases	GO:0051213,dioxygenase activity; GO:0046872,metal ion binding; GO:0002229,defense response to oomycetes; GO:0046244,salicylic acid catabolic process	2OG-Fe(II) oxygenase superfamily
Cluster-20636.162798	2.27	9.42	9.78	0.2	0.04	0.5	48	208	213	3.88	1	13	4.9381	1.24035e-06	0.0001942	up	K17479 glutaredoxin domain-containing cysteine-rich protein 1 | (RefSeq) uncharacterized protein At5g39865-like (A)	PREDICTED: uncharacterized protein At5g39865-like [Elaeis guineensis]	RecName: Full=Uncharacterized protein At5g39865;	SubName: Full=uncharacterized protein At5g39865-like {ECO:0000313|RefSeq:XP_008804950.1};	Glutaredoxin-related protein	GO:0005886,plasma membrane; GO:0009055,electron transfer activity; GO:0015035,protein disulfide oxidoreductase activity; GO:0045454,cell redox homeostasis	Glutaredoxin
Cluster-20636.114993	1.26	0.89	1.09	3.95	8.86	4	40.95	30.08	36.22	115.64	367.75	158.85	-2.25104	1.24721e-06	0.000194849	down	K08867 WNK lysine deficient protein kinase [EC:2.7.11.1] | (RefSeq) probable serine/threonine-protein kinase WNK5 (A)	PREDICTED: LOW QUALITY PROTEIN: probable serine/threonine-protein kinase WNK5 [Phoenix dactylifera]	RecName: Full=Probable serine/threonine-protein kinase WNK5; Short=AtWNK5; EC=2.7.11.1; AltName: Full=Protein kinase with no lysine 5;	SubName: Full=LOW QUALITY PROTEIN: probable serine/threonine-protein kinase WNK5 {ECO:0000313|RefSeq:XP_008798574.1};	Serine/threonine protein kinase	GO:0005829,cytosol; GO:0005524,ATP binding; GO:0043424,protein histidine kinase binding; GO:0004672,protein kinase activity; GO:0004674,protein serine/threonine kinase activity; GO:0035556,intracellular signal transduction; GO:0048573,photoperiodism, flowering; GO:0006468,protein phosphorylation	Oxidative-stress-responsive kinase 1 C-terminal domain
Cluster-20636.83236	3.61	1.86	2.79	16.42	23.19	10.09	30	16	24	122	245	101	-2.4537	1.25359e-06	0.000195228	down	K00279 cytokinin dehydrogenase [EC:1.5.99.12] | (RefSeq) cytokinin dehydrogenase 11-like (A)	PREDICTED: LOW QUALITY PROTEIN: cytokinin dehydrogenase 11-like [Elaeis guineensis]	RecName: Full=Cytokinin dehydrogenase 11; EC=1.5.99.12; AltName: Full=Cytokinin oxidase 11; Short=OsCKX11; Flags: Precursor;	SubName: Full=cytokinin dehydrogenase 11-like {ECO:0000313|RefSeq:XP_008784471.1};	Proteins containing the FAD binding domain	GO:0005615,extracellular space; GO:0019139,cytokinin dehydrogenase activity; GO:0050660,flavin adenine dinucleotide binding; GO:0016614,oxidoreductase activity, acting on CH-OH group of donors; GO:0009690,cytokinin metabolic process	FAD binding domain
Cluster-20636.102020	18.18	26.95	25.83	3.97	7.56	9.09	296	457	433	58	157	180	1.90736	1.25619e-06	0.000195228	up	K13648 alpha-1,4-galacturonosyltransferase [EC:2.4.1.43] | (RefSeq) probable galacturonosyltransferase 9 (A)	PREDICTED: probable galacturonosyltransferase 9 [Elaeis guineensis]	RecName: Full=Probable galacturonosyltransferase 9; EC=2.4.1.-;	RecName: Full=Hexosyltransferase {ECO:0000256|RuleBase:RU362027}; EC=2.4.1.- {ECO:0000256|RuleBase:RU362027};	--	GO:0005768,endosome; GO:0005794,Golgi apparatus; GO:0000139,Golgi membrane; GO:0016021,integral component of membrane; GO:0005802,trans-Golgi network; GO:0047262,polygalacturonate 4-alpha-galacturonosyltransferase activity; GO:0045489,pectin biosynthetic process	--
Cluster-20636.110476	49.24	92.9	41.42	19.18	18.69	22.05	1744.34	3436.45	1504.69	612.05	845.38	955.32	1.72819	1.25778e-06	0.000195228	up	K12309 beta-galactosidase [EC:3.2.1.23] | (RefSeq) BGAL2; beta-galactosidase 2 (A)	PREDICTED: beta-galactosidase isoform X2 [Elaeis guineensis]	RecName: Full=Beta-galactosidase; Short=Lactase; EC=3.2.1.23; Flags: Precursor;	RecName: Full=Beta-galactosidase {ECO:0000256|RuleBase:RU000675}; EC=3.2.1.23 {ECO:0000256|RuleBase:RU000675};	Beta-galactosidase	GO:0048046,apoplast; GO:0004565,beta-galactosidase activity; GO:0030246,carbohydrate binding; GO:0005975,carbohydrate metabolic process	Beta-galactosidase jelly roll domain
Cluster-20636.85019	0	0	0	0.77	0.11	0.25	0	0	0	127.41	24.9	54.88	-8.49702	1.26498e-06	0.000195921	down	K13091 RNA-binding protein 39 | (RefSeq) RNA-binding protein 39 (A)	PREDICTED: RNA-binding protein 39 [Elaeis guineensis]	RecName: Full=30S ribosomal protein 2, chloroplastic {ECO:0000303|PubMed:10874039}; AltName: Full=Chloroplastic small ribosomal subunit protein cS22 {ECO:0000303|PubMed:28007896}; AltName: Full=Plastid-specific 30S ribosomal protein 2; Short=PSRP-2; Flags: Precursor;	SubName: Full=RNA-binding protein 39-like {ECO:0000313|RefSeq:XP_008806138.1, ECO:0000313|RefSeq:XP_008806139.1};	Transcriptional coactivator CAPER (RRM superfamily)	GO:0009507,chloroplast; GO:0005840,ribosome; GO:0019843,rRNA binding	RNA recognition motif. (a.k.a. RRM, RBD, or RNP domain)
Cluster-20636.30781	10.9	11.41	9.22	24.67	20.48	27.53	256.78	280.28	223.06	522.83	615.59	791.12	-1.09618	1.27252e-06	0.000196578	down	K10712 cysteamine dioxygenase [EC:1.13.11.19] | (RefSeq) plant cysteine oxidase 2-like (A)	PREDICTED: plant cysteine oxidase 2-like [Elaeis guineensis]	RecName: Full=Plant cysteine oxidase 2 {ECO:0000303|PubMed:24599061}; EC=1.13.11.20;	SubName: Full=plant cysteine oxidase 2-like {ECO:0000313|RefSeq:XP_008775705.1};	Uncharacterized conserved protein	GO:0005829,cytosol; GO:0005634,nucleus; GO:0017172,cysteine dioxygenase activity; GO:0046872,metal ion binding; GO:0070483,detection of hypoxia; GO:0018171,peptidyl-cysteine oxidation; GO:0001666,response to hypoxia	PCO_ADO
Cluster-20636.100625	7.4	19.19	20.33	3.98	2.47	1.21	1268.22	3441.08	3564.64	616.33	541.47	255.51	2.72158	1.27469e-06	0.000196578	up	K00033 6-phosphogluconate dehydrogenase [EC:1.1.1.44 1.1.1.343] | (RefSeq) 6-phosphogluconate dehydrogenase, decarboxylating 1, chloroplastic-like (A)	PREDICTED: putative E3 ubiquitin-protein ligase LIN-2 isoform X3 [Elaeis guineensis]	RecName: Full=6-phosphogluconate dehydrogenase, decarboxylating 2, chloroplastic; EC=1.1.1.44;	SubName: Full=putative E3 ubiquitin-protein ligase LIN-1 {ECO:0000313|RefSeq:XP_008789861.2};	--	GO:0009507,chloroplast; GO:0009570,chloroplast stroma; GO:0005829,cytosol; GO:0005739,mitochondrion; GO:0009506,plasmodesma; GO:0009536,plastid; GO:0008114,phosphogluconate 2-dehydrogenase activity; GO:0004616,phosphogluconate dehydrogenase (decarboxylating) activity; GO:0019521,D-gluconate metabolic process; GO:0009051,pentose-phosphate shunt, oxidative branch; GO:0046686,response to cadmium ion…	V-ATPase subunit H
Cluster-20636.95191	574.72	598.29	689.81	161.46	257.69	344.27	11584	12572	14297	2926.64	6627.16	8458	1.40824	1.28012e-06	0.000196763	up	K02723 photosystem II PsbY protein | (RefSeq) photosystem II core complex proteins psbY, chloroplastic-like (A)	PREDICTED: photosystem II core complex proteins psbY, chloroplastic-like [Elaeis guineensis]	RecName: Full=Photosystem II core complex proteins psbY, chloroplastic; AltName: Full=L-arginine-metabolizing enzyme; Short=L-AME; Contains: RecName: Full=Photosystem II protein psbY-1, chloroplastic; AltName: Full=psbY-A1; Contains: RecName: Full=Photosystem II protein psbY-2, chloroplastic; AltName: Full=psbY-A2; Flags: Precursor;	SubName: Full=photosystem II core complex proteins psbY, chloroplastic {ECO:0000313|RefSeq:XP_008796872.1};	--	GO:0009535,chloroplast thylakoid membrane; GO:0016021,integral component of membrane; GO:0009523,photosystem II; GO:0030145,manganese ion binding; GO:0015979,photosynthesis	TMEM154 protein family
Cluster-20636.42216	2.71	5.48	15.78	0.83	0.41	0.61	73	154	436	20	14	20	3.81778	1.28136e-06	0.000196763	up	--	PREDICTED: uncharacterized protein LOC105057757 [Elaeis guineensis]	--	SubName: Full=uncharacterized protein LOC103700923 {ECO:0000313|RefSeq:XP_008781043.1};	--	--	--
Cluster-20636.67930	0.37	1.57	1.85	0	0	0	12.96	57.6	66.43	0	0	0	8.19756	1.29133e-06	0.000197871	up	K01191 alpha-mannosidase [EC:3.2.1.24] | (RefSeq) alpha-mannosidase At3g26720 (A)	PREDICTED: alpha-mannosidase At3g26720 [Elaeis guineensis]	RecName: Full=Alpha-mannosidase At3g26720 {ECO:0000305}; EC=3.2.1.24 {ECO:0000269|PubMed:16233119}; Flags: Precursor;	RecName: Full=Alpha-mannosidase {ECO:0000256|RuleBase:RU361199}; EC=3.2.1.- {ECO:0000256|RuleBase:RU361199};	Glycosyl hydrolase, family 38 - alpha-mannosidase	GO:0009505,plant-type cell wall; GO:0005774,vacuolar membrane; GO:0005773,vacuole; GO:0004559,alpha-mannosidase activity; GO:0030246,carbohydrate binding; GO:0046872,metal ion binding; GO:0006013,mannose metabolic process; GO:0006517,protein deglycosylation	Alpha mannosidase middle domain
Cluster-20636.34276	1.08	3.14	6.14	0.46	0.32	0.32	97.19	295.85	565.24	36.95	36.88	35.07	3.35593	1.29532e-06	0.00019806	up	K14411 RNA-binding protein Musashi | (RefSeq) protein gar2 (A)	PREDICTED: protein IQ-DOMAIN 32 [Elaeis guineensis]	RecName: Full=Protein IQ-DOMAIN 32;	SubName: Full=protein IQ-DOMAIN 32-like {ECO:0000313|RefSeq:XP_008791258.1, ECO:0000313|RefSeq:XP_008791259.1};	--	GO:0009941,chloroplast envelope; GO:0005829,cytosol; GO:0005875,microtubule associated complex; GO:0005634,nucleus; GO:0005886,plasma membrane; GO:0009737,response to abscisic acid	Protein of unknown function (DUF4005)
Cluster-20636.144885	4.96	22.32	30.97	2	1.86	2.58	132.54	622.32	849.56	48.11	63.41	84.06	3.30111	1.30206e-06	0.000198668	up	K09590 brassinosteroid-6-oxidase 1 [EC:1.14.-.-] | (RefSeq) cytochrome P450 85A1-like (A)	PREDICTED: cytochrome P450 85A1 isoform X2 [Elaeis guineensis]	RecName: Full=Cytochrome P450 85A1; EC=1.14.-.-; AltName: Full=C6-oxidase; AltName: Full=Dwarf protein; AltName: Full=OsDWARF;	SubName: Full=cytochrome P450 85A1-like {ECO:0000313|RefSeq:XP_008786029.1};	Cytochrome P450 CYP4/CYP19/CYP26 subfamilies	GO:0016021,integral component of membrane; GO:0020037,heme binding; GO:0005506,iron ion binding; GO:0004497,monooxygenase activity; GO:0016705,oxidoreductase activity, acting on paired donors, with incorporation or reduction of molecular oxygen; GO:0016132,brassinosteroid biosynthetic process; GO:0010268,brassinosteroid homeostasis; GO:0022900,electron transport chain; GO:0001578,microtubule bund…	Cytochrome P450
Cluster-20636.90939	43.68	39.06	52.85	25.06	16.85	20.47	1272.48	1187.89	1580.14	657.31	626.64	728.49	1.2266	1.32604e-06	0.000201816	up	K15032 mTERF domain-containing protein, mitochondrial | (RefSeq) transcription termination factor MTEF1, chloroplastic (A)	PREDICTED: transcription termination factor MTEF1, chloroplastic [Phoenix dactylifera]	RecName: Full=Transcription termination factor MTEF1, chloroplastic {ECO:0000305}; AltName: Full=Mitochondrial transcription termination factor 1 {ECO:0000303|PubMed:23087700}; AltName: Full=Protein EMBRYO DEFECTIVE 93 {ECO:0000305}; AltName: Full=Protein SINGLET OXYGEN-LINKED DEATH ACTIVATOR 10 {ECO:0000303|PubMed:19563435}; Flags: Precursor;	SubName: Full=transcription termination factor MTEF1, chloroplastic {ECO:0000313|RefSeq:XP_008784842.1};	Mitochondrial transcription termination factor, mTERF	GO:0009507,chloroplast; GO:0003690,double-stranded DNA binding; GO:0019843,rRNA binding; GO:0003727,single-stranded RNA binding; GO:0009658,chloroplast organization; GO:0006353,DNA-templated transcription, termination; GO:0009793,embryo development ending in seed dormancy; GO:0006355,regulation of transcription, DNA-templated; GO:0042255,ribosome assembly; GO:0008380,RNA splicing	mTERF
Cluster-20636.98592	10.46	29.81	27.95	5.55	5.96	3.39	470.32	1400.7	1288.06	224.84	342.35	186.81	2.31857	1.32831e-06	0.000201816	up	--	PREDICTED: putative E3 ubiquitin-protein ligase LIN-1 isoform X2 [Elaeis guineensis]	RecName: Full=Putative E3 ubiquitin-protein ligase LIN-2 {ECO:0000303|PubMed:19776163}; Short=LjLIN {ECO:0000303|PubMed:19776163}; EC=2.3.2.27 {ECO:0000303|PubMed:19776163}; AltName: Full=RING-type E3 ubiquitin transferase LIN-2 {ECO:0000305};	SubName: Full=putative E3 ubiquitin-protein ligase LIN-1 {ECO:0000313|RefSeq:XP_008789861.2};	--	GO:0004842,ubiquitin-protein transferase activity; GO:0009877,nodulation	V-ATPase subunit H
Cluster-20636.119712	0.56	0.31	0.48	0.01	0	0	41.15	23.93	36.11	0.66	0	0	6.80128	1.33135e-06	0.000201851	up	--	PREDICTED: cell wall integrity protein scw1 [Phoenix dactylifera]	--	SubName: Full=cell wall integrity protein scw1 {ECO:0000313|RefSeq:XP_008782084.1};	RNA binding protein (contains RRM repeats)	--	RNA recognition motif. (a.k.a. RRM, RBD, or RNP domain)
Cluster-20636.85288	15.56	17.95	15.33	9.48	6.95	7.1	380.69	457.91	385.01	208.66	216.97	211.98	1.16657	1.33473e-06	0.000201938	up	K04733 interleukin-1 receptor-associated kinase 4 [EC:2.7.11.1] | (RefSeq) leucine-rich repeat receptor-like serine/threonine-protein kinase BAM1 (A)	PREDICTED: leucine-rich repeat receptor-like serine/threonine-protein kinase BAM1 [Elaeis guineensis]	RecName: Full=Leucine-rich repeat receptor-like serine/threonine-protein kinase BAM1; EC=2.7.11.1; AltName: Full=Protein BARELY ANY MERISTEM 1; Flags: Precursor;	SubName: Full=leucine-rich repeat receptor-like serine/threonine-protein kinase BAM1 {ECO:0000313|RefSeq:XP_008787754.1};	--	GO:0016021,integral component of membrane; GO:0005886,plasma membrane; GO:0005524,ATP binding; GO:0043621,protein self-association; GO:0004674,protein serine/threonine kinase activity; GO:0033612,receptor serine/threonine kinase binding; GO:0030154,cell differentiation; GO:0048437,floral organ development; GO:0048229,gametophyte development; GO:0010075,regulation of meristem growth	Phosphotransferase enzyme family
Cluster-20636.98832	49.02	80.51	101.26	17.45	24.56	32.05	1671	2865.52	3539.97	535.81	1069.04	1335.79	1.75881	1.3519e-06	0.000204105	up	K08200 MFS transporter, OCT family, solute carrier family 22 (organic cation transporter), member 3 | (RefSeq) organic cation/carnitine transporter 2-like (A)	PREDICTED: organic cation/carnitine transporter 2-like [Elaeis guineensis]	RecName: Full=Organic cation/carnitine transporter 2; Short=AtOCT2;	SubName: Full=organic cation/carnitine transporter 2-like {ECO:0000313|RefSeq:XP_008813564.1};	Synaptic vesicle transporter SVOP and related transporters (major facilitator superfamily)	GO:0016021,integral component of membrane; GO:0009705,plant-type vacuole membrane; GO:0005524,ATP binding; GO:0008514,organic anion transmembrane transporter activity	Major Facilitator Superfamily
Cluster-20636.93182	0.33	0.42	0.88	2.32	6.08	5.44	15.39	20.37	42.51	98.3	364.74	312.86	-2.96371	1.35596e-06	0.00020429	down	K09667 protein O-GlcNAc transferase [EC:2.4.1.255] | (RefSeq) probable UDP-N-acetylglucosamine--peptide N-acetylglucosaminyltransferase SEC (A)	PREDICTED: probable UDP-N-acetylglucosamine--peptide N-acetylglucosaminyltransferase SEC isoform X1 [Phoenix dactylifera]	RecName: Full=Probable UDP-N-acetylglucosamine--peptide N-acetylglucosaminyltransferase SEC; EC=2.4.1.255 {ECO:0000269|PubMed:12136030}; AltName: Full=Protein SECRET AGENT;	SubName: Full=probable UDP-N-acetylglucosamine--peptide N-acetylglucosaminyltransferase SEC isoform X1 {ECO:0000313|RefSeq:XP_008777511.1, ECO:0000313|RefSeq:XP_008777512.1, ECO:0000313|RefSeq:XP_017696158.1};	O-linked N-acetylglucosamine transferase OGT	GO:0016757,transferase activity, transferring glycosyl groups; GO:0007275,multicellular organism development; GO:0006493,protein O-linked glycosylation	Anaphase-promoting complex, cyclosome, subunit 3
Cluster-20636.25722	0.03	0	0.03	0.51	0.64	0.58	1.64	0	2.2	28.32	50.57	44.23	-4.65548	1.36754e-06	0.000205603	down	K08819 cyclin-dependent kinase 12/13 [EC:2.7.11.22 2.7.11.23] | (RefSeq) probable serine/threonine-protein kinase At1g54610 (A)	PREDICTED: probable serine/threonine-protein kinase At1g54610 isoform X1 [Phoenix dactylifera]	RecName: Full=Probable serine/threonine-protein kinase At1g54610; EC=2.7.11.1;	SubName: Full=probable serine/threonine-protein kinase At1g54610 isoform X1 {ECO:0000313|RefSeq:XP_017698542.1};	Cdc2-related protein kinase	GO:0005634,nucleus; GO:0005524,ATP binding; GO:0004693,cyclin-dependent protein serine/threonine kinase activity; GO:0006468,protein phosphorylation	Protein kinase domain
Cluster-20636.94761	0	0	0	0.6	0.32	1.02	0	0	0	33.74	25.64	78.19	-7.72467	1.40506e-06	0.000210803	down	K03100 signal peptidase I [EC:3.4.21.89] | (RefSeq) chloroplast processing peptidase-like (A)	PREDICTED: chloroplast processing peptidase-like [Elaeis guineensis]	RecName: Full=Thylakoidal processing peptidase 1, chloroplastic; EC=3.4.21.89; AltName: Full=Signal peptidase I-1; Flags: Precursor;	SubName: Full=probable thylakoidal processing peptidase 2, chloroplastic {ECO:0000313|RefSeq:XP_008813220.1, ECO:0000313|RefSeq:XP_008813221.1};	Mitochondrial inner membrane protease, subunit IMP1	GO:0009534,chloroplast thylakoid; GO:0009535,chloroplast thylakoid membrane; GO:0016021,integral component of membrane; GO:0004175,endopeptidase activity; GO:0008236,serine-type peptidase activity; GO:0006465,signal peptide processing	Peptidase S24-like
Cluster-20636.125206	1.97	17.9	10.82	1.01	0.57	0.46	67.05	636.97	378.19	31	24.69	19.21	4.0285	1.41325e-06	0.00021159	up	K09527 DnaJ homolog subfamily C member 7 | (RefSeq) inactive TPR repeat-containing thioredoxin TTL3-like (A)	PREDICTED: TPR repeat-containing thioredoxin TTL1-like [Elaeis guineensis]	RecName: Full=TPR repeat-containing thioredoxin TTL1; AltName: Full=Tetratricopeptide repeat thioredoxin-like 1;	SubName: Full=TPR repeat-containing thioredoxin TTL1-like {ECO:0000313|RefSeq:XP_008783888.1};	FOG: TPR repeat	GO:0005623,cell; GO:0009738,abscisic acid-activated signaling pathway; GO:0045454,cell redox homeostasis; GO:0009789,positive regulation of abscisic acid-activated signaling pathway; GO:0009737,response to abscisic acid; GO:0006970,response to osmotic stress; GO:0009651,response to salt stress	Domain of Unknown Function (DUF3856)
Cluster-20636.147324	8.49	21.31	37.74	3.31	1.09	2.34	140	365.84	640.61	49	23	47	3.43383	1.43674e-06	0.00021466	up	K07375 tubulin beta | (RefSeq) tubulin beta-5 chain (A)	PREDICTED: tubulin beta-5 chain [Elaeis guineensis]	RecName: Full=Tubulin beta-6 chain; AltName: Full=Beta-6-tubulin;	RecName: Full=Tubulin beta chain {ECO:0000256|RuleBase:RU000352};	Beta tubulin	GO:0005737,cytoplasm; GO:0005874,microtubule; GO:0005525,GTP binding; GO:0003924,GTPase activity; GO:0005200,structural constituent of cytoskeleton; GO:0007017,microtubule-based process	Misato Segment II tubulin-like domain
Cluster-20636.65522	0	0	0	0.21	0.3	0.17	0	0	0.11	24.53	49.74	26.95	-7.24229	1.44799e-06	0.000215892	down	--	PREDICTED: probable plastid-lipid-associated protein 13, chloroplastic [Elaeis guineensis]	RecName: Full=Probable plastid-lipid-associated protein 9, chloroplastic; AltName: Full=Fibrillin-7a; Short=AtPGL34; Flags: Precursor;	SubName: Full=probable plastid-lipid-associated protein 13, chloroplastic isoform X1 {ECO:0000313|RefSeq:XP_008782850.1};	--	GO:0009507,chloroplast; GO:0009535,chloroplast thylakoid membrane; GO:0010287,plastoglobule; GO:0009579,thylakoid; GO:0031977,thylakoid lumen	--
Cluster-20636.42270	1.27	9.53	20.34	0.24	0.03	0.39	29	227	477	5	1	11	5.63728	1.45247e-06	0.000216111	up	K10406 kinesin family member C2/C3 | (RefSeq) kinesin heavy chain, putative (A)	PREDICTED: uncharacterized protein LOC103709963 [Phoenix dactylifera]	--	SubName: Full=uncharacterized protein LOC103709963 {ECO:0000313|RefSeq:XP_008793736.1}; SubName: Full=uncharacterized protein LOC103717555 {ECO:0000313|RefSeq:XP_008804211.1};	--	--	Plant protein of unknown function (DUF868)
Cluster-20636.171901	0.39	5.92	14.44	0	0	0.07	11.78	187.95	450.47	0	0	2.68	8.0623	1.46445e-06	0.000217158	up	K13680 beta-mannan synthase [EC:2.4.1.32] | (RefSeq) glucomannan 4-beta-mannosyltransferase 1-like (A)	PREDICTED: glucomannan 4-beta-mannosyltransferase 1-like isoform X1 [Phoenix dactylifera]	RecName: Full=Probable mannan synthase 9; EC=2.4.1.-; AltName: Full=Cellulose synthase-like protein A9; AltName: Full=OsCslA9;	SubName: Full=glucomannan 4-beta-mannosyltransferase 1-like isoform X1 {ECO:0000313|RefSeq:XP_008783951.2};	--	GO:0000139,Golgi membrane; GO:0016021,integral component of membrane; GO:0016757,transferase activity, transferring glycosyl groups; GO:0071555,cell wall organization	Glycosyl transferase family 2
Cluster-20636.121686	0	0	0	0.51	0.58	0.31	0	0	0	30.14	48.01	24.93	-7.28335	1.46555e-06	0.000217158	down	K11138 telomere-associated protein RIF1 | (RefSeq) uncharacterized LOC105033573 (A)	PREDICTED: uncharacterized protein LOC105033573 [Elaeis guineensis]	--	SubName: Full=uncharacterized protein LOC103719546 {ECO:0000313|RefSeq:XP_017701307.1};	--	--	Rap1-interacting factor 1 N terminal
Cluster-20636.115757	0	0	0	0.4	0.56	0.38	0	0	0	22.87	45.38	29.22	-7.1698	1.47477e-06	0.000218074	down	K22531 ATPase family AAA domain-containing protein 2 [EC:3.6.1.-] | (RefSeq) ATPase family AAA domain-containing protein At1g05910 (A)	PREDICTED: ATPase family AAA domain-containing protein At1g05910 [Elaeis guineensis]	RecName: Full=ATPase family AAA domain-containing protein At1g05910;	SubName: Full=LOW QUALITY PROTEIN: ATPase family AAA domain-containing protein At1g05910-like {ECO:0000313|RefSeq:XP_017698471.1};	AAA+-type ATPase containing the bromodomain	GO:0005634,nucleus; GO:0005524,ATP binding; GO:0016887,ATPase activity; GO:0003682,chromatin binding; GO:0042393,histone binding; GO:0080111,DNA demethylation; GO:0031936,negative regulation of chromatin silencing; GO:0045944,positive regulation of transcription by RNA polymerase II	AAA domain
Cluster-20636.66023	9.07	15.84	18.14	5.5	4.14	4.76	463.46	845.51	949.55	253.28	270.55	297.64	1.68942	1.50082e-06	0.000221472	up	K10767 mRNA N6-methyladenine demethylase [EC:1.14.11.53] | (RefSeq) uncharacterized LOC109173509 (A)	PREDICTED: uncharacterized protein LOC103713273 [Phoenix dactylifera]	--	SubName: Full=uncharacterized protein LOC103713273 {ECO:0000313|RefSeq:XP_008798368.1};	Uncharacterized conserved protein	--	--
Cluster-20636.102144	4.99	5.06	3.55	10.17	11.31	10.92	99.68	105.36	73.04	182.89	288.33	266.09	-1.1363	1.5168e-06	0.000223371	down	K11251 histone H2A | (RefSeq) probable histone H2A variant 3 (A)	probable histone H2A variant 3 [Ananas comosus]	RecName: Full=Probable histone H2A variant 3;	RecName: Full=Histone H2A {ECO:0000256|RuleBase:RU003767};	Histone 2A	GO:0000790,nuclear chromatin; GO:0000786,nucleosome; GO:0003677,DNA binding; GO:0046982,protein heterodimerization activity; GO:0006342,chromatin silencing	Histone-like transcription factor (CBF/NF-Y) and archaeal histone
Cluster-20636.147353	11.04	17.34	17.28	3.96	3.57	6.34	288	472	463	93	119	202	1.82866	1.54338e-06	0.00022682	up	K09286 EREBP-like factor | (RefSeq) ethylene-responsive transcription factor 1-like (A)	PREDICTED: ethylene-responsive transcription factor 1-like [Elaeis guineensis]	RecName: Full=Ethylene-responsive transcription factor 1; AltName: Full=Ethylene-responsive element-binding factor 1; Short=EREBP-1; Short=OsEREBP1;	SubName: Full=ethylene-responsive transcription factor 1-like {ECO:0000313|RefSeq:XP_008783109.1};	--	GO:0005634,nucleus; GO:0003677,DNA binding; GO:0003700,DNA-binding transcription factor activity; GO:0006952,defense response; GO:0006351,transcription, DNA-templated	AP2 domain
Cluster-20636.65328	13.85	30.65	50.67	2.59	0.12	1.12	513.83	1187.73	1927.72	86.67	5.46	50.62	4.71426	1.57996e-06	0.000231722	up	--	PREDICTED: rapid alkalinization factor-like [Musa acuminata subsp. malaccensis]	--	SubName: Full=Protein RALF-like 33 {ECO:0000313|EMBL:PKU66629.1};	--	--	Rapid ALkalinization Factor (RALF)
Cluster-20636.50057	8.11	64.85	302.68	1.05	0	0	9	72	364	1	0	0	8.9417	1.59556e-06	0.000233533	up	K20628 expansin | (RefSeq) expansin-A10 (A)	PREDICTED: expansin-A10 [Elaeis guineensis]	RecName: Full=Expansin-A5; Short=AtEXPA5; AltName: Full=Alpha-expansin-5; Short=At-EXP5; Short=AtEx5; AltName: Full=Ath-ExpAlpha-1.4; Flags: Precursor;	SubName: Full=expansin-A15-like {ECO:0000313|RefSeq:XP_008797331.1};	--	GO:0005618,cell wall; GO:0005576,extracellular region; GO:0016020,membrane; GO:0009664,plant-type cell wall organization; GO:0080022,primary root development; GO:0009826,unidimensional cell growth	Pollen allergen
Cluster-20636.82257	0	0	0	0.35	0.37	0.68	0	0	0	21.91	32.81	57.97	-7.39428	1.65585e-06	0.000241864	down	K14857 AdoMet-dependent rRNA methyltransferase SPB1 [EC:2.1.1.-] | (RefSeq) putative rRNA methyltransferase (A)	PREDICTED: uncharacterized protein LOC103699749, partial [Phoenix dactylifera]	--	SubName: Full=uncharacterized protein LOC103699749 {ECO:0000313|RefSeq:XP_008779976.1};	FOG: Reverse transcriptase	--	--
Cluster-20636.115713	0	0	0	1.06	1.85	0.74	0	0	0	26.65	66.22	25.19	-7.43316	1.6786e-06	0.00024469	down	K18587 ubiquinone biosynthesis protein COQ9 | (RefSeq) ubiquinone biosynthesis protein COQ9-B, mitochondrial (A)	PREDICTED: ubiquinone biosynthesis protein COQ9-B, mitochondrial [Elaeis guineensis]	--	SubName: Full=ubiquinone biosynthesis protein COQ9-B, mitochondrial {ECO:0000313|RefSeq:XP_008802487.1};	Uncharacterized conserved protein	--	COQ9
Cluster-20636.79522	11.46	11.18	9.49	4.92	5.18	5.7	147.91	150.11	126.4	57	85.16	89.26	1.14436	1.71428e-06	0.000249386	up	K08678 UDP-glucuronate decarboxylase [EC:4.1.1.35] | (RefSeq) UDP-glucuronic acid decarboxylase 6 (A)	PREDICTED: UDP-glucuronic acid decarboxylase 6 [Phoenix dactylifera]	RecName: Full=UDP-glucuronic acid decarboxylase 6; EC=4.1.1.35; AltName: Full=UDP-XYL synthase 6; AltName: Full=UDP-glucuronate decarboxylase 6; Short=UGD; Short=UXS-6;	SubName: Full=UDP-glucuronic acid decarboxylase 6 {ECO:0000313|RefSeq:XP_008776577.1};	dTDP-glucose 4-6-dehydratase/UDP-glucuronic acid decarboxylase	GO:0005737,cytoplasm; GO:0005886,plasma membrane; GO:0070403,NAD+ binding; GO:0048040,UDP-glucuronate decarboxylase activity; GO:0042732,D-xylose metabolic process; GO:0033320,UDP-D-xylose biosynthetic process	Male sterility protein
Cluster-20636.157483	0.51	1.2	1.89	0	0	0	15.03	37.12	57.26	0	0	0	7.86992	1.76233e-06	0.000255858	up	K08857 NIMA (never in mitosis gene a)-related kinase 1/4/5 [EC:2.7.11.1] | (RefSeq) serine/threonine-protein kinase Nek2 (A)	PREDICTED: serine/threonine-protein kinase Nek2 [Elaeis guineensis]	RecName: Full=Serine/threonine-protein kinase Nek2 {ECO:0000305}; EC=2.7.11.1 {ECO:0000305}; AltName: Full=NimA-related protein kinase 2 {ECO:0000303|PubMed:17886359}; AltName: Full=OsNek2 {ECO:0000303|PubMed:17886359};	SubName: Full=serine/threonine-protein kinase Nek2 isoform X2 {ECO:0000313|RefSeq:XP_008786044.1};	Serine/threonine protein kinase	GO:0005524,ATP binding; GO:0004674,protein serine/threonine kinase activity	--
Cluster-20636.90874	387.23	464.45	452.05	284.06	287.14	324.08	2481.93	3079.44	3021.53	1625.39	2338.76	2491.1	0.675504	1.77999e-06	0.000257901	false	K02693 photosystem I subunit IV | (RefSeq) photosystem I reaction center subunit IV B, chloroplastic (A)	PREDICTED: photosystem I reaction center subunit IV B, chloroplastic [Elaeis guineensis]	RecName: Full=Photosystem I reaction center subunit IV, chloroplastic; Short=PSI-E; AltName: Full=Photosystem I 10.8 kDa polypeptide; Flags: Precursor;	SubName: Full=photosystem I reaction center subunit IV, chloroplastic-like {ECO:0000313|RefSeq:XP_008777022.1};	--	GO:0009535,chloroplast thylakoid membrane; GO:0009538,photosystem I reaction center; GO:0015979,photosynthesis	Photosystem I reaction centre subunit IV / PsaE
Cluster-20636.142074	3.72	3.32	3.27	6.29	9.17	8.85	117.5	109.52	105.96	179.09	370.29	342	-1.11812	1.80681e-06	0.000261261	down	K18584 actin-related protein 3 | (RefSeq) actin-related protein 3 (A)	PREDICTED: actin-related protein 3 [Elaeis guineensis]	RecName: Full=Actin-related protein 3;	SubName: Full=actin-related protein 3-like {ECO:0000313|RefSeq:XP_008799925.1};	Actin-related protein Arp2/3 complex, subunit Arp3	GO:0005885,Arp2/3 protein complex; GO:0005737,cytoplasm; GO:0003779,actin binding; GO:0005524,ATP binding; GO:0034314,Arp2/3 complex-mediated actin nucleation; GO:0007275,multicellular organism development	Cell division protein FtsA
Cluster-20636.72208	6.7	6.99	5.97	14.66	13.35	12.73	133.96	145.71	122.9	263.69	340.85	310.38	-0.933091	1.8362e-06	0.000264976	false	K17604 zinc finger SWIM domain-containing protein 3 | (RefSeq) protein FAR1-RELATED SEQUENCE 5-like (A)	PREDICTED: nicotinamidase 2-like [Elaeis guineensis]	RecName: Full=Nicotinamidase 2 {ECO:0000305}; Short=AtNIC2 {ECO:0000303|PubMed:17587307}; EC=3.5.1.19 {ECO:0000269|PubMed:17587307}; AltName: Full=Nicotinamide deamidase 2;	SubName: Full=nicotinamidase 2-like {ECO:0000313|RefSeq:XP_008777423.1};	--	GO:0008936,nicotinamidase activity; GO:0019674,NAD metabolic process; GO:0019363,pyridine nucleotide biosynthetic process	Isochorismatase family
Cluster-20636.164033	13.46	20.35	17.86	8.98	8.3	9.28	898.16	1418.83	1219.19	539.87	707.7	758.52	1.07024	1.84907e-06	0.000266299	up	--	PREDICTED: uncharacterized protein LOC103702930 [Phoenix dactylifera]	--	SubName: Full=uncharacterized protein LOC103702930 {ECO:0000313|RefSeq:XP_008783793.1};	--	--	DIL domain
Cluster-20636.97321	2223.97	2670.41	3251.02	1404.24	1166.93	1600.88	16811	20916.7	25547.3	9491.24	11219.4	14565.1	1.092	1.88971e-06	0.000271444	up	K08910 light-harvesting complex I chlorophyll a/b binding protein 4 | (RefSeq) CAB11; chlorophyll a-b binding protein 4, chloroplastic (A)	PREDICTED: chlorophyll a-b binding protein 4, chloroplastic [Theobroma cacao]	RecName: Full=Chlorophyll a-b binding protein 4, chloroplastic {ECO:0000303|PubMed:10366881}; AltName: Full=LHCI type III CAB-4; Flags: Precursor;	RecName: Full=Chlorophyll a-b binding protein, chloroplastic {ECO:0000256|RuleBase:RU363080};	--	GO:0009507,chloroplast; GO:0009941,chloroplast envelope; GO:0009534,chloroplast thylakoid; GO:0009535,chloroplast thylakoid membrane; GO:0016021,integral component of membrane; GO:0016020,membrane; GO:0009522,photosystem I; GO:0010287,plastoglobule; GO:0009579,thylakoid; GO:0016168,chlorophyll binding; GO:0046872,metal ion binding; GO:0031409,pigment binding; GO:0019904,protein domain specific bi…	Chlorophyll A-B binding protein
Cluster-20636.81624	0.64	0.54	0.42	0.08	0.09	0.07	42.75	37.42	28.75	4.73	7.77	6.11	2.78978	1.89235e-06	0.000271444	up	K13420 LRR receptor-like serine/threonine-protein kinase FLS2 [EC:2.7.11.1] | (RefSeq) putative receptor-like protein kinase At3g47110 (A)	PREDICTED: putative leucine-rich repeat receptor-like serine/threonine-protein kinase At2g24130 isoform X2 [Elaeis guineensis]	RecName: Full=Putative leucine-rich repeat receptor-like serine/threonine-protein kinase At2g24130; EC=2.7.11.1; Flags: Precursor;	SubName: Full=putative leucine-rich repeat receptor-like serine/threonine-protein kinase At2g24130 isoform X1 {ECO:0000313|RefSeq:XP_008790141.1};	--	GO:0016021,integral component of membrane; GO:0005886,plasma membrane; GO:0005524,ATP binding; GO:0004674,protein serine/threonine kinase activity	Phosphotransferase enzyme family
Cluster-20636.34677	1.24	0.79	1.32	0	0	0	27.91	18.48	30.42	0	0	0	7.35275	1.96932e-06	0.000281923	up	K04077 chaperonin GroEL | (RefSeq) chaperonin 60 subunit beta 2, chloroplastic (A)	PREDICTED: chaperonin 60 subunit alpha 2, chloroplastic-like isoform X3 [Elaeis guineensis]	RecName: Full=Chaperonin 60 subunit alpha 2, chloroplastic; Short=CPN-60 alpha 2; AltName: Full=Protein EMBRYO DEFECTIVE 3007; Flags: Precursor;	SubName: Full=ruBisCO large subunit-binding protein subunit alpha-like isoform X1 {ECO:0000313|RefSeq:XP_008798228.1};	Mitochondrial chaperonin, Cpn60/Hsp60p	GO:0009507,chloroplast; GO:0005829,cytosol; GO:0005739,mitochondrion; GO:0005524,ATP binding; GO:0044183,protein binding involved in protein folding; GO:0051082,unfolded protein binding; GO:0006458,'de novo' protein folding; GO:0061077,chaperone-mediated protein folding; GO:0007005,mitochondrion organization; GO:0042026,protein refolding	TCP-1/cpn60 chaperonin family
Cluster-20636.53934	3.44	14.58	16.22	0.55	0.1	0	28	123	137	4	1	0	5.94089	1.9881e-06	0.000284045	up	--	PREDICTED: classical arabinogalactan protein 26 [Elaeis guineensis]	--	--	--	--	--
Cluster-20636.48819	1.01	0.41	0.89	0	0	0	37.48	15.95	33.91	0	0	0	7.54922	2.00722e-06	0.000286209	up	K04733 interleukin-1 receptor-associated kinase 4 [EC:2.7.11.1] | (RefSeq) probable serine/threonine-protein kinase At1g01540 (A)	PREDICTED: probable serine/threonine-protein kinase At1g01540 [Elaeis guineensis]	RecName: Full=Probable serine/threonine-protein kinase At1g01540; EC=2.7.11.1;	SubName: Full=probable serine/threonine-protein kinase At1g01540 {ECO:0000313|RefSeq:XP_008784184.1, ECO:0000313|RefSeq:XP_008784185.1};	Serine/threonine protein kinase	GO:0016021,integral component of membrane; GO:0005886,plasma membrane; GO:0005524,ATP binding; GO:0004674,protein serine/threonine kinase activity; GO:0004675,transmembrane receptor protein serine/threonine kinase activity; GO:0007166,cell surface receptor signaling pathway; GO:0046777,protein autophosphorylation; GO:0006468,protein phosphorylation	Protein tyrosine kinase
Cluster-20636.117805	10.47	11.85	13.6	5.97	7.75	7.41	549.73	650.34	731.67	282.82	519.81	476.41	0.881153	2.09787e-06	0.000298541	false	K04733 interleukin-1 receptor-associated kinase 4 [EC:2.7.11.1] | (RefSeq) protein STRUBBELIG-RECEPTOR FAMILY 8-like (A)	PREDICTED: protein STRUBBELIG-RECEPTOR FAMILY 8-like [Elaeis guineensis]	RecName: Full=Protein STRUBBELIG-RECEPTOR FAMILY 8; AltName: Full=Leucine-rich repeat receptor kinase-like protein SRF8; Flags: Precursor;	SubName: Full=protein STRUBBELIG-RECEPTOR FAMILY 8-like isoform X1 {ECO:0000313|RefSeq:XP_008799289.1};	Serine/threonine protein kinase	GO:0016021,integral component of membrane; GO:0005886,plasma membrane; GO:0005524,ATP binding; GO:0004675,transmembrane receptor protein serine/threonine kinase activity; GO:0007166,cell surface receptor signaling pathway; GO:0006468,protein phosphorylation	Leucine Rich repeat
Cluster-20636.142202	1.01	1.72	1.58	0	0.11	0.14	30.39	54.08	48.73	0	4.16	5.01	4.22226	2.11553e-06	0.00030046	up	K19891 glucan endo-1,3-beta-glucosidase 1/2/3 [EC:3.2.1.39] | (RefSeq) glucan endo-1,3-beta-glucosidase 3-like (A)	PREDICTED: glucan endo-1,3-beta-glucosidase 11-like [Elaeis guineensis]	RecName: Full=Glucan endo-1,3-beta-glucosidase 11; EC=3.2.1.39; AltName: Full=(1->3)-beta-glucan endohydrolase 11; Short=(1->3)-beta-glucanase 11; AltName: Full=Beta-1,3-endoglucanase 11; Short=Beta-1,3-glucanase 11; Flags: Precursor;	SubName: Full=glucan endo-1,3-beta-glucosidase 11 {ECO:0000313|RefSeq:XP_008775290.1};	--	GO:0031225,anchored component of membrane; GO:0046658,anchored component of plasma membrane; GO:0005576,extracellular region; GO:0009505,plant-type cell wall; GO:0005886,plasma membrane; GO:0042973,glucan endo-1,3-beta-D-glucosidase activity; GO:0030247,polysaccharide binding; GO:0005975,carbohydrate metabolic process; GO:0007154,cell communication; GO:0071555,cell wall organization; GO:0006952,d…	Glycosyl hydrolases family 17
Cluster-20636.17646	2.13	5.07	4.61	0.85	0.34	0.61	88.9	220.69	196.69	32	18	30.95	2.82695	2.12448e-06	0.000301135	up	K15920 xylan 1,4-beta-xylosidase [EC:3.2.1.37] | (RefSeq) probable beta-D-xylosidase 2 (A)	PREDICTED: probable beta-D-xylosidase 2 [Elaeis guineensis]	RecName: Full=Beta-D-xylosidase 1; Short=AtBXL1; EC=3.2.1.-; AltName: Full=Alpha-L-arabinofuranosidase; EC=3.2.1.55; Flags: Precursor;	SubName: Full=beta-D-xylosidase 1-like {ECO:0000313|RefSeq:XP_008808663.1};	--	GO:0048046,apoplast; GO:0009505,plant-type cell wall; GO:0005578,NA; GO:0046556,alpha-L-arabinofuranosidase activity; GO:0005975,carbohydrate metabolic process; GO:0010214,seed coat development	Fibronectin type III-like domain
Cluster-20636.100518	6.42	6.31	5.6	9.34	11.32	9.22	537.02	552.06	479.25	704.73	1209.62	945.98	-0.591332	2.15058e-06	0.000304236	false	K09775 uncharacterized protein | (RefSeq) hypothetical protein (A)	PREDICTED: uncharacterized protein LOC103714204 [Phoenix dactylifera]	--	SubName: Full=uncharacterized protein LOC103714204 {ECO:0000313|RefSeq:XP_008799605.1, ECO:0000313|RefSeq:XP_008799607.1, ECO:0000313|RefSeq:XP_008799608.1};	--	--	PAP2 superfamily
Cluster-20636.37364	1.07	0.96	1.7	0	0	0	21.56	20.09	35.29	0	0	0	7.37084	2.17689e-06	0.000307019	up	K20858 calcium uniporter protein, mitochondrial | (RefSeq) calcium uniporter protein 2, mitochondrial (A)	PREDICTED: calcium uniporter protein 2, mitochondrial [Elaeis guineensis]	RecName: Full=Calcium uniporter protein 2, mitochondrial; Flags: Precursor;	SubName: Full=calcium uniporter protein 2, mitochondrial {ECO:0000313|RefSeq:XP_008790238.1};	Uncharacterized conserved protein	GO:0016021,integral component of membrane; GO:0005743,mitochondrial inner membrane; GO:0005262,calcium channel activity; GO:0015292,uniporter activity	Mitochondrial calcium uniporter
Cluster-20636.139795	17.55	33.52	42.47	10.29	10.43	9.22	549.92	1096.62	1365.55	290.41	417.3	353.22	1.76464	2.17881e-06	0.000307019	up	K16573 gamma-tubulin complex component 6 | (RefSeq) uncharacterized LOC103722329 (A)	PREDICTED: protein trichome birefringence-like 33 isoform X1 [Phoenix dactylifera]	RecName: Full=Protein trichome birefringence-like 33;	SubName: Full=protein trichome birefringence-like 33 isoform X1 {ECO:0000313|RefSeq:XP_008804137.1};	--	GO:0005794,Golgi apparatus; GO:0016021,integral component of membrane; GO:1990538,xylan O-acetyltransferase activity; GO:0009834,plant-type secondary cell wall biogenesis; GO:1990937,xylan acetylation	PMR5 N terminal Domain
Cluster-20636.97660	22.12	22.4	28.2	9.22	6.87	11.79	369.87	390.28	485.6	138.53	146.64	239.92	1.49187	2.1917e-06	0.000308232	up	--	--	--	--	--	--	--
Cluster-20636.81706	15.64	16.41	14.41	23.68	25.12	24.16	441.52	483.5	417.48	601.73	905.22	833.01	-0.535082	2.23679e-06	0.000313959	false	K04733 interleukin-1 receptor-associated kinase 4 [EC:2.7.11.1] | (RefSeq) probable leucine-rich repeat receptor-like protein kinase At5g49770 (A)	PREDICTED: probable leucine-rich repeat receptor-like protein kinase At5g49770 [Phoenix dactylifera]	RecName: Full=Probable leucine-rich repeat receptor-like protein kinase At5g49770; EC=2.7.11.1; Flags: Precursor;	SubName: Full=probable leucine-rich repeat receptor-like protein kinase At5g49770 {ECO:0000313|RefSeq:XP_008782792.1};	--	GO:0016021,integral component of membrane; GO:0005524,ATP binding; GO:0004674,protein serine/threonine kinase activity	Protein kinase domain
Cluster-20636.66558	103.63	477.39	2031.1	12.6	0.99	16.73	2184.78	10494.9	44021.1	238.96	26.53	429.97	6.52067	2.2623e-06	0.000316582	up	K20628 expansin | (RefSeq) expansin-B5 (A)	PREDICTED: expansin-B5 [Elaeis guineensis]	RecName: Full=Expansin-B18; AltName: Full=Beta-expansin-18; AltName: Full=OsEXPB18; AltName: Full=OsaEXPb1.15; Flags: Precursor;	SubName: Full=expansin-B18-like {ECO:0000313|RefSeq:XP_008803824.1};	--	GO:0005618,cell wall; GO:0005576,extracellular region; GO:0016020,membrane; GO:0071555,cell wall organization; GO:0019953,sexual reproduction	Lytic transglycolase
Cluster-20636.108590	0.76	0.29	0.99	13.3	2.56	13.26	31	12.5	41.44	490	133.46	663.61	-3.77221	2.26869e-06	0.000316582	down	K04120 ent-copalyl diphosphate synthase [EC:5.5.1.13] | (RefSeq) ent-copalyl diphosphate synthase 1, chloroplastic-like (A)	PREDICTED: ent-copalyl diphosphate synthase 1, chloroplastic-like isoform X2 [Elaeis guineensis]	RecName: Full=Ent-copalyl diphosphate synthase 1, chloroplastic; Short=Ent-CDP synthase 1; Short=OsCPS1; Short=OsCPS1ent; EC=5.5.1.13; AltName: Full=Ent-kaurene synthase A; AltName: Full=OsCPS; Flags: Precursor;	SubName: Full=Ent-copalyl diphosphate synthase {ECO:0000313|EMBL:AIC82453.1};	--	GO:0009507,chloroplast; GO:0009905,ent-copalyl diphosphate synthase activity; GO:0000287,magnesium ion binding; GO:0010333,terpene synthase activity; GO:0009686,gibberellin biosynthetic process; GO:0009685,gibberellin metabolic process	Terpene synthase family, metal binding domain
Cluster-20636.76367	0.76	0.29	0.99	13.3	2.56	13.26	31	12.5	41.44	490	133.46	663.61	-3.77221	2.26869e-06	0.000316582	down	K04120 ent-copalyl diphosphate synthase [EC:5.5.1.13] | (RefSeq) ent-copalyl diphosphate synthase 1, chloroplastic-like (A)	PREDICTED: ent-copalyl diphosphate synthase 1, chloroplastic-like isoform X2 [Elaeis guineensis]	RecName: Full=Ent-copalyl diphosphate synthase 1, chloroplastic; Short=Ent-CDP synthase 1; Short=OsCPS1; Short=OsCPS1ent; EC=5.5.1.13; AltName: Full=Ent-kaurene synthase A; AltName: Full=OsCPS; Flags: Precursor;	SubName: Full=Ent-copalyl diphosphate synthase {ECO:0000313|EMBL:AIC82453.1};	--	GO:0009507,chloroplast; GO:0009905,ent-copalyl diphosphate synthase activity; GO:0000287,magnesium ion binding; GO:0010333,terpene synthase activity; GO:0009686,gibberellin biosynthetic process; GO:0009685,gibberellin metabolic process	Terpene synthase family, metal binding domain
Cluster-20636.158092	4.61	24.21	17.47	2.37	1.51	1.8	112.58	616.84	438.16	52	46.94	53.71	3.14133	2.33343e-06	0.000324985	up	K04077 chaperonin GroEL | (RefSeq) chaperonin CPN60-like 2, mitochondrial (A)	PREDICTED: protein YLS9-like [Elaeis guineensis]	RecName: Full=NDR1/HIN1-like protein 13 {ECO:0000303|PubMed:26206852};	SubName: Full=NDR1/HIN1-Like protein 3-like {ECO:0000313|RefSeq:XP_008786759.1, ECO:0000313|RefSeq:XP_008786761.1, ECO:0000313|RefSeq:XP_008786762.1};	--	GO:0016021,integral component of membrane; GO:0005886,plasma membrane; GO:0009506,plasmodesma; GO:0042742,defense response to bacterium	Penicillin-binding protein N-terminus
Cluster-20636.27130	7.81	11.73	7.34	2.67	4.26	2.42	296.19	465.04	285.58	91.18	206.63	112.48	1.65048	2.35132e-06	0.000326843	up	K01728 pectate lyase [EC:4.2.2.2] | (RefSeq) probable pectate lyase 5 (A)	PREDICTED: probable pectate lyase 5 [Elaeis guineensis]	RecName: Full=Probable pectate lyase 12; EC=4.2.2.2; Flags: Precursor;	RecName: Full=Pectate lyase {ECO:0000256|RuleBase:RU361123}; EC=4.2.2.2 {ECO:0000256|RuleBase:RU361123};	--	GO:0031225,anchored component of membrane; GO:0046872,metal ion binding; GO:0030570,pectate lyase activity; GO:0045490,pectin catabolic process	Right handed beta helix region
Cluster-20636.139165	1.93	13.92	26.71	0	0.11	0.51	84.59	638.81	1202.33	0	5.92	27.17	6.23012	2.36817e-06	0.000328549	up	K15920 xylan 1,4-beta-xylosidase [EC:3.2.1.37] | (RefSeq) beta-xylosidase/alpha-L-arabinofuranosidase 2 (A)	PREDICTED: beta-xylosidase/alpha-L-arabinofuranosidase 2 [Elaeis guineensis]	RecName: Full=Beta-xylosidase/alpha-L-arabinofuranosidase 2 {ECO:0000303|PubMed:17615411, ECO:0000312|EMBL:ABQ45228.1}; AltName: Full=Xylan 1,4-beta-xylosidase/Alpha-L-arabinofuranosidase 2; Short=MsXyl2 {ECO:0000303|PubMed:17615411}; Includes: RecName: Full=Beta-xylosidase; EC=3.2.1.37; AltName: Full=1,4-beta-D-xylan xylohydrolase {ECO:0000250|UniProtKB:P48792}; AltName: Full=Xylan 1,4-beta-xylo…	SubName: Full=LOW QUALITY PROTEIN: beta-xylosidase/alpha-L-arabinofuranosidase 2-like {ECO:0000313|RefSeq:XP_008784548.2};	--	GO:0005578,NA; GO:0046556,alpha-L-arabinofuranosidase activity; GO:0009044,xylan 1,4-beta-xylosidase activity; GO:0045493,xylan catabolic process	Fibronectin type III-like domain
Cluster-20636.119272	10.13	9.36	10.01	15.09	17.38	14.2	464.46	448.54	470.1	623.33	1018.14	796.98	-0.546203	2.3759e-06	0.000328987	false	K12182 hepatocyte growth factor-regulated tyrosine kinase substrate | (RefSeq) TOM1-like protein 9 (A)	PREDICTED: TOM1-like protein 2 [Elaeis guineensis]	RecName: Full=TOM1-like protein 2 {ECO:0000305};	SubName: Full=TOM1-like protein 2 {ECO:0000313|RefSeq:XP_008805226.1, ECO:0000313|RefSeq:XP_008805228.1, ECO:0000313|RefSeq:XP_017701002.1};	Cytosolic sorting protein GGA2/TOM1	GO:0005737,cytoplasm; GO:0016020,membrane; GO:0043130,ubiquitin binding; GO:0006886,intracellular protein transport	Domain of unknown function (DUF3361)
Cluster-20636.36325	2.86	9.39	17.9	0.24	0.58	0.79	27	92	174.9	2	7	9	4.35299	2.41526e-06	0.000333794	up	K07374 tubulin alpha | (RefSeq) hypothetical protein (A)	hypothetical protein MANES_10G087200 [Manihot esculenta]	RecName: Full=Tubulin alpha-1 chain;	SubName: Full=Uncharacterized protein {ECO:0000313|EMBL:OAY39345.1};	Alpha tubulin	GO:0005737,cytoplasm; GO:0005874,microtubule; GO:0005525,GTP binding; GO:0003924,GTPase activity; GO:0005200,structural constituent of cytoskeleton; GO:0007017,microtubule-based process	Tubulin C-terminal domain
Cluster-20636.95320	0.19	0.09	0.16	1.9	1.48	0.99	6.55	3.24	5.43	58.41	64.52	41.19	-3.22718	2.43404e-06	0.000335723	down	--	PREDICTED: CCG-binding protein 1 [Elaeis guineensis]	RecName: Full=CCG-binding protein 1; Short=AtCBP1 {ECO:0000303|PubMed:26462908}; AltName: Full=Protein MATERNAL EFFECT EMBRYO ARREST 14 {ECO:0000305};	SubName: Full=CCG-binding protein 1 {ECO:0000313|RefSeq:XP_008792608.1};	--	GO:0009507,chloroplast; GO:0005829,cytosol; GO:0005634,nucleus; GO:0036033,mediator complex binding; GO:0050832,defense response to fungus; GO:0009793,embryo development ending in seed dormancy; GO:0010183,pollen tube guidance	--
Cluster-20636.48924	0	0	0	0.09	0.37	0.35	0	0	0	12.74	76.04	69.07	-7.78641	2.44251e-06	0.000335723	down	--	PREDICTED: uncharacterized protein LOC103695472 [Phoenix dactylifera]	--	SubName: Full=uncharacterized protein LOC103695472 {ECO:0000313|RefSeq:XP_008775033.1};	--	--	ENT domain
Cluster-20636.107958	0.41	0.53	0.46	40.3	40.11	0.38	11.71	15.82	13.67	1046.88	1477.54	13.35	-5.70363	2.44324e-06	0.000335723	down	K16075 magnesium transporter | (RefSeq) magnesium transporter MRS2-5-like (A)	PREDICTED: magnesium transporter MRS2-5-like [Phoenix dactylifera]	RecName: Full=Magnesium transporter MRS2-1; AltName: Full=Magnesium Transporter 2; Short=AtMGT2;	SubName: Full=magnesium transporter MRS2-5-like {ECO:0000313|RefSeq:XP_008805128.1, ECO:0000313|RefSeq:XP_008805129.1, ECO:0000313|RefSeq:XP_017700987.1};	Magnesium transporters: CorA family	GO:0016021,integral component of membrane; GO:0005773,vacuole; GO:0015095,magnesium ion transmembrane transporter activity	CorA-like Mg2+ transporter protein
Cluster-20636.50528	1.17	0.83	0.79	0.12	0.23	0.16	53.16	39.62	36.65	4.96	13.14	8.92	2.56478	2.45718e-06	0.000336995	up	K15104 solute carrier family 25 (mitochondrial oxoglutarate transporter), member 11 | (RefSeq) Putative 2-oxoglutarate/malatecarrier protein (A)	PREDICTED: molybdate-anion transporter-like [Elaeis guineensis]	--	SubName: Full=molybdate-anion transporter-like {ECO:0000313|RefSeq:XP_008803061.1};	Predicted sugar transporter	--	Sugar-tranasporters, 12 TM
Cluster-20636.151311	100.76	145.34	120.61	61.07	63.97	73.09	423.96	629.03	534.81	228.16	341.02	364.29	1.03492	2.4807e-06	0.000338668	up	K10999 cellulose synthase A [EC:2.4.1.12] | (RefSeq) probable cellulose synthase A catalytic subunit 8 [UDP-forming] (A)	PREDICTED: probable cellulose synthase A catalytic subunit 8 [UDP-forming]	RecName: Full=Probable cellulose synthase A catalytic subunit 8 [UDP-forming]; EC=2.4.1.12; AltName: Full=OsCesA8;	RecName: Full=Cellulose synthase {ECO:0000256|RuleBase:RU361116}; EC=2.4.1.12 {ECO:0000256|RuleBase:RU361116};	--	GO:0005794,Golgi apparatus; GO:0016021,integral component of membrane; GO:0005886,plasma membrane; GO:0016760,cellulose synthase (UDP-forming) activity; GO:0016759,cellulose synthase activity; GO:0046872,metal ion binding; GO:0071555,cell wall organization; GO:0030244,cellulose biosynthetic process; GO:0009833,plant-type primary cell wall biogenesis	Cellulose synthase
Cluster-20636.97651	152.97	119.35	115.49	197.88	251.74	238.84	5878.79	4790.17	4549.7	6849.72	12354.9	11227.6	-0.713096	2.48549e-06	0.000338668	false	K22376 E3 ubiquitin-protein ligase KCMF1 [EC:2.3.2.27] | (RefSeq) protein DEHYDRATION-INDUCED 19 (A)	PREDICTED: protein DEHYDRATION-INDUCED 19 [Elaeis guineensis]	RecName: Full=Protein DEHYDRATION-INDUCED 19; AltName: Full=OsDi19;	SubName: Full=Fiber protein Fb2 {ECO:0000313|EMBL:ACF06510.1};	--	--	Drought induced 19 protein (Di19), zinc-binding
Cluster-20636.103462	2.88	7.64	7.99	1.3	1.39	1.53	171.53	476.01	487.66	69.94	105.91	112	2.2476	2.48756e-06	0.000338668	up	K00924 kinase [EC:2.7.1.-] | (RefSeq) receptor-like protein kinase HSL1 (A)	PREDICTED: LOW QUALITY PROTEIN: receptor-like protein kinase HSL1, partial [Elaeis guineensis]	RecName: Full=Receptor-like protein kinase HSL1; EC=2.7.11.1; AltName: Full=Protein HAESA-LIKE1; Flags: Precursor;	SubName: Full=receptor-like protein kinase HSL1 {ECO:0000313|RefSeq:XP_008783130.1};	--	GO:0016021,integral component of membrane; GO:0005886,plasma membrane; GO:0005524,ATP binding; GO:0004674,protein serine/threonine kinase activity	Leucine Rich repeat
Cluster-20636.76387	0.07	0.02	0.02	1.01	0.84	0.5	4.05	1	0.87	50.8	59.75	34.22	-4.36905	2.48823e-06	0.000338668	down	K10578 ubiquitin-conjugating enzyme E2 J1 [EC:2.3.2.23] | (RefSeq) ubiquitin-conjugating enzyme E2 32 (A)	PREDICTED: ubiquitin-conjugating enzyme E2 32 [Elaeis guineensis]	RecName: Full=Ubiquitin-conjugating enzyme E2 32; EC=2.3.2.23; AltName: Full=E2 ubiquitin-conjugating enzyme 32; AltName: Full=Ubiquitin carrier protein 32;	SubName: Full=ubiquitin-conjugating enzyme E2 32 {ECO:0000313|RefSeq:XP_008812524.1};	Non-canonical ubiquitin conjugating enzyme 1	GO:0005783,endoplasmic reticulum; GO:0016021,integral component of membrane; GO:0016020,membrane; GO:0048471,perinuclear region of cytoplasm; GO:0005524,ATP binding; GO:0061630,ubiquitin protein ligase activity; GO:0031625,ubiquitin protein ligase binding; GO:0004842,ubiquitin-protein transferase activity; GO:0006511,ubiquitin-dependent protein catabolic process	--
Cluster-20636.103221	0.86	1.55	0.56	0	0	0	25.91	48.71	17.19	0	0	0	7.62099	2.51286e-06	0.000341373	up	K01061 carboxymethylenebutenolidase [EC:3.1.1.45] | (RefSeq) endo-1,3;1,4-beta-D-glucanase (A)	PREDICTED: endo-1,3;1,4-beta-D-glucanase-like [Phoenix dactylifera]	RecName: Full=Endo-1,3;1,4-beta-D-glucanase; EC=3.2.1.-; Flags: Precursor;	SubName: Full=endo-1,31,4-beta-D-glucanase-like {ECO:0000313|RefSeq:XP_008802649.1};	Predicted hydrolase related to dienelactone hydrolase	GO:0005576,extracellular region; GO:0016787,hydrolase activity	Dienelactone hydrolase family
Cluster-20636.26086	4.78	14.79	22.18	1.66	1.99	1.23	52.86	169.85	253.26	16.43	27.94	16.49	3.26013	2.53012e-06	0.000343024	up	K09527 DnaJ homolog subfamily C member 7 | (RefSeq) inactive TPR repeat-containing thioredoxin TTL3-like (A)	PREDICTED: inactive TPR repeat-containing thioredoxin TTL3-like [Phoenix dactylifera]	RecName: Full=Inactive TPR repeat-containing thioredoxin TTL3; AltName: Full=Tetratricopeptide repeat thioredoxin-like 3; AltName: Full=VH1-interacting TPR-containing protein;	SubName: Full=inactive TPR repeat-containing thioredoxin TTL3-like {ECO:0000313|RefSeq:XP_008777666.1};	FOG: TPR repeat	GO:0005623,cell; GO:0009734,auxin-activated signaling pathway; GO:0009742,brassinosteroid mediated signaling pathway; GO:0045454,cell redox homeostasis; GO:0010305,leaf vascular tissue pattern formation; GO:0006970,response to osmotic stress	Tetratricopeptide repeat
Cluster-20636.54970	0	0	0	0.36	0.3	0.37	0	0	0	25.19	29.35	34.77	-7.0881	2.5355e-06	0.000343024	down	--	PREDICTED: LOW QUALITY PROTEIN: uncharacterized protein LOC105048999 [Elaeis guineensis]	RecName: Full=Protein EMBRYO DEFECTIVE 1674 {ECO:0000303|PubMed:15266054};	SubName: Full=uncharacterized protein LOC103719120 {ECO:0000313|RefSeq:XP_008806422.1};	--	GO:0000778,condensed nuclear chromosome kinetochore; GO:0007275,multicellular organism development	SANTA (SANT Associated)
Cluster-20636.76799	32.22	40.77	58.85	19.03	14.47	14.87	402	529	758	213	230	225	1.56816	2.53995e-06	0.000343024	up	--	PREDICTED: uncharacterized protein LOC105057780 [Elaeis guineensis]	--	SubName: Full=uncharacterized protein LOC103712332 {ECO:0000313|RefSeq:XP_008797044.1};	--	--	--
Cluster-20636.30677	13.21	15.06	14.19	6.17	5.52	8.43	550.22	655.21	605.65	231.45	293.41	429.58	1.18582	2.5441e-06	0.000343024	up	K02433 aspartyl-tRNA(Asn)/glutamyl-tRNA(Gln) amidotransferase subunit A [EC:6.3.5.6 6.3.5.7] | (RefSeq) Glutamyl-tRNA(Gln) amidotransferase subunit A (A)	PREDICTED: phosphatidylinositol/phosphatidylcholine transfer protein SFH8-like [Phoenix dactylifera]	RecName: Full=Phosphatidylinositol/phosphatidylcholine transfer protein SFH8; AltName: Full=Protein SEC FOURTEEN HOMOLOGS 8; Short=AtSFH8;	SubName: Full=phosphatidylinositol/phosphatidylcholine transfer protein SFH8-like {ECO:0000313|RefSeq:XP_008784937.1, ECO:0000313|RefSeq:XP_008784939.1};	Phosphatidylinositol transfer protein SEC14 and related proteins	GO:0000139,Golgi membrane; GO:0005886,plasma membrane; GO:0015031,protein transport	Divergent CRAL/TRIO domain
Cluster-20636.55109	8	24.51	14.16	2.12	0.96	2.79	105.5	336.07	192.52	25.08	16.07	44.61	3.10176	2.57239e-06	0.000346189	up	K07904 Ras-related protein Rab-11A | (RefSeq) ras-related protein RABA2a-like (A)	PREDICTED: ras-related protein RABA2a-like [Elaeis guineensis]	RecName: Full=Ras-related protein RABA2a; Short=AtRABA2a; AltName: Full=Ras-related protein Rab11C; Short=AtRab11C; Flags: Precursor;	SubName: Full=ras-related protein RABA2a-like {ECO:0000313|RefSeq:XP_008786407.1, ECO:0000313|RefSeq:XP_017697703.1};	GTPase Rab11/YPT3, small G protein superfamily	GO:0009504,cell plate; GO:0005829,cytosol; GO:0005768,endosome; GO:0010008,endosome membrane; GO:0005794,Golgi apparatus; GO:0005886,plasma membrane; GO:0005525,GTP binding; GO:0003924,GTPase activity; GO:0000911,cytokinesis by cell plate formation; GO:0015031,protein transport	Elongation factor Tu GTP binding domain
Cluster-20636.173634	0.49	0.86	0.4	0	0	0	22.41	40.99	18.82	0	0	0	7.45577	2.58748e-06	0.000347569	up	--	PREDICTED: uncharacterized protein LOC105047426 [Elaeis guineensis]	--	SubName: Full=uncharacterized protein LOC103708934 {ECO:0000313|RefSeq:XP_008792270.1};	--	--	Protein of unknown function (DUF616)
Cluster-20636.88026	4.41	2.37	3.01	1.07	0.92	1.3	377.07	212.26	263.62	82.25	100.29	136.03	1.68158	2.62409e-06	0.00035107	up	--	PREDICTED: uncharacterized protein LOC105040899 [Elaeis guineensis]	--	SubName: Full=uncharacterized protein LOC103702587 {ECO:0000313|RefSeq:XP_008783300.1};	--	--	--
Cluster-20636.84042	0.29	0.27	0.48	0	0	0	21.14	20.47	36.09	0	0	0	7.37081	2.62802e-06	0.00035107	up	--	PREDICTED: protein KRTCAP2 homolog [Phoenix dactylifera]	--	SubName: Full=protein KRTCAP2 homolog {ECO:0000313|RefSeq:XP_008804667.1, ECO:0000313|RefSeq:XP_008804668.1};	Uncharacterized conserved protein	--	3-dehydroquinate synthase II
Cluster-20636.125835	20.66	26.48	22.73	9.05	6.57	12.01	905.37	1212.24	1020.93	357.32	367.62	644.23	1.44179	2.63018e-06	0.00035107	up	K00434 L-ascorbate peroxidase [EC:1.11.1.11] | (RefSeq) L-ascorbate peroxidase, cytosolic (A)	PREDICTED: L-ascorbate peroxidase, cytosolic [Elaeis guineensis]	RecName: Full=L-ascorbate peroxidase, cytosolic; Short=AP; EC=1.11.1.11; AltName: Full=PsAPx01;	SubName: Full=L-ascorbate peroxidase 1, cytosolic isoform X1 {ECO:0000313|RefSeq:XP_008783664.1}; SubName: Full=L-ascorbate peroxidase 1, cytosolic isoform X2 {ECO:0000313|RefSeq:XP_008783667.1};	--	GO:0005737,cytoplasm; GO:0020037,heme binding; GO:0016688,L-ascorbate peroxidase activity; GO:0046872,metal ion binding; GO:0042744,hydrogen peroxide catabolic process; GO:0006979,response to oxidative stress	Peroxidase
Cluster-20636.106688	10.28	8.78	6.29	22.18	21.04	21.63	125	111	79	242	326	319	-1.23797	2.63309e-06	0.00035107	down	K09338 homeobox-leucine zipper protein | (RefSeq) homeobox-leucine zipper protein HAT5 (A)	PREDICTED: homeobox-leucine zipper protein HAT5 [Elaeis guineensis]	RecName: Full=Homeobox-leucine zipper protein HAT5; AltName: Full=HD-ZIP protein ATHB-1; AltName: Full=Homeodomain transcription factor ATHB-1; AltName: Full=Homeodomain-leucine zipper protein HAT5; Short=HD-ZIP protein 5;	SubName: Full=homeobox-leucine zipper protein HAT5-like isoform X3 {ECO:0000313|RefSeq:XP_008793499.1};	Transcription factor HEX, contains HOX and HALZ domains	GO:0005634,nucleus; GO:0003700,DNA-binding transcription factor activity; GO:0042803,protein homodimerization activity; GO:0043565,sequence-specific DNA binding; GO:0009965,leaf morphogenesis; GO:0045893,positive regulation of transcription, DNA-templated; GO:0009637,response to blue light; GO:0009651,response to salt stress; GO:0006351,transcription, DNA-templated	Bap31/Bap29 cytoplasmic coiled-coil domain
Cluster-20636.139171	94.14	106.17	136.39	36.13	42.99	51.8	121	137	190	40	69	74	1.57352	2.66374e-06	0.000354499	up	K10999 cellulose synthase A [EC:2.4.1.12] | (RefSeq) probable cellulose synthase A catalytic subunit 1 [UDP-forming] (A)	cellulose synthase 1B, partial [Salix sachalinensis]	RecName: Full=Probable cellulose synthase A catalytic subunit 1 [UDP-forming]; EC=2.4.1.12; AltName: Full=OsCesA1;	SubName: Full=Putative cellulose synthase A catalytic subunit 1 [UDP-forming] {ECO:0000313|EMBL:JAT57342.1}; Flags: Fragment;	--	GO:0005794,Golgi apparatus; GO:0016021,integral component of membrane; GO:0005886,plasma membrane; GO:0016760,cellulose synthase (UDP-forming) activity; GO:0016759,cellulose synthase activity; GO:0046872,metal ion binding; GO:0071555,cell wall organization; GO:0030244,cellulose biosynthetic process; GO:0009833,plant-type primary cell wall biogenesis	Glycosyl transferase family 2
Cluster-20636.173209	9.39	10.74	11.63	3.97	2.35	4.27	213	254	271	81	68	118	1.69338	2.72826e-06	0.000361531	up	K00734 galactosylxylosylprotein 3-beta-galactosyltransferase [EC:2.4.1.134] | (RefSeq) probable beta-1,3-galactosyltransferase 14 isoform X1 (A)	PREDICTED: probable beta-1,3-galactosyltransferase 14 [Phoenix dactylifera]	RecName: Full=Probable beta-1,3-galactosyltransferase 14; EC=2.4.1.-;	RecName: Full=Hexosyltransferase {ECO:0000256|RuleBase:RU363063}; EC=2.4.1.- {ECO:0000256|RuleBase:RU363063};	Galactosyltransferases	GO:0005794,Golgi apparatus; GO:0000139,Golgi membrane; GO:0016021,integral component of membrane; GO:0008378,galactosyltransferase activity; GO:0006486,protein glycosylation	Galactosyltransferase
Cluster-20636.22029	1.28	15.48	21.47	0.52	0.42	0.18	12	150.99	209	4.36	5	2	5.31285	2.72986e-06	0.000361531	up	--	--	--	--	--	--	--
Cluster-20636.52628	1.31	1.44	0.84	3.76	4.42	4.23	29.72	34.08	19.5	76.51	127.78	116.91	-1.66356	2.73167e-06	0.000361531	down	K10712 cysteamine dioxygenase [EC:1.13.11.19] | (RefSeq) plant cysteine oxidase 2-like (A)	PREDICTED: plant cysteine oxidase 2-like [Elaeis guineensis]	RecName: Full=Plant cysteine oxidase 2 {ECO:0000303|PubMed:24599061}; EC=1.13.11.20;	SubName: Full=plant cysteine oxidase 2-like isoform X1 {ECO:0000313|RefSeq:XP_008791362.1};	Uncharacterized conserved protein	GO:0005829,cytosol; GO:0005634,nucleus; GO:0017172,cysteine dioxygenase activity; GO:0046872,metal ion binding; GO:0070483,detection of hypoxia; GO:0018171,peptidyl-cysteine oxidation; GO:0001666,response to hypoxia	PCO_ADO
Cluster-20636.85234	0	0	0	0.92	3.68	0.72	0	0	0	24.8	140.18	26.38	-8.04483	2.79911e-06	0.000369776	down	K14486 auxin response factor | (RefSeq) ARF1; auxin response factor 7-like (A)	PREDICTED: auxin response factor 7-like [Elaeis guineensis]	RecName: Full=Auxin response factor 7;	RecName: Full=Auxin response factor {ECO:0000256|RuleBase:RU004561};	--	GO:0005634,nucleus; GO:0003677,DNA binding; GO:0009734,auxin-activated signaling pathway; GO:0006355,regulation of transcription, DNA-templated; GO:0006351,transcription, DNA-templated	Auxin response factor
Cluster-20636.97322	365.23	415.5	541.03	224.14	172.59	244.46	9435	11199	14351	5211	5691	7710	1.15224	2.82178e-06	0.000372087	up	K08910 light-harvesting complex I chlorophyll a/b binding protein 4 | (RefSeq) chlorophyll a-b binding protein 4, chloroplastic (A)	PREDICTED: chlorophyll a-b binding protein 4, chloroplastic [Elaeis guineensis]	RecName: Full=Chlorophyll a-b binding protein 4, chloroplastic {ECO:0000303|PubMed:10366881}; AltName: Full=LHCI type III CAB-4; Flags: Precursor;	RecName: Full=Chlorophyll a-b binding protein, chloroplastic {ECO:0000256|RuleBase:RU363080};	--	GO:0009507,chloroplast; GO:0009941,chloroplast envelope; GO:0009534,chloroplast thylakoid; GO:0009535,chloroplast thylakoid membrane; GO:0016021,integral component of membrane; GO:0016020,membrane; GO:0009522,photosystem I; GO:0010287,plastoglobule; GO:0009579,thylakoid; GO:0016168,chlorophyll binding; GO:0046872,metal ion binding; GO:0031409,pigment binding; GO:0019904,protein domain specific bi…	Chlorophyll A-B binding protein
Cluster-20636.134088	15.94	361.39	835.89	1.83	0	0.95	234.41	5531.38	12667.2	24.19	0	17	8.86632	2.83963e-06	0.000373755	up	--	PREDICTED: 36.4 kDa proline-rich protein-like [Phoenix dactylifera]	RecName: Full=14 kDa proline-rich protein DC2.15; Flags: Precursor;	SubName: Full=36.4 kDa proline-rich protein-like {ECO:0000313|RefSeq:XP_008807062.1};	--	GO:0016021,integral component of membrane	Protease inhibitor/seed storage/LTP family
Cluster-20636.89976	75.69	68.36	88.66	152.26	138.75	155.63	678.81	636.23	824.42	1222.82	1584.01	1685.35	-0.816359	2.8921e-06	0.000379766	false	--	PREDICTED: uncharacterized protein LOC105044000 [Elaeis guineensis]	RecName: Full=Late embryogenesis abundant protein At5g17165;	SubName: Full=uncharacterized protein LOC103713035 {ECO:0000313|RefSeq:XP_017699748.1};	--	--	--
Cluster-20636.103823	0.02	0	0	0.64	0.53	0.29	1.25	0	0	46.3	54.14	28.99	-6.68543	2.89587e-06	0.000379766	down	K01115 phospholipase D1/2 [EC:3.1.4.4] | (RefSeq) phospholipase D beta 1-like (A)	PREDICTED: phospholipase D beta 1-like [Phoenix dactylifera]	RecName: Full=Phospholipase D beta 1 {ECO:0000303|PubMed:11891260}; Short=AtPLDbeta1 {ECO:0000303|PubMed:11891260}; Short=PLD beta 1 {ECO:0000303|PubMed:11891260}; Short=PLDbeta {ECO:0000303|PubMed:9054397}; EC=3.1.4.4 {ECO:0000269|PubMed:10441386, ECO:0000269|PubMed:9054397, ECO:0000269|PubMed:9353280};	SubName: Full=phospholipase D beta 1-like {ECO:0000313|RefSeq:XP_008776523.2};	Phospholipase D1	GO:0005737,cytoplasm; GO:0016020,membrane; GO:0009506,plasmodesma; GO:0070290,N-acylphosphatidylethanolamine-specific phospholipase D activity; GO:0005546,phosphatidylinositol-4,5-bisphosphate binding; GO:0004630,phospholipase D activity; GO:0009816,defense response to bacterium, incompatible interaction; GO:0016042,lipid catabolic process; GO:0046686,response to cadmium ion	PLD-like domain
Cluster-20636.42100	9.92	34.25	44.53	4.97	1.99	2.03	98	351.35	455.44	44	25	24.24	3.42835	2.92982e-06	0.000382777	up	K07375 tubulin beta | (RefSeq) magi9825; uncharacterized protein LOC100272336 (A)	LOW QUALITY PROTEIN: tubulin beta-4 chain [Sorghum bicolor]	RecName: Full=Tubulin beta-2 chain; AltName: Full=Beta-2-tubulin;	RecName: Full=Tubulin beta chain {ECO:0000256|RuleBase:RU000352};	Beta tubulin	GO:0005737,cytoplasm; GO:0005874,microtubule; GO:0005525,GTP binding; GO:0003924,GTPase activity; GO:0005200,structural constituent of cytoskeleton; GO:0007017,microtubule-based process	Tubulin domain
Cluster-20636.157009	3.91	5.86	5.66	1.06	0.44	1.25	97	151.9	144.39	23.71	14	38	2.58386	2.93363e-06	0.000382777	up	--	PREDICTED: galactan beta-1,4-galactosyltransferase GALS1-like [Elaeis guineensis]	RecName: Full=Galactan beta-1,4-galactosyltransferase GALS1 {ECO:0000305}; EC=2.4.1.- {ECO:0000305}; AltName: Full=Beta-1,4-galactan synthase; AltName: Full=Galactan synthase 1 {ECO:0000303|PubMed:23243126};	SubName: Full=galactan beta-1,4-galactosyltransferase GALS1-like {ECO:0000313|RefSeq:XP_008782820.1};	Extracellular protein with conserved cysteines	GO:0005794,Golgi apparatus; GO:0000139,Golgi membrane; GO:0016021,integral component of membrane; GO:0048531,beta-1,3-galactosyltransferase activity; GO:0042546,cell wall biogenesis; GO:0071555,cell wall organization; GO:0045489,pectin biosynthetic process	Glycosyl transferase family 2
Cluster-20636.90577	0.11	0	0	2.48	1.63	1.8	3.82	0.01	0.01	77.06	71.65	75.85	-5.59636	2.93481e-06	0.000382777	down	--	PREDICTED: basic leucine zipper and W2 domain-containing protein 2 [Elaeis guineensis]	--	SubName: Full=Translation initiation factor {ECO:0000313|EMBL:ACF06598.1};	Predicted translation factor, contains W2 domain	GO:0003743,translation initiation factor activity	--
Cluster-20636.33749	13.88	21.57	36.89	5.23	6.92	5.98	177.76	287.49	487.77	60.1	113.04	92.88	2.12874	2.98526e-06	0.000388652	up	K14492 two-component response regulator ARR-A family | (RefSeq) two-component response regulator ORR11 (A)	PREDICTED: two-component response regulator ORR11 [Elaeis guineensis]	RecName: Full=Two-component response regulator ORR1 {ECO:0000305}; AltName: Full=OsRR1 {ECO:0000303|PubMed:16919402}; AltName: Full=OsRRA9 {ECO:0000303|PubMed:16891544};	SubName: Full=two-component response regulator ORR1-like isoform X1 {ECO:0000313|RefSeq:XP_008795294.1};	GATA-4/5/6 transcription factors	GO:0005622,intracellular; GO:0009736,cytokinin-activated signaling pathway; GO:0000160,phosphorelay signal transduction system; GO:0006355,regulation of transcription, DNA-templated; GO:0006351,transcription, DNA-templated	Response regulator receiver domain
Cluster-20636.52349	49.56	96.75	337.98	10.53	0.96	10.95	644.88	1309.98	4538.93	123	15.92	173	4.52981	3.00066e-06	0.00038995	up	K20628 expansin | (RefSeq) expansin-B18-like (A)	PREDICTED: expansin-B18-like [Elaeis guineensis]	RecName: Full=Expansin-B18; AltName: Full=Beta-expansin-18; AltName: Full=OsEXPB18; AltName: Full=OsaEXPb1.15; Flags: Precursor;	SubName: Full=expansin-B11-like {ECO:0000313|RefSeq:XP_008803823.1};	--	GO:0005618,cell wall; GO:0005576,extracellular region; GO:0016020,membrane; GO:0071555,cell wall organization; GO:0019953,sexual reproduction	Lytic transglycolase
Cluster-20636.95095	6.79	17.72	12.58	3.09	3.48	1.69	244.49	666.24	464.41	100.31	160.16	74.36	2.29516	3.03597e-06	0.000393759	up	K01369 legumain [EC:3.4.22.34] | (RefSeq) vacuolar-processing enzyme-like (A)	PREDICTED: protein ABIL1-like isoform X3 [Phoenix dactylifera]	RecName: Full=Probable protein ABIL1; AltName: Full=Abl interactor-like protein 1;	SubName: Full=protein ABIL1-like isoform X3 {ECO:0000313|RefSeq:XP_008802045.1};	Abl interactor ABI-1, contains SH3 domain	GO:0005737,cytoplasm; GO:0005856,cytoskeleton	--
Cluster-20636.23138	0	0	0	0.31	0.18	1.57	0	0	0	30.25	24.34	206.35	-8.58464	3.04092e-06	0.000393759	down	K00627 pyruvate dehydrogenase E2 component (dihydrolipoamide acetyltransferase) [EC:2.3.1.12] | (RefSeq) dihydrolipoyllysine-residue acetyltransferase component 5 of pyruvate dehydrogenase complex, chloroplastic-like (A)	PREDICTED: leucine-rich repeat receptor-like tyrosine-protein kinase PXC3 [Elaeis guineensis]	RecName: Full=Dihydrolipoyllysine-residue acetyltransferase component 5 of pyruvate dehydrogenase complex, chloroplastic; EC=2.3.1.12; AltName: Full=Dihydrolipoamide S-acetyltransferase component 5 of pyruvate dehydrogenase complex; AltName: Full=Protein EMBRYO DEFECTIVE 3003; AltName: Full=Pyruvate dehydrogenase complex component E2 5; Short=PDC-E2 5; Short=PDCE2 5; Flags: Precursor;	SubName: Full=Leucine-rich repeat receptor-like tyrosine-protein kinase PXC3 {ECO:0000313|EMBL:OAY64737.1};	--	GO:0009507,chloroplast; GO:0009941,chloroplast envelope; GO:0009570,chloroplast stroma; GO:0022626,cytosolic ribosome; GO:0005886,plasma membrane; GO:0004742,dihydrolipoyllysine-residue acetyltransferase activity; GO:0019904,protein domain specific binding; GO:0006096,glycolytic process	Leucine rich repeat N-terminal domain
Cluster-20636.153802	10.93	17.03	16.92	5.44	4.64	7.1	433	704.53	687	194	235	344	1.49474	3.05892e-06	0.000395376	up	--	PREDICTED: protein CELLULOSE SYNTHASE INTERACTIVE 1-like [Elaeis guineensis]	RecName: Full=Protein CELLULOSE SYNTHASE INTERACTIVE 1 {ECO:0000303|PubMed:20616083}; AltName: Full=Protein POM-POM 2 {ECO:0000303|PubMed:7743935};	SubName: Full=uncharacterized protein LOC103723545 {ECO:0000313|RefSeq:XP_008812719.1, ECO:0000313|RefSeq:XP_008812720.1};	FOG: Armadillo/beta-catenin-like repeats	GO:0010330,cellulose synthase complex; GO:0055028,cortical microtubule; GO:0005737,cytoplasm; GO:0009898,cytoplasmic side of plasma membrane; GO:0005794,Golgi apparatus; GO:0036449,microtubule minus-end; GO:0005634,nucleus; GO:0005886,plasma membrane; GO:0009506,plasmodesma; GO:0008017,microtubule binding; GO:0051211,anisotropic cell growth; GO:0009901,anther dehiscence; GO:0030244,cellulose bios…	Armadillo-like
Cluster-20636.105179	0	0	0	2.36	1.43	0.03	0	0	0	263.12	225.63	4.09	-9.66654	3.09126e-06	0.000398839	down	K03514 non-canonical poly(A) RNA polymerase PAPD5/7 [EC:2.7.7.19] | (RAP-DB) Os06g0669275; Similar to MEE44 (maternal effect embryo arrest 44); nucleotidyltransferase. (A)	PREDICTED: LOW QUALITY PROTEIN: uncharacterized protein LOC105059516 [Elaeis guineensis]	--	SubName: Full=LOW QUALITY PROTEIN: uncharacterized protein LOC103710741 {ECO:0000313|RefSeq:XP_008794842.1};	DNA polymerase sigma	--	--
Cluster-20636.73918	1.12	1.35	2.01	5.2	5.38	4.17	44.33	55.78	81.18	184.65	270.93	201.04	-1.60165	3.13211e-06	0.000403024	down	K03580 ATP-dependent helicase HepA [EC:3.6.4.-] | (RefSeq) protein CHROMATIN REMODELING 4-like (A)	PREDICTED: protein CHROMATIN REMODELING 4-like isoform X3 [Phoenix dactylifera]	RecName: Full=Protein CHROMATIN REMODELING 4 {ECO:0000303|PubMed:16547115}; Short=AtCHR4; EC=3.6.4.-; AltName: Full=Protein PICKLE RELATED 1 {ECO:0000303|PubMed:10570159};	SubName: Full=protein CHROMATIN REMODELING 4-like isoform X3 {ECO:0000313|RefSeq:XP_008795793.1};	Predicted helicase	GO:0005634,nucleus; GO:0009506,plasmodesma; GO:0005524,ATP binding; GO:0003677,DNA binding; GO:0004386,helicase activity; GO:0046872,metal ion binding; GO:0016569,covalent chromatin modification	--
Cluster-20636.112768	15.28	23.85	13.91	6.01	6.61	6.8	156	253	147	55	86	84	1.57366	3.14153e-06	0.000403024	up	--	--	--	--	--	--	--
Cluster-20636.82045	0.34	0.38	0.5	0	0	0	18.81	22.17	28.12	0.01	0	0	7.21114	3.14154e-06	0.000403024	up	--	PREDICTED: histone-lysine N-methyltransferase SETD1B [Elaeis guineensis]	--	SubName: Full=Uncharacterized protein {ECO:0000313|EnsemblPlants:GSMUA_Achr3P29090_001};	--	--	Zinc-finger double-stranded RNA-binding
Cluster-20636.50917	1.58	1.3	1.32	2.81	3.31	2.89	88.78	76.67	75.93	142.78	238.13	199.52	-0.988865	3.14613e-06	0.000403024	false	--	PREDICTED: peptidyl-prolyl cis-trans isomerase CYP38, chloroplastic [Elaeis guineensis]	RecName: Full=Peptidyl-prolyl cis-trans isomerase, chloroplastic; EC=5.2.1.8; AltName: Full=40 kDa thylakoid lumen PPIase; AltName: Full=40 kDa thylakoid lumen rotamase; Flags: Precursor;	SubName: Full=Peptidyl-prolyl cis-trans isomerase CYP38 {ECO:0000313|EMBL:EXC31626.1};	--	GO:0009543,chloroplast thylakoid lumen; GO:0003755,peptidyl-prolyl cis-trans isomerase activity	Cyclophilin type peptidyl-prolyl cis-trans isomerase/CLD
Cluster-20636.98262	20.45	21.55	16.58	30.68	43.83	38.62	1033.65	1137.95	858.54	1397.29	2829.65	2389.96	-0.83086	3.15601e-06	0.00040357	false	K01369 legumain [EC:3.4.22.34] | (RefSeq) vacuolar-processing enzyme (A)	PREDICTED: vacuolar-processing enzyme [Elaeis guineensis]	RecName: Full=Vacuolar-processing enzyme; Short=VPE; EC=3.4.22.-; Flags: Precursor;	SubName: Full=vacuolar-processing enzyme {ECO:0000313|RefSeq:XP_008797891.1};	Asparaginyl peptidases	GO:0008234,cysteine-type peptidase activity	Peptidase C13 family
Cluster-20636.143700	1.84	4.83	4.05	0	0.08	0	18	49	41	0	1	0	6.89217	3.18093e-06	0.000406034	up	--	PREDICTED: uncharacterized protein LOC103707380 [Phoenix dactylifera]	--	SubName: Full=uncharacterized protein LOC103707380 {ECO:0000313|RefSeq:XP_008790060.1};	--	--	--
Cluster-20636.120685	8	7.34	6.3	11.79	17.17	15.28	326.6	313.21	263.61	433.66	895.79	763.6	-0.914643	3.21456e-06	0.0004096	false	K00327 NADPH-ferrihemoprotein reductase [EC:1.6.2.4] | (RAP-DB) Os08g0243500; Similar to NADPH-cytochrome P450 oxydoreductase isoform 2. (A)	PREDICTED: NADPH-dependent diflavin oxidoreductase 1 isoform X1 [Elaeis guineensis]	RecName: Full=NADPH-dependent diflavin oxidoreductase 1 {ECO:0000255|HAMAP-Rule:MF_03178}; EC=1.18.1.- {ECO:0000255|HAMAP-Rule:MF_03178}; AltName: Full=NADPH-dependent FMN and FAD-containing oxidoreductase {ECO:0000255|HAMAP-Rule:MF_03178};	RecName: Full=NADPH-dependent diflavin oxidoreductase 1 {ECO:0000256|HAMAP-Rule:MF_03178}; EC=1.18.1.- {ECO:0000256|HAMAP-Rule:MF_03178}; AltName: Full=NADPH-dependent FMN and FAD-containing oxidoreductase {ECO:0000256|HAMAP-Rule:MF_03178};	NADP-dependent flavoprotein reductase	GO:0005737,cytoplasm; GO:0005634,nucleus; GO:0010181,FMN binding; GO:0003958,NADPH-hemoprotein reductase activity; GO:0016651,oxidoreductase activity, acting on NAD(P)H; GO:0009793,embryo development ending in seed dormancy	Oxidoreductase NAD-binding domain
Cluster-20636.147448	5.03	4.37	6.98	1.6	1.25	1.81	92.87	84.12	132.67	26.55	29.39	40.71	1.9252	3.26728e-06	0.000415581	up	K04733 interleukin-1 receptor-associated kinase 4 [EC:2.7.11.1] | (RefSeq) probable serine/threonine-protein kinase At1g01540 (A)	PREDICTED: probable serine/threonine-protein kinase At1g01540 [Elaeis guineensis]	RecName: Full=Probable serine/threonine-protein kinase At1g01540; EC=2.7.11.1;	SubName: Full=probable serine/threonine-protein kinase At1g01540 {ECO:0000313|RefSeq:XP_008784184.1, ECO:0000313|RefSeq:XP_008784185.1};	Serine/threonine protein kinase	GO:0016021,integral component of membrane; GO:0005886,plasma membrane; GO:0005524,ATP binding; GO:0004674,protein serine/threonine kinase activity; GO:0004675,transmembrane receptor protein serine/threonine kinase activity; GO:0007166,cell surface receptor signaling pathway; GO:0046777,protein autophosphorylation; GO:0006468,protein phosphorylation	Protein tyrosine kinase
Cluster-20636.130155	1.33	12.35	50.58	0.44	0	0.05	40.17	389	1566.06	11.82	0	1.73	7.12087	3.2888e-06	0.000417578	up	K20628 expansin | (RefSeq) expansin-A2 (A)	PREDICTED: expansin-A2 [Elaeis guineensis]	RecName: Full=Expansin-A2; AltName: Full=Alpha-expansin-2; AltName: Full=OsEXP2; AltName: Full=OsEXPA2; AltName: Full=OsaEXPa1.23; AltName: Full=RiExB; AltName: Full=RiExC; Flags: Precursor;	SubName: Full=expansin-A2-like {ECO:0000313|RefSeq:XP_008808309.1};	--	GO:0005618,cell wall; GO:0005576,extracellular region; GO:0016020,membrane; GO:0009664,plant-type cell wall organization	Lytic transglycolase
Cluster-20636.10340	0.99	3.8	5.77	0	0.09	0	18.05	72.13	108.16	0	2	0	6.97216	3.30979e-06	0.000419503	up	K08360 cytochrome b-561 [EC:1.16.5.1] | (RefSeq) probable transmembrane ascorbate ferrireductase 4 (A)	PREDICTED: probable transmembrane ascorbate ferrireductase 4 [Phoenix dactylifera]	RecName: Full=Probable transmembrane ascorbate ferrireductase 4; EC=1.16.5.1; AltName: Full=Artb561-4; AltName: Full=Cytochrome b-561D; AltName: Full=Protein b561A.tha6;	SubName: Full=probable transmembrane ascorbate ferrireductase 4 {ECO:0000313|RefSeq:XP_008801984.1};	Cytochrome b	GO:0016021,integral component of membrane; GO:0046872,metal ion binding; GO:0016491,oxidoreductase activity; GO:0055114,oxidation-reduction process	Eukaryotic cytochrome b561
Cluster-20636.152183	2.86	2.16	0.75	0	0	0	49.65	39.12	13.45	0	0	0	7.77407	3.32474e-06	0.000420655	up	K02881 large subunit ribosomal protein L18 | (RefSeq) uncharacterized LOC103719132 (A)	PREDICTED: uncharacterized protein LOC103719132 isoform X2 [Phoenix dactylifera]	--	SubName: Full=uncharacterized protein LOC103719132 isoform X2 {ECO:0000313|RefSeq:XP_008806446.1, ECO:0000313|RefSeq:XP_008806447.1};	--	--	Ribosomal L18 of archaea, bacteria, mitoch. and chloroplast
Cluster-20636.54177	0	0	0	0.36	0.77	0.5	0	0	0	17.16	52.7	32.93	-7.21076	3.3403e-06	0.000421882	down	--	PREDICTED: uncharacterized protein LOC105057717 [Elaeis guineensis]	--	RecName: Full=Chromatin-remodeling complex ATPase {ECO:0000256|RuleBase:RU363119}; EC=3.6.4.- {ECO:0000256|RuleBase:RU363119};	--	--	--
Cluster-20636.57998	2.77	3.73	7.64	0.8	0.65	1.03	92.15	129.55	260.82	24	27.54	41.83	2.61746	3.37248e-06	0.000425198	up	K07375 tubulin beta | (RefSeq) tubulin beta chain-like (A)	PREDICTED: tubulin beta chain-like [Phoenix dactylifera]	RecName: Full=Tubulin beta-1 chain; AltName: Full=Beta-1-tubulin; Flags: Fragment;	RecName: Full=Tubulin beta chain {ECO:0000256|RuleBase:RU000352};	Beta tubulin	GO:0005737,cytoplasm; GO:0005874,microtubule; GO:0005525,GTP binding; GO:0003924,GTPase activity; GO:0005200,structural constituent of cytoskeleton; GO:0007017,microtubule-based process	Tubulin C-terminal domain
Cluster-20636.22991	0	0	0	0.65	0.35	0.44	0	0	0	34.47	26.81	31.83	-7.19844	3.38586e-06	0.000425692	down	K05715 2-phosphoglycerate kinase [EC:2.7.2.-] | (RefSeq) P-loop NTPase domain-containing protein LPA1 homolog 2-like (A)	PREDICTED: P-loop NTPase domain-containing protein LPA1-like [Elaeis guineensis]	RecName: Full=P-loop NTPase domain-containing protein LPA1 {ECO:0000305}; AltName: Full=Protein LOW PHYTIC ACID 1 {ECO:0000303|PubMed:18566795}; Short=OsLpa1 {ECO:0000303|PubMed:18566795};	SubName: Full=P-loop NTPase domain-containing protein LPA1-like {ECO:0000313|RefSeq:XP_008800532.1};	--	GO:0010264,myo-inositol hexakisphosphate biosynthetic process	--
Cluster-20636.113368	4.63	4.26	5.02	2.94	2.68	2.68	272.3	261.88	301.97	156	201.35	193.01	0.85804	3.3886e-06	0.000425692	false	K06210 nicotinamide mononucleotide adenylyltransferase [EC:2.7.7.1 2.7.7.18] | (RefSeq) nicotinamide/nicotinic acid mononucleotide adenylyltransferase (A)	PREDICTED: nicotinamide/nicotinic acid mononucleotide adenylyltransferase [Phoenix dactylifera]	RecName: Full=Nicotinamide/nicotinic acid mononucleotide adenylyltransferase {ECO:0000305}; Short=NMN/NaMN adenylyltransferase; EC=2.7.7.1; EC=2.7.7.18; AltName: Full=Nicotinamide mononucleotide adenylyltransferase; Short=NMN adenylyltransferase; AltName: Full=Nicotinate-nucleotide adenylyltransferase; Short=NaMN adenylyltransferase;	RecName: Full=Nicotinamide-nucleotide adenylyltransferase {ECO:0000256|RuleBase:RU362021}; EC=2.7.7.1 {ECO:0000256|RuleBase:RU362021}; EC=2.7.7.18 {ECO:0000256|RuleBase:RU362021}; AltName: Full=Nicotinate-nucleotide adenylyltransferase {ECO:0000256|RuleBase:RU362021};	Nicotinamide mononucleotide adenylyl transferase	GO:0005524,ATP binding; GO:0046872,metal ion binding; GO:0000309,nicotinamide-nucleotide adenylyltransferase activity; GO:0004515,nicotinate-nucleotide adenylyltransferase activity; GO:0034628,'de novo' NAD biosynthetic process from aspartate	Cytidylyltransferase-like
Cluster-20636.64801	0	0	0	0.37	0.14	0.65	0	0	0	38.87	20.47	92.07	-7.86914	3.39416e-06	0.000425692	down	K19476 vacuolar protein sorting-associated protein IST1 | (RefSeq) IST1 homolog (A)	PREDICTED: IST1 homolog isoform X2 [Elaeis guineensis]	--	SubName: Full=Uncharacterized protein {ECO:0000313|EnsemblPlants:GSMUA_Achr3P29510_001};	Spindle pole body protein	GO:0015031,protein transport	Regulator of Vps4 activity in the MVB pathway
Cluster-20636.101219	5.41	4.56	4.36	13.41	11.5	9.32	167.59	147.41	138.72	374.27	455.06	353.01	-1.14316	3.41474e-06	0.000427527	down	K18417 ERI1 exoribonuclease 2 [EC:3.1.-.-] | (RefSeq) cell death-related nuclease 4-like (A)	PREDICTED: cell death-related nuclease 4-like isoform X1 [Phoenix dactylifera]	RecName: Full=Uncharacterized exonuclease domain-containing protein At3g15140; EC=3.1.-.-;	SubName: Full=cell death-related nuclease 4-like isoform X1 {ECO:0000313|RefSeq:XP_008786828.1};	Predicted exonuclease	GO:0005739,mitochondrion; GO:0016891,endoribonuclease activity, producing 5'-phosphomonoesters; GO:0004527,exonuclease activity; GO:0046872,metal ion binding; GO:0003676,nucleic acid binding; GO:0035194,posttranscriptional gene silencing by RNA; GO:0090065,regulation of production of siRNA involved in RNA interference	GRF zinc finger
Cluster-20636.138137	1.73	6.71	5.87	0.88	0.48	0.63	97.78	396.6	339.88	45.07	34.34	43.41	2.969	3.42889e-06	0.000428551	up	K01369 legumain [EC:3.4.22.34] | (RefSeq) vacuolar-processing enzyme-like (A)	PREDICTED: protein ABIL1-like isoform X5 [Phoenix dactylifera]	RecName: Full=Probable protein ABIL1; AltName: Full=Abl interactor-like protein 1;	SubName: Full=protein ABIL1-like isoform X5 {ECO:0000313|RefSeq:XP_017700423.1};	Abl interactor ABI-1, contains SH3 domain	GO:0005737,cytoplasm; GO:0005856,cytoskeleton	--
Cluster-20636.108469	20.67	44.98	39.83	12.44	11.56	13.02	608.09	1380.88	1202.25	329.47	434	467.79	1.62703	3.47114e-06	0.000432892	up	K14638 solute carrier family 15 (peptide/histidine transporter), member 3/4 | (RefSeq) protein NRT1/ PTR FAMILY 2.11-like (A)	PREDICTED: protein NRT1/ PTR FAMILY 2.9 [Elaeis guineensis]	RecName: Full=Protein NRT1/ PTR FAMILY 2.9; Short=AtNPF2.9; AltName: Full=Nitrate transporter 1.9;	SubName: Full=protein NRT1/ PTR FAMILY 2.11-like {ECO:0000313|RefSeq:XP_008807862.1};	H+/oligopeptide symporter	GO:0016021,integral component of membrane; GO:0005886,plasma membrane; GO:0015112,nitrate transmembrane transporter activity; GO:0090408,phloem nitrate loading; GO:0010233,phloem transport	POT family
Cluster-20636.21660	26.89	35.57	39.63	16.83	10.13	11.87	497.58	686.03	754.5	279.94	239.16	267.49	1.50669	3.47566e-06	0.000432892	up	K00759 adenine phosphoribosyltransferase [EC:2.4.2.7] | (RefSeq) adenine phosphoribosyltransferase 3 (A)	PREDICTED: adenine phosphoribosyltransferase 3 [Elaeis guineensis]	RecName: Full=Adenine phosphoribosyltransferase 3; EC=2.4.2.7;	SubName: Full=adenine phosphoribosyltransferase 3-like isoform X2 {ECO:0000313|RefSeq:XP_008796830.1};	Adenine phosphoribosyl transferases	GO:0005829,cytosol; GO:0003999,adenine phosphoribosyltransferase activity; GO:0006168,adenine salvage; GO:0044209,AMP salvage; GO:0006166,purine ribonucleoside salvage	Uracil phosphoribosyltransferase
Cluster-20636.115327	32.99	78.77	77.18	20.39	9.49	9.14	725	1805	1743	403	266	245	2.38185	3.49903e-06	0.000435048	up	--	PREDICTED: protein EXORDIUM-like 3 [Elaeis guineensis]	RecName: Full=Protein EXORDIUM-like 3; Flags: Precursor;	SubName: Full=protein EXORDIUM-like 3 {ECO:0000313|RefSeq:XP_008803982.1};	--	GO:0048046,apoplast; GO:0005615,extracellular space; GO:0009505,plant-type cell wall; GO:0009506,plasmodesma; GO:0080167,response to karrikin	Phosphate-induced protein 1 conserved region
Cluster-20636.52497	2.58	11.59	54.46	0.48	0.1	1.22	119.21	560.41	2581.97	19.99	6	69.17	5.34556	3.55988e-06	0.000441156	up	--	PREDICTED: LOW QUALITY PROTEIN: microtubule-associated protein TORTIFOLIA1-like [Phoenix dactylifera]	RecName: Full=TORTIFOLIA1-like protein 4 {ECO:0000303|PubMed:15324671};	SubName: Full=LOW QUALITY PROTEIN: microtubule-associated protein TORTIFOLIA1-like {ECO:0000313|RefSeq:XP_017699752.1};	--	GO:0005874,microtubule; GO:0008017,microtubule binding	HEAT-like repeat
Cluster-20636.60363	4.08	3.85	2.74	1.43	1.47	1.65	186.45	183.44	128.42	59	85.98	92.39	1.33467	3.5607e-06	0.000441156	up	K23048 RING finger protein unkempt | (RefSeq) zinc finger CCCH domain-containing protein 39-like (A)	PREDICTED: zinc finger CCCH domain-containing protein 56 [Elaeis guineensis]	RecName: Full=Zinc finger CCCH domain-containing protein 56; Short=OsC3H56;	SubName: Full=zinc finger CCCH domain-containing protein 56-like isoform X2 {ECO:0000313|RefSeq:XP_008788666.1};	CCCH-type Zn-finger protein	GO:0005829,cytosol; GO:0003677,DNA binding; GO:0046872,metal ion binding; GO:0003730,mRNA 3'-UTR binding; GO:0061158,3'-UTR-mediated mRNA destabilization	Torus domain
Cluster-20636.52358	1	8.31	25.3	0	0	0.19	34.29	296.27	885.82	0	0	7.77	7.57281	3.56657e-06	0.000441156	up	K20628 expansin | (RefSeq) expansin-B5 (A)	PREDICTED: expansin-B5 [Elaeis guineensis]	RecName: Full=Expansin-B18; AltName: Full=Beta-expansin-18; AltName: Full=OsEXPB18; AltName: Full=OsaEXPb1.15; Flags: Precursor;	SubName: Full=expansin-B18-like {ECO:0000313|RefSeq:XP_008803824.1};	--	GO:0005618,cell wall; GO:0005576,extracellular region; GO:0016020,membrane; GO:0071555,cell wall organization; GO:0019953,sexual reproduction	Lytic transglycolase
Cluster-20636.109125	7.03	7.34	6.11	11.03	13.69	13.61	238.28	259.58	212.49	336.67	592.32	563.92	-0.79046	3.60848e-06	0.000445573	false	K05677 ATP-binding cassette, subfamily D (ALD), member 3 | (RefSeq) ABC transporter D family member 1 (A)	PREDICTED: ABC transporter D family member 1-like isoform X1 [Phoenix dactylifera]	RecName: Full=ABC transporter D family member 1; Short=ABC transporter ABCD.1; Short=AtABCD1; EC=3.6.3.47; AltName: Full=Peroxisomal ABC transporter 1; Short=AtPXA1; AltName: Full=Protein ACETATE NON-UTILIZING 2; AltName: Full=Protein COMATOSE; AltName: Full=Protein PEROXISOME DEFECTIVE 3; Short=Ped3p;	SubName: Full=ABC transporter D family member 1-like isoform X1 {ECO:0000313|RefSeq:XP_008807660.1, ECO:0000313|RefSeq:XP_017701396.1};	Long-chain acyl-CoA transporter, ABC superfamily (involved in peroxisome organization and biogenesis)	GO:0046861,glyoxysomal membrane; GO:0016021,integral component of membrane; GO:0005524,ATP binding; GO:0042626,ATPase activity, coupled to transmembrane movement of substances; GO:0005324,long-chain fatty acid transporter activity; GO:0016042,lipid catabolic process	AAA domain
Cluster-20636.73901	0	0.03	0.03	0.5	0.51	1.37	0	2.3	2.33	29.84	43.23	112.1	-5.24202	3.61881e-06	0.000446082	down	K05658 ATP-binding cassette, subfamily B (MDR/TAP), member 1 [EC:3.6.3.44] | (RefSeq) ABC transporter B family member 11-like (A)	PREDICTED: LOW QUALITY PROTEIN: uncharacterized protein LOC105040093 [Elaeis guineensis]	--	SubName: Full=LOW QUALITY PROTEIN: uncharacterized protein LOC103697008 {ECO:0000313|RefSeq:XP_008776990.1};	--	--	Sgf11 (transcriptional regulation protein)
Cluster-20636.150181	0.95	0.46	0.28	0	0	0	51.81	25.94	15.58	0	0	0	7.65899	3.65443e-06	0.000449219	up	K17964 leucine-rich PPR motif-containing protein, mitochondrial | (RefSeq) pentatricopeptide repeat-containing protein At5g61990, mitochondrial isoform X1 (A)	PREDICTED: putative pentatricopeptide repeat-containing protein At1g13630 isoform X1 [Phoenix dactylifera]	RecName: Full=Putative pentatricopeptide repeat-containing protein At1g13630;	SubName: Full=putative pentatricopeptide repeat-containing protein At1g13630 isoform X1 {ECO:0000313|RefSeq:XP_008806656.1, ECO:0000313|RefSeq:XP_008806657.1, ECO:0000313|RefSeq:XP_008806658.1};	FOG: PPR repeat	GO:0043231,intracellular membrane-bounded organelle; GO:0004519,endonuclease activity; GO:0003723,RNA binding; GO:0009451,RNA modification	Region in Clathrin and VPS
Cluster-20636.77466	101.89	144.37	125.75	77.48	69.18	61.43	1590.52	2347.01	2022.44	1086.54	1377.24	1166.36	0.957036	3.65676e-06	0.000449219	false	K09514 DnaJ homolog subfamily B member 8 | (RefSeq) dnaJ-like protein (A)	PREDICTED: chaperone protein DnaJ-like isoform X1 [Elaeis guineensis]	RecName: Full=Chaperone protein dnaJ 72; Short=AtDjC72; Short=AtJ72;	SubName: Full=dnaJ homolog subfamily B member 3-like {ECO:0000313|RefSeq:XP_008810984.1};	Molecular chaperone (DnaJ superfamily)	GO:0016021,integral component of membrane	DnaJ domain
Cluster-20636.18266	5.11	4.85	4.37	2.87	2.82	2.48	195.01	193.07	170.94	98.46	137.3	115.76	0.930722	3.72591e-06	0.000456933	false	K17964 leucine-rich PPR motif-containing protein, mitochondrial | (RefSeq) uncharacterized protein LOC109237110 (A)	PREDICTED: pentatricopeptide repeat-containing protein At4g02820, mitochondrial [Elaeis guineensis]	RecName: Full=Pentatricopeptide repeat-containing protein At4g02820, mitochondrial; Flags: Precursor;	SubName: Full=pentatricopeptide repeat-containing protein At4g02820, mitochondrial {ECO:0000313|RefSeq:XP_008790994.1};	FOG: PPR repeat	GO:0043231,intracellular membrane-bounded organelle; GO:0005739,mitochondrion; GO:0004519,endonuclease activity; GO:0003723,RNA binding; GO:0009451,RNA modification	PPR repeat
[truncated: 72,031 more rows]
