# Supplementary material for: Iron Deficiency Leads to Chlorosis Through Impacting Chlorophyll Synthesis and Nitrogen Metabolism in Areca catechu L
Source: Front Plant Sci. 2021 Aug 2;12:710093. doi: 10.3389/fpls.2021.710093 (PMC8365612; doi:10.3389/fpls.2021.710093)
Supplement: Supplementary file 2 [file Data_Sheet_2.XLSX]

## Sheet: Sheet1
ID	EI-1_fpkm	EI-2_fpkm	EI-3_fpkm	ID-1_fpkm	ID-2_fpkm	ID-3_fpkm	EI-1_count	EI-2_count	EI-3_count	ID-1_count	ID-2_count	ID-3_count	log2FoldChange	pvalue	padj	regulated	KEGG	NR	Swissprot	Tremble	KOG	GO	Pfam
Cluster-20636.97229	13.66	12.17	10.63	127.45	98.14	114.99	241.55	224.25	193.46	1878.17	1925.42	2561.04	-3.06354	3.78009e-75	2.75523e-70	down	K16276 zinc finger protein-like protein | (RefSeq) zinc finger protein BRUTUS-like (A)	PREDICTED: zinc finger protein BRUTUS-like isoform X2 [Elaeis guineensis]	RecName: Full=Zinc finger protein BRUTUS {ECO:0000303|PubMed:20675571}; AltName: Full=Protein EMBRYO DEFECTIVE 2454 {ECO:0000303|PubMed:20675571};	SubName: Full=uncharacterized protein LOC103709367 isoform X2 {ECO:0000313|RefSeq:XP_017698880.1};	Zn-finger protein	GO:0016021,integral component of membrane; GO:0005634,nucleus; GO:0005506,iron ion binding; GO:0016874,ligase activity; GO:0061630,ubiquitin protein ligase activity; GO:0008270,zinc ion binding; GO:0010106,cellular response to iron ion starvation; GO:0060586,multicellular organismal iron ion homeostasis; GO:0016567,protein ubiquitination	Zinc finger, C3HC4 type (RING finger)
Cluster-20636.125620	3.21	3.04	2.72	31.22	21.76	25.52	152.6	150.92	132.12	1233.77	1144.06	1525.15	-2.96034	3.18441e-61	1.16053e-56	down	K16276 zinc finger protein-like protein | (RefSeq) zinc finger protein BRUTUS-like (A)	PREDICTED: zinc finger protein BRUTUS-like isoform X1 [Elaeis guineensis]	RecName: Full=Zinc finger protein BRUTUS {ECO:0000303|PubMed:20675571}; AltName: Full=Protein EMBRYO DEFECTIVE 2454 {ECO:0000303|PubMed:20675571};	SubName: Full=uncharacterized protein LOC103709367 isoform X1 {ECO:0000313|RefSeq:XP_017698879.1};	Zn-finger protein	GO:0016021,integral component of membrane; GO:0005634,nucleus; GO:0005506,iron ion binding; GO:0016874,ligase activity; GO:0061630,ubiquitin protein ligase activity; GO:0008270,zinc ion binding; GO:0010106,cellular response to iron ion starvation; GO:0060586,multicellular organismal iron ion homeostasis; GO:0016567,protein ubiquitination	Hemerythrin HHE cation binding domain
Cluster-20636.107102	3.78	3.83	3.2	26.22	26.86	25.29	158.49	167.51	137.52	914.69	1246.74	1333.98	-2.70164	2.01949e-59	4.90656e-55	down	K16276 zinc finger protein-like protein | (RefSeq) zinc finger protein BRUTUS-like (A)	PREDICTED: zinc finger protein BRUTUS-like isoform X1 [Elaeis guineensis]	RecName: Full=Zinc finger protein BRUTUS {ECO:0000303|PubMed:20675571}; AltName: Full=Protein EMBRYO DEFECTIVE 2454 {ECO:0000303|PubMed:20675571};	SubName: Full=LOW QUALITY PROTEIN: uncharacterized protein LOC103712784 {ECO:0000313|RefSeq:XP_008797630.1};	Zn-finger protein	GO:0016021,integral component of membrane; GO:0005634,nucleus; GO:0005506,iron ion binding; GO:0016874,ligase activity; GO:0061630,ubiquitin protein ligase activity; GO:0008270,zinc ion binding; GO:0010106,cellular response to iron ion starvation; GO:0060586,multicellular organismal iron ion homeostasis; GO:0016567,protein ubiquitination	Hemerythrin HHE cation binding domain
Cluster-20636.85571	6.88	4.24	4.99	82.65	65.88	76.38	319	205	237	3188.9	3381.13	4455.95	-3.6454	3.76989e-58	6.8695e-54	down	K04773 protease IV [EC:3.4.21.-] | (RefSeq) S49 protease IV family peptidase (A)	PREDICTED: oligopeptide transporter 3-like [Phoenix dactylifera]	RecName: Full=Oligopeptide transporter 3; Short=AtOPT3;	SubName: Full=oligopeptide transporter 3-like {ECO:0000313|RefSeq:XP_008785648.1};	Sexual differentiation process protein ISP4	GO:0016021,integral component of membrane; GO:0016020,membrane; GO:0005886,plasma membrane; GO:0009506,plasmodesma; GO:0046915,transition metal ion transmembrane transporter activity; GO:0006875,cellular metal ion homeostasis; GO:0055072,iron ion homeostasis; GO:0007275,multicellular organism development; GO:0015031,protein transport; GO:1990388,xylem-to-phloem iron transport	Interactor of ZYG-11
Cluster-20636.64420	211.26	163.84	77.65	1.48	1.27	0.89	3599.59	2908.44	1362.2	21	24	19	7.1348	8.04659e-55	1.173e-50	up	K00522 ferritin heavy chain [EC:1.16.3.2] | (RefSeq) ferritin-3, chloroplastic-like (A)	PREDICTED: ferritin-3, chloroplastic-like [Phoenix dactylifera]	RecName: Full=Ferritin-3, chloroplastic; EC=1.16.3.1; AltName: Full=SFerH-3; Flags: Precursor;	RecName: Full=Ferritin {ECO:0000256|RuleBase:RU361145}; EC=1.16.3.1 {ECO:0000256|RuleBase:RU361145};	Ferritin	GO:0009507,chloroplast; GO:0005737,cytoplasm; GO:0008199,ferric iron binding; GO:0004322,ferroxidase activity; GO:0005506,iron ion binding; GO:0006880,intracellular sequestering of iron ion; GO:0006826,iron ion transport	Fes/CIP4, and EFC/F-BAR homology domain
Cluster-20636.131534	0.69	0.82	0.6	88.9	141.09	200.44	9	11	8	959.94	2029.15	3270.31	-7.54991	3.70985e-49	4.50673e-45	down	--	PREDICTED: uncharacterized protein LOC105034334 [Elaeis guineensis]	--	SubName: Full=uncharacterized protein LOC103723190 {ECO:0000313|RefSeq:XP_008812248.1};	--	--	--
Cluster-20636.78456	2.89	2.86	3.94	55.01	33.34	41.52	65	67	91	1029	830	1174	-3.56913	3.73716e-41	3.89134e-37	down	K05277 leucoanthocyanidin dioxygenase [EC:1.14.11.19] | (RefSeq) leucoanthocyanidin dioxygenase-like (A)	PREDICTED: leucoanthocyanidin dioxygenase-like [Elaeis guineensis]	RecName: Full=Leucoanthocyanidin dioxygenase; Short=LDOX; Short=Leucocyanidin oxygenase; EC=1.14.11.19 {ECO:0000250|UniProtKB:Q96323}; AltName: Full=Anthocyanidin synthase; AltName: Full=Leucoanthocyanidin hydroxylase;	SubName: Full=leucoanthocyanidin dioxygenase-like {ECO:0000313|RefSeq:XP_008783582.1};	Iron/ascorbate family oxidoreductases	GO:0031418,L-ascorbic acid binding; GO:0050589,leucocyanidin oxygenase activity; GO:0046872,metal ion binding; GO:0009718,anthocyanin-containing compound biosynthetic process	2OG-Fe(II) oxygenase superfamily
Cluster-20636.82982	2.75	2.85	3.17	17.66	20.04	19.63	188.17	203.41	222.23	1005.66	1517.64	1690.23	-2.56165	1.9162e-39	1.74585e-35	down	K08789 microtubule-associated serine/threonine kinase [EC:2.7.11.1] | (RefSeq) probable serine/threonine protein kinase IRE4 (A)	PREDICTED: probable serine/threonine protein kinase IRE4 isoform X2 [Elaeis guineensis]	RecName: Full=Probable serine/threonine protein kinase IRE4 {ECO:0000305}; Short=AtIRE4 {ECO:0000303|PubMed:17237187}; EC=2.7.11.1 {ECO:0000305};	SubName: Full=probable serine/threonine protein kinase IRE4 {ECO:0000313|RefSeq:XP_008809595.1};	Microtubule-associated serine/threonine kinase and related proteins	GO:0005622,intracellular; GO:0005524,ATP binding; GO:0046872,metal ion binding; GO:0004674,protein serine/threonine kinase activity; GO:0035556,intracellular signal transduction; GO:0018105,peptidyl-serine phosphorylation	Lipopolysaccharide kinase (Kdo/WaaP) family
Cluster-20636.90350	4071.29	4405.3	4845.42	1168.42	1230.79	1285.44	84024.1	94792.6	102813	20087.6	28164.5	33403.6	2.00535	6.86143e-36	5.55684e-32	up	K08917 light-harvesting complex II chlorophyll a/b binding protein 6 | (RefSeq) chlorophyll a-b binding protein CP24 10A, chloroplastic-like (A)	PREDICTED: chlorophyll a-b binding protein CP24 10A, chloroplastic-like [Elaeis guineensis]	RecName: Full=Chlorophyll a-b binding protein CP24 10A, chloroplastic; Short=CAB-10A; Short=LHCP; Flags: Precursor;	RecName: Full=Chlorophyll a-b binding protein, chloroplastic {ECO:0000256|RuleBase:RU363080};	--	GO:0009941,chloroplast envelope; GO:0009535,chloroplast thylakoid membrane; GO:0016021,integral component of membrane; GO:0009523,photosystem II; GO:0010287,plastoglobule; GO:0016168,chlorophyll binding; GO:0031409,pigment binding; GO:0009768,photosynthesis, light harvesting in photosystem I; GO:0018298,protein-chromophore linkage; GO:0009416,response to light stimulus	Chlorophyll A-B binding protein
Cluster-20636.98168	610.08	549.93	549.92	155.12	162.96	161.99	887	805	866	190	267	296	1.97851	8.89499e-36	6.23274e-32	up	--	--	--	--	--	--	--
Cluster-20636.30781	10.9	11.41	9.22	63.39	71.71	73.65	256.78	280.28	223.06	1243.58	1872.19	2183.99	-2.58023	9.40622e-36	6.23274e-32	down	K10712 cysteamine dioxygenase [EC:1.13.11.19] | (RefSeq) plant cysteine oxidase 2-like (A)	PREDICTED: plant cysteine oxidase 2-like [Elaeis guineensis]	RecName: Full=Plant cysteine oxidase 2 {ECO:0000303|PubMed:24599061}; EC=1.13.11.20;	SubName: Full=plant cysteine oxidase 2-like {ECO:0000313|RefSeq:XP_008775705.1};	Uncharacterized conserved protein	GO:0005829,cytosol; GO:0005634,nucleus; GO:0017172,cysteine dioxygenase activity; GO:0046872,metal ion binding; GO:0070483,detection of hypoxia; GO:0018171,peptidyl-cysteine oxidation; GO:0001666,response to hypoxia	PCO_ADO
Cluster-20636.81911	0.54	0.16	0.15	65.29	30.14	31.4	29	9	8	2900	1781	2109	-7.03328	1.12996e-34	6.8634e-31	down	K14857 AdoMet-dependent rRNA methyltransferase SPB1 [EC:2.1.1.-] | (RefSeq) putative rRNA methyltransferase (A)	PREDICTED: uncharacterized protein LOC103718591 [Phoenix dactylifera]	--	SubName: Full=uncharacterized protein LOC103718591 {ECO:0000313|RefSeq:XP_008805704.1};	FOG: Reverse transcriptase	--	--
Cluster-20636.69271	0.35	0.58	0.11	31.08	43.86	46.07	15	26	5	1118	2099	2506	-6.72774	1.38593e-34	7.77057e-31	down	--	PREDICTED: putative DNA helicase INO80 [Elaeis guineensis]	--	SubName: Full=la-related protein CG11505-like {ECO:0000313|RefSeq:XP_008777881.1};	--	--	Mpp10 protein
Cluster-20636.90420	860.09	893.16	964.74	223.8	270.49	212.67	11048.8	11936.8	12791.5	2395.88	3856.88	3439.92	2.09614	3.26391e-34	1.69929e-30	up	K02701 photosystem I subunit PsaN | (RefSeq) photosystem I reaction center subunit N, chloroplastic-like (A)	PREDICTED: photosystem I reaction center subunit N, chloroplastic isoform X1 [Phoenix dactylifera]	RecName: Full=Photosystem I reaction center subunit N, chloroplastic; Short=PSI-N; Flags: Precursor;	SubName: Full=photosystem I reaction center subunit N, chloroplastic isoform X1 {ECO:0000313|RefSeq:XP_008808478.1};	--	GO:0009535,chloroplast thylakoid membrane; GO:0009522,photosystem I; GO:0019904,protein domain specific binding; GO:0015979,photosynthesis	Photosystem I reaction centre subunit N (PSAN or PSI-N)
Cluster-20636.77015	0.37	0.12	0.06	42.59	22.98	19	17.22	5.89	2.87	1645.34	1180.92	1109.75	-7.07219	7.85067e-31	3.8148e-27	down	--	PREDICTED: hippocampus abundant transcript-like protein 1 [Elaeis guineensis]	--	SubName: Full=hippocampus abundant transcript-like protein 1 isoform X1 {ECO:0000313|RefSeq:XP_008779093.1, ECO:0000313|RefSeq:XP_008788255.1};	--	--	--
Cluster-20636.126495	0.47	0.22	0.82	20.96	24.49	21.67	10	5	18	375	583	586	-5.32993	5.23001e-30	2.38253e-26	down	--	PREDICTED: uncharacterized protein LOC103714174 [Phoenix dactylifera]	--	SubName: Full=uncharacterized protein LOC103714174 {ECO:0000313|RefSeq:XP_008799562.1};	--	--	PDDEXK-like family of unknown function
Cluster-20636.52628	1.31	1.44	0.84	19.28	20.91	26.37	29.72	34.08	19.5	363.54	524.82	751.67	-4.05802	2.80032e-29	1.20065e-25	down	K10712 cysteamine dioxygenase [EC:1.13.11.19] | (RefSeq) plant cysteine oxidase 2-like (A)	PREDICTED: plant cysteine oxidase 2-like [Elaeis guineensis]	RecName: Full=Plant cysteine oxidase 2 {ECO:0000303|PubMed:24599061}; EC=1.13.11.20;	SubName: Full=plant cysteine oxidase 2-like isoform X1 {ECO:0000313|RefSeq:XP_008791362.1};	Uncharacterized conserved protein	GO:0005829,cytosol; GO:0005634,nucleus; GO:0017172,cysteine dioxygenase activity; GO:0046872,metal ion binding; GO:0070483,detection of hypoxia; GO:0018171,peptidyl-cysteine oxidation; GO:0001666,response to hypoxia	PCO_ADO
Cluster-20636.115180	0.04	0	0.08	13.58	8.73	20.03	2.64	0	4.9	675.09	577.14	1506.07	-8.18933	1.3277e-27	5.3763e-24	down	K07300 Ca2+:H+ antiporter | (RefSeq) vacuolar cation/proton exchanger 1a-like (A)	PREDICTED: vacuolar cation/proton exchanger 1a-like isoform X2 [Phoenix dactylifera]	RecName: Full=Vacuolar cation/proton exchanger 3; AltName: Full=Ca(2+)/H(+) antiporter CAX3; AltName: Full=Ca(2+)/H(+) exchanger 3; AltName: Full=Protein CATION EXCHANGER 3;	SubName: Full=vacuolar cation/proton exchanger 1a-like isoform X2 {ECO:0000313|RefSeq:XP_008793971.1};	Ca2+/H+ antiporter VCX1 and related proteins	GO:0016021,integral component of membrane; GO:0009705,plant-type vacuole membrane; GO:0005774,vacuolar membrane; GO:0005773,vacuole; GO:0015369,calcium:proton antiporter activity; GO:0006874,cellular calcium ion homeostasis; GO:0030026,cellular manganese ion homeostasis; GO:0006882,cellular zinc ion homeostasis; GO:0055062,phosphate ion homeostasis; GO:0006793,phosphorus metabolic process; GO:005…	Sodium/calcium exchanger protein
Cluster-20636.48619	66.38	73.16	59.53	14.55	9.66	7.53	525.16	600	489.2	96	85	75	2.83829	1.52092e-27	5.83458e-24	up	K23490 cytochrome b5 | (RefSeq) cytochrome b5 (A)	PREDICTED: cytochrome b5 [Elaeis guineensis]	RecName: Full=Cytochrome b5;	SubName: Full=cytochrome b5-like {ECO:0000313|RefSeq:XP_008811745.1};	Cytochrome b5	GO:0005789,endoplasmic reticulum membrane; GO:0016021,integral component of membrane; GO:0031090,organelle membrane; GO:0020037,heme binding; GO:0046872,metal ion binding; GO:0055114,oxidation-reduction process	Cytochrome b5-like Heme/Steroid binding domain
Cluster-20636.99458	227.72	229.72	277.92	89.24	85.09	68.36	2262	2370	2858	739	939	855	1.76472	1.62126e-27	5.90851e-24	up	K02641 ferredoxin--NADP+ reductase [EC:1.18.1.2] | (RefSeq) ferredoxin--NADP reductase, root isozyme, chloroplastic-like (A)	PREDICTED: ferredoxin--NADP reductase, root isozyme, chloroplastic-like [Phoenix dactylifera]	RecName: Full=Ferredoxin--NADP reductase, root isozyme, chloroplastic; Short=FNR; EC=1.18.1.2; Flags: Precursor;	SubName: Full=ferredoxin--NADP reductase, root isozyme, chloroplastic-like {ECO:0000313|RefSeq:XP_008795712.1};	NADP/FAD dependent oxidoreductase	GO:0009507,chloroplast; GO:0004324,ferredoxin-NADP+ reductase activity; GO:0015979,photosynthesis	--
Cluster-20636.98119	495.27	413.82	362.91	1634.19	1757.64	1591.23	4543	3940	3450	12498	17916	18379	-1.81781	1.21216e-26	4.20725e-23	down	K22139 mitochondrial pyruvate carrier 2 | (RefSeq) hypothetical protein (A)	PREDICTED: early light-induced protein 1, chloroplastic isoform X2 [Elaeis guineensis]	RecName: Full=Early light-induced protein 1, chloroplastic {ECO:0000305}; Flags: Precursor;	SubName: Full=early light-induced protein 1, chloroplastic-like {ECO:0000313|RefSeq:XP_008786056.1};	--	GO:0009535,chloroplast thylakoid membrane; GO:0016021,integral component of membrane; GO:0009522,photosystem I; GO:0009523,photosystem II; GO:0071483,cellular response to blue light; GO:0071490,cellular response to far red light; GO:0034605,cellular response to heat; GO:0071486,cellular response to high light intensity; GO:0071491,cellular response to red light; GO:0071492,cellular response to UV…	Chlorophyll A-B binding protein
Cluster-20636.43682	0.93	1.04	1.44	39.11	57.21	37.85	6	7	9.75	211.61	412.87	309.06	-5.13032	1.60293e-26	5.09447e-23	down	--	PREDICTED: uncharacterized protein LOC105032718 [Elaeis guineensis]	--	SubName: Full=uncharacterized protein LOC103723904 {ECO:0000313|RefSeq:XP_008813213.1};	--	--	Wound-induced protein
Cluster-20636.88314	0.23	0.07	0.05	47.2	16.98	15.48	9	3	2	1506	721	747	-7.58408	1.60757e-26	5.09447e-23	down	K01188 beta-glucosidase [EC:3.2.1.21] | (RefSeq) uncharacterized protein LOC106394339 (A)	PREDICTED: uncharacterized protein LOC103715119 [Phoenix dactylifera]	RecName: Full=Putative ribonuclease H protein At1g65750; EC=3.1.26.4;	SubName: Full=uncharacterized protein LOC103715119 {ECO:0000313|RefSeq:XP_008800872.1};	FOG: Reverse transcriptase	GO:0046872,metal ion binding; GO:0003676,nucleic acid binding; GO:0004523,RNA-DNA hybrid ribonuclease activity	Reverse transcriptase (RNA-dependent DNA polymerase)
Cluster-20636.90421	3751.54	3943.19	3697.04	1106.92	1316.93	953.35	2391	2480	2527	596	944	759	1.89247	1.13371e-25	3.44309e-22	up	K02701 photosystem I subunit PsaN | (RefSeq) photosystem I reaction center subunit N, chloroplastic (A)	PREDICTED: photosystem I reaction center subunit N, chloroplastic isoform X2 [Phoenix dactylifera]	--	SubName: Full=photosystem I reaction center subunit N, chloroplastic isoform X2 {ECO:0000313|RefSeq:XP_008808479.1};	--	--	--
Cluster-20636.111396	6.34	6.09	5.76	0.48	0.74	0.35	391.07	392.55	364.08	24.66	50.9	27	3.68023	2.33177e-25	6.79833e-22	up	K04733 interleukin-1 receptor-associated kinase 4 [EC:2.7.11.1] | (RefSeq) LOW QUALITY PROTEIN: MDIS1-interacting receptor like kinase 2-like (A)	PREDICTED: probable leucine-rich repeat receptor-like protein kinase At1g35710 [Elaeis guineensis]	RecName: Full=MDIS1-interacting receptor like kinase 2 {ECO:0000303|PubMed:26863186}; Short=AtMIK2 {ECO:0000303|PubMed:26863186}; AltName: Full=Probable LRR receptor-like serine/threonine-protein kinase At4g08850; EC=2.7.11.1 {ECO:0000305}; Flags: Precursor;	SubName: Full=MDIS1-interacting receptor like kinase 2-like {ECO:0000313|RefSeq:XP_008805241.1};	--	GO:0016021,integral component of membrane; GO:0016020,membrane; GO:0005886,plasma membrane; GO:0009506,plasmodesma; GO:0090406,pollen tube; GO:0005524,ATP binding; GO:0004674,protein serine/threonine kinase activity	Leucine rich repeat N-terminal domain
Cluster-20636.100164	3108.64	2955.9	2728.33	9679.88	11507.7	10141.5	1436	1337	1336	3779	5959	5837	-1.70609	2.68231e-25	7.51954e-22	down	--	PREDICTED: early light-induced protein 1, chloroplastic isoform X1 [Elaeis guineensis]	--	SubName: Full=early light-induced protein 1, chloroplastic-like {ECO:0000313|RefSeq:XP_008777102.1};	--	--	--
Cluster-20636.72515	0.43	0.59	0.47	6.06	3.43	3.72	71.48	102.21	78.38	831.28	625.84	771.66	-2.96808	1.07324e-24	2.89727e-21	down	--	PREDICTED: probable plastid-lipid-associated protein 14, chloroplastic [Elaeis guineensis]	RecName: Full=Probable plastid-lipid-associated protein 14, chloroplastic; Short=AtPap14; AltName: Full=Fibrillin-11; AltName: Full=OBP3-responsive protein 1; Flags: Precursor;	SubName: Full=probable plastid-lipid-associated protein 14, chloroplastic {ECO:0000313|RefSeq:XP_008798442.1};	Protein kinase PCTAIRE and related kinases	GO:0009507,chloroplast; GO:0005634,nucleus; GO:0005524,ATP binding; GO:0004693,cyclin-dependent protein serine/threonine kinase activity; GO:0006468,protein phosphorylation; GO:0010468,regulation of gene expression; GO:0007346,regulation of mitotic cell cycle	Protein kinase domain
Cluster-20636.181643	0.36	0.7	0.69	51.94	31.09	36.33	2	4	4	241	192.53	254.26	-5.91289	1.11651e-24	2.90643e-21	down	--	PREDICTED: uncharacterized protein LOC103703614 [Phoenix dactylifera]	--	SubName: Full=uncharacterized protein LOC103698163 {ECO:0000313|RefSeq:XP_008778373.1}; SubName: Full=uncharacterized protein LOC103703614 {ECO:0000313|RefSeq:XP_008784745.1};	--	--	Hypoxia induced protein conserved region
Cluster-20636.90950	911.56	758.83	1045.2	242.84	138.53	194.55	16563.7	14369.3	19543.2	3676.13	2791.67	4451.15	2.40907	2.51567e-24	6.32284e-21	up	K00218 protochlorophyllide reductase [EC:1.3.1.33] | (RefSeq) protochlorophyllide reductase (A)	PREDICTED: protochlorophyllide reductase [Elaeis guineensis]	RecName: Full=Protochlorophyllide reductase, chloroplastic; Short=PCR; EC=1.3.1.33; AltName: Full=NADPH-protochlorophyllide oxidoreductase; Short=POR; Flags: Precursor;	RecName: Full=NADPH-protochlorophyllide oxidoreductase {ECO:0000256|RuleBase:RU365001}; EC=1.3.1.33 {ECO:0000256|RuleBase:RU365001};	Dehydrogenases with different specificities (related to short-chain alcohol dehydrogenases)	GO:0009507,chloroplast; GO:0016630,protochlorophyllide reductase activity; GO:0015995,chlorophyll biosynthetic process; GO:0015979,photosynthesis	KR domain
Cluster-20636.92803	19.57	19.04	21.31	122.06	72.76	106.32	918.67	933.89	1024.81	4771.41	3783.42	6284.49	-2.16142	4.00325e-24	9.72629e-21	down	K16276 zinc finger protein-like protein | (RefSeq) zinc finger protein BRUTUS-like (A)	PREDICTED: zinc finger protein BRUTUS-like isoform X1 [Elaeis guineensis]	RecName: Full=Zinc finger protein BRUTUS {ECO:0000303|PubMed:20675571}; AltName: Full=Protein EMBRYO DEFECTIVE 2454 {ECO:0000303|PubMed:20675571};	SubName: Full=LOW QUALITY PROTEIN: uncharacterized protein LOC103712784 {ECO:0000313|RefSeq:XP_008797630.1};	Zn-finger protein	GO:0016021,integral component of membrane; GO:0005634,nucleus; GO:0005506,iron ion binding; GO:0016874,ligase activity; GO:0061630,ubiquitin protein ligase activity; GO:0008270,zinc ion binding; GO:0010106,cellular response to iron ion starvation; GO:0060586,multicellular organismal iron ion homeostasis; GO:0016567,protein ubiquitination	Hemerythrin HHE cation binding domain
Cluster-20636.69866	37.83	36.99	33.24	17.2	15.32	12.44	1025.1	1045.81	924.52	388.13	460.03	424.3	1.43384	7.66954e-24	1.80328e-20	up	K08472 mlo protein | (RefSeq) MLO-like protein 3 (A)	PREDICTED: MLO-like protein 3 isoform X1 [Elaeis guineensis]	RecName: Full=MLO-like protein 3; Short=AtMlo3;	RecName: Full=MLO-like protein {ECO:0000256|RuleBase:RU280816};	--	GO:0016021,integral component of membrane; GO:0005886,plasma membrane; GO:0005516,calmodulin binding; GO:0006952,defense response; GO:0009607,response to biotic stimulus	Mlo family
Cluster-20636.114410	0.14	0.1	0	17.34	8.99	7.38	6.46	5.2	0	688.68	475.05	443.56	-7.02833	8.97235e-23	2.04368e-19	down	--	PREDICTED: hippocampus abundant transcript-like protein 1 [Elaeis guineensis]	--	SubName: Full=hippocampus abundant transcript-like protein 1 isoform X1 {ECO:0000313|RefSeq:XP_008779093.1, ECO:0000313|RefSeq:XP_008788255.1};	Predicted transporter ADD1 (major facilitator superfamily)	--	--
Cluster-20636.77655	58.44	64.04	56.08	312.39	203.71	305.1	2800.82	3206.76	2753.32	12467.4	10814.8	18412	-2.03946	1.12399e-22	2.48258e-19	down	K03100 signal peptidase I [EC:3.4.21.89] | (RefSeq) chloroplast processing peptidase-like (A)	PREDICTED: chloroplast processing peptidase-like [Elaeis guineensis]	RecName: Full=Probable thylakoidal processing peptidase 2, chloroplastic; EC=3.4.21.89; AltName: Full=Signal peptidase I-2; Flags: Precursor;	SubName: Full=probable thylakoidal processing peptidase 2, chloroplastic {ECO:0000313|RefSeq:XP_008813220.1, ECO:0000313|RefSeq:XP_008813221.1};	Mitochondrial inner membrane protease, subunit IMP1	GO:0009535,chloroplast thylakoid membrane; GO:0016021,integral component of membrane; GO:0008236,serine-type peptidase activity	Peptidase S24-like
Cluster-20636.110827	9.99	20.99	16.48	190.15	143.87	197.51	150.31	329.06	255.6	2385.11	2403.02	3743.77	-3.32475	1.19731e-22	2.56676e-19	down	K01513 ectonucleotide pyrophosphatase/phosphodiesterase family member 1/3 [EC:3.1.4.1 3.6.1.9] | (RefSeq) uncharacterized protein LOC109769794 (A)	PREDICTED: uncharacterized protein LOC105035139 [Elaeis guineensis]	--	SubName: Full=uncharacterized protein LOC103696468 {ECO:0000313|RefSeq:XP_008776339.1};	--	--	Plant protein 1589 of unknown function (A_thal_3526)
Cluster-20636.98166	4076.76	3946.78	4426.21	941.83	1181.44	1210.43	19637	19595	22384	3790	6348	7342.99	2.04519	3.063e-22	6.37875e-19	up	K08909 light-harvesting complex I chlorophyll a/b binding protein 3 | (RefSeq) chlorophyll a-b binding protein 8, chloroplastic (A)	PREDICTED: chlorophyll a-b binding protein 8, chloroplastic [Elaeis guineensis]	RecName: Full=Chlorophyll a-b binding protein 8, chloroplastic; AltName: Full=LHCI type III CAB-8; Flags: Precursor;	RecName: Full=Chlorophyll a-b binding protein, chloroplastic {ECO:0000256|RuleBase:RU363080};	--	GO:0009941,chloroplast envelope; GO:0009535,chloroplast thylakoid membrane; GO:0016021,integral component of membrane; GO:0009522,photosystem I; GO:0009523,photosystem II; GO:0010287,plastoglobule; GO:0016168,chlorophyll binding; GO:0046872,metal ion binding; GO:0031409,pigment binding; GO:0009768,photosynthesis, light harvesting in photosystem I; GO:0018298,protein-chromophore linkage; GO:000941…	Chlorophyll A-B binding protein
Cluster-20636.112286	1.61	3.15	4.4	55.83	50.47	68.45	33.15	67.38	93	955.58	1149.8	1770.79	-4.1047	6.65368e-22	1.34715e-18	down	--	--	--	SubName: Full=Uncharacterized protein {ECO:0000313|EnsemblPlants:TRIAE_CS42_4BS_TGACv1_328765_AA1093320.1};	--	--	--
Cluster-20636.64805	0.46	0.27	0.2	66.46	23.98	25.05	5	3	2.24	600.63	288.74	342	-6.7928	8.1558e-22	1.60665e-18	down	--	PREDICTED: hippocampus abundant transcript-like protein 1 isoform X3 [Phoenix dactylifera]	--	SubName: Full=hippocampus abundant transcript-like protein 1 isoform X3 {ECO:0000313|RefSeq:XP_008779095.1, ECO:0000313|RefSeq:XP_008788273.1};	Predicted transporter ADD1 (major facilitator superfamily)	--	Major Facilitator Superfamily
Cluster-20636.125817	1.18	1.55	1.52	13.19	16.72	19.12	28.13	38.66	37.45	263.03	443.78	576.23	-3.39293	8.5599e-22	1.60859e-18	down	K16276 zinc finger protein-like protein | (RefSeq) zinc finger protein BRUTUS-like (A)	PREDICTED: zinc finger protein BRUTUS-like isoform X1 [Elaeis guineensis]	RecName: Full=Zinc finger protein BRUTUS {ECO:0000303|PubMed:20675571}; AltName: Full=Protein EMBRYO DEFECTIVE 2454 {ECO:0000303|PubMed:20675571};	SubName: Full=uncharacterized protein LOC103709367 isoform X1 {ECO:0000313|RefSeq:XP_017698879.1};	Zn-finger protein	GO:0016021,integral component of membrane; GO:0005634,nucleus; GO:0005506,iron ion binding; GO:0016874,ligase activity; GO:0061630,ubiquitin protein ligase activity; GO:0008270,zinc ion binding; GO:0010106,cellular response to iron ion starvation; GO:0060586,multicellular organismal iron ion homeostasis; GO:0016567,protein ubiquitination	Hemerythrin HHE cation binding domain
Cluster-20636.126454	0	0	0.02	41.64	31.39	94.98	0	0	1	1566.56	1571.08	5403.24	-12.6932	8.60703e-22	1.60859e-18	down	K00521 ferric-chelate reductase [EC:1.16.1.7] | (RefSeq) ferric reduction oxidase 2-like (A)	PREDICTED: ferric reduction oxidase 2-like [Phoenix dactylifera]	RecName: Full=Ferric reduction oxidase 2; Short=AtFRO2; EC=1.16.1.7; AltName: Full=Ferric-chelate reductase 2; AltName: Full=Protein FERRIC CHELATE REDUCTASE DEFECTIVE 1;	SubName: Full=ferric reduction oxidase 2-like {ECO:0000313|RefSeq:XP_017700733.1};	Ferric reductase, NADH/NADPH oxidase and related proteins	GO:0016021,integral component of membrane; GO:0005886,plasma membrane; GO:0000293,ferric-chelate reductase activity; GO:0046872,metal ion binding; GO:0006811,ion transport; GO:0015688,iron chelate transport; GO:0055072,iron ion homeostasis; GO:0009617,response to bacterium	Oxidoreductase NAD-binding domain
Cluster-20636.91049	91.72	99.67	90.12	29.35	31.04	33.45	712	802	727	190	268	327	1.73156	1.09555e-21	1.99631e-18	up	K02265 cytochrome c oxidase subunit 5b | (RefSeq) cytochrome c oxidase subunit 5b-2, mitochondrial (A)	PREDICTED: cytochrome c oxidase subunit 5b-2, mitochondrial [Elaeis guineensis]	RecName: Full=Cytochrome c oxidase subunit 5b-1, mitochondrial; Short=AtCOX5b-1; Flags: Precursor;	SubName: Full=cytochrome c oxidase subunit 5b-2, mitochondrial-like {ECO:0000313|RefSeq:XP_008785199.1};	Cytochrome c oxidase, subunit Vb/COX4	GO:0009535,chloroplast thylakoid membrane; GO:0005751,mitochondrial respiratory chain complex IV; GO:0005739,mitochondrion; GO:0050897,cobalt ion binding; GO:0004129,cytochrome-c oxidase activity; GO:0046872,metal ion binding; GO:0008270,zinc ion binding; GO:0042776,mitochondrial ATP synthesis coupled proton transport; GO:0006123,mitochondrial electron transport, cytochrome c to oxygen	Zinc-finger domain
Cluster-20636.23815	6.05	9.82	7.13	0.73	0.88	0.56	230	390	278	23	37	27	3.56794	1.17239e-21	2.08422e-18	up	K01379 cathepsin D [EC:3.4.23.5] | (RefSeq) probable aspartyl protease At4g16563 (A)	PREDICTED: probable aspartyl protease At4g16563 [Elaeis guineensis]	RecName: Full=Aspartic proteinase nepenthesin-2; EC=3.4.23.12; AltName: Full=Nepenthesin-II; Flags: Precursor;	SubName: Full=probable aspartyl protease At4g16563 {ECO:0000313|RefSeq:XP_008798866.1};	Aspartyl protease	GO:0005576,extracellular region; GO:0004190,aspartic-type endopeptidase activity	Eukaryotic aspartyl protease
Cluster-20636.30677	13.21	15.06	14.19	6.59	5.96	5.05	550.22	655.21	605.65	228.4	274.72	264.99	1.43792	2.31304e-21	4.01412e-18	up	K02433 aspartyl-tRNA(Asn)/glutamyl-tRNA(Gln) amidotransferase subunit A [EC:6.3.5.6 6.3.5.7] | (RefSeq) Glutamyl-tRNA(Gln) amidotransferase subunit A (A)	PREDICTED: phosphatidylinositol/phosphatidylcholine transfer protein SFH8-like [Phoenix dactylifera]	RecName: Full=Phosphatidylinositol/phosphatidylcholine transfer protein SFH8; AltName: Full=Protein SEC FOURTEEN HOMOLOGS 8; Short=AtSFH8;	SubName: Full=phosphatidylinositol/phosphatidylcholine transfer protein SFH8-like {ECO:0000313|RefSeq:XP_008784937.1, ECO:0000313|RefSeq:XP_008784939.1};	Phosphatidylinositol transfer protein SEC14 and related proteins	GO:0000139,Golgi membrane; GO:0005886,plasma membrane; GO:0015031,protein transport	Divergent CRAL/TRIO domain
Cluster-20636.100830	26.69	52.72	25.5	0.04	0	0	951.54	1962.38	932.05	1.06	0	0	11.9982	2.60018e-21	4.40749e-18	up	K17361 acyl-coenzyme A thioesterase 9 [EC:3.1.2.-] | (RefSeq) acyl-coenzyme A thioesterase 9, mitochondrial (A)	PREDICTED: acyl-coenzyme A thioesterase 9, mitochondrial [Elaeis guineensis]	--	SubName: Full=acyl-coenzyme A thioesterase 9, mitochondrial {ECO:0000313|RefSeq:XP_008788163.1};	Acyl-CoA thioesterase	--	Thioesterase superfamily
Cluster-20636.91025	24.79	23.32	26.97	117.56	94.5	137.05	447.24	438.37	500.72	1766.94	1890.79	3113.12	-2.06562	1.3393e-20	2.21861e-17	down	K16276 zinc finger protein-like protein | (RefSeq) zinc finger protein BRUTUS-like (A)	PREDICTED: zinc finger protein BRUTUS-like isoform X1 [Elaeis guineensis]	RecName: Full=Zinc finger protein BRUTUS {ECO:0000303|PubMed:20675571}; AltName: Full=Protein EMBRYO DEFECTIVE 2454 {ECO:0000303|PubMed:20675571};	SubName: Full=uncharacterized protein LOC103709367 isoform X1 {ECO:0000313|RefSeq:XP_017698879.1};	Zn-finger protein	GO:0016021,integral component of membrane; GO:0005634,nucleus; GO:0005506,iron ion binding; GO:0016874,ligase activity; GO:0061630,ubiquitin protein ligase activity; GO:0008270,zinc ion binding; GO:0010106,cellular response to iron ion starvation; GO:0060586,multicellular organismal iron ion homeostasis; GO:0016567,protein ubiquitination	Zinc finger, C3HC4 type (RING finger)
Cluster-20636.86596	0.31	0.43	0.17	8.86	11.44	5.8	13.25	18.91	7.47	311.07	534.36	307.71	-4.69131	2.4031e-20	3.89238e-17	down	K00434 L-ascorbate peroxidase [EC:1.11.1.11] | (RefSeq) L-ascorbate peroxidase 1, cytosolic (A)	PREDICTED: L-ascorbate peroxidase 1, cytosolic isoform X1 [Phoenix dactylifera]	RecName: Full=L-ascorbate peroxidase 2, cytosolic {ECO:0000305}; EC=1.11.1.11 {ECO:0000269|PubMed:15685422}; AltName: Full=APXb {ECO:0000303|PubMed:15685422}; AltName: Full=OsAPx2 {ECO:0000303|PubMed:15599508};	SubName: Full=L-ascorbate peroxidase 1, cytosolic isoform X1 {ECO:0000313|RefSeq:XP_008783664.1}; SubName: Full=L-ascorbate peroxidase 1, cytosolic isoform X2 {ECO:0000313|RefSeq:XP_008783667.1};	--	GO:0009507,chloroplast; GO:0004130,cytochrome-c peroxidase activity; GO:0020037,heme binding; GO:0016688,L-ascorbate peroxidase activity; GO:0046872,metal ion binding; GO:0034599,cellular response to oxidative stress; GO:0042744,hydrogen peroxide catabolic process; GO:0000302,response to reactive oxygen species	Peroxidase
Cluster-20636.96845	0	0	0.06	7.46	4.34	4.15	0	0	4.09	429.48	331.97	361.02	-7.95248	6.71416e-20	1.06387e-16	down	K01535 H+-transporting ATPase [EC:3.6.3.6] | (RefSeq) plasma membrane ATPase 3 (A)	PREDICTED: plasma membrane ATPase 3 [Elaeis guineensis]	RecName: Full=Plasma membrane ATPase 1; EC=3.6.3.6; AltName: Full=Proton pump 1;	RecName: Full=Plasma membrane ATPase {ECO:0000256|RuleBase:RU362083}; EC=3.6.3.6 {ECO:0000256|RuleBase:RU362083};	Plasma membrane H+-transporting ATPase	GO:0016021,integral component of membrane; GO:0005886,plasma membrane; GO:0005524,ATP binding; GO:0008553,proton-exporting ATPase activity, phosphorylative mechanism; GO:0046872,metal ion binding; GO:0006754,ATP biosynthetic process	haloacid dehalogenase-like hydrolase
Cluster-20636.91065	20.55	20.46	38.51	271.6	366.82	272.02	114.97	118.2	225.32	1268.45	2286.43	1916.4	-3.36238	8.89623e-20	1.37963e-16	down	--	PREDICTED: uncharacterized protein LOC105032718 [Elaeis guineensis]	--	SubName: Full=uncharacterized protein LOC103723904 {ECO:0000313|RefSeq:XP_008813213.1};	--	--	Wound-induced protein
Cluster-20636.82851	58.05	69.7	52.27	27.44	24.94	23.06	2962.35	3715.95	2731.79	1165.74	1409.83	1481.8	1.4169	4.16675e-19	6.3272e-16	up	K11498 centromeric protein E | (RefSeq) kinesin-like protein KIN-7F (A)	PREDICTED: kinesin-like protein KIN-7F isoform X1 [Elaeis guineensis]	RecName: Full=Kinesin-like protein KIN-7F {ECO:0000305};	RecName: Full=Kinesin-like protein {ECO:0000256|RuleBase:RU000394};	Kinesin-like protein	GO:0005871,kinesin complex; GO:0005874,microtubule; GO:0005524,ATP binding; GO:0016887,ATPase activity; GO:0008017,microtubule binding; GO:0003777,microtubule motor activity; GO:0007018,microtubule-based movement	Microtubule binding
Cluster-20636.178023	8.66	4.99	5.75	0.62	0.78	0.46	405.44	243.83	275.8	24	40.69	27	3.53433	4.9511e-19	7.36482e-16	up	--	PREDICTED: uncharacterized protein LOC105054877 [Elaeis guineensis]	RecName: Full=UDP-N-acetylmuramoyl-L-alanyl-D-glutamate--2,6-diaminopimelate ligase MurE homolog, chloroplastic {ECO:0000305}; Short=AtMurE {ECO:0000303|PubMed:18036201}; AltName: Full=Protein ALBINO OR PALE-GREEN 13 {ECO:0000303|PubMed:18036201}; AltName: Full=Protein PIGMENT DEFECTIVE EMBRYO 316 {ECO:0000305}; Flags: Precursor;	--	--	GO:0009507,chloroplast; GO:0009295,nucleoid; GO:0016881,acid-amino acid ligase activity; GO:0005524,ATP binding; GO:0051301,cell division; GO:0010020,chloroplast fission; GO:0009658,chloroplast organization; GO:0008360,regulation of cell shape; GO:0006355,regulation of transcription, DNA-templated; GO:0006351,transcription, DNA-templated	Mur ligase family, catalytic domain
Cluster-20636.88991	6.74	5.38	8.77	0	0	0	329.15	274.12	438.33	0	0	0	11.0803	5.22975e-19	7.62372e-16	up	K02218 casein kinase 1 [EC:2.7.11.1] | (RefSeq) casein kinase I-like (A)	PREDICTED: casein kinase 1-like protein HD16 isoform X2 [Elaeis guineensis]	RecName: Full=Casein kinase 1-like protein HD16 {ECO:0000305}; EC=2.7.11.1 {ECO:0000305}; AltName: Full=Os03g0793500 protein {ECO:0000312|EMBL:BAF13445.1}; AltName: Full=Protein EARLY FLOWERING 1 {ECO:0000303|PubMed:20400938}; AltName: Full=Protein HEADING DATE 16 {ECO:0000303|PubMed:23789941};	SubName: Full=uncharacterized protein LOC103717844 isoform X2 {ECO:0000313|RefSeq:XP_008804602.1};	Casein kinase (serine/threonine/tyrosine protein kinase)	GO:0005737,cytoplasm; GO:0005634,nucleus; GO:0005524,ATP binding; GO:0004674,protein serine/threonine kinase activity; GO:0009908,flower development; GO:0009740,gibberellic acid mediated signaling pathway; GO:0010476,gibberellin mediated signaling pathway; GO:0018105,peptidyl-serine phosphorylation; GO:0008360,regulation of cell shape; GO:0040008,regulation of growth; GO:0048586,regulation of lon…	Lipopolysaccharide kinase (Kdo/WaaP) family
Cluster-20636.107348	0.69	0.33	0.49	6.58	4.3	5.19	40.45	20.1	29.82	322.76	280.5	385.15	-3.25456	6.11876e-19	8.74478e-16	down	K16276 zinc finger protein-like protein | (RefSeq) zinc finger protein BRUTUS-like (A)	PREDICTED: zinc finger protein BRUTUS-like isoform X2 [Elaeis guineensis]	RecName: Full=Zinc finger protein BRUTUS {ECO:0000303|PubMed:20675571}; AltName: Full=Protein EMBRYO DEFECTIVE 2454 {ECO:0000303|PubMed:20675571};	SubName: Full=uncharacterized protein LOC103709367 isoform X2 {ECO:0000313|RefSeq:XP_017698880.1};	Zn-finger protein	GO:0016021,integral component of membrane; GO:0005634,nucleus; GO:0005506,iron ion binding; GO:0016874,ligase activity; GO:0061630,ubiquitin protein ligase activity; GO:0008270,zinc ion binding; GO:0010106,cellular response to iron ion starvation; GO:0060586,multicellular organismal iron ion homeostasis; GO:0016567,protein ubiquitination	Zinc finger, C3HC4 type (RING finger)
Cluster-20636.97512	39.97	0	63.7	4210.48	4051.28	3946.02	8	0	13	713	899	979	-6.73273	1.0324e-18	1.4471e-15	down	--	--	--	--	--	--	--
Cluster-20636.119896	38.35	35.87	43	105.7	91.11	101.89	1292.42	1262.21	1486	2966.45	3402.03	4323.12	-1.19181	1.29625e-18	1.78267e-15	down	K00695 sucrose synthase [EC:2.4.1.13] | (RefSeq) sucrose synthase 4 (A)	PREDICTED: LOW QUALITY PROTEIN: sucrose synthase 4 [Elaeis guineensis]	RecName: Full=Sucrose synthase 4; Short=OsSUS4; EC=2.4.1.13; AltName: Full=Sucrose-UDP glucosyltransferase 4;	RecName: Full=Sucrose synthase {ECO:0000256|RuleBase:RU280817}; EC=2.4.1.13 {ECO:0000256|RuleBase:RU280817};	Glycosyltransferase	GO:0016157,sucrose synthase activity; GO:0005985,sucrose metabolic process	Glycosyl transferases group 1
Cluster-20636.115712	0	0	0	16.86	15.17	18.45	0	0	0	271.97	325.71	449.83	-10.6724	2.76963e-18	3.73839e-15	down	K18587 ubiquinone biosynthesis protein COQ9 | (RefSeq) ubiquinone biosynthesis protein COQ9-B, mitochondrial (A)	PREDICTED: ubiquinone biosynthesis protein COQ9-B, mitochondrial [Elaeis guineensis]	--	SubName: Full=ubiquinone biosynthesis protein COQ9-B, mitochondrial {ECO:0000313|RefSeq:XP_008802487.1};	Uncharacterized conserved protein	--	COQ9
Cluster-20636.114477	0.69	0.63	0.81	10.97	7.56	15.2	20	19	24	264	242	553	-3.83807	3.72508e-18	4.92842e-15	down	K13945 LOB domain-containing protein 29 | (RefSeq) LOB domain protein 14 (A)	PREDICTED: LOB domain-containing protein 41-like [Phoenix dactylifera]	RecName: Full=LOB domain-containing protein 41; AltName: Full=ASYMMETRIC LEAVES 2-like protein 38; Short=AS2-like protein 38;	SubName: Full=LOB domain-containing protein 41-like {ECO:0000313|RefSeq:XP_008799243.1};	--	GO:0006355,regulation of transcription, DNA-templated	Lateral organ boundaries (LOB) domain
Cluster-20636.130105	0	0	0	41.24	8.95	17.82	0	0	0	1227.45	354.32	802	-11.9243	3.78651e-18	4.92842e-15	down	K22804 structural maintenance of chromosomes protein 6 | (RefSeq) structural maintenance of chromosomes protein 6B-like (A)	PREDICTED: uncharacterized protein LOC103699749, partial [Phoenix dactylifera]	--	SubName: Full=uncharacterized protein LOC103699749 {ECO:0000313|RefSeq:XP_008779976.1};	FOG: Reverse transcriptase	--	Reverse transcriptase (RNA-dependent DNA polymerase)
Cluster-20636.110878	0	0	0	36.51	5.99	26.8	0	0	0	1394	304	1547	-12.3341	4.48877e-18	5.73996e-15	down	--	--	--	--	--	--	--
Cluster-20636.171806	15.7	20.98	16.82	0.06	0.58	0.24	652.9	911.1	716.95	2.16	26.64	12.47	6.03531	5.02867e-18	6.31948e-15	up	K00392 sulfite reductase (ferredoxin) [EC:1.8.7.1] | (RefSeq) sulfite reductase [ferredoxin], chloroplastic (A)	PREDICTED: sulfite reductase [ferredoxin]	RecName: Full=Sulfite reductase 1 [ferredoxin], chloroplastic; Short=NtSiR1; EC=1.8.7.1; Flags: Precursor;	SubName: Full=sulfite reductase [ferredoxin], chloroplastic-like {ECO:0000313|RefSeq:XP_008786139.2};	Sulfite reductase (ferredoxin)	GO:0042644,chloroplast nucleoid; GO:0009570,chloroplast stroma; GO:0051539,4 iron, 4 sulfur cluster binding; GO:0003677,DNA binding; GO:0020037,heme binding; GO:0046872,metal ion binding; GO:0050311,sulfite reductase (ferredoxin) activity; GO:0006323,DNA packaging; GO:0045892,negative regulation of transcription, DNA-templated; GO:0006275,regulation of DNA replication; GO:0019424,sulfide oxidatio…	Nitrite/Sulfite reductase ferredoxin-like half domain
Cluster-20636.68412	14.5	14.81	15.82	6.39	5.75	6.58	499	532	558	183	219	285	1.42301	8.66417e-18	1.07036e-14	up	--	PREDICTED: transcription factor bHLH121 isoform X1 [Phoenix dactylifera]	RecName: Full=Transcription factor bHLH121; AltName: Full=Basic helix-loop-helix protein 121; Short=AtbHLH121; Short=bHLH 121; AltName: Full=Transcription factor EN 138; AltName: Full=bHLH transcription factor bHLH121;	SubName: Full=transcription factor bHLH121 isoform X1 {ECO:0000313|RefSeq:XP_008788362.1};	--	GO:0005634,nucleus; GO:0003700,DNA-binding transcription factor activity; GO:0046983,protein dimerization activity; GO:0043565,sequence-specific DNA binding; GO:0006351,transcription, DNA-templated	Initiation control protein YabA
Cluster-20636.104775	1.61	2.36	3.58	0	0	0	218.9	334.43	497.1	0.29	0	0.01	11.0904	1.0523e-17	1.27834e-14	up	K14794 ribosomal RNA-processing protein 12 | (RefSeq) RRP12-like protein (A)	PREDICTED: RRP12-like protein isoform X1 [Elaeis guineensis]	--	SubName: Full=RRP12-like protein isoform X1 {ECO:0000313|RefSeq:XP_008809560.1};	Uncharacterized conserved protein	--	NUC173 domain
Cluster-20636.101630	10.82	9.9	10.97	33.79	34.68	34.76	152.58	145.43	159.62	397.18	542.94	617.47	-1.55016	1.14576e-17	1.36905e-14	down	K00133 aspartate-semialdehyde dehydrogenase [EC:1.2.1.11] | (RefSeq) F10B6.22 (A)	PREDICTED: SEC14 cytosolic factor [Elaeis guineensis]	RecName: Full=Patellin-5;	SubName: Full=SEC14 cytosolic factor-like isoform X1 {ECO:0000313|RefSeq:XP_008813445.1};	Phosphatidylinositol transfer protein PDR16 and related proteins	GO:0009507,chloroplast; GO:0016020,membrane; GO:0008289,lipid binding; GO:0007049,cell cycle; GO:0051301,cell division	CRAL/TRIO, N-terminal domain
Cluster-20636.99261	1617.11	1541.71	1632.79	610.14	549.07	711.68	6953	6821	7394	2193	2636	3854	1.5082	1.19651e-17	1.40664e-14	up	K02638 plastocyanin | (RefSeq) plastocyanin B'/B'' (A)	PREDICTED: plastocyanin B'/B'' [Elaeis guineensis]	RecName: Full=Plastocyanin, chloroplastic; Flags: Precursor;	RecName: Full=Plastocyanin {ECO:0000256|RuleBase:RU363020};	--	GO:0009535,chloroplast thylakoid membrane; GO:0005507,copper ion binding; GO:0009055,electron transfer activity	Cupredoxin-like domain
Cluster-20636.51597	2.68	2.89	2.19	16.16	18.43	16.72	31.4	35.11	26.48	157.51	239.32	246.21	-2.59044	1.87505e-17	2.16934e-14	down	K17616 CTD small phosphatase-like protein 2 [EC:3.1.3.-] | (RefSeq) uncharacterized protein LOC110713815 (A)	PREDICTED: stress-related protein [Elaeis guineensis]	RecName: Full=Stress-related protein;	SubName: Full=stress-related protein {ECO:0000313|RefSeq:XP_008789918.1};	--	--	Rubber elongation factor protein (REF)
Cluster-20636.17407	0	0	0	72.93	49.24	93.49	0	0	0	303.56	273.66	586.76	-10.8157	2.21138e-17	2.51849e-14	down	--	--	--	--	--	--	--
Cluster-20636.92501	326.55	295.07	316.35	169.69	113.91	142.59	3583	3365	3589	1552	1388	1970	1.30522	3.52927e-17	3.95756e-14	up	K07375 tubulin beta | (Kazusa) Lj4g3v0286260.1; - (A)	unknown [Lotus japonicus]	RecName: Full=Tubulin beta-1 chain; AltName: Full=Beta-1-tubulin; Flags: Fragment;	SubName: Full=Uncharacterized protein {ECO:0000313|EMBL:AFK38702.1};	Beta tubulin	GO:0005737,cytoplasm; GO:0005874,microtubule; GO:0005525,GTP binding; GO:0003924,GTPase activity; GO:0005200,structural constituent of cytoskeleton; GO:0007017,microtubule-based process	Tubulin C-terminal domain
Cluster-20636.97556	7011.81	6813.34	7881.37	3097.29	3167.83	3188.62	5368.66	5171.08	6503.69	2002.72	2731.49	3054.18	1.34512	4.44412e-17	4.90793e-14	up	K08908 light-harvesting complex I chlorophyll a/b binding protein 2 | (RefSeq) chlorophyll a-b binding protein 7, chloroplastic-like (A)	PREDICTED: chlorophyll a-b binding protein 7, chloroplastic-like [Phoenix dactylifera]	RecName: Full=Chlorophyll a-b binding protein 7, chloroplastic; AltName: Full=LHCI type II CAB-7; Flags: Precursor;	RecName: Full=Chlorophyll a-b binding protein, chloroplastic {ECO:0000256|RuleBase:RU363080};	--	GO:0009941,chloroplast envelope; GO:0009535,chloroplast thylakoid membrane; GO:0016021,integral component of membrane; GO:0009522,photosystem I; GO:0009523,photosystem II; GO:0010287,plastoglobule; GO:0016168,chlorophyll binding; GO:0046872,metal ion binding; GO:0031409,pigment binding; GO:0009768,photosynthesis, light harvesting in photosystem I; GO:0018298,protein-chromophore linkage; GO:000941…	Chlorophyll A-B binding protein
Cluster-20636.91624	0	0	0	3.98	3.53	1.53	0	0	0	444.39	523.37	258	-10.9469	4.55396e-17	4.95417e-14	down	--	PREDICTED: dymeclin isoform X1 [Elaeis guineensis]	--	SubName: Full=Dymeclin {ECO:0000313|EMBL:OAY78956.1};	Proteins containing regions of low-complexity	--	Dyggve-Melchior-Clausen syndrome protein
Cluster-20636.84688	82.51	83.5	81.31	31.62	17.21	22.66	538	563.33	552.72	172.06	124.89	186.03	1.96991	5.3134e-17	5.69534e-14	up	--	--	--	--	--	--	--
Cluster-20636.134206	249.95	249.12	295.06	152.07	116.15	130.66	4374.79	4543.17	5315.82	2217.48	2254.86	2879.54	1.15822	6.17028e-17	6.47108e-14	up	K08908 light-harvesting complex I chlorophyll a/b binding protein 2 | (RefSeq) chlorophyll a-b binding protein, chloroplastic (A)	PREDICTED: chlorophyll a-b binding protein, chloroplastic [Elaeis guineensis]	RecName: Full=Chlorophyll a-b binding protein 7, chloroplastic; AltName: Full=LHCI type II CAB-7; Flags: Precursor;	RecName: Full=Chlorophyll a-b binding protein, chloroplastic {ECO:0000256|RuleBase:RU363080};	--	GO:0009941,chloroplast envelope; GO:0009535,chloroplast thylakoid membrane; GO:0016021,integral component of membrane; GO:0009522,photosystem I; GO:0009523,photosystem II; GO:0010287,plastoglobule; GO:0016168,chlorophyll binding; GO:0046872,metal ion binding; GO:0031409,pigment binding; GO:0009768,photosynthesis, light harvesting in photosystem I; GO:0018298,protein-chromophore linkage; GO:000941…	Chlorophyll A-B binding protein
Cluster-20636.126971	281.2	260.56	266.59	141.56	146.09	146.29	3565.43	3436.75	3489.29	1495.78	2056.09	2335.56	1.04926	6.24726e-17	6.47108e-14	up	K07937 ADP-ribosylation factor 1 | (RefSeq) ADP-ribosylation factor 2-like (A)	unnamed protein product [Coffea canephora]	RecName: Full=ADP-ribosylation factor 2;	SubName: Full=ADP-ribosylation factor 2-B {ECO:0000313|EMBL:JAU22127.1}; Flags: Fragment;	GTP-binding ADP-ribosylation factor Arf1	GO:0005794,Golgi apparatus; GO:0005525,GTP binding; GO:0006886,intracellular protein transport; GO:0006471,protein ADP-ribosylation; GO:0007264,small GTPase mediated signal transduction; GO:0016192,vesicle-mediated transport	6-phosphofructo-2-kinase
Cluster-20636.68797	74.03	82.57	92.21	36.68	36.9	28.08	1591.13	1850.45	2036.93	656.6	879.31	759.83	1.45494	6.30347e-17	6.47108e-14	up	K15109 solute carrier family 25 (mitochondrial carnitine/acylcarnitine transporter), member 20/29 | (RefSeq) mitochondrial carnitine/acylcarnitine carrier-like protein (A)	PREDICTED: mitochondrial carnitine/acylcarnitine carrier-like protein [Elaeis guineensis]	RecName: Full=Mitochondrial carnitine/acylcarnitine carrier-like protein; AltName: Full=Carnitine/acylcarnitine translocase-like protein; Short=CAC-like protein; AltName: Full=Protein A BOUT DE SOUFFLE;	SubName: Full=mitochondrial carnitine/acylcarnitine carrier-like protein {ECO:0000313|RefSeq:XP_008783370.1};	Mitochondrial carnitine-acylcarnitine carrier protein	GO:0009507,chloroplast; GO:0016021,integral component of membrane; GO:0005743,mitochondrial inner membrane; GO:0005739,mitochondrion; GO:0009536,plastid; GO:0000064,L-ornithine transmembrane transporter activity; GO:0000066,NA; GO:0006839,mitochondrial transport	Mitochondrial carrier protein
Cluster-20636.93389	0	0	0	14.51	20.67	14.32	0	0	0	210.3	398.7	313.59	-10.4932	6.54219e-17	6.62287e-14	down	K09566 peptidyl-prolyl isomerase G (cyclophilin G) [EC:5.2.1.8] | (RefSeq) peptidyl-prolyl cis-trans isomerase CYP63 (A)	PREDICTED: peptidyl-prolyl cis-trans isomerase CYP63 isoform X4 [Phoenix dactylifera]	RecName: Full=Peptidyl-prolyl cis-trans isomerase CYP63; Short=AtCYP63; Short=PPIase CYP63; EC=5.2.1.8; AltName: Full=Cyclophilin-63; AltName: Full=Cyclophilin-like protein CypRS64;	SubName: Full=peptidyl-prolyl cis-trans isomerase CYP63 isoform X4 {ECO:0000313|RefSeq:XP_008802287.1};	Cyclophilin type peptidyl-prolyl cis-trans isomerase	GO:0016607,nuclear speck; GO:0003755,peptidyl-prolyl cis-trans isomerase activity; GO:0006457,protein folding; GO:0008380,RNA splicing	Cyclophilin type peptidyl-prolyl cis-trans isomerase/CLD
Cluster-20636.64810	0.16	0.02	0.07	16.81	7.77	4.43	7	1	3	608.34	374.19	242.41	-6.65413	9.12219e-17	9.1082e-14	down	K12761 carbon catabolite-derepressing protein kinase [EC:2.7.11.1] | (RefSeq) LOW QUALITY PROTEIN: uncharacterized protein LOC105052405 (A)	PREDICTED: uncharacterized protein LOC103695667 [Phoenix dactylifera]	--	SubName: Full=uncharacterized protein LOC103695667 {ECO:0000313|RefSeq:XP_008775268.1};	--	--	zinc-binding in reverse transcriptase
Cluster-20636.99565	6596.78	6276.73	7602.25	3141.89	2870.34	3014.89	3705	3468	4560	1491	1811	2113	1.32662	9.87995e-17	9.73149e-14	up	K08908 light-harvesting complex I chlorophyll a/b binding protein 2 | (RefSeq) chlorophyll a-b binding protein, chloroplastic-like (A)	PREDICTED: chlorophyll a-b binding protein, chloroplastic-like [Nicotiana tabacum]	RecName: Full=Chlorophyll a-b binding protein, chloroplastic; AltName: Full=LHCI type II CAB; Flags: Precursor;	RecName: Full=Chlorophyll a-b binding protein, chloroplastic {ECO:0000256|RuleBase:RU363080};	--	GO:0009535,chloroplast thylakoid membrane; GO:0016021,integral component of membrane; GO:0009522,photosystem I; GO:0009523,photosystem II; GO:0016168,chlorophyll binding; GO:0046872,metal ion binding; GO:0009765,photosynthesis, light harvesting; GO:0018298,protein-chromophore linkage	Chlorophyll A-B binding protein
Cluster-20636.63563	0.55	0.33	0.11	10.42	11.42	14.22	9.56	5.88	1.89	150.48	219.53	310.49	-5.00736	1.01656e-16	9.87935e-14	down	K10046 GDP-D-mannose 3', 5'-epimerase [EC:5.1.3.18 5.1.3.-] | (RefSeq) GDP-mannose 3,5-epimerase 2-like (A)	PREDICTED: GDP-mannose 3,5-epimerase 2-like [Phoenix dactylifera]	RecName: Full=GDP-mannose 3,5-epimerase 1; Short=GDP-Man 3,5-epimerase 1; EC=5.1.3.18; AltName: Full=OsGME-1;	SubName: Full=GDP-mannose 3,5-epimerase 2-like {ECO:0000313|RefSeq:XP_008802271.1};	dTDP-glucose 4-6-dehydratase/UDP-glucuronic acid decarboxylase	GO:0047918,GDP-mannose 3,5-epimerase activity; GO:0051287,NAD binding; GO:0019853,L-ascorbic acid biosynthetic process	Polysaccharide biosynthesis protein
Cluster-20636.87112	1.84	1.68	1.84	5.45	4.2	4.48	202.17	192.34	206.28	497.44	509.4	618.46	-1.23333	1.04986e-16	1.00687e-13	down	K10581 ubiquitin-conjugating enzyme E2 O [EC:2.3.2.24] | (RefSeq) probable ubiquitin-conjugating enzyme E2 24 (A)	PREDICTED: probable ubiquitin-conjugating enzyme E2 24 isoform X2 [Phoenix dactylifera]	RecName: Full=Probable ubiquitin-conjugating enzyme E2 24 {ECO:0000303|PubMed:16339806}; EC=2.3.2.23 {ECO:0000305}; AltName: Full=AtPHO2 {ECO:0000303|PubMed:16679424}; AltName: Full=E2 ubiquitin-conjugating enzyme 24 {ECO:0000303|PubMed:16339806}; AltName: Full=Ubiquitin carrier protein 24 {ECO:0000303|PubMed:16339806}; AltName: Full=Ubiquitin-protein ligase 24 {ECO:0000303|PubMed:16339806};	SubName: Full=probable ubiquitin-conjugating enzyme E2 24 isoform X2 {ECO:0000313|RefSeq:XP_008793095.1};	Ubiquitin-conjugating enzyme	GO:0005783,endoplasmic reticulum; GO:0005789,endoplasmic reticulum membrane; GO:0005794,Golgi apparatus; GO:0000139,Golgi membrane; GO:0005524,ATP binding; GO:0016874,ligase activity; GO:0061630,ubiquitin protein ligase activity; GO:0031625,ubiquitin protein ligase binding; GO:0044257,cellular protein catabolic process; GO:0016036,cellular response to phosphate starvation; GO:0055062,phosphate io…	Ubiquitin-conjugating enzyme
Cluster-20636.135870	19.46	21.2	21.75	9.63	8.26	8.97	344.66	391.16	396.33	142.13	162.19	199.91	1.37551	2.041e-16	1.93201e-13	up	K17725 sulfur dioxygenase [EC:1.13.11.18] | (RefSeq) persulfide dioxygenase ETHE1 homolog, mitochondrial (A)	PREDICTED: persulfide dioxygenase ETHE1 homolog, mitochondrial isoform X1 [Elaeis guineensis]	RecName: Full=Persulfide dioxygenase ETHE1 homolog, mitochondrial; EC=1.13.11.18 {ECO:0000269|PubMed:22786886}; AltName: Full=Glyoxalase II; Short=Glx II; AltName: Full=Sulfur dioxygenase ETHE1; Flags: Precursor;	SubName: Full=persulfide dioxygenase ETHE1 homolog, mitochondrial-like isoform X1 {ECO:0000313|RefSeq:XP_008778503.1};	Glyoxylase	GO:0005739,mitochondrion; GO:0016788,hydrolase activity, acting on ester bonds; GO:0046872,metal ion binding; GO:0050313,sulfur dioxygenase activity; GO:0009793,embryo development ending in seed dormancy; GO:0009960,endosperm development; GO:0009651,response to salt stress; GO:0048316,seed development	Metallo-beta-lactamase superfamily
Cluster-20636.140526	1.56	0.44	1.49	27.32	17.65	19.27	63.47	18.8	62.18	927.81	797.3	989.73	-4.03927	2.55224e-16	2.38497e-13	down	K16276 zinc finger protein-like protein | (RefSeq) zinc finger protein BRUTUS-like (A)	PREDICTED: zinc finger protein BRUTUS-like isoform X1 [Elaeis guineensis]	RecName: Full=Zinc finger protein BRUTUS {ECO:0000303|PubMed:20675571}; AltName: Full=Protein EMBRYO DEFECTIVE 2454 {ECO:0000303|PubMed:20675571};	SubName: Full=LOW QUALITY PROTEIN: uncharacterized protein LOC103712784 {ECO:0000313|RefSeq:XP_008797630.1};	Zn-finger protein	GO:0016021,integral component of membrane; GO:0005634,nucleus; GO:0005506,iron ion binding; GO:0016874,ligase activity; GO:0061630,ubiquitin protein ligase activity; GO:0008270,zinc ion binding; GO:0010106,cellular response to iron ion starvation; GO:0060586,multicellular organismal iron ion homeostasis; GO:0016567,protein ubiquitination	Hemerythrin HHE cation binding domain
Cluster-20636.108602	0	0	0	2.79	1.82	2.18	0	0	0	228.23	197.58	268.91	-10.0997	3.17732e-16	2.9315e-13	down	K20899 guanylate-binding protein 1/3/4/7 | (RefSeq) guanylate-binding protein 4-like (A)	PREDICTED: guanylate-binding protein 7-like isoform X2 [Elaeis guineensis]	--	SubName: Full=guanylate-binding protein 4-like {ECO:0000313|RefSeq:XP_008786072.1};	Guanylate-binding protein	--	Guanylate-binding protein, N-terminal domain
Cluster-20636.104774	0	0	0	1.89	1.39	2.14	0	0	0	213.2	208.45	365.3	-10.2554	3.45923e-16	3.1517e-13	down	K14794 ribosomal RNA-processing protein 12 | (RefSeq) RRP12-like protein (A)	PREDICTED: RRP12-like protein isoform X1 [Elaeis guineensis]	--	SubName: Full=RRP12-like protein isoform X1 {ECO:0000313|RefSeq:XP_008809560.1};	Uncharacterized conserved protein	--	NUC173 domain
Cluster-20636.90214	147.11	136.88	136.83	27.88	44.74	34.07	5006.47	4863.92	4775.57	790.16	1687.28	1460.07	2.12008	3.82111e-16	3.43843e-13	up	K13606 chlorophyll(ide) b reductase [EC:1.1.1.294] | (RefSeq) probable chlorophyll(ide) b reductase NYC1, chloroplastic (A)	PREDICTED: probable chlorophyll(ide) b reductase NYC1, chloroplastic [Elaeis guineensis]	RecName: Full=Probable chlorophyll(ide) b reductase NYC1, chloroplastic; EC=1.1.1.294; AltName: Full=Protein NON-YELLOW COLORING 1; Short=OsNYC1; Flags: Precursor;	SubName: Full=probable chlorophyll(Ide) b reductase NYC1, chloroplastic isoform X1 {ECO:0000313|RefSeq:XP_008795044.1};	Reductases with broad range of substrate specificities	GO:0009535,chloroplast thylakoid membrane; GO:0016021,integral component of membrane; GO:0009536,plastid; GO:0034256,chlorophyll(ide) b reductase activity; GO:0016491,oxidoreductase activity; GO:0015996,chlorophyll catabolic process; GO:0010304,PSII associated light-harvesting complex II catabolic process	NADP oxidoreductase coenzyme F420-dependent
Cluster-20636.96408	0.11	0.1	0.16	1.99	1.27	1.93	10.66	10.23	15.81	156.08	132.22	229	-3.5929	4.84006e-16	4.30223e-13	down	K21398 natural resistance-associated macrophage protein 2 | (RefSeq) metal transporter Nramp2 (A)	PREDICTED: metal transporter Nramp2 [Elaeis guineensis]	RecName: Full=Metal transporter Nramp2; Short=OsNramp2;	SubName: Full=metal transporter Nramp2 {ECO:0000313|RefSeq:XP_008787132.1};	Mn2+ and Fe2+ transporters of the NRAMP family	GO:0016021,integral component of membrane; GO:0046873,metal ion transmembrane transporter activity; GO:0055072,iron ion homeostasis	Bacterial export proteins, family 1
Cluster-20636.149259	8.37	10.8	10.07	0	0	0	142.63	191.65	176.56	0	0	0	10.054	6.07339e-16	5.33346e-13	up	K08908 light-harvesting complex I chlorophyll a/b binding protein 2 | (RefSeq) chlorophyll a-b binding protein, chloroplastic (A)	PREDICTED: chlorophyll a-b binding protein, chloroplastic [Elaeis guineensis]	RecName: Full=Chlorophyll a-b binding protein, chloroplastic; AltName: Full=LHCI type II CAB; Flags: Precursor;	RecName: Full=Chlorophyll a-b binding protein, chloroplastic {ECO:0000256|RuleBase:RU363080};	--	GO:0009535,chloroplast thylakoid membrane; GO:0016021,integral component of membrane; GO:0009522,photosystem I; GO:0009523,photosystem II; GO:0016168,chlorophyll binding; GO:0046872,metal ion binding; GO:0009765,photosynthesis, light harvesting; GO:0018298,protein-chromophore linkage	Chlorophyll A-B binding protein
Cluster-20636.62691	8.18	11.35	13.21	164.48	300.95	101.2	57	81.89	95.78	955.82	2332.57	887.65	-3.95453	6.14726e-16	5.33407e-13	down	K18857 alcohol dehydrogenase class-P [EC:1.1.1.1] | (RefSeq) alcohol dehydrogenase 1 (A)	PREDICTED: alcohol dehydrogenase 1 [Elaeis guineensis]	RecName: Full=Alcohol dehydrogenase 1; EC=1.1.1.1 {ECO:0000250|UniProtKB:P06525};	SubName: Full=alcohol dehydrogenase 1 {ECO:0000313|RefSeq:XP_008786546.1, ECO:0000313|RefSeq:XP_008786548.1};	Alcohol dehydrogenase, class III	GO:0005737,cytoplasm; GO:0004022,alcohol dehydrogenase (NAD) activity; GO:0008270,zinc ion binding	Alcohol dehydrogenase GroES-like domain
Cluster-20636.93411	27.4	27.7	28.36	14.28	11.13	11.85	299.11	314.32	320.13	129.91	134.94	162.86	1.32785	6.479e-16	5.55578e-13	up	K03549 KUP system potassium uptake protein | (RefSeq) putative potassium transporter 8 (A)	PREDICTED: probable potassium transporter 9 isoform X2 [Phoenix dactylifera]	RecName: Full=Putative potassium transporter 8; AltName: Full=OsHAK8;	SubName: Full=probable potassium transporter 9 isoform X2 {ECO:0000313|RefSeq:XP_017697066.1};	--	GO:0016021,integral component of membrane; GO:0005886,plasma membrane; GO:0015079,potassium ion transmembrane transporter activity	K+ potassium transporter
Cluster-20636.97321	2223.97	2670.41	3251.02	1017.94	822.99	998.37	16811	20916.7	25547.3	6417.94	6919.11	9502.97	1.68206	7.56794e-16	6.41409e-13	up	K08910 light-harvesting complex I chlorophyll a/b binding protein 4 | (RefSeq) CAB11; chlorophyll a-b binding protein 4, chloroplastic (A)	PREDICTED: chlorophyll a-b binding protein 4, chloroplastic [Theobroma cacao]	RecName: Full=Chlorophyll a-b binding protein 4, chloroplastic {ECO:0000303|PubMed:10366881}; AltName: Full=LHCI type III CAB-4; Flags: Precursor;	RecName: Full=Chlorophyll a-b binding protein, chloroplastic {ECO:0000256|RuleBase:RU363080};	--	GO:0009507,chloroplast; GO:0009941,chloroplast envelope; GO:0009534,chloroplast thylakoid; GO:0009535,chloroplast thylakoid membrane; GO:0016021,integral component of membrane; GO:0016020,membrane; GO:0009522,photosystem I; GO:0010287,plastoglobule; GO:0009579,thylakoid; GO:0016168,chlorophyll binding; GO:0046872,metal ion binding; GO:0031409,pigment binding; GO:0019904,protein domain specific bi…	Chlorophyll A-B binding protein
Cluster-20636.25924	15.6	14.77	13.55	1.94	0.69	0.55	203	200	182	21	10	9	4.02997	1.11232e-15	9.31892e-13	up	--	--	--	--	--	--	--
Cluster-20636.107691	46.16	39.9	30.51	181.42	220.05	278.54	708.6	637.89	482.52	2320.49	3747.68	5383.79	-2.4081	1.31946e-15	1.09287e-12	down	K17616 CTD small phosphatase-like protein 2 [EC:3.1.3.-] | (RefSeq) CTD small phosphatase-like protein 2 (A)	PREDICTED: stress-related protein [Elaeis guineensis]	RecName: Full=Stress-related protein;	SubName: Full=stress-related protein {ECO:0000313|RefSeq:XP_008789918.1};	--	--	Rubber elongation factor protein (REF)
Cluster-20636.101067	184.87	182.03	132.6	59.05	33.87	29.24	6134.08	6305.56	4512.44	1631.79	1245.27	1221.46	2.22064	2.23574e-15	1.831e-12	up	K02641 ferredoxin--NADP+ reductase [EC:1.18.1.2] | (RefSeq) ferredoxin--NADP reductase, embryo isozyme, chloroplastic (A)	PREDICTED: ferredoxin--NADP reductase, root isozyme, chloroplastic-like [Erythranthe guttata]	RecName: Full=Ferredoxin--NADP reductase, embryo isozyme, chloroplastic; Short=FNR; EC=1.18.1.2; Flags: Precursor;	RecName: Full=Ferredoxin--NADP reductase {ECO:0000256|RuleBase:RU004465}; EC=1.18.1.2 {ECO:0000256|RuleBase:RU004465};	NADP/FAD dependent oxidoreductase	GO:0009507,chloroplast; GO:0004324,ferredoxin-NADP+ reductase activity; GO:0015979,photosynthesis	Oxidoreductase NAD-binding domain
Cluster-20636.109023	28.3	26.03	25.46	19.74	17.25	15.83	1323.33	1271.72	1219.47	768.6	893.65	931.78	0.758243	3.02758e-15	2.45193e-12	false	K00703 starch synthase [EC:2.4.1.21] | (RefSeq) granule-bound starch synthase 2, chloroplastic/amyloplastic (A)	PREDICTED: granule-bound starch synthase 2, chloroplastic/amyloplastic [Elaeis guineensis]	RecName: Full=Granule-bound starch synthase 2, chloroplastic/amyloplastic; EC=2.4.1.21; AltName: Full=Granule-bound starch synthase II; Short=GBSS-II; Short=SS II; Flags: Precursor;	SubName: Full=granule-bound starch synthase 2, chloroplastic/amyloplastic-like isoform X1 {ECO:0000313|RefSeq:XP_008789818.1};	--	GO:0009501,amyloplast; GO:0009507,chloroplast; GO:0033201,alpha-1,4-glucan synthase activity; GO:0004373,glycogen (starch) synthase activity; GO:0009011,starch synthase activity; GO:0019252,starch biosynthetic process	Glycosyl transferase 4-like domain
Cluster-20636.55485	0	0	0	10.22	2.85	4.2	0	0	0	526.45	194.98	326.85	-10.7392	4.1414e-15	3.31713e-12	down	K02990 small subunit ribosomal protein S6 | (RefSeq) 30S ribosomal protein S6 alpha, chloroplastic (A)	PREDICTED: 30S ribosomal protein S6 alpha, chloroplastic [Elaeis guineensis]	RecName: Full=30S ribosomal protein S6 alpha, chloroplastic; Flags: Precursor;	SubName: Full=30S ribosomal protein S6 alpha, chloroplastic {ECO:0000313|RefSeq:XP_008806412.1};	--	GO:0009507,chloroplast; GO:0009535,chloroplast thylakoid membrane; GO:0005840,ribosome; GO:0009579,thylakoid; GO:0070181,small ribosomal subunit rRNA binding; GO:0003735,structural constituent of ribosome; GO:0006412,translation	Ribosomal protein S6
Cluster-20636.64811	0.07	0.04	0	35.52	9.81	8.89	1.69	1	0	747.75	274.87	282.78	-8.63942	4.79411e-15	3.79819e-12	down	--	PREDICTED: hippocampus abundant transcript-like protein 1 isoform X3 [Phoenix dactylifera]	--	SubName: Full=hippocampus abundant transcript-like protein 1 isoform X3 {ECO:0000313|RefSeq:XP_008779095.1, ECO:0000313|RefSeq:XP_008788273.1};	Predicted transporter ADD1 (major facilitator superfamily)	--	Sugar (and other) transporter
Cluster-20636.99148	1.81	0.7	2.12	36.35	17.4	35.37	35.93	14.57	43.31	602.52	383.95	885.96	-4.10223	5.04681e-15	3.9554e-12	down	--	PREDICTED: universal stress protein A-like protein [Elaeis guineensis]	RecName: Full=Universal stress protein A-like protein;	SubName: Full=universal stress protein PHOS34-like {ECO:0000313|RefSeq:XP_008781084.2};	--	GO:0005886,plasma membrane; GO:0016208,AMP binding; GO:0006950,response to stress	Universal stress protein family
Cluster-20636.119326	10.29	10.52	11.52	31.96	34.2	27.78	195.86	208.74	225.68	506.98	722.21	666.09	-1.37944	5.10916e-15	3.96166e-12	down	--	PREDICTED: uncharacterized oxidoreductase At4g09670-like [Elaeis guineensis]	RecName: Full=Uncharacterized oxidoreductase At4g09670; EC=1.-.-.-;	SubName: Full=uncharacterized oxidoreductase At4g09670-like {ECO:0000313|RefSeq:XP_008810258.1};	Dimeric dihydrodiol dehydrogenase	GO:0005829,cytosol; GO:0016491,oxidoreductase activity	Oxidoreductase family, NAD-binding Rossmann fold
Cluster-20636.96409	46.12	38.69	22.87	215.05	211.56	279.4	3464.31	3037.67	1757.85	13448.3	17596	26422.8	-2.56923	5.69028e-15	4.36582e-12	down	K21398 natural resistance-associated macrophage protein 2 | (RefSeq) metal transporter Nramp2 (A)	PREDICTED: metal transporter Nramp2 [Elaeis guineensis]	RecName: Full=Metal transporter Nramp2; Short=OsNramp2;	SubName: Full=metal transporter Nramp2 {ECO:0000313|RefSeq:XP_008787132.1};	Mn2+ and Fe2+ transporters of the NRAMP family	GO:0016021,integral component of membrane; GO:0046873,metal ion transmembrane transporter activity; GO:0055072,iron ion homeostasis	Natural resistance-associated macrophage protein
Cluster-20636.93325	0	0	0	17.7	20.94	21.61	0	0	0	131	206.54	241.47	-9.81092	6.28094e-15	4.7688e-12	down	--	PREDICTED: uncharacterized protein LOC105055036 [Elaeis guineensis]	RecName: Full=Protein MARD1 {ECO:0000303|PubMed:15159630}; AltName: Full=Mediator of ABA-regulated dormancy1 {ECO:0000303|PubMed:15159630}; AltName: Full=Senescence-associated protein SAG102 {ECO:0000303|PubMed:11402199};	SubName: Full=uncharacterized protein LOC103706359 {ECO:0000313|RefSeq:XP_008788650.1};	--	GO:0010494,cytoplasmic stress granule; GO:0000932,P-body; GO:0046872,metal ion binding; GO:0009737,response to abscisic acid; GO:0010162,seed dormancy process	ECL1/2/3 zinc binding proteins
Cluster-20636.108631	2.7	2.22	2.96	0	0	0	139.92	119.92	157.14	0	0	0	9.76019	7.09635e-15	5.33236e-12	up	--	PREDICTED: uncharacterized protein LOC105044130 [Elaeis guineensis]	--	SubName: Full=uncharacterized protein LOC103698325 {ECO:0000313|RefSeq:XP_008778542.1, ECO:0000313|RefSeq:XP_008778543.1};	START domain-containing proteins involved in steroidogenesis/phosphatidylcholine transfer	--	--
Cluster-20636.166673	0	0	0	3.03	1.7	2.54	0	0	0	196.81	147.02	249.73	-9.86981	8.13121e-15	6.04763e-12	down	--	--	--	--	--	--	--
Cluster-20636.92504	124.86	120.61	124.35	84.5	64.6	73.59	1326	1331	1366	748	762	984	0.895552	8.55823e-15	6.30093e-12	false	K07375 tubulin beta | (Kazusa) Lj4g3v0286260.1; - (A)	unknown [Zea mays]	RecName: Full=Tubulin beta-5 chain; AltName: Full=Beta-5-tubulin;	SubName: Full=Uncharacterized protein {ECO:0000313|EMBL:ACF83522.1};	Beta tubulin	GO:0005737,cytoplasm; GO:0005874,microtubule; GO:0005525,GTP binding; GO:0003924,GTPase activity; GO:0005200,structural constituent of cytoskeleton; GO:0016049,cell growth; GO:0007017,microtubule-based process; GO:0009723,response to ethylene; GO:0090378,seed trichome elongation	Tubulin C-terminal domain
Cluster-20636.105179	0	0	0	2.27	2.28	1.03	0	0	0	233.86	311.24	159.99	-10.1411	1.05404e-14	7.68272e-12	down	K03514 non-canonical poly(A) RNA polymerase PAPD5/7 [EC:2.7.7.19] | (RAP-DB) Os06g0669275; Similar to MEE44 (maternal effect embryo arrest 44); nucleotidyltransferase. (A)	PREDICTED: LOW QUALITY PROTEIN: uncharacterized protein LOC105059516 [Elaeis guineensis]	--	SubName: Full=LOW QUALITY PROTEIN: uncharacterized protein LOC103710741 {ECO:0000313|RefSeq:XP_008794842.1};	DNA polymerase sigma	--	--
Cluster-20636.85355	21.71	19.48	11.03	102.48	85.85	88.97	649.91	608.65	338.7	2554.84	2847.86	3353.21	-2.24788	1.08506e-14	7.83045e-12	down	K07300 Ca2+:H+ antiporter | (RefSeq) CPE; vacuolar cation/proton exchanger 1a (A)	PREDICTED: vacuolar cation/proton exchanger 1a isoform X2 [Elaeis guineensis]	RecName: Full=Vacuolar cation/proton exchanger 1a; AltName: Full=Ca(2+)/H(+) exchanger 1a; AltName: Full=OsCAX1a;	SubName: Full=vacuolar cation/proton exchanger 1a-like isoform X2 {ECO:0000313|RefSeq:XP_008793971.1};	Ca2+/H+ antiporter VCX1 and related proteins	GO:0016021,integral component of membrane; GO:0009705,plant-type vacuole membrane; GO:0015369,calcium:proton antiporter activity	Sodium/calcium exchanger protein
Cluster-20636.111953	5.3	2.87	2.43	59.13	47.81	140.54	100.35	56.64	47.39	933.51	1004.71	3353.42	-4.42976	1.41048e-14	1.00791e-11	down	K13783 MFS transporter, OPA family, solute carrier family 37 (glycerol-3-phosphate transporter), member 1/2 | (RefSeq) putative glycerol-3-phosphate transporter 4 (A)	PREDICTED: stem-specific protein TSJT1 [Elaeis guineensis]	RecName: Full=Stem-specific protein TSJT1;	SubName: Full=stem-specific protein TSJT1-like {ECO:0000313|RefSeq:XP_008802336.1};	--	--	Glutamine amidotransferase domain
Cluster-20636.95439	191.53	236.18	172.4	14.35	36.09	22.48	7435	9575	6860	464	1552	1099	3.17033	1.52987e-14	1.08261e-11	up	K02492 glutamyl-tRNA reductase [EC:1.2.1.70] | (RefSeq) glutamyl-tRNA reductase 2 (A)	PREDICTED: glutamyl-tRNA reductase 2 [Elaeis guineensis]	RecName: Full=Glutamyl-tRNA reductase 1, chloroplastic; Short=GluTR; EC=1.2.1.70; Flags: Precursor;	RecName: Full=Glutamyl-tRNA reductase {ECO:0000256|RuleBase:RU000584}; EC=1.2.1.70 {ECO:0000256|RuleBase:RU000584};	--	GO:0009507,chloroplast; GO:0008883,glutamyl-tRNA reductase activity; GO:0050661,NADP binding; GO:0015995,chlorophyll biosynthetic process; GO:0006782,protoporphyrinogen IX biosynthetic process	Putative NAD(P)-binding
Cluster-20636.125211	0	0	0	30.62	9.97	10.45	0	0	0	450.76	195.42	232.53	-10.4934	1.92448e-14	1.34876e-11	down	--	PREDICTED: hippocampus abundant transcript-like protein 1 isoform X1 [Phoenix dactylifera]	--	SubName: Full=hippocampus abundant transcript-like protein 1 isoform X1 {ECO:0000313|RefSeq:XP_008779093.1, ECO:0000313|RefSeq:XP_008788255.1};	Predicted transporter ADD1 (major facilitator superfamily)	--	MFS_1 like family
Cluster-20636.126620	0	0	0	1.11	1.14	1.55	0	0	0	126.66	173.23	266.5	-9.77085	2.1773e-14	1.51142e-11	down	K14794 ribosomal RNA-processing protein 12 | (RefSeq) RRP12-like protein (A)	PREDICTED: RRP12-like protein isoform X2 [Elaeis guineensis]	--	SubName: Full=RRP12-like protein isoform X1 {ECO:0000313|RefSeq:XP_008809560.1};	Uncharacterized conserved protein	--	NUC173 domain
Cluster-20636.94648	110.45	112.54	114.74	189.96	165.29	164.12	4750.75	5056.48	5057.3	6803.84	7875.5	8888.28	-0.459249	2.43357e-14	1.67337e-11	false	K16911 ATP-dependent RNA helicase DDX21 [EC:3.6.4.13] | (RefSeq) DEAD-box ATP-dependent RNA helicase 7 (A)	PREDICTED: DEAD-box ATP-dependent RNA helicase 7 [Elaeis guineensis]	RecName: Full=DEAD-box ATP-dependent RNA helicase 7; EC=3.6.4.13;	SubName: Full=DEAD-box ATP-dependent RNA helicase 7-like {ECO:0000313|RefSeq:XP_008812489.1};	ATP-dependent RNA helicase	GO:0005737,cytoplasm; GO:0005730,nucleolus; GO:0005524,ATP binding; GO:0004004,ATP-dependent RNA helicase activity; GO:0003723,RNA binding; GO:0010501,RNA secondary structure unwinding	Type III restriction enzyme, res subunit
Cluster-20636.96742	26.28	29.77	40.08	125.83	124.75	137.19	304	358	479	1213	1602	1998	-1.85813	2.642e-14	1.79972e-11	down	--	PREDICTED: uncharacterized protein LOC109505576 [Elaeis guineensis]	--	SubName: Full=uncharacterized protein LOC103723501 {ECO:0000313|RefSeq:XP_008812648.1};	--	--	Wound-induced protein
Cluster-20636.43917	17.61	15.58	12.87	3.92	4.46	2.79	336.02	309.8	252.53	62.3	94.27	66.93	2.21123	2.73836e-14	1.84809e-11	up	K14165 atypical dual specificity phosphatase [EC:3.1.3.16 3.1.3.48] | (RefSeq) hypothetical protein (A)	PREDICTED: phosphoglucan phosphatase LSF2, chloroplastic [Phoenix dactylifera]	RecName: Full=Phosphoglucan phosphatase LSF2, chloroplastic; EC=3.1.3.- {ECO:0000269|PubMed:22100529, ECO:0000269|PubMed:23832589, ECO:0000269|PubMed:26231210}; AltName: Full=Phosphoglucan phosphatase like sex Four2 {ECO:0000303|PubMed:22100529, ECO:0000303|PubMed:23832589}; AltName: Full=Protein LIKE SEX4 2 {ECO:0000303|PubMed:23832589}; Flags: Precursor;	SubName: Full=phosphoglucan phosphatase LSF2, chloroplastic {ECO:0000313|RefSeq:XP_008792198.1};	Dual specificity phosphatase	GO:0009507,chloroplast; GO:0019203,carbohydrate phosphatase activity; GO:0008138,protein tyrosine/serine/threonine phosphatase activity; GO:2001070,starch binding; GO:0050308,sugar-phosphatase activity; GO:0046838,phosphorylated carbohydrate dephosphorylation; GO:0005983,starch catabolic process	Rit1 DUSP-like domain
Cluster-20636.131527	2.63	3.67	2.4	17.94	12.22	13.08	64	93	60	363	329	400	-2.13743	3.25562e-14	2.17702e-11	down	K03327 multidrug resistance protein, MATE family | (RefSeq) protein DETOXIFICATION 40-like (A)	PREDICTED: protein DETOXIFICATION 40-like isoform X1 [Elaeis guineensis]	RecName: Full=Protein DETOXIFICATION 40 {ECO:0000303|PubMed:11739388}; Short=AtDTX40 {ECO:0000303|PubMed:11739388}; AltName: Full=Multidrug and toxic compound extrusion protein 40 {ECO:0000305}; Short=MATE protein 40 {ECO:0000305};	RecName: Full=Protein DETOXIFICATION {ECO:0000256|RuleBase:RU004914}; AltName: Full=Multidrug and toxic compound extrusion protein {ECO:0000256|RuleBase:RU004914};	Uncharacterized membrane protein, predicted efflux pump	GO:0016021,integral component of membrane; GO:0005774,vacuolar membrane; GO:0005773,vacuole; GO:0015297,antiporter activity; GO:0015238,drug transmembrane transporter activity; GO:0006855,drug transmembrane transport	MatE
Cluster-20636.121324	1.3	1.34	1.65	0	0	0	107.84	116	139.5	0	0	0	9.56305	3.34286e-14	2.21504e-11	up	K05236 coatomer subunit alpha | (RefSeq) coatomer subunit alpha-1-like (A)	PREDICTED: coatomer subunit alpha-1-like [Elaeis guineensis]	RecName: Full=Coatomer subunit alpha-1; AltName: Full=Alpha-coat protein 1; Short=Alpha-COP 1;	RecName: Full=Coatomer subunit alpha {ECO:0000256|PIRNR:PIRNR003354};	Vesicle coat complex COPI, alpha subunit	GO:0030126,COPI vesicle coat; GO:0000139,Golgi membrane; GO:0005198,structural molecule activity; GO:0006888,ER to Golgi vesicle-mediated transport; GO:0006891,intra-Golgi vesicle-mediated transport; GO:0006886,intracellular protein transport; GO:0006890,retrograde vesicle-mediated transport, Golgi to ER	Fis1 C-terminal tetratricopeptide repeat
Cluster-20636.146392	69.26	80.55	89.52	18.46	25.53	19.35	436.23	524.69	588.16	97.02	179.01	153.44	2.06718	3.43839e-14	2.25782e-11	up	K10355 actin, other eukaryote | (RefSeq) actin-1-like (A)	actin, putative [Ricinus communis]	RecName: Full=Actin-1; AltName: Full=OsRAC1;	SubName: Full=Actin, putative {ECO:0000313|EMBL:EEF31526.1};	Actin and related proteins	GO:0005737,cytoplasm; GO:0005856,cytoskeleton; GO:0005524,ATP binding	Actin
Cluster-20636.21758	0.06	0.16	0	7.67	7.95	11.64	1	3	0	113.34	156.38	260	-6.81251	5.27681e-14	3.43407e-11	down	--	PREDICTED: uncharacterized protein LOC105059598 [Elaeis guineensis]	--	SubName: Full=uncharacterized protein LOC103714075 {ECO:0000313|RefSeq:XP_008799431.1};	--	--	ECL1/2/3 zinc binding proteins
Cluster-20636.157699	0	0	0	4.07	1.4	2.95	0	0	0	274.21	126.03	300.9	-10.1206	5.35545e-14	3.45441e-11	down	--	PREDICTED: uncharacterized protein LOC103706698 [Phoenix dactylifera]	RecName: Full=Pheophytinase, chloroplastic; EC=3.1.1.-; AltName: Full=Pheophytin pheophorbide hydrolase; AltName: Full=Protein CO-REGULATED WITH NYE1; Flags: Precursor;	SubName: Full=uncharacterized protein LOC103697983 {ECO:0000313|RefSeq:XP_008778151.1}; SubName: Full=uncharacterized protein LOC103706698 {ECO:0000313|RefSeq:XP_008789125.1};	Predicted hydrolase/acyltransferase (alpha/beta hydrolase superfamily)	GO:0009507,chloroplast; GO:0009570,chloroplast stroma; GO:0009535,chloroplast thylakoid membrane; GO:0080124,pheophytinase activity; GO:0015996,chlorophyll catabolic process	ubiE/COQ5 methyltransferase family
Cluster-20636.144462	13.37	12.77	12.2	0.84	1.17	0.69	77.03	76	73.49	4.05	7.5	5.02	3.93771	5.63408e-14	3.60226e-11	up	K22736 vacuolar iron transporter family protein | (RefSeq) LOW QUALITY PROTEIN: vacuolar iron transporter 1.1 (A)	PREDICTED: LOW QUALITY PROTEIN: vacuolar iron transporter 1.1 [Elaeis guineensis]	RecName: Full=Vacuolar iron transporter 1.1; Short=OsVIT1.1;	SubName: Full=vacuolar iron transporter 1.1 {ECO:0000313|RefSeq:XP_008789258.1};	Uncharacterized membrane protein	GO:0016021,integral component of membrane; GO:0005774,vacuolar membrane; GO:0005381,iron ion transmembrane transporter activity; GO:0005384,manganese ion transmembrane transporter activity; GO:0030026,cellular manganese ion homeostasis; GO:0071281,cellular response to iron ion; GO:0006880,intracellular sequestering of iron ion; GO:0071421,manganese ion transmembrane transport	VIT family
Cluster-20636.85288	15.56	17.95	15.33	6.01	3.13	3.4	380.69	457.91	385.01	122.54	84.87	104.57	2.14855	6.18637e-14	3.92097e-11	up	K04733 interleukin-1 receptor-associated kinase 4 [EC:2.7.11.1] | (RefSeq) leucine-rich repeat receptor-like serine/threonine-protein kinase BAM1 (A)	PREDICTED: leucine-rich repeat receptor-like serine/threonine-protein kinase BAM1 [Elaeis guineensis]	RecName: Full=Leucine-rich repeat receptor-like serine/threonine-protein kinase BAM1; EC=2.7.11.1; AltName: Full=Protein BARELY ANY MERISTEM 1; Flags: Precursor;	SubName: Full=leucine-rich repeat receptor-like serine/threonine-protein kinase BAM1 {ECO:0000313|RefSeq:XP_008787754.1};	--	GO:0016021,integral component of membrane; GO:0005886,plasma membrane; GO:0005524,ATP binding; GO:0043621,protein self-association; GO:0004674,protein serine/threonine kinase activity; GO:0033612,receptor serine/threonine kinase binding; GO:0030154,cell differentiation; GO:0048437,floral organ development; GO:0048229,gametophyte development; GO:0010075,regulation of meristem growth	Phosphotransferase enzyme family
Cluster-20636.22024	7.85	3.99	5.06	0.4	0.13	0.26	166	88	110	7	3	7	4.61815	6.73386e-14	4.23119e-11	up	--	--	--	--	--	--	--
Cluster-20636.60321	0.37	1.92	1.36	36.19	23	41.33	11.28	61.99	43	931.34	787.38	1608.08	-4.62628	7.17837e-14	4.43682e-11	down	--	PREDICTED: probable F-box protein At5g04010 [Phoenix dactylifera]	RecName: Full=Probable F-box protein At5g04010; AltName: Full=Non-specific F-box protein;	SubName: Full=probable F-box protein At5g04010 {ECO:0000313|RefSeq:XP_008786892.1};	--	--	F-box domain
Cluster-20636.99930	13.19	14.68	13.28	55.11	33.67	39.54	404.52	470.18	417.98	1407.92	1144.63	1527.26	-1.46498	7.18287e-14	4.43682e-11	down	K03327 multidrug resistance protein, MATE family | (RefSeq) protein DETOXIFICATION 40 (A)	PREDICTED: protein DETOXIFICATION 40 isoform X1 [Elaeis guineensis]	RecName: Full=Protein DETOXIFICATION 40 {ECO:0000303|PubMed:11739388}; Short=AtDTX40 {ECO:0000303|PubMed:11739388}; AltName: Full=Multidrug and toxic compound extrusion protein 40 {ECO:0000305}; Short=MATE protein 40 {ECO:0000305};	RecName: Full=Protein DETOXIFICATION {ECO:0000256|RuleBase:RU004914}; AltName: Full=Multidrug and toxic compound extrusion protein {ECO:0000256|RuleBase:RU004914};	Uncharacterized membrane protein, predicted efflux pump	GO:0016021,integral component of membrane; GO:0005774,vacuolar membrane; GO:0005773,vacuole; GO:0015297,antiporter activity; GO:0015238,drug transmembrane transporter activity; GO:0006855,drug transmembrane transport	MatE
Cluster-20636.113251	8.73	5.3	3.66	48.04	40.61	40.43	130.88	82.75	56.63	600.35	675.86	763.59	-2.70552	7.97571e-14	4.88516e-11	down	--	--	--	--	--	--	--
Cluster-20636.97322	365.23	415.5	541.03	170.48	143.72	173.43	9435	11199	14351	3668	4115	5641	1.59639	1.03706e-13	6.29913e-11	up	K08910 light-harvesting complex I chlorophyll a/b binding protein 4 | (RefSeq) chlorophyll a-b binding protein 4, chloroplastic (A)	PREDICTED: chlorophyll a-b binding protein 4, chloroplastic [Elaeis guineensis]	RecName: Full=Chlorophyll a-b binding protein 4, chloroplastic {ECO:0000303|PubMed:10366881}; AltName: Full=LHCI type III CAB-4; Flags: Precursor;	RecName: Full=Chlorophyll a-b binding protein, chloroplastic {ECO:0000256|RuleBase:RU363080};	--	GO:0009507,chloroplast; GO:0009941,chloroplast envelope; GO:0009534,chloroplast thylakoid; GO:0009535,chloroplast thylakoid membrane; GO:0016021,integral component of membrane; GO:0016020,membrane; GO:0009522,photosystem I; GO:0010287,plastoglobule; GO:0009579,thylakoid; GO:0016168,chlorophyll binding; GO:0046872,metal ion binding; GO:0031409,pigment binding; GO:0019904,protein domain specific bi…	Chlorophyll A-B binding protein
Cluster-20636.101895	39.25	45.15	49.79	204.65	160.92	275.23	917.05	1100.49	1195.13	3982.95	4168.2	8097.33	-2.10816	1.0527e-13	6.34126e-11	down	K08818 cell division cycle 2-like [EC:2.7.11.22] | (RefSeq) LOC109743412; putative cyclin-dependent kinase F-2 (A)	PREDICTED: probable plastid-lipid-associated protein 14, chloroplastic [Elaeis guineensis]	RecName: Full=Probable plastid-lipid-associated protein 14, chloroplastic; Short=AtPap14; AltName: Full=Fibrillin-11; AltName: Full=OBP3-responsive protein 1; Flags: Precursor;	SubName: Full=probable plastid-lipid-associated protein 14, chloroplastic {ECO:0000313|RefSeq:XP_008798442.1};	Protein kinase PCTAIRE and related kinases	GO:0009507,chloroplast; GO:0005634,nucleus; GO:0005524,ATP binding; GO:0004693,cyclin-dependent protein serine/threonine kinase activity; GO:0006468,protein phosphorylation; GO:0010468,regulation of gene expression; GO:0007346,regulation of mitotic cell cycle	Protein kinase domain
Cluster-20636.53048	1.23	1.15	1.05	0	0	0	110.57	107.55	96.4	0	0	0	9.35466	1.1667e-13	6.97037e-11	up	--	PREDICTED: protein NEOXANTHIN-DEFICIENT 1 [Phoenix dactylifera]	RecName: Full=Protein NEOXANTHIN-DEFICIENT 1 {ECO:0000305};	SubName: Full=protein NEOXANTHIN-DEFICIENT 1 {ECO:0000313|RefSeq:XP_008809855.1, ECO:0000313|RefSeq:XP_008809856.1, ECO:0000313|RefSeq:XP_008809857.1};	--	--	Acetoacetate decarboxylase (ADC)
Cluster-20636.106319	0.54	0.73	0.47	0	0	0	109.59	153.98	96.55	0	0	0	9.54916	1.28548e-13	7.61758e-11	up	K23286 neurobeachin-like protein 1/2 | (RefSeq) BEACH domain-containing protein B isoform X1 (A)	PREDICTED: BEACH domain-containing protein B isoform X1 [Elaeis guineensis]	RecName: Full=BEACH domain-containing protein B {ECO:0000303|PubMed:25618824}; AltName: Full=BEACH-domain homolog B {ECO:0000305};	SubName: Full=BEACH domain-containing protein B isoform X1 {ECO:0000313|RefSeq:XP_010254569.1, ECO:0000313|RefSeq:XP_010254570.1};	Kinase A-anchor protein Neurobeachin and related BEACH and WD40 repeat proteins	GO:0005739,mitochondrion	Anaphase-promoting complex subunit 4 WD40 domain
Cluster-20636.105498	0.49	1.46	1.19	0	0	0	89.11	277.6	220.54	0	0	0	10.2502	1.42197e-13	8.35843e-11	up	K11786 ATP-dependent helicase STH1/SNF2 [EC:3.6.4.-] | (RefSeq) chromatin structure-remodeling complex protein SYD-like (A)	PREDICTED: uncharacterized protein LOC105042102 [Elaeis guineensis]	RecName: Full=Chromatin structure-remodeling complex protein SYD; EC=3.6.4.-; AltName: Full=ATP-dependent helicase SYD; AltName: Full=Protein CHROMATIN REMODELING 3; AltName: Full=Protein SPLAYED;	SubName: Full=chromatin structure-remodeling complex protein SYD-like isoform X2 {ECO:0000313|RefSeq:XP_008803891.1};	Chromatin remodeling complex SWI/SNF, component SWI2 and related ATPases (DNA/RNA helicase superfamily)	GO:0005829,cytosol; GO:0005634,nucleus; GO:0005524,ATP binding; GO:0016887,ATPase activity; GO:0003677,DNA binding; GO:0004386,helicase activity; GO:0042393,histone binding; GO:0043044,ATP-dependent chromatin remodeling; GO:0006952,defense response; GO:0009873,ethylene-activated signaling pathway; GO:0009908,flower development; GO:0010199,organ boundary specification between lateral organs and th…	DEAD/DEAH box helicase
Cluster-20636.95650	1930.75	2245.01	2956.54	710.56	535.47	801.67	31429.4	38066.3	49566.5	9637.22	9669.33	16431.7	1.9565	1.54344e-13	8.99983e-11	up	K08914 light-harvesting complex II chlorophyll a/b binding protein 3 | (RefSeq) chlorophyll a-b binding protein 13, chloroplastic (A)	PREDICTED: chlorophyll a-b binding protein 13, chloroplastic [Elaeis guineensis]	RecName: Full=Chlorophyll a-b binding protein 3, chloroplastic; AltName: Full=Light-harvesting chlorophyll B-binding protein 3 {ECO:0000312|EMBL:AED96477.1}; Short=LHCB3*1 {ECO:0000303|PubMed:11245797}; Short=Lhcb3 {ECO:0000303|PubMed:11245797}; Flags: Precursor;	RecName: Full=Chlorophyll a-b binding protein, chloroplastic {ECO:0000256|RuleBase:RU363080};	--	GO:0009507,chloroplast; GO:0009941,chloroplast envelope; GO:0009534,chloroplast thylakoid; GO:0009535,chloroplast thylakoid membrane; GO:0016021,integral component of membrane; GO:0009522,photosystem I; GO:0009523,photosystem II; GO:0010287,plastoglobule; GO:0009579,thylakoid; GO:0042651,thylakoid membrane; GO:0016168,chlorophyll binding; GO:0046872,metal ion binding; GO:0031409,pigment binding; …	Chlorophyll A-B binding protein
Cluster-20636.99154	1613.96	1911.06	1813.93	861.09	739.25	876.09	510.05	586.37	597.54	230.07	260.61	344.05	1.23199	1.74867e-13	1.01156e-10	up	K08908 light-harvesting complex I chlorophyll a/b binding protein 2 | (RefSeq) chlorophyll a-b binding protein 7, chloroplastic-like (A)	unnamed protein product [Coffea canephora]	RecName: Full=Chlorophyll a-b binding protein 7, chloroplastic; AltName: Full=LHCI type II CAB-7; Flags: Precursor;	RecName: Full=Chlorophyll a-b binding protein, chloroplastic {ECO:0000256|RuleBase:RU363080};	--	GO:0009941,chloroplast envelope; GO:0009535,chloroplast thylakoid membrane; GO:0016021,integral component of membrane; GO:0009522,photosystem I; GO:0009523,photosystem II; GO:0010287,plastoglobule; GO:0016168,chlorophyll binding; GO:0046872,metal ion binding; GO:0031409,pigment binding; GO:0009768,photosynthesis, light harvesting in photosystem I; GO:0018298,protein-chromophore linkage; GO:000941…	Chlorophyll A-B binding protein
Cluster-20636.97635	49.84	48.62	55.88	384	196.73	466.53	1102.52	1121.81	1270.46	7076.17	4824.94	12995.3	-2.60691	1.80304e-13	1.0348e-10	down	--	PREDICTED: universal stress protein A-like protein [Elaeis guineensis]	RecName: Full=Universal stress protein A-like protein;	SubName: Full=universal stress protein PHOS34-like {ECO:0000313|RefSeq:XP_008781084.2};	--	GO:0005886,plasma membrane; GO:0016208,AMP binding; GO:0006950,response to stress	Universal stress protein family
Cluster-20636.98442	8338.28	8892.86	11803.6	4089.52	2890.68	3768.16	88860.2	98480	130108	36328.4	34213.8	50564.5	1.5988	1.82766e-13	1.04074e-10	up	K08912 light-harvesting complex II chlorophyll a/b binding protein 1 | (RefSeq) chlorophyll a-b binding protein of LHCII type 1 (A)	PREDICTED: chlorophyll a-b binding protein of LHCII type 1 [Citrus sinensis]	RecName: Full=Chlorophyll a-b binding protein 3C, chloroplastic; AltName: Full=LHCII type I CAB-3C; Short=LHCP; Flags: Precursor;	RecName: Full=Chlorophyll a-b binding protein, chloroplastic {ECO:0000256|RuleBase:RU363080};	--	GO:0009941,chloroplast envelope; GO:0009535,chloroplast thylakoid membrane; GO:0016021,integral component of membrane; GO:0009522,photosystem I; GO:0009523,photosystem II; GO:0010287,plastoglobule; GO:0016168,chlorophyll binding; GO:0046872,metal ion binding; GO:0031409,pigment binding; GO:0009768,photosynthesis, light harvesting in photosystem I; GO:0018298,protein-chromophore linkage; GO:000941…	Chlorophyll A-B binding protein
Cluster-20636.91363	495.19	439.27	447.63	270.44	187.47	241.46	6149.91	5674.62	5739.94	2799.2	2584.6	3775.97	1.1465	1.97724e-13	1.11017e-10	up	K07375 tubulin beta | (RefSeq) tubulin beta-1 chain (A)	tubulin beta-3 chain-like protein [Trifolium pratense]	RecName: Full=Tubulin beta-1 chain; AltName: Full=Beta-1-tubulin;	RecName: Full=Tubulin beta chain {ECO:0000256|RuleBase:RU000352};	Beta tubulin	GO:0005737,cytoplasm; GO:0005874,microtubule; GO:0005525,GTP binding; GO:0003924,GTPase activity; GO:0005200,structural constituent of cytoskeleton; GO:0007017,microtubule-based process	Tubulin domain
Cluster-20636.106927	0	0	0	1.7	0.98	1.31	0	0	0	145.89	111.72	169.63	-9.40182	1.98006e-13	1.11017e-10	down	K12607 CCR4-NOT transcription complex subunit 10 | (RefSeq) CCR4-NOT transcription complex subunit 10-B-like (A)	PREDICTED: CCR4-NOT transcription complex subunit 10-B-like isoform X2 [Phoenix dactylifera]	--	SubName: Full=CCR4-NOT transcription complex subunit 10-B-like isoform X2 {ECO:0000313|RefSeq:XP_008793963.1};	TPR repeat-containing protein	--	Tetratricopeptide repeat
Cluster-20636.61193	8.92	7.58	7.08	20.5	17.08	18.14	445.29	395.26	362.11	852.15	944.04	1139.92	-1.08093	2.10042e-13	1.16866e-10	down	--	PREDICTED: putative esterase YitV isoform X2 [Phoenix dactylifera]	--	SubName: Full=putative esterase YitV isoform X2 {ECO:0000313|RefSeq:XP_017698204.1};	--	--	X-Pro dipeptidyl-peptidase (S15 family)
Cluster-20636.37086	0	0	0	2.98	2.98	3.03	0	0	0	97.74	129.91	150.11	-9.20543	2.74046e-13	1.51323e-10	down	K14638 solute carrier family 15 (peptide/histidine transporter), member 3/4 | (RefSeq) protein NRT1/ PTR FAMILY 8.1-like (A)	PREDICTED: protein NRT1/ PTR FAMILY 8.1-like [Elaeis guineensis]	RecName: Full=Protein NRT1/ PTR FAMILY 8.1; Short=AtNPF8.1; AltName: Full=Peptide transporter PTR1;	SubName: Full=protein NRT1/ PTR FAMILY 8.1-like {ECO:0000313|RefSeq:XP_008775060.1};	H+/oligopeptide symporter	GO:0016021,integral component of membrane; GO:0005886,plasma membrane; GO:0009506,plasmodesma; GO:0042936,NA; GO:0022857,transmembrane transporter activity; GO:0042937,tripeptide transmembrane transporter activity; GO:0042938,dipeptide transport; GO:0006807,nitrogen compound metabolic process; GO:0015031,protein transport; GO:0042939,tripeptide transport	Major Facilitator Superfamily
Cluster-20636.120094	24.26	35.28	10.54	2.4	1.83	1.09	776.74	1179	346	63.97	65	44	3.90596	3.45955e-13	1.89594e-10	up	K14209 solute carrier family 36 (proton-coupled amino acid transporter) | (RefSeq) probable amino acid permease 7 (A)	PREDICTED: amino acid permease 3-like [Phoenix dactylifera]	RecName: Full=Amino acid permease 3; AltName: Full=Amino acid transporter AAP3;	SubName: Full=amino acid permease 3-like {ECO:0000313|RefSeq:XP_008799058.1};	Amino acid transporters	GO:0016021,integral component of membrane; GO:0031965,nuclear membrane; GO:0005886,plasma membrane; GO:0015171,amino acid transmembrane transporter activity; GO:0015293,symporter activity; GO:0003333,amino acid transmembrane transport; GO:0015802,basic amino acid transport	Transmembrane amino acid transporter protein
Cluster-20636.59860	9.88	10.15	9.71	45.34	32.24	51.78	143	153	145	547	518	944	-1.96683	3.77539e-13	2.05359e-10	down	--	PREDICTED: uncharacterized protein LOC105041658 [Elaeis guineensis]	--	--	--	--	--
Cluster-20636.144572	38.87	58.52	71.26	14.46	14.22	13.91	668	1047.95	1260.9	207	271	301	2.1444	4.69268e-13	2.53363e-10	up	K01858 myo-inositol-1-phosphate synthase [EC:5.5.1.4] | (RefSeq) inositol-3-phosphate synthase-like (A)	PREDICTED: inositol-3-phosphate synthase-like [Elaeis guineensis]	RecName: Full=Inositol-3-phosphate synthase; Short=MIP synthase; EC=5.5.1.4; AltName: Full=Myo-inositol 1-phosphate synthase; Short=IPS; Short=MI-1-P synthase;	SubName: Full=inositol-3-phosphate synthase {ECO:0000313|RefSeq:XP_008803742.1};	Myo-inositol-1-phosphate synthase	GO:0005737,cytoplasm; GO:0004512,inositol-3-phosphate synthase activity; GO:0006021,inositol biosynthetic process; GO:0008654,phospholipid biosynthetic process	Myo-inositol-1-phosphate synthase
Cluster-20636.53838	0.65	0.62	0.82	0	0	0	89.4	88.93	115.56	0.18	0	0	9.25529	5.28623e-13	2.83311e-10	up	K14794 ribosomal RNA-processing protein 12 | (RefSeq) RRP12-like protein (A)	PREDICTED: RRP12-like protein isoform X2 [Elaeis guineensis]	--	SubName: Full=RRP12-like protein isoform X1 {ECO:0000313|RefSeq:XP_008809560.1};	Uncharacterized conserved protein	--	NUC173 domain
Cluster-20636.133136	24.42	21.52	17.76	1.33	3.53	1.58	705.99	649.3	526.92	31.99	113.06	57.64	3.43461	5.99791e-13	3.19106e-10	up	K01507 inorganic pyrophosphatase [EC:3.6.1.1] | (RefSeq) pyrophosphate-energized vacuolar membrane proton pump (A)	PREDICTED: pyrophosphate-energized vacuolar membrane proton pump [Phoenix dactylifera]	RecName: Full=Pyrophosphate-energized vacuolar membrane proton pump; EC=3.6.1.1; AltName: Full=Pyrophosphate-energized inorganic pyrophosphatase; Short=H(+)-PPase; AltName: Full=Vacuolar H(+)-pyrophosphatase;	SubName: Full=pyrophosphate-energized vacuolar membrane proton pump {ECO:0000313|RefSeq:XP_008788803.1};	--	GO:0016021,integral component of membrane; GO:0005774,vacuolar membrane; GO:0009678,hydrogen-translocating pyrophosphatase activity; GO:0004427,inorganic diphosphatase activity; GO:0046872,metal ion binding; GO:0015992,NA	Inorganic H+ pyrophosphatase
Cluster-20636.84875	1	1.65	1.31	9.26	5.12	7.5	136.35	236.13	183.72	1055.25	775.75	1292.08	-2.29249	7.04546e-13	3.72123e-10	down	--	PREDICTED: probable plastid-lipid-associated protein 14, chloroplastic [Elaeis guineensis]	RecName: Full=Probable plastid-lipid-associated protein 14, chloroplastic; Short=AtPap14; AltName: Full=Fibrillin-11; AltName: Full=OBP3-responsive protein 1; Flags: Precursor;	SubName: Full=probable plastid-lipid-associated protein 14, chloroplastic {ECO:0000313|RefSeq:XP_008798442.1};	Protein kinase PCTAIRE and related kinases	GO:0009507,chloroplast; GO:0005634,nucleus; GO:0005524,ATP binding; GO:0004693,cyclin-dependent protein serine/threonine kinase activity; GO:0006468,protein phosphorylation; GO:0010468,regulation of gene expression; GO:0007346,regulation of mitotic cell cycle	Protein kinase domain
Cluster-20636.97800	325.05	290.72	313.37	112.94	151.74	117.7	26265.2	24557.4	25909.2	7598.23	13577	11975	1.42848	7.40932e-13	3.88525e-10	up	K03403 magnesium chelatase subunit H [EC:6.6.1.1] | (RefSeq) magnesium-chelatase subunit ChlH, chloroplastic (A)	PREDICTED: magnesium-chelatase subunit ChlH, chloroplastic [Elaeis guineensis]	RecName: Full=Magnesium-chelatase subunit ChlH, chloroplastic; Short=Mg-chelatase subunit H; EC=6.6.1.1; AltName: Full=Mg-protoporphyrin IX chelatase subunit ChlH; Flags: Precursor;	SubName: Full=magnesium-chelatase subunit ChlH, chloroplastic {ECO:0000313|RefSeq:XP_008802639.1};	--	GO:0031969,chloroplast membrane; GO:0009570,chloroplast stroma; GO:0005524,ATP binding; GO:0016851,magnesium chelatase activity; GO:0015995,chlorophyll biosynthetic process; GO:0015979,photosynthesis	Domain of unknown function (DUF3479)
Cluster-20636.134361	33.13	30.96	28.75	8.12	11.62	10.53	1477.33	1442.17	1313.67	301.56	574.02	591.05	1.7556	8.59215e-13	4.47332e-10	up	K03934 NADH dehydrogenase (ubiquinone) Fe-S protein 1 [EC:1.6.5.3 1.6.99.3] | (RefSeq) NADH dehydrogenase [ubiquinone] iron-sulfur protein 1, mitochondrial (A)	PREDICTED: NADH dehydrogenase [ubiquinone]	RecName: Full=NADH dehydrogenase [ubiquinone] iron-sulfur protein 1, mitochondrial; EC=1.6.5.3; EC=1.6.99.3; AltName: Full=76 kDa mitochondrial complex I subunit; AltName: Full=Complex I-76kD; Short=CI-76kD; AltName: Full=NADH-ubiquinone oxidoreductase 76 kDa subunit; Flags: Precursor;	SubName: Full=NADH dehydrogenase [ubiquinone] iron-sulfur protein 1, mitochondrial-like {ECO:0000313|RefSeq:XP_008812607.1};	NADH-ubiquinone oxidoreductase, NDUFS1/75 kDa subunit	GO:0009507,chloroplast; GO:0005747,mitochondrial respiratory chain complex I; GO:0051537,2 iron, 2 sulfur cluster binding; GO:0051539,4 iron, 4 sulfur cluster binding; GO:0009055,electron transfer activity; GO:0046872,metal ion binding; GO:0008137,NADH dehydrogenase (ubiquinone) activity; GO:0042773,ATP synthesis coupled electron transport; GO:0006979,response to oxidative stress	2Fe-2S iron-sulfur cluster binding domain
Cluster-20636.115767	7.47	6.18	6.95	1.82	0.72	1.16	250.72	216.65	239.24	50.96	26.68	49.24	2.6652	9.17394e-13	4.74234e-10	up	K03754 translation initiation factor eIF-2B subunit beta | (RefSeq) translation initiation factor eIF-2B subunit beta (A)	PREDICTED: translation initiation factor eIF-2B subunit beta isoform X1 [Phoenix dactylifera]	RecName: Full=Methylthioribose-1-phosphate isomerase {ECO:0000255|HAMAP-Rule:MF_03119}; Short=M1Pi {ECO:0000255|HAMAP-Rule:MF_03119}; Short=MTR-1-P isomerase {ECO:0000255|HAMAP-Rule:MF_03119}; EC=5.3.1.23 {ECO:0000255|HAMAP-Rule:MF_03119}; AltName: Full=S-methyl-5-thioribose-1-phosphate isomerase {ECO:0000255|HAMAP-Rule:MF_03119}; AltName: Full=Translation initiation factor eIF-2B subunit alpha/b…	SubName: Full=translation initiation factor eIF-2B subunit beta isoform X1 {ECO:0000313|RefSeq:XP_008802482.1, ECO:0000313|RefSeq:XP_008802483.1};	Translation initiation factor 2B, beta subunit (eIF-2Bbeta/GCD7)	GO:0005737,cytoplasm; GO:0005634,nucleus; GO:0046523,S-methyl-5-thioribose-1-phosphate isomerase activity; GO:0019509,L-methionine salvage from methylthioadenosine	Initiation factor 2 subunit family
Cluster-20636.97361	2587.84	2904.32	3646.89	1409.1	1247.62	1390.86	38764.9	45298.9	56302.3	17588	20736	26233.8	1.33348	1.09431e-12	5.61705e-10	up	K08907 light-harvesting complex I chlorophyll a/b binding protein 1 | (RefSeq) chlorophyll a-b binding protein 6, chloroplastic (A)	PREDICTED: chlorophyll a-b binding protein 6, chloroplastic [Elaeis guineensis]	RecName: Full=Chlorophyll a-b binding protein 6A, chloroplastic; AltName: Full=LHCI type I CAB-6A; AltName: Full=Light-harvesting complex I 26 kDa protein; Flags: Precursor;	RecName: Full=Chlorophyll a-b binding protein, chloroplastic {ECO:0000256|RuleBase:RU363080};	--	GO:0009941,chloroplast envelope; GO:0009535,chloroplast thylakoid membrane; GO:0016021,integral component of membrane; GO:0009522,photosystem I; GO:0009523,photosystem II; GO:0010287,plastoglobule; GO:0016168,chlorophyll binding; GO:0046872,metal ion binding; GO:0031409,pigment binding; GO:0009768,photosynthesis, light harvesting in photosystem I; GO:0018298,protein-chromophore linkage; GO:000941…	Chlorophyll A-B binding protein
Cluster-20636.87949	210.33	185.71	192.34	125.89	92.96	112.78	2264.84	2078.21	2142	1130.01	1111.75	1529.24	0.989766	1.2332e-12	6.2857e-10	false	K07375 tubulin beta | (RefSeq) tubulin beta chain (A)	beta-tubulin 1, partial [x Doritaenopsis hybrid cultivar]	RecName: Full=Tubulin beta chain; AltName: Full=Beta-tubulin; Flags: Fragment;	RecName: Full=Tubulin beta chain {ECO:0000256|RuleBase:RU000352}; Flags: Fragment;	Beta tubulin	GO:0005737,cytoplasm; GO:0005874,microtubule; GO:0005525,GTP binding; GO:0003924,GTPase activity; GO:0005200,structural constituent of cytoskeleton; GO:0007017,microtubule-based process	Tubulin like
Cluster-20636.147353	11.04	17.34	17.28	3.41	3.94	2.53	288	472	463	74	114	83	2.37284	1.24573e-12	6.30546e-10	up	K09286 EREBP-like factor | (RefSeq) ethylene-responsive transcription factor 1-like (A)	PREDICTED: ethylene-responsive transcription factor 1-like [Elaeis guineensis]	RecName: Full=Ethylene-responsive transcription factor 1; AltName: Full=Ethylene-responsive element-binding factor 1; Short=EREBP-1; Short=OsEREBP1;	SubName: Full=ethylene-responsive transcription factor 1-like {ECO:0000313|RefSeq:XP_008783109.1};	--	GO:0005634,nucleus; GO:0003677,DNA binding; GO:0003700,DNA-binding transcription factor activity; GO:0006952,defense response; GO:0006351,transcription, DNA-templated	AP2 domain
Cluster-20636.125129	0	0.22	0.19	9.15	11.04	20.83	0	11.91	10.13	392.83	630.19	1351.64	-6.50222	1.26401e-12	6.35385e-10	down	--	PREDICTED: hippocampus abundant transcript-like protein 1 isoform X1 [Phoenix dactylifera]	--	SubName: Full=hippocampus abundant transcript-like protein 1 isoform X1 {ECO:0000313|RefSeq:XP_008779093.1, ECO:0000313|RefSeq:XP_008788255.1};	--	--	--
Cluster-20636.116125	0	0	0	20.99	7.35	13.01	0	0	0	206.84	96.46	193.68	-9.63468	1.35635e-12	6.77136e-10	down	--	--	--	--	--	--	--
Cluster-20636.143807	0	0	0	9.51	4.11	11.3	0	0	0	166.74	96.01	299.54	-9.77075	1.46899e-12	7.28382e-10	down	K13783 MFS transporter, OPA family, solute carrier family 37 (glycerol-3-phosphate transporter), member 1/2 | (RefSeq) putative glycerol-3-phosphate transporter 4 (A)	PREDICTED: stem-specific protein TSJT1 [Elaeis guineensis]	RecName: Full=Stem-specific protein TSJT1;	SubName: Full=stem-specific protein TSJT1-like {ECO:0000313|RefSeq:XP_008802336.1};	--	--	Glutamine amidotransferase domain
Cluster-20636.168277	2.65	3.06	2.23	8.93	11.56	10.37	229.93	278.14	198.46	645.81	1112.18	1133.72	-1.81335	1.5397e-12	7.58281e-10	down	K15601 lysine-specific demethylase 3 [EC:1.14.11.-] | (RefSeq) lysine-specific demethylase JMJ25-like (A)	PREDICTED: LOW QUALITY PROTEIN: lysine-specific demethylase JMJ25-like [Phoenix dactylifera]	RecName: Full=Lysine-specific demethylase JMJ25; EC=1.14.11.-; AltName: Full=Jumonji domain-containing protein 25; AltName: Full=Lysine-specific histone demethylase JMJ25; AltName: Full=Protein INCREASE IN BONSAI METHYLATION 1; AltName: Full=Protein JUMONJI 25;	SubName: Full=LOW QUALITY PROTEIN: lysine-specific demethylase JMJ25-like {ECO:0000313|RefSeq:XP_008803158.1};	Putative transcription factor 5qNCA, contains JmjC domain	GO:0000785,chromatin; GO:0005634,nucleus; GO:0051213,dioxygenase activity; GO:0032454,histone demethylase activity (H3-K9 specific); GO:0046872,metal ion binding; GO:0000976,transcription regulatory region sequence-specific DNA binding; GO:0060969,negative regulation of gene silencing; GO:0006355,regulation of transcription, DNA-templated; GO:0006351,transcription, DNA-templated	Cupin-like domain
Cluster-20636.60725	0	0	0	1.34	2.01	1.67	0	0	0	79.91	159.74	150.6	-9.2435	1.65917e-12	8.11634e-10	down	K14724 solute carrier family 9 (sodium/hydrogen exchanger), member 8 | (RefSeq) sodium/hydrogen antiporter NHE8 (A)	PREDICTED: sodium/hydrogen exchanger 8 [Phoenix dactylifera]	RecName: Full=Sodium/hydrogen exchanger 7; AltName: Full=Na(+)/H(+) exchanger 7; Short=NHE-7; AltName: Full=Protein SALT OVERLY SENSITIVE 1;	SubName: Full=sodium/hydrogen exchanger 8 {ECO:0000313|RefSeq:XP_008798100.1};	Sodium/hydrogen exchanger protein	GO:0009941,chloroplast envelope; GO:0016021,integral component of membrane; GO:0005886,plasma membrane; GO:0015386,potassium:proton antiporter activity; GO:0015385,sodium:proton antiporter activity; GO:0071805,potassium ion transmembrane transport; GO:0051453,regulation of intracellular pH; GO:2000377,regulation of reactive oxygen species metabolic process; GO:0042542,response to hydrogen peroxid…	Cyclic nucleotide-binding domain
Cluster-20636.99256	73.99	81.4	49.59	281.94	267.35	362.65	1166	1336	805	3702	4674	7196	-2.00819	1.85631e-12	9.02018e-10	down	K22139 mitochondrial pyruvate carrier 2 | (RefSeq) hypothetical protein (A)	PREDICTED: early light-induced protein 1, chloroplastic [Elaeis guineensis]	RecName: Full=Early light-induced protein 1, chloroplastic {ECO:0000305}; Flags: Precursor;	SubName: Full=early light-induced protein 1, chloroplastic-like {ECO:0000313|RefSeq:XP_008786056.1};	--	GO:0009535,chloroplast thylakoid membrane; GO:0016021,integral component of membrane; GO:0009522,photosystem I; GO:0009523,photosystem II; GO:0071483,cellular response to blue light; GO:0071490,cellular response to far red light; GO:0034605,cellular response to heat; GO:0071486,cellular response to high light intensity; GO:0071491,cellular response to red light; GO:0071492,cellular response to UV…	Chlorophyll A-B binding protein
Cluster-20636.79631	62.14	60.24	52.45	1.18	5.28	1.19	1576.41	1594.54	1366.31	24.85	148.58	37.92	4.63738	1.87644e-12	9.0576e-10	up	K12897 transformer-2 protein | (RefSeq) serine/arginine-rich splicing factor SR45a-like (A)	PREDICTED: uncharacterized protein LOC103697763 isoform X1 [Phoenix dactylifera]	--	SubName: Full=uncharacterized protein LOC103697763 isoform X1 {ECO:0000313|RefSeq:XP_008777908.1};	--	--	--
Cluster-20636.82332	20.18	17.37	15.51	47.01	44.22	52.07	1785.1	1606.67	1404.15	3462.28	4331.77	5799.77	-1.28276	1.95419e-12	9.37085e-10	down	K15601 lysine-specific demethylase 3 [EC:1.14.11.-] | (RefSeq) lysine-specific demethylase JMJ25 (A)	PREDICTED: lysine-specific demethylase JMJ25 [Elaeis guineensis]	RecName: Full=Lysine-specific demethylase JMJ25; EC=1.14.11.-; AltName: Full=Jumonji domain-containing protein 25; AltName: Full=Lysine-specific histone demethylase JMJ25; AltName: Full=Protein INCREASE IN BONSAI METHYLATION 1; AltName: Full=Protein JUMONJI 25;	SubName: Full=LOW QUALITY PROTEIN: lysine-specific demethylase JMJ25-like {ECO:0000313|RefSeq:XP_008803158.1};	Putative transcription factor 5qNCA, contains JmjC domain	GO:0000785,chromatin; GO:0005634,nucleus; GO:0051213,dioxygenase activity; GO:0032454,histone demethylase activity (H3-K9 specific); GO:0046872,metal ion binding; GO:0000976,transcription regulatory region sequence-specific DNA binding; GO:0060969,negative regulation of gene silencing; GO:0006355,regulation of transcription, DNA-templated; GO:0006351,transcription, DNA-templated	Cupin-like domain
Cluster-20636.128929	0.18	0	0	44.81	12.4	23.98	2	0	0	413.99	152.62	334.7	-8.64586	1.96813e-12	9.37604e-10	down	--	--	--	--	--	--	--
Cluster-20636.64846	0	0	0	46.96	14.82	29.18	0	0	0	219.31	92.39	205.6	-9.69219	1.9964e-12	9.44893e-10	down	K13066 caffeic acid 3-O-methyltransferase [EC:2.1.1.68] | (RefSeq) 3'-hydroxy-N-methyl-(S)-coclaurine 4'-O-methyltransferase-like (A)	hypothetical protein CFOL_v3_14142 [Cephalotus follicularis]	RecName: Full=Retrovirus-related Pol polyprotein from transposon TNT 1-94; Includes: RecName: Full=Protease; EC=3.4.23.-; Includes: RecName: Full=Reverse transcriptase; EC=2.7.7.49; Includes: RecName: Full=Endonuclease;	SubName: Full=Uncharacterized protein {ECO:0000313|EMBL:GAV70644.1};	FOG: Transposon-encoded proteins with TYA, reverse transcriptase, integrase domains in various combinations	GO:0004190,aspartic-type endopeptidase activity; GO:0004519,endonuclease activity; GO:0003676,nucleic acid binding; GO:0003964,RNA-directed DNA polymerase activity; GO:0008270,zinc ion binding; GO:0015074,DNA integration	--
Cluster-20636.93793	12.38	21.57	17.56	4.55	2.24	3.22	391.63	712.33	569.88	119.84	78.52	128.26	2.54509	2.26704e-12	1.06606e-09	up	K13083 flavonoid 3',5'-hydroxylase [EC:1.14.14.81] | (RefSeq) flavonoid 3',5'-hydroxylase 1-like (A)	PREDICTED: flavonoid 3',5'-hydroxylase 1-like [Phoenix dactylifera]	RecName: Full=Flavonoid 3',5'-hydroxylase 1; Short=F3'5'H; EC=1.14.13.88; AltName: Full=CYPLXXVA1; AltName: Full=Cytochrome P450 75A1;	SubName: Full=flavonoid 3',5'-hydroxylase 1-like {ECO:0000313|RefSeq:XP_008788485.1};	Cytochrome P450 CYP2 subfamily	GO:0005783,endoplasmic reticulum; GO:0033772,flavonoid 3',5'-hydroxylase activity; GO:0020037,heme binding; GO:0005506,iron ion binding; GO:0009718,anthocyanin-containing compound biosynthetic process	Cytochrome P450
Cluster-20636.63062	7.55	9.05	10.22	60.4	41.26	95.99	286.05	358.04	396.8	1905.89	1731.97	4579.86	-2.7398	3.01116e-12	1.40691e-09	down	K13600 chlorophyllide a oxygenase [EC:1.14.13.122] | (RefSeq) chlorophyllide a oxygenase, chloroplastic-like (A)	chlorophyllide a oxygenase, chloroplastic [Ananas comosus]	RecName: Full=Chlorophyllide a oxygenase, chloroplastic; Short=Chlorophyll a oxygenase; EC=1.14.13.122; AltName: Full=Chlorophyll b synthase; Flags: Precursor;	SubName: Full=Uncharacterized protein {ECO:0000313|EnsemblPlants:GSMUA_Achr6P25590_001};	--	GO:0031969,chloroplast membrane; GO:0009535,chloroplast thylakoid membrane; GO:0051537,2 iron, 2 sulfur cluster binding; GO:0010277,chlorophyllide a oxygenase [overall] activity; GO:0005506,iron ion binding; GO:0016705,oxidoreductase activity, acting on paired donors, with incorporation or reduction of molecular oxygen; GO:0015995,chlorophyll biosynthetic process	Pheophorbide a oxygenase
Cluster-20636.90084	1225.23	900.02	781.34	308.82	215.39	341.14	16535	12640	10878	3473	3226	5797	1.9013	4.06708e-12	1.88816e-09	up	K02639 ferredoxin | (RefSeq) ferredoxin-like (A)	PREDICTED: ferredoxin-like [Phoenix dactylifera]	RecName: Full=Ferredoxin-2, chloroplastic; Short=AtFd2; Flags: Precursor;	RecName: Full=Ferredoxin {ECO:0000256|RuleBase:RU364001};	--	GO:0009507,chloroplast; GO:0051537,2 iron, 2 sulfur cluster binding; GO:0009055,electron transfer activity; GO:0046872,metal ion binding; GO:0009643,photosynthetic acclimation; GO:0009767,photosynthetic electron transport chain	2Fe-2S iron-sulfur cluster binding domain
Cluster-20636.128928	0	0	0	19.77	5.6	18.61	0	0	0	217.16	81.88	308.87	-9.89805	4.11345e-12	1.8976e-09	down	--	--	--	--	--	--	--
Cluster-20636.100773	79.79	82.15	85.37	60.16	58	55.08	2027.06	2177.55	2227.26	1272.98	1633.34	1762.1	0.671348	4.48748e-12	2.05713e-09	false	K07936 GTP-binding nuclear protein Ran | (RefSeq) GTP-binding nuclear protein Ran-3 (A)	GTP-binding nuclear protein Ran-3 [Arachis duranensis]	RecName: Full=GTP-binding nuclear protein Ran-3; AltName: Full=Ras-related nuclear protein 3;	RecName: Full=GTP-binding nuclear protein {ECO:0000256|RuleBase:RU363057};	GTPase Ran/TC4/GSP1 (nuclear protein transport pathway), small G protein superfamily	GO:0005794,Golgi apparatus; GO:0005634,nucleus; GO:0009506,plasmodesma; GO:0005525,GTP binding; GO:0003924,GTPase activity; GO:0006606,protein import into nucleus; GO:0000054,ribosomal subunit export from nucleus	50S ribosome-binding GTPase
Cluster-20636.115635	0	0	0	0.29	0.76	0.55	0	0	0	72.07	253.75	208.81	-9.67926	5.06596e-12	2.30131e-09	down	K14572 midasin | (RefSeq) midasin (A)	PREDICTED: midasin [Elaeis guineensis]	RecName: Full=Midasin {ECO:0000303|PubMed:23572950}; Short=AtMDN1 {ECO:0000303|PubMed:23572950}; AltName: Full=Dynein-related AAA-ATPase MDN1; AltName: Full=MIDAS-containing protein 1 {ECO:0000303|PubMed:23572950}; AltName: Full=Protein DWARF AND SHORT ROOT 1 {ECO:0000303|PubMed:27824150};	RecName: Full=Midasin {ECO:0000256|PIRNR:PIRNR010340};	AAA ATPase containing von Willebrand factor type A (vWA) domain	GO:0009941,chloroplast envelope; GO:0005730,nucleolus; GO:0005654,nucleoplasm; GO:0009506,plasmodesma; GO:0005524,ATP binding; GO:0016887,ATPase activity; GO:0009738,abscisic acid-activated signaling pathway; GO:0009553,embryo sac development; GO:0048638,regulation of developmental growth; GO:0000027,ribosomal large subunit assembly	Isopentenyl transferase
Cluster-20636.124538	19.14	17.83	9.54	1.27	1.69	0.56	271.4	263.22	139.46	14.95	26.67	9.98	3.88097	5.08328e-12	2.30131e-09	up	K22736 vacuolar iron transporter family protein | (RefSeq) LOW QUALITY PROTEIN: vacuolar iron transporter 1.1 (A)	PREDICTED: LOW QUALITY PROTEIN: vacuolar iron transporter 1.1 [Elaeis guineensis]	RecName: Full=Vacuolar iron transporter 1.1; Short=OsVIT1.1;	SubName: Full=vacuolar iron transporter 1.1 {ECO:0000313|RefSeq:XP_008789258.1};	Uncharacterized membrane protein	GO:0016021,integral component of membrane; GO:0005774,vacuolar membrane; GO:0005381,iron ion transmembrane transporter activity; GO:0005384,manganese ion transmembrane transporter activity; GO:0030026,cellular manganese ion homeostasis; GO:0071281,cellular response to iron ion; GO:0006880,intracellular sequestering of iron ion; GO:0071421,manganese ion transmembrane transport	VIT family
Cluster-20636.52285	0	0	0	3.32	10.81	2	0	0	0	151.46	656.93	137.84	-10.5381	5.538e-12	2.49169e-09	down	K02357 elongation factor Ts | (RefSeq) hypothetical protein (A)	PREDICTED: uncharacterized protein LOC105054818 isoform X1 [Elaeis guineensis]	RecName: Full=rRNA biogenesis protein RRP5; AltName: Full=Ribosomal RNA-processing protein 5;	SubName: Full=uncharacterized protein LOC103719423 {ECO:0000313|RefSeq:XP_017701284.1};	--	GO:0005730,nucleolus; GO:0005886,plasma membrane; GO:0032040,small-subunit processome; GO:0003723,RNA binding; GO:0009553,embryo sac development; GO:0000466,maturation of 5.8S rRNA from tricistronic rRNA transcript (SSU-rRNA, 5.8S rRNA, LSU-rRNA); GO:0000462,maturation of SSU-rRNA from tricistronic rRNA transcript (SSU-rRNA, 5.8S rRNA, LSU-rRNA); GO:0006397,mRNA processing; GO:0006364,rRNA proces…	S1 RNA binding domain
Cluster-20636.66719	0	0	0	5.69	1.11	5.52	0	0	0	293.22	76.18	430.36	-10.2905	5.9863e-12	2.67687e-09	down	K00521 ferric-chelate reductase [EC:1.16.1.7] | (RefSeq) ferric reduction oxidase 2-like (A)	PREDICTED: ferric reduction oxidase 2-like [Phoenix dactylifera]	RecName: Full=Ferric reduction oxidase 2; Short=AtFRO2; EC=1.16.1.7; AltName: Full=Ferric-chelate reductase 2; AltName: Full=Protein FERRIC CHELATE REDUCTASE DEFECTIVE 1;	SubName: Full=ferric reduction oxidase 2-like {ECO:0000313|RefSeq:XP_017700733.1};	Ferric reductase, NADH/NADPH oxidase and related proteins	GO:0016021,integral component of membrane; GO:0005886,plasma membrane; GO:0000293,ferric-chelate reductase activity; GO:0046872,metal ion binding; GO:0006811,ion transport; GO:0015688,iron chelate transport; GO:0055072,iron ion homeostasis; GO:0009617,response to bacterium	Oxidoreductase NAD-binding domain
Cluster-20636.58755	0	0	0	0.95	0.73	0.88	0	0	0	84.27	86.5	117.97	-8.81833	6.81752e-12	3.02818e-09	down	K04354 serine/threonine-protein phosphatase 2A regulatory subunit B | (RefSeq) serine/threonine protein phosphatase 2A 55 kDa regulatory subunit B beta isoform-like (A)	PREDICTED: serine/threonine protein phosphatase 2A 55 kDa regulatory subunit B beta isoform-like [Elaeis guineensis]	RecName: Full=Serine/threonine protein phosphatase 2A 55 kDa regulatory subunit B alpha isoform; Short=PP2A, subunit B, alpha isoform;	RecName: Full=Serine/threonine-protein phosphatase 2A 55 kDa regulatory subunit B {ECO:0000256|RuleBase:RU331113};	Serine/threonine protein phosphatase 2A, regulatory subunit	GO:0005829,cytosol; GO:0000159,protein phosphatase type 2A complex; GO:0019888,protein phosphatase regulator activity; GO:0032502,developmental process; GO:0000278,mitotic cell cycle; GO:0070262,peptidyl-serine dephosphorylation	--
Cluster-20636.109644	0	0	0	1.66	0.68	1.35	0	0	0	146.48	79.29	180.54	-9.32379	6.85503e-12	3.02818e-09	down	--	PREDICTED: ankyrin repeat protein SKIP35-like isoform X3 [Phoenix dactylifera]	RecName: Full=Ankyrin repeat protein SKIP35; AltName: Full=SKP1-interacting partner 35;	SubName: Full=ankyrin repeat protein SKIP35-like isoform X3 {ECO:0000313|RefSeq:XP_008788288.1};	--	--	Ankyrin repeats (many copies)
Cluster-20636.174177	1.43	1.84	1.62	0	0	0	66.2	89.11	77.1	0	0	0	8.91189	7.09457e-12	3.11511e-09	up	K17265 Ras GTPase-activating protein-binding protein 1 [EC:3.6.4.12 3.6.4.13] | (RefSeq) ras GTPase-activating protein-binding protein 1-like (A)	PREDICTED: putative G3BP-like protein [Elaeis guineensis]	RecName: Full=Serine/arginine-rich splicing factor RSZ22A; AltName: Full=RS-containing zinc finger protein 22A; Short=At-RSZ22a; Short=At-RSZp22a; Short=AtRSZ22a;	SubName: Full=putative G3BP-like protein {ECO:0000313|RefSeq:XP_008785151.1};	RasGAP SH3 binding protein rasputin, contains NTF2 and RRM domains	GO:0005829,cytosol; GO:0005730,nucleolus; GO:0005681,spliceosomal complex; GO:0003676,nucleic acid binding; GO:0008270,zinc ion binding; GO:0006397,mRNA processing; GO:0008380,RNA splicing	RNA recognition motif
Cluster-20636.37500	1.86	1.49	1.61	6.29	5.2	4.61	78	65	69	219	241	243	-1.53076	7.52501e-12	3.28433e-09	down	K01535 H+-transporting ATPase [EC:3.6.3.6] | (RefSeq) plasma membrane ATPase 3-like (A)	PREDICTED: plasma membrane ATPase 3-like [Elaeis guineensis]	RecName: Full=Plasma membrane ATPase 1; EC=3.6.3.6; AltName: Full=Proton pump 1;	RecName: Full=Plasma membrane ATPase {ECO:0000256|RuleBase:RU362083}; EC=3.6.3.6 {ECO:0000256|RuleBase:RU362083};	Plasma membrane H+-transporting ATPase	GO:0016021,integral component of membrane; GO:0005886,plasma membrane; GO:0005524,ATP binding; GO:0008553,proton-exporting ATPase activity, phosphorylative mechanism; GO:0046872,metal ion binding; GO:0006754,ATP biosynthetic process	haloacid dehalogenase-like hydrolase
Cluster-20636.96770	2813.95	3033.79	3859.75	1045.63	1193.04	1306.97	17410	19409	24922	5399	8219	10183	1.60131	7.84114e-12	3.40193e-09	up	K02692 photosystem I subunit II | (RefSeq) photosystem I reaction center subunit II, chloroplastic-like (A)	PREDICTED: photosystem I reaction center subunit II, chloroplastic-like [Phoenix dactylifera]	RecName: Full=Photosystem I reaction center subunit II, chloroplastic; AltName: Full=PS I subunit 5; AltName: Full=Photosystem I 20 kDa subunit; Short=PSI-D; Flags: Precursor;	SubName: Full=photosystem I reaction center subunit II, chloroplastic-like {ECO:0000313|RefSeq:XP_008802683.1};	--	GO:0009535,chloroplast thylakoid membrane; GO:0009538,photosystem I reaction center; GO:0015979,photosynthesis	PsaD
Cluster-2476.0	1.36	1.99	3.26	0	0	0	67.44	103.04	165.93	0	0	0	9.44664	8.10858e-12	3.49715e-09	up	K19878 ELKS/RAB6-interacting/CAST family member 2 | (RefSeq) putative WEB family protein At1g65010, chloroplastic (A)	PREDICTED: WEB family protein At3g02930, chloroplastic [Elaeis guineensis]	RecName: Full=WEB family protein At3g02930, chloroplastic; Flags: Precursor;	SubName: Full=WEB family protein At3g02930, chloroplastic-like {ECO:0000313|RefSeq:XP_008788655.1};	--	GO:0009507,chloroplast; GO:0005783,endoplasmic reticulum; GO:0005875,microtubule associated complex; GO:0000795,synaptonemal complex; GO:0007131,reciprocal meiotic recombination	Weak chloroplast movement under blue light
Cluster-20636.127725	0.81	0.21	0	43.75	23.82	102.24	13.18	3.54	0	596.05	432.1	2105.14	-7.25353	8.21479e-12	3.52211e-09	down	K07408 cytochrome P450 family 1 subfamily A polypeptide 1 [EC:1.14.14.1] | (RefSeq) isoflavone 2'-hydroxylase-like (A)	PREDICTED: isoflavone 2'-hydroxylase-like [Elaeis guineensis]	RecName: Full=Cytochrome P450 81E8 {ECO:0000303|PubMed:14617078}; EC=1.14.13.- {ECO:0000305};	SubName: Full=isoflavone 2'-hydroxylase-like {ECO:0000313|RefSeq:XP_008787116.1};	Cytochrome P450 CYP2 subfamily	GO:0016021,integral component of membrane; GO:0020037,heme binding; GO:0005506,iron ion binding; GO:0004497,monooxygenase activity; GO:0016705,oxidoreductase activity, acting on paired donors, with incorporation or reduction of molecular oxygen	Cytochrome P450
Cluster-20636.94349	280.4	306.38	336.45	183.8	188.45	153.77	5656.97	6443.84	6979.5	3088.91	4215.71	3906.16	0.972057	1.14139e-11	4.86511e-09	false	K00218 protochlorophyllide reductase [EC:1.3.1.33] | (RefSeq) protochlorophyllide reductase (A)	PREDICTED: protochlorophyllide reductase [Elaeis guineensis]	RecName: Full=Protochlorophyllide reductase, chloroplastic; Short=PCR; EC=1.3.1.33; AltName: Full=NADPH-protochlorophyllide oxidoreductase; Short=POR; Flags: Precursor;	RecName: Full=NADPH-protochlorophyllide oxidoreductase {ECO:0000256|RuleBase:RU365001}; EC=1.3.1.33 {ECO:0000256|RuleBase:RU365001};	Dehydrogenases with different specificities (related to short-chain alcohol dehydrogenases)	GO:0009507,chloroplast; GO:0016630,protochlorophyllide reductase activity; GO:0015995,chlorophyll biosynthetic process; GO:0015979,photosynthesis	KR domain
Cluster-20636.68647	47.64	70	56.5	21.14	19.57	17.13	226.84	343.5	282.52	84.08	103.93	102.72	1.75459	1.15546e-11	4.89646e-09	up	--	PREDICTED: CDGSH iron-sulfur domain-containing protein NEET [Phoenix dactylifera]	RecName: Full=CDGSH iron-sulfur domain-containing protein NEET; Short=At-NEET;	SubName: Full=CDGSH iron-sulfur domain-containing protein NEET {ECO:0000313|RefSeq:XP_008803296.1};	CDGSH-type Zn-finger containing protein	GO:0009507,chloroplast; GO:0009570,chloroplast stroma; GO:0005739,mitochondrion; GO:0051537,2 iron, 2 sulfur cluster binding; GO:0046872,metal ion binding; GO:0055072,iron ion homeostasis; GO:0010150,leaf senescence; GO:0072593,reactive oxygen species metabolic process	Iron-binding zinc finger CDGSH type
Cluster-20636.115932	2.63	2.64	6.32	0	0	0	81.1	84.83	200.01	0	0	0	9.57171	1.17491e-11	4.95011e-09	up	K13457 disease resistance protein RPM1 | (RefSeq) disease resistance protein RPM1 (A)	PREDICTED: disease resistance protein RPM1 [Elaeis guineensis]	RecName: Full=Disease resistance protein RPM1; AltName: Full=Resistance to Pseudomonas syringae protein 3;	SubName: Full=disease resistance protein RPM1-like {ECO:0000313|RefSeq:XP_008783237.1};	Apoptotic ATPase	GO:0012505,endomembrane system; GO:0019897,extrinsic component of plasma membrane; GO:0005886,plasma membrane; GO:0043531,ADP binding; GO:0005524,ATP binding; GO:0000166,nucleotide binding; GO:0009626,plant-type hypersensitive response; GO:0007165,signal transduction	Type II/IV secretion system protein
Cluster-20636.5512	0	0	0	11.29	20.47	27.57	0	0	0	67	162	247	-9.4956	1.20402e-11	5.04358e-09	down	--	--	--	--	--	--	--
Cluster-20636.33749	13.88	21.57	36.89	2.63	2.39	1.1	177.76	287.49	487.77	28.1	33.92	17.71	3.75149	1.21893e-11	5.07689e-09	up	K14492 two-component response regulator ARR-A family | (RefSeq) two-component response regulator ORR11 (A)	PREDICTED: two-component response regulator ORR11 [Elaeis guineensis]	RecName: Full=Two-component response regulator ORR1 {ECO:0000305}; AltName: Full=OsRR1 {ECO:0000303|PubMed:16919402}; AltName: Full=OsRRA9 {ECO:0000303|PubMed:16891544};	SubName: Full=two-component response regulator ORR1-like isoform X1 {ECO:0000313|RefSeq:XP_008795294.1};	GATA-4/5/6 transcription factors	GO:0005622,intracellular; GO:0009736,cytokinin-activated signaling pathway; GO:0000160,phosphorelay signal transduction system; GO:0006355,regulation of transcription, DNA-templated; GO:0006351,transcription, DNA-templated	Response regulator receiver domain
Cluster-20636.172237	8.4	11.8	7.01	112.31	60.5	53.83	23.98	34.42	21.34	268.84	193.65	193.55	-2.88685	1.2913e-11	5.34773e-09	down	K16276 zinc finger protein-like protein | (RefSeq) zinc finger protein BRUTUS-like (A)	PREDICTED: zinc finger protein BRUTUS-like isoform X1 [Elaeis guineensis]	RecName: Full=Zinc finger protein BRUTUS {ECO:0000303|PubMed:20675571}; AltName: Full=Protein EMBRYO DEFECTIVE 2454 {ECO:0000303|PubMed:20675571};	SubName: Full=LOW QUALITY PROTEIN: uncharacterized protein LOC103712784 {ECO:0000313|RefSeq:XP_008797630.1};	Zn-finger protein	GO:0016021,integral component of membrane; GO:0005634,nucleus; GO:0005506,iron ion binding; GO:0016874,ligase activity; GO:0061630,ubiquitin protein ligase activity; GO:0008270,zinc ion binding; GO:0010106,cellular response to iron ion starvation; GO:0060586,multicellular organismal iron ion homeostasis; GO:0016567,protein ubiquitination	--
Cluster-20636.97681	2389.54	1985.92	1411.28	576.63	282.7	516.28	27061	23380	16519	5443	3555	7362	2.2393	1.31078e-11	5.39774e-09	up	K02639 ferredoxin | (RefSeq) ferredoxin-A-like (A)	PREDICTED: ferredoxin-A-like [Elaeis guineensis]	RecName: Full=Ferredoxin, chloroplastic; AltName: Full=PFLP; Flags: Precursor;	RecName: Full=Ferredoxin {ECO:0000256|RuleBase:RU364001};	--	GO:0009507,chloroplast; GO:0051537,2 iron, 2 sulfur cluster binding; GO:0009055,electron transfer activity; GO:0046872,metal ion binding	2Fe-2S iron-sulfur cluster binding domain
Cluster-20636.158654	3.11	2.23	1.52	22.03	16.45	30.14	33.6	25	17	198.42	197.36	410.05	-3.17189	1.58808e-11	6.50291e-09	down	--	PREDICTED: uncharacterized protein LOC103718019 isoform X3 [Phoenix dactylifera]	--	SubName: Full=uncharacterized protein LOC103718019 isoform X3 {ECO:0000313|RefSeq:XP_017700921.1};	Nuclear localization sequence binding protein	--	--
Cluster-20636.164298	6.91	9.95	10.02	43.72	92.9	81.34	91.38	136.87	136.71	481.6	1362.84	1353.78	-2.89064	1.62687e-11	6.62453e-09	down	K18857 alcohol dehydrogenase class-P [EC:1.1.1.1] | (RefSeq) alcohol dehydrogenase 1 (A)	PREDICTED: alcohol dehydrogenase 1 [Elaeis guineensis]	RecName: Full=Alcohol dehydrogenase 1; EC=1.1.1.1 {ECO:0000250|UniProtKB:P06525}; AltName: Full=ADH slow-allele;	SubName: Full=alcohol dehydrogenase 1 {ECO:0000313|RefSeq:XP_008786546.1, ECO:0000313|RefSeq:XP_008786548.1};	Alcohol dehydrogenase, class III	GO:0005737,cytoplasm; GO:0004022,alcohol dehydrogenase (NAD) activity; GO:0008270,zinc ion binding	Acetohydroxy acid isomeroreductase, NADPH-binding domain
Cluster-20636.95406	17.4	19.54	14.56	7.25	8.31	6.36	1568.21	1840.6	1342.54	543.93	829.6	721.93	1.38802	1.75189e-11	7.07426e-09	up	K00787 farnesyl diphosphate synthase [EC:2.5.1.1 2.5.1.10] | (RefSeq) farnesyl pyrophosphate synthase-like (A)	PREDICTED: farnesyl pyrophosphate synthase-like isoform X2 [Phoenix dactylifera]	RecName: Full=Farnesyl pyrophosphate synthase; Short=FPP synthase; Short=FPS; EC=2.5.1.10; AltName: Full=(2E,6E)-farnesyl diphosphate synthase; AltName: Full=Dimethylallyltranstransferase; EC=2.5.1.1; AltName: Full=Farnesyl diphosphate synthase; AltName: Full=Geranyltranstransferase;	SubName: Full=farnesyl pyrophosphate synthase-like isoform X2 {ECO:0000313|RefSeq:XP_017698565.1};	Polyprenyl synthetase	GO:0005737,cytoplasm; GO:0004161,dimethylallyltranstransferase activity; GO:0004337,geranyltranstransferase activity; GO:0046872,metal ion binding; GO:0006695,cholesterol biosynthetic process; GO:0045337,farnesyl diphosphate biosynthetic process; GO:0033384,geranyl diphosphate biosynthetic process	Polyprenyl synthetase
Cluster-20636.97365	0	0	0	2.1	1.33	1	0	0	0	120.27	100.93	86.48	-8.94716	1.75672e-11	7.07426e-09	down	K20899 guanylate-binding protein 1/3/4/7 | (RefSeq) guanylate-binding protein 4-like (A)	PREDICTED: guanylate-binding protein 4-like isoform X2 [Elaeis guineensis]	--	SubName: Full=guanylate-binding protein 4-like isoform X1 {ECO:0000313|RefSeq:XP_008776500.1};	Guanylate-binding protein	--	Root hair defective 3 GTP-binding protein (RHD3)
Cluster-20636.37353	0	0	0	3.93	1.34	1.39	0	0	0	217.74	98.71	116.09	-9.46918	1.89164e-11	7.57572e-09	down	--	PREDICTED: uncharacterized protein LOC105056467 [Elaeis guineensis]	--	SubName: Full=uncharacterized protein LOC103722946 {ECO:0000313|RefSeq:XP_008811922.1};	Sugar transporter/spinster transmembrane protein	--	Major Facilitator Superfamily
Cluster-22419.0	1.6	2.1	2.19	0.24	0.18	0.32	69.53	95.4	97.58	8.78	8.69	17.38	3.1256	2.09558e-11	8.34657e-09	up	K04733 interleukin-1 receptor-associated kinase 4 [EC:2.7.11.1] | (RefSeq) probable inactive receptor kinase At5g58300 (A)	PREDICTED: probable inactive receptor kinase At5g58300 isoform X1 [Elaeis guineensis]	RecName: Full=Probable leucine-rich repeat receptor-like protein kinase At5g05160; EC=2.7.11.-; Flags: Precursor;	SubName: Full=probable inactive receptor kinase At5g58300 {ECO:0000313|RefSeq:XP_008788112.1, ECO:0000313|RefSeq:XP_017697993.1, ECO:0000313|RefSeq:XP_017697994.1};	--	GO:0005618,cell wall; GO:0016021,integral component of membrane; GO:0005886,plasma membrane; GO:0005524,ATP binding; GO:0004674,protein serine/threonine kinase activity; GO:2000605,positive regulation of secondary growth	Leucine Rich Repeat
Cluster-20636.115314	0.74	1.01	0.35	15.37	6.4	6.61	51.25	73.21	24.99	887.56	491.05	577.01	-3.5571	2.24076e-11	8.87635e-09	down	--	--	--	--	--	--	--
Cluster-20636.77028	53.01	70.39	61.75	36.71	25.42	26.03	2266.11	3143.32	2705.04	1307.01	1203.97	1401.44	1.24485	2.3937e-11	9.43093e-09	up	K01835 phosphoglucomutase [EC:5.4.2.2] | (RefSeq) phosphoglucomutase, chloroplastic (A)	PREDICTED: phosphoglucomutase, chloroplastic [Phoenix dactylifera]	RecName: Full=Phosphoglucomutase, chloroplastic; Short=PGM; EC=5.4.2.2; AltName: Full=Glucose phosphomutase; Flags: Precursor;	SubName: Full=phosphoglucomutase, chloroplastic {ECO:0000313|RefSeq:XP_008783581.1};	Phosphoglucomutase	GO:0009507,chloroplast; GO:0000287,magnesium ion binding; GO:0004614,phosphoglucomutase activity; GO:0006006,glucose metabolic process	Phosphoglucomutase/phosphomannomutase, C-terminal domain
Cluster-20636.118130	2.38	3.57	3.51	0.19	0.41	0.31	79.2	124.2	119.98	5.28	15.28	13.16	3.51399	2.43236e-11	9.53172e-09	up	--	PREDICTED: uncharacterized protein LOC103697763 isoform X2 [Phoenix dactylifera]	--	SubName: Full=uncharacterized protein LOC103697763 isoform X2 {ECO:0000313|RefSeq:XP_008777909.1};	--	--	--
Cluster-20636.103348	1.58	1.66	2.86	0	0	0	65.29	71.69	120.91	0	0	0	9.0667	2.56173e-11	9.98501e-09	up	K01177 beta-amylase [EC:3.2.1.2] | (RefSeq) beta-amylase 1, chloroplastic-like (A)	PREDICTED: beta-amylase 1, chloroplastic-like [Elaeis guineensis]	RecName: Full=Beta-amylase 2, chloroplastic {ECO:0000305}; Short=OsBamy2 {ECO:0000303|PubMed:21512221}; EC=3.2.1.2 {ECO:0000269|PubMed:21512221}; AltName: Full=4-alpha-D-glucan maltohydrolase {ECO:0000305}; Flags: Precursor;	RecName: Full=Beta-amylase {ECO:0000256|RuleBase:RU000509}; EC=3.2.1.2 {ECO:0000256|RuleBase:RU000509};	--	GO:0009507,chloroplast; GO:0102229,amylopectin maltohydrolase activity; GO:0016161,beta-amylase activity; GO:0000272,polysaccharide catabolic process	Glycosyl hydrolase family 14
Cluster-20636.89931	134.96	120.16	91.52	32.02	41.82	38.51	1035.21	955.15	729.58	204.86	356.74	371.92	1.76527	2.6318e-11	1.02036e-08	up	--	PREDICTED: CDGSH iron-sulfur domain-containing protein NEET [Phoenix dactylifera]	RecName: Full=CDGSH iron-sulfur domain-containing protein NEET; Short=At-NEET;	SubName: Full=CDGSH iron-sulfur domain-containing protein NEET {ECO:0000313|RefSeq:XP_008803296.1};	CDGSH-type Zn-finger containing protein	GO:0009507,chloroplast; GO:0009570,chloroplast stroma; GO:0005739,mitochondrion; GO:0051537,2 iron, 2 sulfur cluster binding; GO:0046872,metal ion binding; GO:0055072,iron ion homeostasis; GO:0010150,leaf senescence; GO:0072593,reactive oxygen species metabolic process	Iron-binding zinc finger CDGSH type
Cluster-20636.8749	0.4	0.56	0.23	6.45	3.25	5.36	14.19	21	8.5	191.77	128.38	241	-3.50674	2.69299e-11	1.03855e-08	down	K18171 COX assembly mitochondrial protein 1 | (RefSeq) hypothetical protein (A)	PREDICTED: LOW QUALITY PROTEIN: protein GAMETE EXPRESSED 1 [Elaeis guineensis]	RecName: Full=Protein GAMETE EXPRESSED 1; Flags: Precursor;	SubName: Full=protein GAMETE EXPRESSED 1 {ECO:0000313|RefSeq:XP_008786738.1};	--	GO:0005887,integral component of plasma membrane; GO:0005886,plasma membrane; GO:0042802,identical protein binding; GO:0009793,embryo development ending in seed dormancy; GO:0009553,embryo sac development; GO:0009555,pollen development	--
Cluster-20636.78755	84.43	51.5	46.73	21.28	18.09	15.11	2260.99	1439.05	1284.67	474.59	537	509.34	1.91073	2.82603e-11	1.08413e-08	up	K13065 shikimate O-hydroxycinnamoyltransferase [EC:2.3.1.133] | (RefSeq) salutaridinol 7-O-acetyltransferase (A)	PREDICTED: salutaridinol 7-O-acetyltransferase [Elaeis guineensis]	RecName: Full=Salutaridinol 7-O-acetyltransferase {ECO:0000303|PubMed:11404355}; Short=salAT {ECO:0000303|PubMed:11404355}; EC=2.3.1.150 {ECO:0000269|PubMed:11404355, ECO:0000269|PubMed:8537369};	SubName: Full=salutaridinol 7-O-acetyltransferase-like {ECO:0000313|RefSeq:XP_008797275.1};	--	GO:0047180,salutaridinol 7-O-acetyltransferase activity; GO:0009820,alkaloid metabolic process	Transferase family
Cluster-20636.117937	78.38	59.8	66.48	30.93	31.95	29.24	503.81	397.65	445.58	165.9	228.63	236.67	1.30433	3.06194e-11	1.16848e-08	up	K08901 photosystem II oxygen-evolving enhancer protein 3 | (RefSeq) photosynthetic NDH subunit of lumenal location 2, chloroplastic-like (A)	PREDICTED: photosynthetic NDH subunit of lumenal location 2, chloroplastic-like [Phoenix dactylifera]	RecName: Full=Photosynthetic NDH subunit of lumenal location 2, chloroplastic {ECO:0000303|PubMed:21785130}; AltName: Full=PsbQ-like protein 1; Flags: Precursor;	SubName: Full=photosynthetic NDH subunit of lumenal location 2, chloroplastic-like {ECO:0000313|RefSeq:XP_008802571.1};	--	GO:0009507,chloroplast; GO:0009534,chloroplast thylakoid; GO:0009543,chloroplast thylakoid lumen; GO:0009535,chloroplast thylakoid membrane; GO:0019898,extrinsic component of membrane; GO:0009344,nitrite reductase complex [NAD(P)H]; GO:0009654,photosystem II oxygen evolving complex; GO:0005509,calcium ion binding; GO:0045156,electron transporter, transferring electrons within the cyclic electron …	Oxygen evolving enhancer protein 3 (PsbQ)
Cluster-20636.58221	64.96	44.91	66.26	19.04	8.15	9.82	667	479	704	163	93	127	2.44704	3.55416e-11	1.34925e-08	up	K00218 protochlorophyllide reductase [EC:1.3.1.33] | (RefSeq) protochlorophyllide reductase-like (A)	uncharacterized protein A4U43_C04F33310 [Asparagus officinalis]	RecName: Full=Protochlorophyllide reductase A, chloroplastic; Short=PCR A; EC=1.3.1.33; AltName: Full=NADPH-protochlorophyllide oxidoreductase A; Short=POR A; Flags: Precursor;	SubName: Full=Uncharacterized protein {ECO:0000313|EnsemblPlants:HORVU2Hr1G119090.4};	Dehydrogenases with different specificities (related to short-chain alcohol dehydrogenases)	GO:0009507,chloroplast; GO:0016630,protochlorophyllide reductase activity; GO:0015995,chlorophyll biosynthetic process; GO:0015979,photosynthesis	--
Cluster-20636.105096	41.95	40.75	40.55	32.05	25.98	28.04	935	947.36	928.79	595.13	642.11	786.92	0.67992	3.88366e-11	1.46669e-08	false	K16055 trehalose 6-phosphate synthase/phosphatase [EC:2.4.1.15 3.1.3.12] | (Kazusa) Lj0g3v0314949.1; - (A)	PREDICTED: uncharacterized protein LOC103707950 [Phoenix dactylifera]	--	SubName: Full=uncharacterized protein LOC103707950 {ECO:0000313|RefSeq:XP_008790910.1};	--	--	--
Cluster-20636.95246	3.48	5.83	4.21	0.88	1.19	1.12	418.47	732.52	517.74	88.48	158.86	169.11	2.2263	4.30873e-11	1.61884e-08	up	K14399 polyribonucleotide 5'-hydroxyl-kinase [EC:2.7.1.78] | (RefSeq) Clp1-domain-containing protein (A)	PREDICTED: random slug protein 5 isoform X1 [Elaeis guineensis]	--	SubName: Full=random slug protein 5-like {ECO:0000313|RefSeq:XP_008790372.1};	Phosphatidylinositol transfer protein PDR16 and related proteins	--	CRAL/TRIO, N-terminal domain
Cluster-20636.99320	0.77	2.99	2.87	0	0	0	47.77	193.62	181.75	0	0	0	9.77823	4.82031e-11	1.79711e-08	up	--	PREDICTED: uncharacterized protein LOC103720866 [Phoenix dactylifera]	--	SubName: Full=uncharacterized protein LOC103720866 {ECO:0000313|RefSeq:XP_008809031.1};	--	--	--
Cluster-20636.117568	6.86	4.51	3.36	39.44	27.55	31.79	31	21	16	149	139	181	-2.58358	4.83253e-11	1.79711e-08	down	--	--	--	--	--	--	--
Cluster-20636.104530	0	0	0	0.93	0.77	0.57	0	0	0	81.98	90.5	76.13	-8.62321	4.97601e-11	1.84107e-08	down	K17710 pentatricopeptide repeat domain-containing protein 1 | (RefSeq) hypothetical protein (A)	PREDICTED: LOW QUALITY PROTEIN: pentatricopeptide repeat-containing protein At1g11900 [Phoenix dactylifera]	RecName: Full=Pentatricopeptide repeat-containing protein At1g11900;	SubName: Full=LOW QUALITY PROTEIN: pentatricopeptide repeat-containing protein At1g11900 {ECO:0000313|RefSeq:XP_008803027.2};	FOG: PPR repeat	GO:0043231,intracellular membrane-bounded organelle; GO:0004519,endonuclease activity; GO:0003723,RNA binding; GO:0009451,RNA modification	Evolutionarily conserved signalling intermediate in Toll pathway
Cluster-20636.163187	0	0	0	6.53	1.29	1.26	0	0	0	432.09	113.66	126.45	-10.1425	5.04457e-11	1.85701e-08	down	--	--	--	--	--	--	--
Cluster-20636.45594	3.52	10.96	3.7	0	0	0	74.91	243.16	80.93	0	0	0	9.68851	5.22641e-11	1.91064e-08	up	K21989 calcium permeable stress-gated cation channel | (RefSeq) CSC1-like protein ERD4 (A)	PREDICTED: CSC1-like protein ERD4 [Phoenix dactylifera]	RecName: Full=CSC1-like protein ERD4; AltName: Full=Protein EARLY-RESPONSIVE TO DEHYDRATION STRESS 4;	SubName: Full=CSC1-like protein ERD4 {ECO:0000313|RefSeq:XP_008784823.1};	Uncharacterized conserved protein	GO:0031969,chloroplast membrane; GO:0016021,integral component of membrane; GO:0006811,ion transport	Calcium-dependent channel, 7TM region, putative phosphate
Cluster-20636.59719	131.43	83.96	38.47	0	0.86	0	1373.85	911.89	416	0	10	0	8.29572	5.25082e-11	1.91064e-08	up	K00522 ferritin heavy chain [EC:1.16.3.2] | (RefSeq) ferritin-4, chloroplastic (A)	PREDICTED: ferritin-4, chloroplastic [Elaeis guineensis]	RecName: Full=Ferritin-3, chloroplastic; EC=1.16.3.1; AltName: Full=SFerH-3; Flags: Precursor;	RecName: Full=Ferritin {ECO:0000256|RuleBase:RU361145}; EC=1.16.3.1 {ECO:0000256|RuleBase:RU361145};	Ferritin	GO:0009507,chloroplast; GO:0005737,cytoplasm; GO:0008199,ferric iron binding; GO:0004322,ferroxidase activity; GO:0005506,iron ion binding; GO:0006880,intracellular sequestering of iron ion; GO:0006826,iron ion transport	Fes/CIP4, and EFC/F-BAR homology domain
Cluster-20636.84230	1.41	2.55	3.06	0	0	0.02	76.63	144.62	169.69	0	0	1.2	8.70599	5.26887e-11	1.91064e-08	up	--	PREDICTED: protein TIME FOR COFFEE isoform X1 [Elaeis guineensis]	RecName: Full=Protein TIME FOR COFFEE;	SubName: Full=protein TIME FOR COFFEE-like isoform X1 {ECO:0000313|RefSeq:XP_008802670.1};	--	GO:0005634,nucleus; GO:0048511,rhythmic process	--
Cluster-20636.150875	4.74	3.49	3.56	16.09	11.42	15.62	136.17	104.79	105.02	385.16	363.65	565.38	-1.71247	5.32619e-11	1.92186e-08	down	--	PREDICTED: uncharacterized protein LOC103988992 [Musa acuminata subsp. malaccensis]	--	SubName: Full=Uncharacterized protein {ECO:0000313|EnsemblPlants:GSMUA_Achr6P24480_001};	--	--	--
Cluster-20636.122321	2.35	4.53	4.23	25.19	14.97	26.24	375.77	757.17	689.76	3348.64	2645.51	5275.62	-2.41554	5.35285e-11	1.92196e-08	down	--	PREDICTED: probable plastid-lipid-associated protein 14, chloroplastic [Elaeis guineensis]	RecName: Full=Probable plastid-lipid-associated protein 14, chloroplastic; Short=AtPap14; AltName: Full=Fibrillin-11; AltName: Full=OBP3-responsive protein 1; Flags: Precursor;	SubName: Full=probable plastid-lipid-associated protein 14, chloroplastic {ECO:0000313|RefSeq:XP_008798442.1};	Protein kinase PCTAIRE and related kinases	GO:0009507,chloroplast; GO:0005634,nucleus; GO:0005524,ATP binding; GO:0004693,cyclin-dependent protein serine/threonine kinase activity; GO:0006468,protein phosphorylation; GO:0010468,regulation of gene expression; GO:0007346,regulation of mitotic cell cycle	Protein kinase domain
Cluster-20636.82331	1.61	1.79	1.74	9.08	4.67	6.47	161.7	187.8	178.48	760.23	519.32	819.22	-1.79914	5.44196e-11	1.935e-08	down	K15601 lysine-specific demethylase 3 [EC:1.14.11.-] | (RefSeq) lysine-specific demethylase JMJ25 (A)	PREDICTED: lysine-specific demethylase JMJ25 [Elaeis guineensis]	RecName: Full=Lysine-specific demethylase JMJ25; EC=1.14.11.-; AltName: Full=Jumonji domain-containing protein 25; AltName: Full=Lysine-specific histone demethylase JMJ25; AltName: Full=Protein INCREASE IN BONSAI METHYLATION 1; AltName: Full=Protein JUMONJI 25;	SubName: Full=LOW QUALITY PROTEIN: lysine-specific demethylase JMJ25-like {ECO:0000313|RefSeq:XP_008803158.1};	Putative transcription factor 5qNCA, contains JmjC domain	GO:0000785,chromatin; GO:0005634,nucleus; GO:0051213,dioxygenase activity; GO:0032454,histone demethylase activity (H3-K9 specific); GO:0046872,metal ion binding; GO:0000976,transcription regulatory region sequence-specific DNA binding; GO:0060969,negative regulation of gene silencing; GO:0006355,regulation of transcription, DNA-templated; GO:0006351,transcription, DNA-templated	Cupin-like domain
Cluster-20636.132991	3.25	3.77	3.01	9.66	10.2	8.27	152.85	185.16	144.91	378.33	531.33	489.79	-1.3287	5.44227e-11	1.935e-08	down	--	PREDICTED: uncharacterized protein LOC105042231 isoform X2 [Elaeis guineensis]	--	SubName: Full=uncharacterized protein LOC103718023 isoform X2 {ECO:0000313|RefSeq:XP_008804878.1};	--	--	--
Cluster-20636.127555	0	0	0	3.87	0.81	3.37	0	0	0	216.36	59.82	285	-9.78817	6.01129e-11	2.12695e-08	down	K10706 senataxin [EC:3.6.4.-] | (RefSeq) helicase SEN1-like (A)	hypothetical protein BVRB_6g145230 [Beta vulgaris subsp. vulgaris]	--	SubName: Full=Uncharacterized protein {ECO:0000313|EMBL:KMT07920.1};	FOG: Transposon-encoded proteins with TYA, reverse transcriptase, integrase domains in various combinations	--	Retrotransposon gag protein
Cluster-20636.23408	0	0	0	3.05	5.41	3.02	0	0	0	65.5	154.6	97.95	-8.96013	6.04329e-11	2.12794e-08	down	K00454 lipoxygenase [EC:1.13.11.12] | (RefSeq) putative lipoxygenase 5 (A)	PREDICTED: putative lipoxygenase 5 [Elaeis guineensis]	RecName: Full=Putative lipoxygenase 5; EC=1.13.11.12;	RecName: Full=Lipoxygenase {ECO:0000256|RuleBase:RU003975}; EC=1.13.11.- {ECO:0000256|RuleBase:RU003975};	--	GO:0016165,linoleate 13S-lipoxygenase activity; GO:0046872,metal ion binding; GO:0031408,oxylipin biosynthetic process	Lipoxygenase
Cluster-20636.131261	3.52	1.96	3.06	17.28	13.09	19.04	57	33	51	233	235	388	-2.38076	6.08356e-11	2.13182e-08	down	--	--	--	--	--	--	--
Cluster-20636.114313	45.96	46.82	38.25	25.05	25.72	23.44	1954.71	2079.81	1666.95	887.2	1211.8	1255.08	0.975829	6.20856e-11	2.16521e-08	false	K20538 mitogen-activated protein kinase 8 [EC:2.7.11.24] | (RefSeq) mitogen-activated protein kinase 9 (A)	PREDICTED: mitogen-activated protein kinase 9 isoform X1 [Elaeis guineensis]	RecName: Full=Mitogen-activated protein kinase 12; Short=MAP kinase 12; EC=2.7.11.24; AltName: Full=Blast- and wound-induced MAP kinase 1; AltName: Full=MAP kinase 1; AltName: Full=OsBWMK1; AltName: Full=OsMAPK1;	RecName: Full=Mitogen-activated protein kinase {ECO:0000256|SAAS:SAAS00652812}; EC=2.7.11.24 {ECO:0000256|SAAS:SAAS00652812};	Mitogen-activated protein kinase	GO:0005737,cytoplasm; GO:0005634,nucleus; GO:0005524,ATP binding; GO:0004707,MAP kinase activity; GO:0006952,defense response; GO:0010468,regulation of gene expression	Kinase-like
Cluster-20636.92905	368.81	334.72	383.05	275.24	192.45	201.55	8179.47	7741.78	8730.32	5084.74	4731.94	5628.39	0.870563	6.79603e-11	2.35815e-08	false	K09338 homeobox-leucine zipper protein | (RefSeq) homeobox-leucine zipper protein HOX20-like (A)	PREDICTED: homeobox-leucine zipper protein HOX20-like [Elaeis guineensis]	RecName: Full=Homeobox-leucine zipper protein HOX20; AltName: Full=HD-ZIP protein HOX20; AltName: Full=Homeodomain transcription factor HOX20; AltName: Full=OsHox20;	SubName: Full=homeobox-leucine zipper protein HOX20-like {ECO:0000313|RefSeq:XP_008805896.1};	Transcription factor HEX, contains HOX and HALZ domains	GO:0005634,nucleus; GO:0003700,DNA-binding transcription factor activity; GO:0043565,sequence-specific DNA binding; GO:0006351,transcription, DNA-templated	Homeobox KN domain
Cluster-20636.94351	411.62	408.26	537.72	225.85	233.76	221.78	13863.5	14356.2	18573.9	6334.78	8723.7	9405.05	1.14932	6.82649e-11	2.35815e-08	up	K00218 protochlorophyllide reductase [EC:1.3.1.33] | (RefSeq) protochlorophyllide reductase (A)	PREDICTED: protochlorophyllide reductase [Elaeis guineensis]	RecName: Full=Protochlorophyllide reductase, chloroplastic; Short=PCR; EC=1.3.1.33; AltName: Full=NADPH-protochlorophyllide oxidoreductase; Short=POR; Flags: Precursor;	RecName: Full=NADPH-protochlorophyllide oxidoreductase {ECO:0000256|RuleBase:RU365001}; EC=1.3.1.33 {ECO:0000256|RuleBase:RU365001};	Dehydrogenases with different specificities (related to short-chain alcohol dehydrogenases)	GO:0009507,chloroplast; GO:0016630,protochlorophyllide reductase activity; GO:0015995,chlorophyll biosynthetic process; GO:0015979,photosynthesis	KR domain
Cluster-20636.92530	1016.98	1207.22	1555	483.04	384.29	525.82	19158.5	23703.5	30136.4	7580.81	8028.37	12472.6	1.59633	7.1243e-11	2.44941e-08	up	K08915 light-harvesting complex II chlorophyll a/b binding protein 4 | (RefSeq) chlorophyll a-b binding protein CP29.2, chloroplastic-like (A)	PREDICTED: chlorophyll a-b binding protein CP29.2, chloroplastic-like [Elaeis guineensis]	RecName: Full=Chlorophyll a-b binding protein CP29.1, chloroplastic; AltName: Full=LHCB4.1; AltName: Full=LHCII protein 4.1; Flags: Precursor;	RecName: Full=Chlorophyll a-b binding protein, chloroplastic {ECO:0000256|RuleBase:RU363080};	--	GO:0009507,chloroplast; GO:0009941,chloroplast envelope; GO:0009534,chloroplast thylakoid; GO:0009535,chloroplast thylakoid membrane; GO:0016021,integral component of membrane; GO:0016020,membrane; GO:0009522,photosystem I; GO:0009523,photosystem II; GO:0010287,plastoglobule; GO:0009579,thylakoid; GO:0016168,chlorophyll binding; GO:0046872,metal ion binding; GO:0031409,pigment binding; GO:0019904…	Chlorophyll A-B binding protein
Cluster-20636.175182	5.49	4.94	13.48	88.71	90.36	180.97	41.8	39	106.7	563.43	765.22	1735.23	-3.77107	8.12605e-11	2.78071e-08	down	--	PREDICTED: protein EARLY RESPONSIVE TO DEHYDRATION 15-like [Elaeis guineensis]	RecName: Full=Protein EARLY RESPONSIVE TO DEHYDRATION 15; AltName: Full=PAM2-containing protein CID1; AltName: Full=Polyadenylate-binding protein-interacting protein 1; Short=PABP-interacting protein 1; Short=Poly(A)-binding protein-interacting protein 1; AltName: Full=Protein CTC-INTERACTING DOMAIN 1; AltName: Full=Protein LIGHT STRESS-REGULATED 1;	SubName: Full=protein EARLY RESPONSIVE TO DEHYDRATION 15-like isoform X3 {ECO:0000313|RefSeq:XP_008809976.1};	--	GO:0005737,cytoplasm; GO:0009617,response to bacterium; GO:0009644,response to high light intensity; GO:0009414,response to water deprivation	--
Cluster-20636.40730	0	0	0	8.51	1.38	3.21	0	0	0	319	69	182	-9.87187	8.81813e-11	3.00344e-08	down	--	--	--	--	--	--	--
Cluster-20636.44251	1.8	2.69	3.18	30.76	16.52	41.97	18	28	33	257.11	184	529.83	-3.38831	8.9991e-11	3.05082e-08	down	--	PREDICTED: uncharacterized protein LOC105051598 [Elaeis guineensis]	--	SubName: Full=Uncharacterized protein {ECO:0000313|EMBL:OIW14439.1};	--	--	--
Cluster-20636.96823	123.12	121.19	143.67	43.08	30.46	53.2	2865.31	2941.78	3435.1	835.03	785.82	1558.91	1.76524	9.66095e-11	3.26003e-08	up	--	PREDICTED: UPF0481 protein At3g47200-like [Elaeis guineensis]	--	SubName: Full=UPF0481 protein At3g47200-like {ECO:0000313|RefSeq:XP_008810378.1};	--	--	Plant protein of unknown function
Cluster-20636.97150	2019.35	2014.46	2573.56	1024.73	936.99	977.43	804.16	782.81	1079.57	344.92	417.51	484.44	1.30686	9.89004e-11	3.32196e-08	up	K08908 light-harvesting complex I chlorophyll a/b binding protein 2 | (RefSeq) chlorophyll a-b binding protein 7, chloroplastic-like (A)	PREDICTED: chlorophyll a-b binding protein 7, chloroplastic-like [Phoenix dactylifera]	RecName: Full=Chlorophyll a-b binding protein 7, chloroplastic; AltName: Full=LHCI type II CAB-7; Flags: Precursor;	RecName: Full=Chlorophyll a-b binding protein, chloroplastic {ECO:0000256|RuleBase:RU363080};	--	GO:0009941,chloroplast envelope; GO:0009535,chloroplast thylakoid membrane; GO:0016021,integral component of membrane; GO:0009522,photosystem I; GO:0009523,photosystem II; GO:0010287,plastoglobule; GO:0016168,chlorophyll binding; GO:0046872,metal ion binding; GO:0031409,pigment binding; GO:0009768,photosynthesis, light harvesting in photosystem I; GO:0018298,protein-chromophore linkage; GO:000941…	Chlorophyll A-B binding protein
Cluster-20636.101382	0	0	0.01	2.67	0.92	1.43	0.18	0	0.61	218.35	99.78	176.94	-8.6761	1.02048e-10	3.41194e-08	down	K15601 lysine-specific demethylase 3 [EC:1.14.11.-] | (RefSeq) lysine-specific demethylase JMJ25 (A)	PREDICTED: lysine-specific demethylase JMJ25 [Elaeis guineensis]	RecName: Full=Lysine-specific demethylase JMJ25; EC=1.14.11.-; AltName: Full=Jumonji domain-containing protein 25; AltName: Full=Lysine-specific histone demethylase JMJ25; AltName: Full=Protein INCREASE IN BONSAI METHYLATION 1; AltName: Full=Protein JUMONJI 25;	SubName: Full=LOW QUALITY PROTEIN: lysine-specific demethylase JMJ25-like {ECO:0000313|RefSeq:XP_008803158.1};	Putative transcription factor 5qNCA, contains JmjC domain	GO:0000785,chromatin; GO:0005634,nucleus; GO:0051213,dioxygenase activity; GO:0032454,histone demethylase activity (H3-K9 specific); GO:0046872,metal ion binding; GO:0000976,transcription regulatory region sequence-specific DNA binding; GO:0060969,negative regulation of gene silencing; GO:0006355,regulation of transcription, DNA-templated; GO:0006351,transcription, DNA-templated	Cupin-like domain
Cluster-20636.76631	27.89	59.31	39.54	10.97	9.97	6.89	633.6	1405.12	922.89	207.62	251.11	197.09	2.3614	1.03879e-10	3.45733e-08	up	K15889 prenylcysteine alpha-carboxyl methylesterase [EC:3.1.1.-] | (RefSeq) isoprenylcysteine alpha-carbonyl methylesterase ICME-like (A)	PREDICTED: pollen-specific protein C13 [Elaeis guineensis]	RecName: Full=Olee1-like protein; Flags: Precursor;	SubName: Full=proline-rich protein 4 {ECO:0000313|RefSeq:XP_008811043.1};	--	GO:0005615,extracellular space	Pollen proteins Ole e I like
Cluster-20636.159151	0	0	0	2.14	2.66	1.84	0	0	0	60.97	100.75	78.91	-8.56312	1.19044e-10	3.94403e-08	down	--	PREDICTED: uncharacterized protein LOC105056467 [Elaeis guineensis]	--	SubName: Full=uncharacterized protein LOC103722946 {ECO:0000313|RefSeq:XP_008811922.1};	Sugar transporter/spinster transmembrane protein	--	Sugar (and other) transporter
Cluster-20636.84093	104.92	116.78	135.29	31.92	24.22	43.79	1493.8	1730.72	1986.05	378.73	382.73	784.95	1.98337	1.21348e-10	4.00219e-08	up	K10960 geranylgeranyl diphosphate/geranylgeranyl-bacteriochlorophyllide a reductase [EC:1.3.1.83 1.3.1.111] | (RefSeq) geranylgeranyl diphosphate reductase, chloroplastic (A)	PREDICTED: geranylgeranyl diphosphate reductase, chloroplastic [Elaeis guineensis]	RecName: Full=Geranylgeranyl diphosphate reductase, chloroplastic; EC=1.3.1.83; AltName: Full=Geranylgeranyl reductase; Flags: Precursor;	SubName: Full=geranylgeranyl diphosphate reductase, chloroplastic-like {ECO:0000313|RefSeq:XP_008806236.1};	--	GO:0009507,chloroplast; GO:0071949,FAD binding; GO:0102067,geranylgeranyl diphosphate reductase activity; GO:0045550,geranylgeranyl reductase activity; GO:0015995,chlorophyll biosynthetic process; GO:0033385,geranylgeranyl diphosphate metabolic process; GO:0015979,photosynthesis; GO:0033521,phytyl diphosphate biosynthetic process; GO:0010189,vitamin E biosynthetic process	FAD binding domain
Cluster-20636.98186	20891.4	23998.1	32333.5	9135.85	7203.88	10025.2	5825	6480	9342	2154	2237	3471	1.67859	1.30958e-10	4.29967e-08	up	K08912 light-harvesting complex II chlorophyll a/b binding protein 1 | (RefSeq) chlorophyll a-b binding protein of LHCII type 1 (A)	PREDICTED: chlorophyll a-b binding protein of LHCII type 1 [Phoenix dactylifera]	RecName: Full=Chlorophyll a-b binding protein 1B, chloroplastic; AltName: Full=LHCII type I CAB-1B; Short=LHCP; Flags: Precursor;	RecName: Full=Chlorophyll a-b binding protein, chloroplastic {ECO:0000256|RuleBase:RU363080};	--	GO:0009941,chloroplast envelope; GO:0009535,chloroplast thylakoid membrane; GO:0016021,integral component of membrane; GO:0009522,photosystem I; GO:0009523,photosystem II; GO:0010287,plastoglobule; GO:0016168,chlorophyll binding; GO:0046872,metal ion binding; GO:0031409,pigment binding; GO:0009768,photosynthesis, light harvesting in photosystem I; GO:0018298,protein-chromophore linkage; GO:000941…	--
Cluster-20636.53166	0	0	0	4.92	2.42	1.31	0	0	0	178.36	116.54	72.02	-9.2353	1.32405e-10	4.3277e-08	down	K10085 ER degradation enhancer, mannosidase alpha-like 2 | (RefSeq) alpha-mannosidase I MNS4 (A)	PREDICTED: alpha-mannosidase I MNS4 [Phoenix dactylifera]	RecName: Full=Alpha-mannosidase I MNS4; EC=3.2.1.- {ECO:0000269|PubMed:24737672};	RecName: Full=alpha-1,2-Mannosidase {ECO:0000256|RuleBase:RU361193}; EC=3.2.1.- {ECO:0000256|RuleBase:RU361193};	Glycosyl hydrolase, family 47	GO:0005783,endoplasmic reticulum; GO:0005789,endoplasmic reticulum membrane; GO:0016021,integral component of membrane; GO:0004559,alpha-mannosidase activity; GO:0005509,calcium ion binding; GO:0004571,mannosyl-oligosaccharide 1,2-alpha-mannosidase activity; GO:0006491,N-glycan processing; GO:0006486,protein glycosylation; GO:0030433,ubiquitin-dependent ERAD pathway	Glycosyl hydrolase family 47
Cluster-20636.113387	0	0	0	2.75	0.49	0.66	0	0	0	360.97	86.07	130.4	-9.91454	1.40261e-10	4.564e-08	down	K10643 CCR4-NOT transcription complex subunit 4 [EC:2.3.2.27] | (RefSeq) uncharacterized LOC105045792 (A)	PREDICTED: uncharacterized protein LOC105045792 [Elaeis guineensis]	--	SubName: Full=uncharacterized protein LOC103702851 isoform X3 {ECO:0000313|RefSeq:XP_008783663.1};	MOT2 transcription factor	--	--
Cluster-20636.103160	1.02	4.37	2.39	41.93	32.02	57.53	8.43	37.27	20.37	287.65	292.83	595.99	-3.9524	1.41922e-10	4.59751e-08	down	--	--	--	--	--	--	--
Cluster-20636.112164	1.21	1.83	1.19	0	0	0	54.54	86.06	55	0	0	0	8.66751	1.63076e-10	5.25941e-08	up	K22418 11beta/17beta-hydroxysteroid dehydrogenase [EC:1.1.1.146 1.1.1.-] | (RefSeq) 11-beta-hydroxysteroid dehydrogenase 1B-like (A)	PREDICTED: 11-beta-hydroxysteroid dehydrogenase 1B-like [Elaeis guineensis]	RecName: Full=11-beta-hydroxysteroid dehydrogenase 1B; EC=1.1.1.146; AltName: Full=17-beta-hydroxysteroid dehydrogenase 1B; EC=1.1.1.-; AltName: Full=Hydroxysteroid dehydrogenase 1; Short=AtHSD1;	SubName: Full=11-beta-hydroxysteroid dehydrogenase 1B-like {ECO:0000313|RefSeq:XP_008798974.1};	Predicted dehydrogenase	GO:0016021,integral component of membrane; GO:0005811,lipid droplet; GO:0070524,11-beta-hydroxysteroid dehydrogenase (NADP+) activity; GO:0006694,steroid biosynthetic process	KR domain
Cluster-20636.53354	3.23	2.7	2.25	0	0	0	69.7	60.73	49.85	0	0	0.11	8.5558	1.6542e-10	5.3115e-08	up	K12309 beta-galactosidase [EC:3.2.1.23] | (RefSeq) beta-galactosidase 2 isoform X1 (A)	PREDICTED: beta-galactosidase isoform X2 [Elaeis guineensis]	RecName: Full=Beta-galactosidase; Short=Lactase; EC=3.2.1.23; Flags: Precursor;	RecName: Full=Beta-galactosidase {ECO:0000256|RuleBase:RU000675}; EC=3.2.1.23 {ECO:0000256|RuleBase:RU000675};	Beta-galactosidase	GO:0048046,apoplast; GO:0004565,beta-galactosidase activity; GO:0030246,carbohydrate binding; GO:0005975,carbohydrate metabolic process	Galactose binding lectin domain
Cluster-20636.93752	0	0	0	0.63	2.67	0.94	0.24	0	0	62.63	354.18	141.06	-9.75263	1.74316e-10	5.57262e-08	down	--	PREDICTED: ETO1-like protein 1 isoform X1 [Elaeis guineensis]	RecName: Full=ETO1-like protein 1; AltName: Full=Ethylene overproducer 1-like protein 1;	SubName: Full=LOW QUALITY PROTEIN: ETO1-like protein 1 {ECO:0000313|RefSeq:XP_017702368.1};	--	GO:0005622,intracellular; GO:0009873,ethylene-activated signaling pathway; GO:0016567,protein ubiquitination; GO:0010364,regulation of ethylene biosynthetic process	BTB/POZ domain
Cluster-20636.96858	1869.8	1688.42	1823.23	957.95	915.85	1092.88	23776.8	22335.8	23932.3	10151.9	12927.4	17499	1.0095	1.91825e-10	6.10555e-08	up	K08901 photosystem II oxygen-evolving enhancer protein 3 | (RefSeq) oxygen-evolving enhancer protein 3-2, chloroplastic (A)	PREDICTED: oxygen-evolving enhancer protein 3-2, chloroplastic [Elaeis guineensis]	RecName: Full=Oxygen-evolving enhancer protein 3-1, chloroplastic; Short=OEE3; AltName: Full=16 kDa subunit of oxygen evolving system of photosystem II; AltName: Full=OEC 16 kDa subunit; Flags: Precursor;	SubName: Full=oxygen-evolving enhancer protein 3-1, chloroplastic-like {ECO:0000313|RefSeq:XP_008793745.1};	--	GO:0009535,chloroplast thylakoid membrane; GO:0019898,extrinsic component of membrane; GO:0009654,photosystem II oxygen evolving complex; GO:0005509,calcium ion binding; GO:0015979,photosynthesis	Oxygen evolving enhancer protein 3 (PsbQ)
Cluster-20636.128847	0	0	0	2.98	2.37	4.37	0	0	0	65.39	69.34	145.08	-8.74592	2.16685e-10	6.86684e-08	down	--	--	--	--	--	--	--
Cluster-20636.90874	387.23	464.45	452.05	237.79	205.71	249.31	2481.93	3079.44	3021.53	1271.81	1467.77	2012.24	1.06825	2.18858e-10	6.90568e-08	up	K02693 photosystem I subunit IV | (RefSeq) photosystem I reaction center subunit IV B, chloroplastic (A)	PREDICTED: photosystem I reaction center subunit IV B, chloroplastic [Elaeis guineensis]	RecName: Full=Photosystem I reaction center subunit IV, chloroplastic; Short=PSI-E; AltName: Full=Photosystem I 10.8 kDa polypeptide; Flags: Precursor;	SubName: Full=photosystem I reaction center subunit IV, chloroplastic-like {ECO:0000313|RefSeq:XP_008777022.1};	--	GO:0009535,chloroplast thylakoid membrane; GO:0009538,photosystem I reaction center; GO:0015979,photosynthesis	Photosystem I reaction centre subunit IV / PsaE
Cluster-20636.85302	0.4	0.58	0.41	0	0	0	51.78	78.56	54.3	0	0	0	8.58442	2.24977e-10	7.06815e-08	up	K01595 phosphoenolpyruvate carboxylase [EC:4.1.1.31] | (RefSeq) phosphoenolpyruvate carboxylase 4 (A)	PREDICTED: phosphoenolpyruvate carboxylase 4 [Phoenix dactylifera]	RecName: Full=Phosphoenolpyruvate carboxylase 4; Short=AtPPC4; Short=PEPC 4; Short=PEPCase 4; EC=4.1.1.31;	SubName: Full=phosphoenolpyruvate carboxylase 4 {ECO:0000313|RefSeq:XP_008787931.1};	--	GO:0005829,cytosol; GO:0008964,phosphoenolpyruvate carboxylase activity; GO:0015977,carbon fixation; GO:0015979,photosynthesis; GO:0006099,tricarboxylic acid cycle	Phosphoenolpyruvate carboxylase
Cluster-20636.136890	0	0	0	7.31	1.11	3.26	0	0	0	283.78	57.08	191.36	-9.76207	2.26389e-10	7.08199e-08	down	K12761 carbon catabolite-derepressing protein kinase [EC:2.7.11.1] | (RefSeq) LOW QUALITY PROTEIN: uncharacterized protein LOC105052405 (A)	PREDICTED: uncharacterized protein LOC103695667 [Phoenix dactylifera]	--	SubName: Full=uncharacterized protein LOC103695667 {ECO:0000313|RefSeq:XP_008775268.1};	--	--	zinc-binding in reverse transcriptase
Cluster-20636.101005	54.61	65.81	66.17	38.97	31.76	35.07	1015.68	1275.6	1266.13	603.73	655.06	821.23	0.981172	2.32576e-10	7.24444e-08	false	--	PREDICTED: maltose excess protein 1-like, chloroplastic [Elaeis guineensis]	RecName: Full=Maltose excess protein 1-like, chloroplastic; Flags: Precursor;	SubName: Full=maltose excess protein 1-like, chloroplastic {ECO:0000313|RefSeq:XP_008802985.1};	--	GO:0009706,chloroplast inner membrane; GO:0016021,integral component of membrane; GO:0000023,maltose metabolic process	--
Cluster-20636.102393	0	0	0	0.75	1.72	1.06	0	0	0	52.46	160.64	112.54	-8.97601	2.40301e-10	7.45321e-08	down	K21444 poly(rC)-binding protein 3/4 | (RefSeq) KH domain-containing protein HEN4 (A)	PREDICTED: KH domain-containing protein HEN4 [Elaeis guineensis]	RecName: Full=RNA-binding KH domain-containing protein RCF3 {ECO:0000305|PubMed:23087326}; AltName: Full=Protein ENHANCED STRESS RESPONSE 1 {ECO:0000303|PubMed:25985302}; AltName: Full=Protein HIGH OSMOTIC STRESS GENE EXPRESSION 5 {ECO:0000303|PubMed:24146632}; AltName: Full=Protein REGULATOR OF CBF GENE EXPRESSION 3 {ECO:0000303|PubMed:23087326}; AltName: Full=Protein SHINY 1 {ECO:0000303|PubMed…	SubName: Full=KH domain-containing protein HEN4-like {ECO:0000313|RefSeq:XP_008783181.1, ECO:0000313|RefSeq:XP_008783182.1};	PolyC-binding proteins alphaCP-1 and related KH domain proteins	GO:0010445,nuclear dicing body; GO:0016607,nuclear speck; GO:0070878,primary miRNA binding; GO:0010286,heat acclimation; GO:0009867,jasmonic acid mediated signaling pathway; GO:0006397,mRNA processing; GO:0031053,primary miRNA processing; GO:1900150,regulation of defense response to fungus; GO:0010468,regulation of gene expression; GO:0006970,response to osmotic stress; GO:0008380,RNA splicing	NusA-like KH domain
Cluster-20636.63541	15.25	13.15	12.35	5.43	5.93	5.97	350.04	314.92	291.22	103.85	150.86	172.65	1.37648	2.70229e-10	8.34594e-08	up	K13946 auxin influx carrier (AUX1 LAX family) | (RefSeq) auxin transporter-like protein 2 (A)	PREDICTED: auxin transporter-like protein 2 [Elaeis guineensis]	RecName: Full=Auxin transporter-like protein 1;	SubName: Full=auxin transporter-like protein 2 {ECO:0000313|RefSeq:XP_008795448.1, ECO:0000313|RefSeq:XP_008795449.1, ECO:0000313|RefSeq:XP_017699290.1};	Amino acid transporters	GO:0016021,integral component of membrane; GO:0005886,plasma membrane; GO:0015171,amino acid transmembrane transporter activity; GO:0015293,symporter activity; GO:0003333,amino acid transmembrane transport; GO:0009734,auxin-activated signaling pathway	Transmembrane amino acid transporter protein
Cluster-20636.85299	0	0	0	0.87	0.42	0.81	0	0	0	86.23	55.82	120.98	-8.68857	2.74855e-10	8.45302e-08	down	K01595 phosphoenolpyruvate carboxylase [EC:4.1.1.31] | (RefSeq) phosphoenolpyruvate carboxylase 4 (A)	PREDICTED: phosphoenolpyruvate carboxylase 4 [Elaeis guineensis]	RecName: Full=Phosphoenolpyruvate carboxylase 4; Short=AtPPC4; Short=PEPC 4; Short=PEPCase 4; EC=4.1.1.31;	SubName: Full=phosphoenolpyruvate carboxylase 4 {ECO:0000313|RefSeq:XP_008787931.1};	--	GO:0005829,cytosol; GO:0008964,phosphoenolpyruvate carboxylase activity; GO:0015977,carbon fixation; GO:0015979,photosynthesis; GO:0006099,tricarboxylic acid cycle	Phosphoenolpyruvate carboxylase
Cluster-20636.92965	584.61	616.15	598.72	200.58	248.84	282.78	14907	16392	15677	4260	7033	9079	1.43744	2.77282e-10	8.49182e-08	up	K02115 F-type H+-transporting ATPase subunit gamma | (RefSeq) ATP synthase gamma chain 1, chloroplastic (A)	PREDICTED: ATP synthase gamma chain 1, chloroplastic [Elaeis guineensis]	RecName: Full=ATP synthase gamma chain, chloroplastic; AltName: Full=F-ATPase gamma subunit; Flags: Precursor;	SubName: Full=ATP synthase gamma chain 1, chloroplastic-like {ECO:0000313|RefSeq:XP_008777205.1};	F0F1-type ATP synthase, gamma subunit	GO:0009535,chloroplast thylakoid membrane; GO:0045261,proton-transporting ATP synthase complex, catalytic core F(1); GO:0046933,proton-transporting ATP synthase activity, rotational mechanism; GO:0015986,ATP synthesis coupled proton transport	ATP synthase
Cluster-2871.0	0	0	0	9.68	7.5	9.3	0	0	0	60	62	87	-8.35401	2.85509e-10	8.7072e-08	down	--	PREDICTED: uncharacterized protein LOC105032714 [Elaeis guineensis]	--	SubName: Full=uncharacterized protein LOC103698875 {ECO:0000313|RefSeq:XP_017696478.1};	--	--	Wound-induced protein
Cluster-20636.59154	4.76	4.44	4.04	1.43	1.24	1.41	115.3	112.21	100.64	28.95	33.35	43.03	1.85302	3.07018e-10	9.32412e-08	up	--	PREDICTED: uncharacterized protein LOC103696851 [Phoenix dactylifera]	--	SubName: Full=uncharacterized protein LOC103696851 {ECO:0000313|RefSeq:XP_008776795.1};	--	--	Alpha/beta hydrolase family
Cluster-20636.97902	10.51	9.75	8.65	21.86	17.16	19.09	1019.88	988.8	858.62	1765.43	1843.3	2331.7	-0.844218	3.34928e-10	1.01296e-07	false	K01303 acylaminoacyl-peptidase [EC:3.4.19.1] | (RefSeq) acylamino-acid-releasing enzyme (A)	PREDICTED: uncharacterized protein LOC105058230 isoform X1 [Elaeis guineensis]	RecName: Full=Acylamino-acid-releasing enzyme 1 {ECO:0000305}; Short=AARE1 {ECO:0000305}; EC=3.4.19.1 {ECO:0000305};	SubName: Full=uncharacterized protein LOC103712518 isoform X2 {ECO:0000313|RefSeq:XP_008797283.1};	Dipeptidyl aminopeptidase	GO:0005737,cytoplasm; GO:0004252,serine-type endopeptidase activity	--
Cluster-20636.117942	0	0	0	1.34	1.1	0.5	0	0	0	104.99	115.25	59.18	-8.81477	3.41273e-10	1.02788e-07	down	--	PREDICTED: uncharacterized protein LOC105044053 [Elaeis guineensis]	--	SubName: Full=uncharacterized protein LOC103706171 {ECO:0000313|RefSeq:XP_008788428.1, ECO:0000313|RefSeq:XP_008788429.1};	--	--	--
Cluster-20636.102922	45.39	42.71	46.67	33.18	29.63	30.74	957.8	939.84	1012.42	583.19	693.28	816.74	0.684714	3.47603e-10	1.04264e-07	false	--	PREDICTED: NAD(P)H-quinone oxidoreductase subunit N, chloroplastic [Phoenix dactylifera]	RecName: Full=NAD(P)H-quinone oxidoreductase subunit N, chloroplastic {ECO:0000305}; EC=1.6.5.- {ECO:0000305}; AltName: Full=NAD(P)H dehydrogenase subunit N {ECO:0000303|PubMed:21785130}; Short=NDH subunit N {ECO:0000305}; Short=NDH-N {ECO:0000303|PubMed:15608332}; AltName: Full=NADH-plastoquinone oxidoreductase subunit N {ECO:0000305}; Flags: Precursor;	SubName: Full=NAD(P)H-quinone oxidoreductase subunit N, chloroplastic {ECO:0000313|RefSeq:XP_008788045.1};	--	GO:0009507,chloroplast; GO:0009941,chloroplast envelope; GO:0009535,chloroplast thylakoid membrane; GO:0010598,NAD(P)H dehydrogenase complex (plastoquinone); GO:0016655,oxidoreductase activity, acting on NAD(P)H, quinone or similar compound as acceptor; GO:0048038,quinone binding; GO:0009817,defense response to fungus, incompatible interaction; GO:0010258,NADH dehydrogenase complex (plastoquinone…	NADH-quinone oxidoreductase cyanobacterial subunit N
Cluster-20636.178297	0	0.01	0.01	3.37	0.82	3.55	0	1	1	214.73	69.62	342.35	-8.07865	3.75707e-10	1.12232e-07	down	--	--	--	--	--	--	--
Cluster-20636.78997	16.9	15.01	17.69	38.82	30.74	30.59	366.67	339.52	394.47	701.66	739.51	835.53	-0.847605	4.10359e-10	1.22083e-07	false	K22857 EEF1A lysine methyltransferase 4 [EC:2.1.1.-] | (RefSeq) protein TIC 62, chloroplastic-like (A)	PREDICTED: uncharacterized protein At2g34460, chloroplastic isoform X2 [Elaeis guineensis]	RecName: Full=Uncharacterized protein At2g34460, chloroplastic; Flags: Precursor;	SubName: Full=uncharacterized protein At2g34460, chloroplastic {ECO:0000313|RefSeq:XP_008778825.2};	Predicted dehydrogenase	GO:0009507,chloroplast; GO:0009941,chloroplast envelope; GO:0009534,chloroplast thylakoid; GO:0009535,chloroplast thylakoid membrane; GO:0005622,intracellular; GO:0010287,plastoglobule	Polysaccharide biosynthesis protein
Cluster-20636.79174	0	0	0	1.22	1.35	0.74	0	0	0	68.32	100.46	62.34	-8.51181	4.21077e-10	1.24762e-07	down	K17637 exocyst complex component 2 | (RefSeq) exocyst complex component SEC5A-like (A)	PREDICTED: probable plastid-lipid-associated protein 7, chloroplastic isoform X2 [Phoenix dactylifera]	RecName: Full=Probable plastid-lipid-associated protein 7, chloroplastic; AltName: Full=Fibrillin-5; Flags: Precursor;	SubName: Full=probable plastid-lipid-associated protein 7, chloroplastic isoform X2 {ECO:0000313|RefSeq:XP_008784151.1};	--	GO:0009507,chloroplast; GO:0009570,chloroplast stroma; GO:0010236,plastoquinone biosynthetic process	PAP_fibrillin
Cluster-20636.150986	0.05	0	0.16	9	4.9	3.08	1.48	0	4.82	215.35	155.95	111.32	-6.17159	4.36302e-10	1.2875e-07	down	K11838 ubiquitin carboxyl-terminal hydrolase 7 [EC:3.4.19.12] | (RefSeq) ubiquitin carboxyl-terminal hydrolase 12-like (A)	hypothetical protein ZOSMA_395G00050, partial [Zostera marina]	RecName: Full=Ubiquitin carboxyl-terminal hydrolase 12; EC=3.4.19.12; AltName: Full=Deubiquitinating enzyme 12; Short=AtUBP12; AltName: Full=Ubiquitin thioesterase 12; AltName: Full=Ubiquitin-specific-processing protease 12;	SubName: Full=Uncharacterized protein {ECO:0000313|EnsemblPlants:HORVU2Hr1G058700.35};	Ubiquitin carboxyl-terminal hydrolase	GO:0005737,cytoplasm; GO:0005829,cytosol; GO:0005634,nucleus; GO:0004843,thiol-dependent ubiquitin-specific protease activity; GO:0009867,jasmonic acid mediated signaling pathway; GO:0016579,protein deubiquitination; GO:0006511,ubiquitin-dependent protein catabolic process	MATH domain
Cluster-20636.5043	0	0	0	17.35	1.72	18.78	0	0	0	298.53	39.33	488.36	-10.3307	4.56498e-10	1.34166e-07	down	K00521 ferric-chelate reductase [EC:1.16.1.7] | (RefSeq) ferric reduction oxidase 2-like (A)	PREDICTED: ferric reduction oxidase 2-like [Phoenix dactylifera]	RecName: Full=Ferric reduction oxidase 2; Short=AtFRO2; EC=1.16.1.7; AltName: Full=Ferric-chelate reductase 2; AltName: Full=Protein FERRIC CHELATE REDUCTASE DEFECTIVE 1;	SubName: Full=ferric reduction oxidase 2-like {ECO:0000313|RefSeq:XP_017700733.1};	Ferric reductase, NADH/NADPH oxidase and related proteins	GO:0016021,integral component of membrane; GO:0005886,plasma membrane; GO:0000293,ferric-chelate reductase activity; GO:0046872,metal ion binding; GO:0006811,ion transport; GO:0015688,iron chelate transport; GO:0055072,iron ion homeostasis; GO:0009617,response to bacterium	Ferric reductase like transmembrane component
Cluster-20636.183954	5.34	27.93	15.58	0	0	0	39	211.18	118.32	0	0	0	9.57151	6.27137e-10	1.83577e-07	up	K01513 ectonucleotide pyrophosphatase/phosphodiesterase family member 1/3 [EC:3.1.4.1 3.6.1.9] | (RefSeq) uncharacterized protein LOC109769794 (A)	PREDICTED: uncharacterized protein LOC105045741 [Elaeis guineensis]	--	SubName: Full=uncharacterized protein LOC103696468 {ECO:0000313|RefSeq:XP_008776339.1};	--	--	Plant protein 1589 of unknown function (A_thal_3526)
Cluster-20636.49248	34.78	38.61	30.25	4.11	9.7	5.27	922.39	1068.26	823.72	90.87	285.14	175.92	2.57412	6.57591e-10	1.91722e-07	up	--	PREDICTED: uncharacterized protein LOC105059270 [Elaeis guineensis]	--	SubName: Full=uncharacterized protein LOC103697763 isoform X1 {ECO:0000313|RefSeq:XP_008777908.1};	--	--	--
Cluster-20636.92971	0.67	0.32	0.99	0	0	0	84.68	41.44	127.37	0	0	0	9.04173	6.84506e-10	1.98774e-07	up	K03255 protein TIF31 | (RefSeq) protein TSS (A)	PREDICTED: protein TSS [Phoenix dactylifera]	RecName: Full=Protein TSS {ECO:0000303|PubMed:21185286}; AltName: Full=TPR-domain suppressor of STIMPY {ECO:0000303|PubMed:21185286};	SubName: Full=protein TSS {ECO:0000313|RefSeq:XP_008783211.1, ECO:0000313|RefSeq:XP_017697163.1, ECO:0000313|RefSeq:XP_017697164.1};	Uncharacterized protein CLU1/cluA/TIF31 involved in mitochondrial morphology/distribution, also found associated with eIF-3	GO:0007049,cell cycle; GO:0007275,multicellular organism development; GO:0009737,response to abscisic acid	Tetratricopeptide repeat
Cluster-20636.97323	3015.72	3547.79	4510.44	1355.73	1211.58	1556.96	3177	3734	5147	1205	1439	2057	1.5794	7.13175e-10	2.06277e-07	up	K08910 light-harvesting complex I chlorophyll a/b binding protein 4 | (RefSeq) chlorophyll a-b binding protein 4, chloroplastic-like (A)	PREDICTED: chlorophyll a-b binding protein 4, chloroplastic-like [Phoenix dactylifera]	RecName: Full=Chlorophyll a-b binding protein 4, chloroplastic {ECO:0000303|PubMed:10366881}; AltName: Full=LHCI type III CAB-4; Flags: Precursor;	RecName: Full=Chlorophyll a-b binding protein, chloroplastic {ECO:0000256|RuleBase:RU363080};	--	GO:0009507,chloroplast; GO:0009941,chloroplast envelope; GO:0009534,chloroplast thylakoid; GO:0009535,chloroplast thylakoid membrane; GO:0016021,integral component of membrane; GO:0016020,membrane; GO:0009522,photosystem I; GO:0010287,plastoglobule; GO:0009579,thylakoid; GO:0016168,chlorophyll binding; GO:0046872,metal ion binding; GO:0031409,pigment binding; GO:0019904,protein domain specific bi…	Chlorophyll A-B binding protein
Cluster-20636.95815	1606.31	1576.17	1752.13	747.94	822.07	920.13	32704.3	33456.9	36679.9	12685.3	18558.6	23588.2	1.13297	7.19132e-10	2.07178e-07	up	K04035 magnesium-protoporphyrin IX monomethyl ester (oxidative) cyclase [EC:1.14.13.81] | (RefSeq) magnesium-protoporphyrin IX monomethyl ester [oxidative] cyclase, chloroplastic (A)	PREDICTED: magnesium-protoporphyrin IX monomethyl ester [oxidative]	RecName: Full=Magnesium-protoporphyrin IX monomethyl ester [oxidative] cyclase, chloroplastic; Short=Mg-protoporphyrin IX monomethyl ester oxidative cyclase; EC=1.14.13.81; Flags: Precursor;	SubName: Full=magnesium-protoporphyrin IX monomethyl ester [oxidative] cyclase, chloroplastic {ECO:0000313|RefSeq:XP_008778346.1};	--	GO:0009507,chloroplast; GO:0048529,magnesium-protoporphyrin IX monomethyl ester (oxidative) cyclase activity; GO:0046872,metal ion binding; GO:0015995,chlorophyll biosynthetic process; GO:0015979,photosynthesis	Rubrerythrin
Cluster-20636.116866	85.66	103.47	112.89	53.63	47.25	45.71	403.09	501.72	558.09	210.85	248.08	270.93	1.2073	7.5177e-10	2.15253e-07	up	K00559 sterol 24-C-methyltransferase [EC:2.1.1.41] | (RefSeq) cycloartenol-C-24-methyltransferase 1 (A)	PREDICTED: cycloartenol-C-24-methyltransferase 1 [Elaeis guineensis]	RecName: Full=Cycloartenol-C-24-methyltransferase 1; EC=2.1.1.41; AltName: Full=24-sterol C-methyltransferase 1; Short=Sterol C-methyltransferase 1;	SubName: Full=Smt1 {ECO:0000313|EMBL:JAD76663.1};	SAM-dependent methyltransferases	GO:0005737,cytoplasm; GO:0008757,S-adenosylmethionine-dependent methyltransferase activity; GO:0003838,sterol 24-C-methyltransferase activity; GO:0032259,methylation; GO:0016126,sterol biosynthetic process	Sterol methyltransferase C-terminal
Cluster-20636.168914	1.21	0.8	1.49	0	0	0	61.16	42.19	77.03	0	0	0	8.54921	7.53065e-10	2.15253e-07	up	K10767 mRNA N6-methyladenine demethylase [EC:1.14.11.53] | (RefSeq) hypothetical protein (A)	PREDICTED: uncharacterized protein LOC105033283 isoform X1 [Elaeis guineensis]	--	SubName: Full=uncharacterized protein LOC103711107 isoform X1 {ECO:0000313|RefSeq:XP_008795329.1, ECO:0000313|RefSeq:XP_008795330.1, ECO:0000313|RefSeq:XP_008795333.1};	Uncharacterized conserved protein	--	2OG-Fe(II) oxygenase superfamily
Cluster-20636.128007	0	0	0	6.4	0.69	1.5	0	0	0	415.37	59.7	147.47	-10.0303	8.20874e-10	2.33495e-07	down	--	--	--	--	--	--	--
Cluster-20636.100691	45.66	48.64	58.18	30.31	27.81	26.54	724.7	803.96	951.2	400.73	489.55	530.27	1.00988	8.23292e-10	2.33495e-07	up	K01455 formamidase [EC:3.5.1.49] | (RefSeq) formamidase-like (A)	PREDICTED: uncharacterized protein LOC105034073 isoform X1 [Elaeis guineensis]	--	SubName: Full=formamidase-like isoform X1 {ECO:0000313|RefSeq:XP_017698848.1};	--	--	Acetamidase/Formamidase family
Cluster-20636.106564	0	0	0	1.77	3.16	1.13	0.02	0	0	68.44	162.38	65.94	-8.86756	8.70533e-10	2.45936e-07	down	K12200 programmed cell death 6-interacting protein | (RefSeq) ALG-2 interacting protein X-like (A)	PREDICTED: ALG-2 interacting protein X-like [Phoenix dactylifera]	RecName: Full=Vacuolar-sorting protein BRO1 {ECO:0000305}; AltName: Full=BRO domain-containing protein 1 {ECO:0000305}; Short=AtBRO1 {ECO:0000303|PubMed:26902184};	SubName: Full=ALG-2 interacting protein X-like {ECO:0000313|RefSeq:XP_008806655.1};	Predicted signal transduction protein	GO:0005737,cytoplasm; GO:0005829,cytosol; GO:0005770,late endosome; GO:0005771,multivesicular body; GO:0009506,plasmodesma; GO:0043621,protein self-association; GO:0043130,ubiquitin binding; GO:0036257,multivesicular body organization; GO:0015031,protein transport; GO:0007033,vacuole organization	BRO1-like domain
Cluster-20636.42406	3.47	3.99	3.52	2.07	1.6	1.67	220.6	264.83	228.84	109.78	112.88	133.38	1.2074	8.75146e-10	2.46284e-07	up	K03754 translation initiation factor eIF-2B subunit beta | (RefSeq) translation initiation factor eIF-2B subunit beta-like (A)	PREDICTED: translation initiation factor eIF-2B subunit beta-like [Phoenix dactylifera]	RecName: Full=Methylthioribose-1-phosphate isomerase {ECO:0000255|HAMAP-Rule:MF_03119}; Short=M1Pi {ECO:0000255|HAMAP-Rule:MF_03119}; Short=MTR-1-P isomerase {ECO:0000255|HAMAP-Rule:MF_03119}; EC=5.3.1.23 {ECO:0000255|HAMAP-Rule:MF_03119}; AltName: Full=Protein IRON DEFICIENCY INDUCIBLE 2; Short=ZmIDI2; AltName: Full=S-methyl-5-thioribose-1-phosphate isomerase {ECO:0000255|HAMAP-Rule:MF_03119}; A…	SubName: Full=translation initiation factor eIF-2B subunit beta-like {ECO:0000313|RefSeq:XP_017698326.1};	Translation initiation factor 2B, beta subunit (eIF-2Bbeta/GCD7)	GO:0005737,cytoplasm; GO:0005634,nucleus; GO:0009506,plasmodesma; GO:0046523,S-methyl-5-thioribose-1-phosphate isomerase activity; GO:0071369,cellular response to ethylene stimulus; GO:0071281,cellular response to iron ion; GO:0071732,cellular response to nitric oxide; GO:0019509,L-methionine salvage from methylthioadenosine	Initiation factor 2 subunit family
Cluster-20636.108226	43.59	68.89	52.73	15.48	16.27	7.19	1884	3110	2335	557	779	391	2.26275	8.79856e-10	2.46658e-07	up	K21737 acyl-lipid Delta6-acetylenase / acyl-lipid (9-3)-desaturase [EC:1.14.19.38 1.14.19.47] | (RefSeq) acyl-lipid (9-3)-desaturase-like (A)	PREDICTED: acyl-lipid (9-3)-desaturase-like [Elaeis guineensis]	RecName: Full=Acyl-lipid (9-3)-desaturase {ECO:0000303|PubMed:9108131}; Short=BoDes6 {ECO:0000303|PubMed:9108131}; EC=1.14.19.47 {ECO:0000269|PubMed:9108131};	SubName: Full=acyl-lipid (9-3)-desaturase-like {ECO:0000313|RefSeq:XP_008802041.1, ECO:0000313|RefSeq:XP_008802042.1};	Delta 6-fatty acid desaturase/delta-8 sphingolipid desaturase	GO:0005789,endoplasmic reticulum membrane; GO:0016021,integral component of membrane; GO:0046872,metal ion binding; GO:0016491,oxidoreductase activity; GO:0006636,unsaturated fatty acid biosynthetic process	Cytochrome b5-like Heme/Steroid binding domain
Cluster-20636.182920	0.2	0.11	0.06	3.85	2	1.97	7	4.13	2	110.63	76.49	85.39	-4.21217	8.88532e-10	2.48135e-07	down	--	--	--	--	--	--	--
Cluster-20636.165630	8.25	14.48	7.62	1.7	0.38	0.59	332.69	610.08	315	57	17	30	3.73836	9.79191e-10	2.72409e-07	up	--	--	--	--	--	--	--
Cluster-20636.101452	44.86	36.26	41.23	92.59	97.75	106.49	904.11	761.85	854.53	1554.62	2184.64	2702.51	-1.13111	1.0055e-09	2.78664e-07	down	K00695 sucrose synthase [EC:2.4.1.13] | (RefSeq) sucrose synthase 4 (A)	PREDICTED: LOW QUALITY PROTEIN: sucrose synthase 4 [Elaeis guineensis]	RecName: Full=Sucrose synthase 4; Short=OsSUS4; EC=2.4.1.13; AltName: Full=Sucrose-UDP glucosyltransferase 4;	RecName: Full=Sucrose synthase {ECO:0000256|RuleBase:RU280817}; EC=2.4.1.13 {ECO:0000256|RuleBase:RU280817};	Glycosyltransferase	GO:0016157,sucrose synthase activity; GO:0005985,sucrose metabolic process	Glycosyl transferases group 1
Cluster-20636.97960	1287.15	1310.06	1694.56	638.11	618.52	738.2	20881	22137	28313	8625	11131	15079	1.25631	1.03616e-09	2.86075e-07	up	K02699 photosystem I subunit XI | (RefSeq) photosystem I reaction center subunit XI, chloroplastic-like (A)	PREDICTED: photosystem I reaction center subunit XI, chloroplastic-like [Elaeis guineensis]	RecName: Full=Photosystem I reaction center subunit XI, chloroplastic; Short=PSI-L; AltName: Full=PSI subunit V; Flags: Precursor;	SubName: Full=photosystem I reaction center subunit XI, chloroplastic {ECO:0000313|RefSeq:XP_008813507.1};	--	GO:0009941,chloroplast envelope; GO:0009535,chloroplast thylakoid membrane; GO:0016021,integral component of membrane; GO:0009538,photosystem I reaction center; GO:0010287,plastoglobule; GO:0019904,protein domain specific binding; GO:0015979,photosynthesis	Photosystem I reaction centre subunit XI
Cluster-20636.92011	54.07	46.03	55.17	26.36	15.5	23.39	1910.52	1698.15	1998.57	775.7	606.65	1040.57	1.41658	1.04388e-09	2.87117e-07	up	K14638 solute carrier family 15 (peptide/histidine transporter), member 3/4 | (RefSeq) protein NRT1/ PTR FAMILY 2.11-like (A)	PREDICTED: protein NRT1/ PTR FAMILY 2.11-like [Elaeis guineensis]	RecName: Full=Protein NRT1/ PTR FAMILY 2.11; Short=AtNPF2.11; AltName: Full=Nitrate transporter 1.10; AltName: Full=Protein GLUCOSINOLATE TRANSPORTER-2;	SubName: Full=protein NRT1/ PTR FAMILY 2.11-like {ECO:0000313|RefSeq:XP_008796643.1};	H+/oligopeptide symporter	GO:0016021,integral component of membrane; GO:0005886,plasma membrane; GO:0009506,plasmodesma; GO:0090448,glucosinolate:proton symporter activity; GO:1901349,glucosinolate transport; GO:0090449,phloem glucosinolate loading; GO:0080167,response to karrikin	POT family
Cluster-20636.16817	0	0	0	5.27	3.96	5.46	0	0	0	53.95	53.99	84.34	-8.22776	1.13276e-09	3.10394e-07	down	--	--	--	--	--	--	--
Cluster-20636.53298	0	0	0	1.08	0.89	0.62	0	0	0	64.89	70.83	55.94	-8.25744	1.15971e-09	3.16588e-07	down	K14486 auxin response factor | (RefSeq) auxin response factor 19 isoform X3 (A)	PREDICTED: LOW QUALITY PROTEIN: auxin response factor 12-like [Elaeis guineensis]	RecName: Full=Auxin response factor 12; AltName: Full=OsARF8;	RecName: Full=Auxin response factor {ECO:0000256|RuleBase:RU004561};	--	GO:0005634,nucleus; GO:0043565,sequence-specific DNA binding; GO:0009734,auxin-activated signaling pathway; GO:0009908,flower development; GO:0006355,regulation of transcription, DNA-templated; GO:0006351,transcription, DNA-templated	--
Cluster-20636.87236	4436.92	4089	6641.95	1841.12	1510.39	1842.5	4014	3682	6497	1406	1540	2088	1.70916	1.16711e-09	3.1742e-07	up	--	PREDICTED: cinnamoyl-CoA reductase 1 isoform X3 [Elaeis guineensis]	--	SubName: Full=Uncharacterized protein {ECO:0000313|EMBL:OAY48505.1};	Flavonol reductase/cinnamoyl-CoA reductase	GO:0003824,catalytic activity; GO:0050662,coenzyme binding	--
Cluster-20636.12887	3.38	10.36	10.95	1.03	0.59	0.81	122.45	392.3	407.24	30.97	23.75	37.18	3.51882	1.18632e-09	3.21444e-07	up	K00511 squalene monooxygenase [EC:1.14.14.17] | (RefSeq) squalene monooxygenase-like (A)	PREDICTED: squalene monooxygenase-like [Elaeis guineensis]	RecName: Full=Squalene epoxidase 1; Short=AtSQE1; EC=1.14.14.17 {ECO:0000269|PubMed:17426032}; AltName: Full=Protein DROUGHT HYPERSENSITIVE 2; AltName: Full=Squalene monooxygenase; AltName: Full=XF1 protein;	SubName: Full=squalene monooxygenase-like {ECO:0000313|RefSeq:XP_008798906.1, ECO:0000313|RefSeq:XP_008798907.1};	Squalene monooxygenase	GO:0005783,endoplasmic reticulum; GO:0016021,integral component of membrane; GO:0050660,flavin adenine dinucleotide binding; GO:0004506,squalene monooxygenase activity; GO:0009414,response to water deprivation; GO:0016126,sterol biosynthetic process	HI0933-like protein
Cluster-20636.102133	2.01	2.38	2.14	5.7	4.99	4.8	117.05	144.92	127.51	276.13	321.58	352.18	-1.08048	1.20362e-09	3.24923e-07	down	--	PREDICTED: uncharacterized protein LOC103714195 [Phoenix dactylifera]	--	SubName: Full=uncharacterized protein LOC103714195 {ECO:0000313|RefSeq:XP_008799590.1, ECO:0000313|RefSeq:XP_008799591.1};	--	--	Forty-two-three protein
Cluster-20636.98542	371.64	294.71	433.54	176.65	145.31	169.89	1728.28	1411.92	2118.78	686.43	754	995.07	1.3235	1.23985e-09	3.33469e-07	up	K08908 light-harvesting complex I chlorophyll a/b binding protein 2 | (RefSeq) Chlorophyll A-B binding family protein (A)	chloroplast chlorophyll a-b binding protein precursor, partial [Oryza sativa Indica Group]	RecName: Full=Chlorophyll a-b binding protein, chloroplastic; AltName: Full=LHCI type II CAB; Flags: Precursor;	RecName: Full=Chlorophyll a-b binding protein, chloroplastic {ECO:0000256|RuleBase:RU363080}; Flags: Fragment;	--	GO:0009535,chloroplast thylakoid membrane; GO:0016021,integral component of membrane; GO:0009522,photosystem I; GO:0009523,photosystem II; GO:0016168,chlorophyll binding; GO:0046872,metal ion binding; GO:0009765,photosynthesis, light harvesting; GO:0018298,protein-chromophore linkage	--
Cluster-20636.116860	1.26	1.08	0.45	0.04	0	0.01	166.2	149.21	60.38	4.27	0	1.42	6.37466	1.31905e-09	3.53467e-07	up	K00705 4-alpha-glucanotransferase [EC:2.4.1.25] | (RefSeq) 4-alpha-glucanotransferase DPE2 (A)	PREDICTED: 4-alpha-glucanotransferase DPE2 [Elaeis guineensis]	RecName: Full=4-alpha-glucanotransferase DPE2; EC=2.4.1.25; AltName: Full=Amylomaltase; AltName: Full=Disproportionating enzyme; Short=D-enzyme; AltName: Full=Protein DISPROPORTIONATING ENZYME 2;	SubName: Full=4-alpha-glucanotransferase DPE2 isoform X2 {ECO:0000313|RefSeq:XP_008796184.1};	--	GO:0005829,cytosol; GO:0004134,4-alpha-glucanotransferase activity; GO:0102500,beta-maltose 4-alpha-glucanotransferase activity; GO:2001070,starch binding	4-alpha-glucanotransferase
Cluster-20636.83275	0	0	0	1.63	1.26	0.55	0	0	0	100.26	103.09	50.89	-8.6843	1.36447e-09	3.64298e-07	down	K15296 alpha-soluble NSF attachment protein | (RefSeq) alpha-soluble NSF attachment protein (A)	PREDICTED: alpha-soluble NSF attachment protein [Elaeis guineensis]	RecName: Full=Alpha-soluble NSF attachment protein; Short=Alpha-SNAP; AltName: Full=N-ethylmaleimide-sensitive factor attachment protein alpha;	SubName: Full=Alpha-soluble NSF attachment protein {ECO:0000313|EMBL:ACF06601.1};	Protein required for fusion of vesicles in vesicular transport, alpha-SNAP	GO:0005622,intracellular; GO:0016020,membrane; GO:0006886,intracellular protein transport; GO:0016192,vesicle-mediated transport	Tetratricopeptide repeat
Cluster-20636.126594	0	0	0	45.14	7.73	19.41	0	0	0	209.42	47.85	135.81	-9.32617	1.47295e-09	3.91826e-07	down	K02358 elongation factor Tu | (RefSeq) elongation factor Tu, mitochondrial-like (A)	hypothetical protein VITISV_002312 [Vitis vinifera]	--	SubName: Full=Uncharacterized protein {ECO:0000313|EMBL:CAN82621.1};	--	GO:0003676,nucleic acid binding; GO:0008270,zinc ion binding	Zinc knuckle
Cluster-20636.96132	551.03	505.39	479.1	162.5	226	227.41	14643.7	14014.2	13071.4	3596.88	6656.54	7609.51	1.45598	1.5428e-09	4.08916e-07	up	K00605 aminomethyltransferase [EC:2.1.2.10] | (RefSeq) aminomethyltransferase, mitochondrial (A)	PREDICTED: aminomethyltransferase, mitochondrial [Elaeis guineensis]	RecName: Full=Aminomethyltransferase, mitochondrial; EC=2.1.2.10; AltName: Full=Glycine cleavage system T protein; Short=GCVT; Flags: Precursor;	RecName: Full=Aminomethyltransferase {ECO:0000256|RuleBase:RU003981}; EC=2.1.2.10 {ECO:0000256|RuleBase:RU003981}; AltName: Full=Glycine cleavage system T protein {ECO:0000256|RuleBase:RU003981};	Aminomethyl transferase	GO:0005739,mitochondrion; GO:0004047,aminomethyltransferase activity; GO:0008483,transaminase activity; GO:0006546,glycine catabolic process	Glycine cleavage T-protein C-terminal barrel domain
Cluster-20636.100660	261.84	365.95	345.35	172.76	151.32	168.85	8707.09	12705.1	11778.3	4784.45	5575.72	7069.97	1.1402	1.59968e-09	4.22398e-07	up	K01626 3-deoxy-7-phosphoheptulonate synthase [EC:2.5.1.54] | (RefSeq) phospho-2-dehydro-3-deoxyheptonate aldolase 1, chloroplastic (A)	PREDICTED: phospho-2-dehydro-3-deoxyheptonate aldolase 1, chloroplastic [Elaeis guineensis]	RecName: Full=Phospho-2-dehydro-3-deoxyheptonate aldolase 1, chloroplastic; EC=2.5.1.54; AltName: Full=3-deoxy-D-arabino-heptulosonate 7-phosphate synthase 1; AltName: Full=DAHP synthase 1; AltName: Full=Phospho-2-keto-3-deoxyheptonate aldolase 1; Flags: Precursor;	RecName: Full=Phospho-2-dehydro-3-deoxyheptonate aldolase {ECO:0000256|RuleBase:RU363071}; EC=2.5.1.54 {ECO:0000256|RuleBase:RU363071};	--	GO:0009507,chloroplast; GO:0003849,3-deoxy-7-phosphoheptulonate synthase activity; GO:0009073,aromatic amino acid family biosynthetic process; GO:0009423,chorismate biosynthetic process	Class-II DAHP synthetase family
Cluster-20636.71875	22.92	14.3	13.61	0.54	1.56	0.18	612.2	398.61	373.1	12.02	46.06	6	4.63006	1.60526e-09	4.22398e-07	up	K14638 solute carrier family 15 (peptide/histidine transporter), member 3/4 | (RefSeq) protein NRT1/ PTR FAMILY 2.11-like (A)	PREDICTED: protein NRT1/ PTR FAMILY 2.11-like [Phoenix dactylifera]	RecName: Full=Protein NRT1/ PTR FAMILY 2.11; Short=AtNPF2.11; AltName: Full=Nitrate transporter 1.10; AltName: Full=Protein GLUCOSINOLATE TRANSPORTER-2;	SubName: Full=protein NRT1/ PTR FAMILY 2.11-like {ECO:0000313|RefSeq:XP_017700849.1};	H+/oligopeptide symporter	GO:0016021,integral component of membrane; GO:0005886,plasma membrane; GO:0009506,plasmodesma; GO:0090448,glucosinolate:proton symporter activity; GO:1901349,glucosinolate transport; GO:0090449,phloem glucosinolate loading; GO:0080167,response to karrikin	POT family
Cluster-20636.43373	13.13	31.11	8.67	0.91	1.45	0.28	449	1111	304	26	55	12	4.49747	1.61533e-09	4.23518e-07	up	K14794 ribosomal RNA-processing protein 12 | (RefSeq) hypothetical protein (A)	PREDICTED: uncharacterized protein LOC105053726 [Elaeis guineensis]	RecName: Full=Protein NUCLEAR FUSION DEFECTIVE 4 {ECO:0000303|PubMed:16698901};	SubName: Full=uncharacterized protein LOC103722300 {ECO:0000313|RefSeq:XP_008811024.1};	--	GO:0016021,integral component of membrane; GO:0000741,karyogamy; GO:0010197,polar nucleus fusion; GO:0009651,response to salt stress	Major Facilitator Superfamily
Cluster-20636.69578	117.79	87.92	42.78	2.16	9.06	2.44	1111	861	418	17	95	29	4.30468	1.66008e-09	4.3369e-07	up	--	PREDICTED: uncharacterized protein LOC105046265 [Elaeis guineensis]	--	SubName: Full=uncharacterized protein LOC103704050 {ECO:0000313|RefSeq:XP_008785407.1};	--	--	Thylakoid soluble phosphoprotein TSP9
Cluster-20636.69395	149.11	178.08	187.2	121.52	94.49	93.85	2136.82	2656.47	2765.86	1451.07	1502.53	1693.4	0.900455	1.73609e-09	4.5193e-07	false	K00559 sterol 24-C-methyltransferase [EC:2.1.1.41] | (RefSeq) cycloartenol-C-24-methyltransferase 1 (A)	PREDICTED: cycloartenol-C-24-methyltransferase 1 [Elaeis guineensis]	RecName: Full=Cycloartenol-C-24-methyltransferase 1; EC=2.1.1.41; AltName: Full=24-sterol C-methyltransferase 1; Short=Sterol C-methyltransferase 1;	RecName: Full=Methyltransferase {ECO:0000256|RuleBase:RU362025};	SAM-dependent methyltransferases	GO:0005737,cytoplasm; GO:0008757,S-adenosylmethionine-dependent methyltransferase activity; GO:0003838,sterol 24-C-methyltransferase activity; GO:0032259,methylation; GO:0016126,sterol biosynthetic process	Methyltransferase domain
Cluster-20636.59840	0	0	0	1.99	0.9	2.04	0	0	0	77.17	46.38	120	-8.56807	1.87022e-09	4.85111e-07	down	K14510 serine/threonine-protein kinase CTR1 [EC:2.7.11.1] | (RefSeq) serine/threonine-protein kinase EDR1-like isoform X1 (A)	putative serine/threonine-protein kinase, active site protein [Helianthus annuus]	RecName: Full=Probable serine/threonine-protein kinase SIS8 {ECO:0000305}; EC=2.7.11.1 {ECO:0000305}; AltName: Full=MAPKK kinase SIS8 {ECO:0000305}; AltName: Full=Protein SUGAR INSENSITIVE 8 {ECO:0000303|PubMed:24320620};	SubName: Full=Putative serine/threonine-protein kinase, active site protein {ECO:0000313|EMBL:OTG00659.1};	Tyrosine kinase specific for activated (GTP-bound) p21cdc42Hs	GO:0005634,nucleus; GO:0005524,ATP binding; GO:0004672,protein kinase activity; GO:0004674,protein serine/threonine kinase activity; GO:0004712,protein serine/threonine/tyrosine kinase activity; GO:0004871,NA; GO:0035556,intracellular signal transduction; GO:0006468,protein phosphorylation; GO:0009651,response to salt stress; GO:0010182,sugar mediated signaling pathway	Protein kinase domain
Cluster-20636.91054	70.93	69.2	61.47	23.44	33.15	27.38	1494.15	1520	1331.05	411.25	774.32	726.3	1.40694	1.95404e-09	5.05057e-07	up	--	PREDICTED: uncharacterized protein LOC103717532 [Phoenix dactylifera]	RecName: Full=Large ribosomal RNA subunit accumulation protein YCED homolog 1, chloroplastic {ECO:0000305}; AltName: Full=23S rRNA accumulation protein YCED {ECO:0000250|UniProtKB:P0AB28}; AltName: Full=Protein DUF177A {ECO:0000303|PubMed:27574185}; Flags: Precursor;	SubName: Full=uncharacterized protein LOC103717532 {ECO:0000313|RefSeq:XP_008804193.1};	--	GO:0009507,chloroplast; GO:0042644,chloroplast nucleoid; GO:0042254,ribosome biogenesis	Large ribosomal RNA subunit accumulation protein YceD
Cluster-20636.34267	2.01	1.79	0.9	8.2	8.79	7.6	88.43	82.38	40.52	301.21	429.19	421.67	-2.23826	2.14755e-09	5.53111e-07	down	K22746 anamorsin | (RefSeq) anamorsin homolog (A)	PREDICTED: anamorsin homolog [Elaeis guineensis]	RecName: Full=Anamorsin homolog {ECO:0000255|HAMAP-Rule:MF_03115}; AltName: Full=Fe-S cluster assembly protein DRE2 homolog {ECO:0000255|HAMAP-Rule:MF_03115};	RecName: Full=Anamorsin homolog {ECO:0000256|HAMAP-Rule:MF_03115}; AltName: Full=Fe-S cluster assembly protein DRE2 homolog {ECO:0000256|HAMAP-Rule:MF_03115};	Protein DRE2, required for cell viability	GO:0005758,mitochondrial intermembrane space; GO:0051537,2 iron, 2 sulfur cluster binding; GO:0046872,metal ion binding; GO:0008168,methyltransferase activity; GO:0016226,iron-sulfur cluster assembly	Protein of unknown function (DUF3052)
Cluster-20636.100398	2604.29	2674.7	2599.37	1623.87	1522.74	1756.04	1994	2030	2145	1050	1313	1682	0.825685	2.18302e-09	5.60266e-07	false	K08916 light-harvesting complex II chlorophyll a/b binding protein 5 | (RefSeq) chlorophyll a-b binding protein CP26, chloroplastic-like (A)	PREDICTED: chlorophyll a-b binding protein CP26, chloroplastic-like [Elaeis guineensis]	--	RecName: Full=Chlorophyll a-b binding protein, chloroplastic {ECO:0000256|RuleBase:RU363080};	--	--	--
Cluster-20636.113970	7.3	8.53	8.98	5.35	4.34	4.11	420.9	514.02	529.87	256.92	277.13	298.24	1.01558	2.33175e-09	5.96338e-07	up	K04427 mitogen-activated protein kinase kinase kinase 7 [EC:2.7.11.25] | (RefSeq) serine/threonine-protein kinase HT1-like (A)	PREDICTED: serine/threonine-protein kinase EDR1 isoform X1 [Elaeis guineensis]	RecName: Full=Probable serine/threonine-protein kinase SIS8 {ECO:0000305}; EC=2.7.11.1 {ECO:0000305}; AltName: Full=MAPKK kinase SIS8 {ECO:0000305}; AltName: Full=Protein SUGAR INSENSITIVE 8 {ECO:0000303|PubMed:24320620};	SubName: Full=serine/threonine-protein kinase EDR1-like isoform X1 {ECO:0000313|RefSeq:XP_017698222.1};	Tyrosine kinase specific for activated (GTP-bound) p21cdc42Hs	GO:0005634,nucleus; GO:0005524,ATP binding; GO:0004672,protein kinase activity; GO:0004674,protein serine/threonine kinase activity; GO:0004712,protein serine/threonine/tyrosine kinase activity; GO:0004871,NA; GO:0035556,intracellular signal transduction; GO:0006468,protein phosphorylation; GO:0009651,response to salt stress; GO:0010182,sugar mediated signaling pathway	Haspin like kinase domain
Cluster-20636.94516	0	0	0.04	8.47	1.99	3.06	0	0	1.29	238.77	74.79	130.5	-8.54799	2.50614e-09	6.38698e-07	down	--	PREDICTED: hippocampus abundant transcript-like protein 1 isoform X3 [Phoenix dactylifera]	--	SubName: Full=hippocampus abundant transcript-like protein 1 isoform X3 {ECO:0000313|RefSeq:XP_008779095.1, ECO:0000313|RefSeq:XP_008788273.1};	Predicted transporter ADD1 (major facilitator superfamily)	--	--
Cluster-20636.109014	1.38	1.54	1.38	0.71	0.58	0.72	258.9	302.61	265.52	111.98	121.51	170.97	1.2433	2.67589e-09	6.79583e-07	up	K18464 WASH complex subunit strumpellin | (RefSeq) WASH complex subunit strumpellin homolog (A)	PREDICTED: WASH complex subunit strumpellin homolog [Elaeis guineensis]	--	SubName: Full=LOW QUALITY PROTEIN: WASH complex subunit strumpellin homolog {ECO:0000313|RefSeq:XP_008797125.2};	Uncharacterized conserved protein	--	Hereditary spastic paraplegia protein strumpellin
Cluster-20636.98353	4444.55	4446.8	5074.54	1568.08	2054.56	2173.51	22559.5	23281.4	27005.5	6647.68	11628	13893.9	1.41055	2.74272e-09	6.93708e-07	up	K08915 light-harvesting complex II chlorophyll a/b binding protein 4 | (RefSeq) chlorophyll a-b binding protein CP29.2, chloroplastic-like (A)	PREDICTED: chlorophyll a-b binding protein CP29.2, chloroplastic-like [Elaeis guineensis]	RecName: Full=Chlorophyll a-b binding protein CP29.2, chloroplastic; AltName: Full=LHCB4.2; AltName: Full=LHCII protein 4.2; Flags: Precursor;	RecName: Full=Chlorophyll a-b binding protein, chloroplastic {ECO:0000256|RuleBase:RU363080};	--	GO:0009507,chloroplast; GO:0009941,chloroplast envelope; GO:0009534,chloroplast thylakoid; GO:0009535,chloroplast thylakoid membrane; GO:0016021,integral component of membrane; GO:0016020,membrane; GO:0009522,photosystem I; GO:0009523,photosystem II; GO:0010287,plastoglobule; GO:0009579,thylakoid; GO:0016168,chlorophyll binding; GO:0046872,metal ion binding; GO:0031409,pigment binding; GO:0009768…	Chlorophyll A-B binding protein
Cluster-20636.96356	165.77	122.43	65.11	555.84	685.3	859.84	3169.03	2439.58	1280.34	8852.11	14528	20696.9	-2.43884	2.75054e-09	6.93708e-07	down	K21398 natural resistance-associated macrophage protein 2 | (RefSeq) metal transporter Nramp2 (A)	PREDICTED: metal transporter Nramp2 [Elaeis guineensis]	RecName: Full=Metal transporter Nramp2; Short=OsNramp2;	SubName: Full=metal transporter Nramp2 {ECO:0000313|RefSeq:XP_008787132.1};	Mn2+ and Fe2+ transporters of the NRAMP family	GO:0016021,integral component of membrane; GO:0046873,metal ion transmembrane transporter activity; GO:0055072,iron ion homeostasis	Natural resistance-associated macrophage protein
Cluster-20636.77221	0	0	0	0.94	0.52	0.38	0	0	0	87.22	64.3	53.69	-8.3736	2.94259e-09	7.39586e-07	down	K21866 ion channel POLLUX/CASTOR | (RefSeq) probable ion channel CASTOR (A)	PREDICTED: probable ion channel CASTOR isoform X1 [Phoenix dactylifera]	RecName: Full=Probable ion channel CASTOR; Short=OsCASTOR; AltName: Full=Probable ion channel DMI1-like;	SubName: Full=probable ion channel CASTOR isoform X1 {ECO:0000313|RefSeq:XP_008788346.1};	--	GO:0016021,integral component of membrane; GO:0031965,nuclear membrane; GO:0006811,ion transport	TrkA-C domain
Cluster-20636.98375	1980.29	1668.91	2182.22	726.91	678.79	957.99	10161.5	8834.53	11737	3115.19	3883.35	6190.8	1.45087	2.97686e-09	7.45628e-07	up	K08901 photosystem II oxygen-evolving enhancer protein 3 | (RefSeq) oxygen-evolving enhancer protein 3-2, chloroplastic (A)	PREDICTED: oxygen-evolving enhancer protein 3-2, chloroplastic [Elaeis guineensis]	RecName: Full=Oxygen-evolving enhancer protein 3-2, chloroplastic; Short=OEE3; AltName: Full=16 kDa subunit of oxygen evolving system of photosystem II; AltName: Full=Ferredoxin-NADP reductase-binding protein; Short=BP; AltName: Full=OEC 16 kDa subunit; Flags: Precursor;	SubName: Full=oxygen-evolving enhancer protein 3-1, chloroplastic-like {ECO:0000313|RefSeq:XP_008793745.1};	--	GO:0009535,chloroplast thylakoid membrane; GO:0019898,extrinsic component of membrane; GO:0009654,photosystem II oxygen evolving complex; GO:0005509,calcium ion binding; GO:0015979,photosynthesis	Oxygen evolving enhancer protein 3 (PsbQ)
Cluster-20636.118277	11.18	8.04	9.59	36.24	24.58	38.46	270.85	203.19	238.85	731.67	660.47	1173.58	-1.62926	3.00926e-09	7.51161e-07	down	K13065 shikimate O-hydroxycinnamoyltransferase [EC:2.3.1.133] | (RefSeq) shikimate O-hydroxycinnamoyltransferase-like (A)	PREDICTED: shikimate O-hydroxycinnamoyltransferase-like [Phoenix dactylifera]	RecName: Full=Putrescine hydroxycinnamoyltransferase 1 {ECO:0000305}; Short=OsPHT1 {ECO:0000303|PubMed:27354554}; EC=2.3.1.- {ECO:0000305}; AltName: Full=BAHD-like hydroxycinnamoyl transferase HCT3 {ECO:0000305}; AltName: Full=Hydroxycinnamoyltransferase 3 {ECO:0000305}; Short=OsHCT3 {ECO:0000303|PubMed:22285622};	SubName: Full=shikimate O-hydroxycinnamoyltransferase-like {ECO:0000313|RefSeq:XP_008790158.2};	--	GO:0050734,hydroxycinnamoyltransferase activity	Transferase family
Cluster-20636.97739	432.58	466.29	526.3	220.45	220.15	248.04	826	902	1084	354	473	596	1.20163	3.11281e-09	7.71811e-07	up	K02692 photosystem I subunit II | (RefSeq) photosystem I reaction center subunit II, chloroplastic (A)	PREDICTED: photosystem I reaction center subunit II, chloroplastic [Elaeis guineensis]	--	SubName: Full=photosystem I reaction center subunit II, chloroplastic-like {ECO:0000313|RefSeq:XP_008802683.1};	--	--	--
Cluster-20636.114788	0	0	0	0.23	1.3	1.06	0	0	0	30.99	228.06	210.95	-9.46893	3.11317e-09	7.71811e-07	down	K10643 CCR4-NOT transcription complex subunit 4 [EC:2.3.2.27] | (RefSeq) uncharacterized LOC105045792 (A)	PREDICTED: uncharacterized protein LOC105045792 [Elaeis guineensis]	--	SubName: Full=uncharacterized protein LOC103702851 isoform X3 {ECO:0000313|RefSeq:XP_008783663.1};	MOT2 transcription factor	--	--
Cluster-20636.98614	2973.62	3807.36	5648.41	1273.04	1285.89	1456.45	20713.1	27458.7	40963	7397.76	9966.5	12775.1	1.78533	3.27853e-09	8.10053e-07	up	K08912 light-harvesting complex II chlorophyll a/b binding protein 1 | (RefSeq) chlorophyll a-b binding protein of LHCII type 1-like (A)	PREDICTED: chlorophyll a-b binding protein of LHCII type 1-like [Elaeis guineensis]	RecName: Full=Chlorophyll a-b binding protein 50, chloroplastic; AltName: Full=LHCII type I CAB-50; Short=LHCP; Flags: Precursor;	RecName: Full=Chlorophyll a-b binding protein, chloroplastic {ECO:0000256|RuleBase:RU363080};	--	GO:0009535,chloroplast thylakoid membrane; GO:0016021,integral component of membrane; GO:0009522,photosystem I; GO:0009523,photosystem II; GO:0016168,chlorophyll binding; GO:0046872,metal ion binding; GO:0009765,photosynthesis, light harvesting; GO:0018298,protein-chromophore linkage	Chlorophyll A-B binding protein
Cluster-20636.97660	22.12	22.4	28.2	5.71	7.17	8.84	369.87	390.28	485.6	79.5	133	186.17	1.87666	3.36311e-09	8.28142e-07	up	--	--	--	--	--	--	--
Cluster-20636.110671	96.81	189.71	190.52	52.18	51.01	42.81	2833.03	5794.7	5721.64	1271.76	1654.38	1577.54	1.87284	3.6873e-09	9.04917e-07	up	K00789 S-adenosylmethionine synthetase [EC:2.5.1.6] | (RefSeq) S-adenosylmethionine synthase-like (A)	PREDICTED: S-adenosylmethionine synthase-like [Elaeis guineensis]	RecName: Full=S-adenosylmethionine synthase; Short=AdoMet synthase; EC=2.5.1.6 {ECO:0000250|UniProtKB:Q96551}; AltName: Full=Methionine adenosyltransferase; Short=MAT;	RecName: Full=S-adenosylmethionine synthase {ECO:0000256|RuleBase:RU000541}; EC=2.5.1.6 {ECO:0000256|RuleBase:RU000541};	S-adenosylmethionine synthetase	GO:0005737,cytoplasm; GO:0005524,ATP binding; GO:0046872,metal ion binding; GO:0004478,methionine adenosyltransferase activity; GO:0006730,one-carbon metabolic process; GO:0006556,S-adenosylmethionine biosynthetic process	S-adenosylmethionine synthetase, N-terminal domain
Cluster-20636.80595	0	0	0	2.38	0.62	3.83	0	0	0	117.45	40.49	286.08	-9.40302	3.77264e-09	9.22751e-07	down	K00521 ferric-chelate reductase [EC:1.16.1.7] | (RefSeq) ferric reduction oxidase 2-like (A)	PREDICTED: ferric reduction oxidase 2-like [Phoenix dactylifera]	RecName: Full=Ferric reduction oxidase 2; Short=AtFRO2; EC=1.16.1.7; AltName: Full=Ferric-chelate reductase 2; AltName: Full=Protein FERRIC CHELATE REDUCTASE DEFECTIVE 1;	SubName: Full=ferric reduction oxidase 2-like {ECO:0000313|RefSeq:XP_017700733.1};	Ferric reductase, NADH/NADPH oxidase and related proteins	GO:0016021,integral component of membrane; GO:0005886,plasma membrane; GO:0000293,ferric-chelate reductase activity; GO:0046872,metal ion binding; GO:0006811,ion transport; GO:0015688,iron chelate transport; GO:0055072,iron ion homeostasis; GO:0009617,response to bacterium	Oxidoreductase NAD-binding domain
Cluster-20636.129709	2.02	0.67	0.03	60.69	46.57	170.99	76.82	26.46	1	1917.95	1957.9	8169.86	-6.57475	3.80995e-09	9.26301e-07	down	K07408 cytochrome P450 family 1 subfamily A polypeptide 1 [EC:1.14.14.1] | (RefSeq) isoflavone 2'-hydroxylase-like (A)	PREDICTED: isoflavone 2'-hydroxylase-like [Elaeis guineensis]	RecName: Full=Isoflavone 2'-hydroxylase; EC=1.14.13.89; AltName: Full=CYP GE-3; AltName: Full=Cytochrome P450 81E1; AltName: Full=Cytochrome P450 91A4;	SubName: Full=isoflavone 2'-hydroxylase-like {ECO:0000313|RefSeq:XP_008787116.1};	Cytochrome P450 CYP2 subfamily	GO:0016020,membrane; GO:0020037,heme binding; GO:0005506,iron ion binding; GO:0033773,isoflavone 2'-hydroxylase activity	Cytochrome P450
Cluster-20636.116123	0	0.04	0	7.29	1.93	8.59	0	1	0	155.16	54.54	276.32	-8.59722	3.82399e-09	9.26301e-07	down	--	--	--	--	--	--	--
Cluster-20636.88609	83.72	107.49	108.22	387.8	291.7	466.1	106.35	137.05	149.01	415.32	417.76	743.54	-1.78589	3.82841e-09	9.26301e-07	down	--	PREDICTED: stem-specific protein TSJT1 [Elaeis guineensis]	--	SubName: Full=stem-specific protein TSJT1 {ECO:0000313|RefSeq:XP_008790977.1};	--	--	Aluminium induced protein
Cluster-20636.78940	0.75	0.91	1.09	0	0	0	37.23	47.06	55.28	0	0	0	8.17348	3.83798e-09	9.26301e-07	up	K01187 alpha-glucosidase [EC:3.2.1.20] | (RefSeq) probable alpha-glucosidase Os06g0675700 (A)	PREDICTED: probable alpha-glucosidase Os06g0675700 [Phoenix dactylifera]	RecName: Full=Probable alpha-glucosidase Os06g0675700; EC=3.2.1.20; AltName: Full=Maltase; Flags: Precursor;	SubName: Full=probable alpha-glucosidase Os06g0675700 {ECO:0000313|RefSeq:XP_008778047.2};	Maltase glucoamylase and related hydrolases, glycosyl hydrolase family 31	GO:0004558,alpha-1,4-glucosidase activity; GO:0030246,carbohydrate binding; GO:0032450,maltose alpha-glucosidase activity	Galactose mutarotase-like
Cluster-20636.100219	7.05	6.92	7.36	4.2	4.18	3.44	280.58	287.71	300.21	139.33	184.12	172.15	1.01593	3.93894e-09	9.47529e-07	up	K12182 hepatocyte growth factor-regulated tyrosine kinase substrate | (RefSeq) TOM1-like protein 9 (A)	PREDICTED: target of Myb protein 1-like [Elaeis guineensis]	RecName: Full=TOM1-like protein 9 {ECO:0000305};	SubName: Full=TOM1-like protein 1 {ECO:0000313|RefSeq:XP_008793055.1};	Cytosolic sorting protein GGA2/TOM1	GO:0005737,cytoplasm; GO:0016020,membrane; GO:0006886,intracellular protein transport	GAT domain
Cluster-20636.33597	2.46	3.47	4.48	0.8	0.83	0.56	104	153	194	28	39	30	2.41474	4.13411e-09	9.91207e-07	up	K16221 transcription factor TCP21 (protein CCA1 HIKING EXPEDITION) | (RefSeq) transcription factor TCP7-like (A)	PREDICTED: transcription factor PCF2-like [Elaeis guineensis]	RecName: Full=Transcription factor PCF2;	SubName: Full=transcription factor PCF2-like {ECO:0000313|RefSeq:XP_008776516.1};	--	GO:0005634,nucleus; GO:0003677,DNA binding; GO:0007275,multicellular organism development; GO:0006355,regulation of transcription, DNA-templated; GO:0006351,transcription, DNA-templated	TCP family transcription factor
Cluster-20636.85287	0	0	0	0.57	0.43	0.34	0	0	0	56.45	56.28	51.78	-8.02749	4.27241e-09	1.02101e-06	down	K01595 phosphoenolpyruvate carboxylase [EC:4.1.1.31] | (RefSeq) phosphoenolpyruvate carboxylase 4 (A)	PREDICTED: phosphoenolpyruvate carboxylase 4 [Elaeis guineensis]	RecName: Full=Phosphoenolpyruvate carboxylase 4; Short=AtPPC4; Short=PEPC 4; Short=PEPCase 4; EC=4.1.1.31;	SubName: Full=phosphoenolpyruvate carboxylase 4 {ECO:0000313|RefSeq:XP_008787931.1};	--	GO:0005829,cytosol; GO:0008964,phosphoenolpyruvate carboxylase activity; GO:0015977,carbon fixation; GO:0015979,photosynthesis; GO:0006099,tricarboxylic acid cycle	Phosphoenolpyruvate carboxylase
Cluster-20636.170241	1.71	4.14	1.17	0.06	0	0.02	74	187	52	2	0	1	6.87621	4.42728e-09	1.05456e-06	up	--	PREDICTED: SNF1-related protein kinase regulatory subunit gamma-1-like [Phoenix dactylifera]	RecName: Full=SNF1-related protein kinase regulatory subunit gamma-1-like; AltName: Full=AKIN subunit gamma-1-like; AltName: Full=CBS domain-containing protein CBSCBS2;	SubName: Full=SNF1-related protein kinase regulatory subunit gamma-1-like {ECO:0000313|RefSeq:XP_008813531.1};	5'-AMP-activated protein kinase, gamma subunit	GO:0005975,carbohydrate metabolic process	--
Cluster-20636.98109	51.24	34.6	40.6	21.57	19.29	17.98	618.37	434.2	506.06	216.94	258.39	273.16	1.26461	4.45197e-09	1.05498e-06	up	K08901 photosystem II oxygen-evolving enhancer protein 3 | (RefSeq) photosynthetic NDH subunit of lumenal location 2, chloroplastic (A)	PREDICTED: photosynthetic NDH subunit of lumenal location 2, chloroplastic [Elaeis guineensis]	RecName: Full=Photosynthetic NDH subunit of lumenal location 2, chloroplastic {ECO:0000303|PubMed:21785130}; AltName: Full=PsbQ-like protein 1; Flags: Precursor;	SubName: Full=photosynthetic NDH subunit of lumenal location 2, chloroplastic-like {ECO:0000313|RefSeq:XP_008802571.1};	--	GO:0009507,chloroplast; GO:0009534,chloroplast thylakoid; GO:0009543,chloroplast thylakoid lumen; GO:0009535,chloroplast thylakoid membrane; GO:0019898,extrinsic component of membrane; GO:0009344,nitrite reductase complex [NAD(P)H]; GO:0009654,photosystem II oxygen evolving complex; GO:0005509,calcium ion binding; GO:0045156,electron transporter, transferring electrons within the cyclic electron …	Oxygen evolving enhancer protein 3 (PsbQ)
Cluster-20636.149514	8.28	11.24	8.92	3.91	2.12	2.08	171.3	242.6	189.72	67.48	48.53	54.07	2.00846	4.45797e-09	1.05498e-06	up	K19039 E3 ubiquitin-protein ligase ATL7/58/59 [EC:2.3.2.27] | (RefSeq) RING-H2 finger protein ATL58-like (A)	PREDICTED: RING-H2 finger protein ATL58-like isoform X1 [Phoenix dactylifera]	RecName: Full=RING-H2 finger protein ATL7; EC=2.3.2.27 {ECO:0000305}; AltName: Full=RING-type E3 ubiquitin transferase ATL7 {ECO:0000305};	SubName: Full=RING-H2 finger protein ATL58-like isoform X1 {ECO:0000313|RefSeq:XP_008795282.1};	FOG: Predicted E3 ubiquitin ligase	GO:0016021,integral component of membrane; GO:0046872,metal ion binding; GO:0016740,transferase activity; GO:0016567,protein ubiquitination	RING-variant domain
Cluster-20636.143028	25.68	26.65	27.79	4.53	9.11	4.69	517.66	560.1	575.92	76.06	203.59	119.04	2.26793	4.49803e-09	1.06101e-06	up	K10355 actin, other eukaryote | (RefSeq) actin-101 (A)	PREDICTED: actin-101-like [Phoenix dactylifera]	RecName: Full=Actin-100; Flags: Fragment;	SubName: Full=actin-101 {ECO:0000313|RefSeq:XP_010241722.1};	Actin and related proteins	GO:0005737,cytoplasm; GO:0005856,cytoskeleton; GO:0005524,ATP binding	Actin
Cluster-20636.86383	21.23	34.07	33.35	11.54	6.96	8.53	263.7	440.13	427.63	119.4	95.96	133.39	1.89566	4.5144e-09	1.06144e-06	up	K08245 phytepsin [EC:3.4.23.40] | (RefSeq) aspartic proteinase oryzasin-1-like (A)	PREDICTED: aspartic proteinase oryzasin-1-like isoform X2 [Elaeis guineensis]	RecName: Full=Aspartic proteinase oryzasin-1; EC=3.4.23.-; Flags: Precursor;	SubName: Full=aspartic proteinase oryzasin-1-like {ECO:0000313|RefSeq:XP_008784384.1};	Aspartyl protease	GO:0005773,vacuole; GO:0004190,aspartic-type endopeptidase activity; GO:0006629,lipid metabolic process; GO:0030163,protein catabolic process; GO:0006508,proteolysis	Xylanase inhibitor N-terminal
Cluster-20636.114355	437.01	439.23	505.29	181.4	180.11	207.11	250.04	247.34	308.96	87.69	115.79	147.89	1.41257	4.58568e-09	1.07473e-06	up	K08908 light-harvesting complex I chlorophyll a/b binding protein 2 | (RefSeq) chlorophyll a-b binding protein 7, chloroplastic (A)	PREDICTED: chlorophyll a-b binding protein 7, chloroplastic [Elaeis guineensis]	RecName: Full=Chlorophyll a-b binding protein 7, chloroplastic; AltName: Full=LHCI type II CAB-7; Flags: Precursor;	RecName: Full=Chlorophyll a-b binding protein, chloroplastic {ECO:0000256|RuleBase:RU363080};	--	GO:0009941,chloroplast envelope; GO:0009535,chloroplast thylakoid membrane; GO:0016021,integral component of membrane; GO:0009522,photosystem I; GO:0009523,photosystem II; GO:0010287,plastoglobule; GO:0016168,chlorophyll binding; GO:0046872,metal ion binding; GO:0031409,pigment binding; GO:0009768,photosynthesis, light harvesting in photosystem I; GO:0018298,protein-chromophore linkage; GO:000941…	Chlorophyll A-B binding protein
Cluster-20636.152860	0.64	0.69	0.28	0	0	0	72.06	81.2	32.14	0	0	0	8.58545	4.6211e-09	1.07956e-06	up	K06662 cell cycle checkpoint protein | (RefSeq) cell cycle checkpoint protein RAD17 (A)	PREDICTED: cell cycle checkpoint protein RAD17 isoform X2 [Elaeis guineensis]	RecName: Full=Cell cycle checkpoint protein RAD17 {ECO:0000303|Ref.1}; Short=AtRAD17 {ECO:0000303|Ref.1}; AltName: Full=Radiation-sensitive protein 17 {ECO:0000303|Ref.1};	SubName: Full=cell cycle checkpoint protein RAD17 isoform X4 {ECO:0000313|RefSeq:XP_008800130.1}; SubName: Full=cell cycle checkpoint protein RAD17 isoform X5 {ECO:0000313|RefSeq:XP_008800131.1};	Checkpoint RAD17-RFC complex, RAD17/RAD24 component	GO:0000790,nuclear chromatin; GO:0005524,ATP binding; GO:0003682,chromatin binding; GO:0006952,defense response; GO:0000077,DNA damage checkpoint; GO:0006281,DNA repair; GO:0033314,mitotic DNA replication checkpoint; GO:0031347,regulation of defense response; GO:0006282,regulation of DNA repair	AAA C-terminal domain
Cluster-20636.48057	0	0	0	3.11	1.46	2.89	0	0	0	67.49	42.06	94.76	-8.32169	4.69093e-09	1.09047e-06	down	--	--	--	--	--	--	--
Cluster-20636.119254	0	0	0.02	1.81	1.31	0.77	0	0	1.56	118.5	114.33	76.04	-7.09626	4.69774e-09	1.09047e-06	down	K09566 peptidyl-prolyl isomerase G (cyclophilin G) [EC:5.2.1.8] | (RefSeq) peptidyl-prolyl cis-trans isomerase CYP63 (A)	PREDICTED: peptidyl-prolyl cis-trans isomerase CYP63 isoform X2 [Elaeis guineensis]	RecName: Full=Peptidyl-prolyl cis-trans isomerase CYP63; Short=AtCYP63; Short=PPIase CYP63; EC=5.2.1.8; AltName: Full=Cyclophilin-63; AltName: Full=Cyclophilin-like protein CypRS64;	SubName: Full=peptidyl-prolyl cis-trans isomerase CYP63 isoform X4 {ECO:0000313|RefSeq:XP_008802287.1};	Cyclophilin type peptidyl-prolyl cis-trans isomerase	GO:0016607,nuclear speck; GO:0003755,peptidyl-prolyl cis-trans isomerase activity; GO:0006457,protein folding; GO:0008380,RNA splicing	--
Cluster-20636.102763	22.06	47.24	44.61	10.64	5.35	3.77	897.46	2006.95	1859.58	360.27	241.27	193.08	2.73619	4.8011e-09	1.11093e-06	up	K07375 tubulin beta | (RefSeq) tubulin beta chain (A)	PREDICTED: tubulin beta chain [Elaeis guineensis]	RecName: Full=Tubulin beta-5 chain; AltName: Full=Beta-5-tubulin;	RecName: Full=Tubulin beta chain {ECO:0000256|RuleBase:RU000352};	Beta tubulin	GO:0005737,cytoplasm; GO:0005874,microtubule; GO:0005525,GTP binding; GO:0003924,GTPase activity; GO:0005200,structural constituent of cytoskeleton; GO:0007017,microtubule-based process	Misato Segment II tubulin-like domain
Cluster-20636.95328	49.23	55.7	49.64	36.32	34	27.6	945.63	1115.35	980.87	581.23	724.29	667.65	0.824151	5.05514e-09	1.16601e-06	false	--	PREDICTED: uncharacterized protein LOC105061252 [Elaeis guineensis]	--	SubName: Full=uncharacterized protein LOC103696424 {ECO:0000313|RefSeq:XP_008776263.1};	--	--	--
Cluster-20636.82021	0	0	0	1.84	0.99	2.45	0	0	0	61.53	44.2	124.17	-8.47273	5.37253e-09	1.23531e-06	down	K03452 magnesium/proton exchanger | (RefSeq) pentatricopeptide repeat-containing protein At3g62890-like (A)	PREDICTED: pentatricopeptide repeat-containing protein At2g42920, chloroplastic [Elaeis guineensis]	RecName: Full=Pentatricopeptide repeat-containing protein At2g42920, chloroplastic; Flags: Precursor;	SubName: Full=pentatricopeptide repeat-containing protein At2g42920, chloroplastic {ECO:0000313|RefSeq:XP_008776505.1};	FOG: PPR repeat	GO:0009507,chloroplast; GO:0043231,intracellular membrane-bounded organelle; GO:0004519,endonuclease activity; GO:0003723,RNA binding; GO:0009451,RNA modification	Tetratricopeptide repeat
Cluster-20636.64807	0.6	0	0	44.41	17.44	17.2	6.31	0	0	391.78	204.96	229.16	-6.94272	5.53341e-09	1.2683e-06	down	--	PREDICTED: hippocampus abundant transcript-like protein 1 isoform X1 [Phoenix dactylifera]	--	SubName: Full=hippocampus abundant transcript-like protein 1 isoform X1 {ECO:0000313|RefSeq:XP_008779093.1, ECO:0000313|RefSeq:XP_008788255.1};	Predicted transporter ADD1 (major facilitator superfamily)	--	Sugar (and other) transporter
Cluster-20636.70974	64.06	58.43	61.82	43.97	30.18	26.11	1655.93	1575.93	1640.88	946.69	864.64	850.03	1.05762	5.55958e-09	1.2703e-06	up	K13356 alcohol-forming fatty acyl-CoA reductase [EC:1.2.1.84] | (RefSeq) fatty acyl-CoA reductase 3-like (A)	PREDICTED: rhodanese-like domain-containing protein 9, chloroplastic [Elaeis guineensis]	RecName: Full=Rhodanese-like domain-containing protein 9, chloroplastic; AltName: Full=Sulfurtransferase 9; Short=AtStr9; Flags: Precursor;	SubName: Full=rhodanese-like domain-containing protein 9, chloroplastic {ECO:0000313|RefSeq:XP_008782881.1, ECO:0000313|RefSeq:XP_008782882.1};	--	GO:0009507,chloroplast; GO:0009534,chloroplast thylakoid; GO:0009535,chloroplast thylakoid membrane; GO:0016021,integral component of membrane	Rhodanese-like domain
Cluster-20636.97027	2097.84	2031.59	2315.96	1525.06	1404.76	1507.21	26053.9	26244.4	29697.7	15785	19367	23569.8	0.695313	5.60042e-09	1.27563e-06	false	K01092 myo-inositol-1(or 4)-monophosphatase [EC:3.1.3.25] | (RefSeq) phosphatase IMPL1, chloroplastic-like isoform X1 (A)	PREDICTED: protein CURVATURE THYLAKOID 1B, chloroplastic [Elaeis guineensis]	RecName: Full=Protein CURVATURE THYLAKOID 1B, chloroplastic; AltName: Full=Photosystem I protein P; AltName: Full=Thylakoid membrane phosphoprotein 14 kDa; Flags: Precursor;	SubName: Full=protein CURVATURE THYLAKOID 1B, chloroplastic {ECO:0000313|RefSeq:XP_008797634.1};	--	GO:0009507,chloroplast; GO:0009941,chloroplast envelope; GO:0030093,chloroplast photosystem I; GO:0009534,chloroplast thylakoid; GO:0009535,chloroplast thylakoid membrane; GO:0016021,integral component of membrane; GO:0009295,nucleoid; GO:0009508,plastid chromosome; GO:0009579,thylakoid; GO:0003677,DNA binding; GO:0019904,protein domain specific binding; GO:0009773,photosynthetic electron transpo…	CAAD domains of cyanobacterial aminoacyl-tRNA synthetase
Cluster-20636.96876	39.86	34.59	32.56	80.61	73.65	88.62	881.8	798.1	740.34	1485.37	1806.31	2468.4	-1.03119	5.75387e-09	1.3065e-06	down	K02150 V-type H+-transporting ATPase subunit E | (RefSeq) V-type proton ATPase subunit E (A)	PREDICTED: V-type proton ATPase subunit E [Phoenix dactylifera]	RecName: Full=V-type proton ATPase subunit E; Short=V-ATPase subunit E; AltName: Full=ClVE-1; AltName: Full=Vacuolar proton pump subunit E;	SubName: Full=V-type proton ATPase subunit E {ECO:0000313|RefSeq:XP_008782694.1};	Vacuolar H+-ATPase V1 sector, subunit E	GO:0033178,proton-transporting two-sector ATPase complex, catalytic domain; GO:0046961,proton-transporting ATPase activity, rotational mechanism; GO:0015991,ATP hydrolysis coupled proton transport	ATP synthase (E/31 kDa) subunit
Cluster-20636.88032	0	0	0	0.77	0.88	0.59	0	0	0	44.98	68.72	52.41	-8.03083	5.90587e-09	1.33685e-06	down	K03028 26S proteasome regulatory subunit N1 | (RefSeq) 26S proteasome non-ATPase regulatory subunit 2 homolog A-like (A)	PREDICTED: 26S proteasome non-ATPase regulatory subunit 2 homolog A-like [Elaeis guineensis]	RecName: Full=26S proteasome non-ATPase regulatory subunit 2 homolog A; AltName: Full=26S proteasome regulatory subunit RPN1a; Short=AtRPN1a; AltName: Full=26S proteasome regulatory subunit S2 homolog A;	SubName: Full=26S proteasome non-ATPase regulatory subunit 2 homolog A-like {ECO:0000313|RefSeq:XP_017699794.1};	26S proteasome regulatory complex, subunit RPN1/PSMD2	GO:0005737,cytoplasm; GO:0005829,cytosol; GO:0005634,nucleus; GO:0005886,plasma membrane; GO:0009506,plasmodesma; GO:0000502,proteasome complex; GO:0034515,proteasome storage granule; GO:0030234,enzyme regulator activity; GO:0043130,ubiquitin binding; GO:0045087,innate immune response; GO:0043161,proteasome-mediated ubiquitin-dependent protein catabolic process; GO:0030163,protein catabolic proce…	HEAT repeats
Cluster-20636.125908	0.11	0	0	14.85	5.64	3.85	1.98	0	0	227.03	114.72	89.08	-7.61353	6.13988e-09	1.38552e-06	down	--	PREDICTED: hippocampus abundant transcript-like protein 1 [Musa acuminata subsp. malaccensis]	--	SubName: Full=hippocampus abundant transcript-like protein 1 isoform X1 {ECO:0000313|RefSeq:XP_008779093.1, ECO:0000313|RefSeq:XP_008788255.1};	Predicted transporter ADD1 (major facilitator superfamily)	--	--
Cluster-20636.96413	372.28	454.41	577.3	210.68	188.06	220.74	4361	5535	6987	2057	2446	3256	1.33749	6.36124e-09	1.43104e-06	up	K01092 myo-inositol-1(or 4)-monophosphatase [EC:3.1.3.25] | (RefSeq) phosphatase IMPL1, chloroplastic-like isoform X1 (A)	PREDICTED: protein CURVATURE THYLAKOID 1A, chloroplastic [Elaeis guineensis]	RecName: Full=Protein CURVATURE THYLAKOID 1A, chloroplastic; Flags: Precursor;	SubName: Full=protein CURVATURE THYLAKOID 1A, chloroplastic-like {ECO:0000313|RefSeq:XP_008801145.1};	--	GO:0009507,chloroplast; GO:0009941,chloroplast envelope; GO:0009534,chloroplast thylakoid; GO:0009535,chloroplast thylakoid membrane; GO:0016021,integral component of membrane; GO:0010287,plastoglobule; GO:0009579,thylakoid	CAAD domains of cyanobacterial aminoacyl-tRNA synthetase
Cluster-20636.106118	6.11	6.54	4.76	19.06	20.02	25.71	103.44	115.26	83	268.88	375.98	547.96	-1.7578	7.00737e-09	1.56678e-06	down	--	PREDICTED: transcription factor bHLH47-like [Elaeis guineensis]	RecName: Full=Transcription factor BHLH062 {ECO:0000305}; AltName: Full=Basic helix-loop-helix protein 1 {ECO:0000303|PubMed:12920519}; Short=OsbHLH1 {ECO:0000303|PubMed:12920519}; AltName: Full=Basic helix-loop-helix protein 62 {ECO:0000303|PubMed:16896230}; Short=OsbHLH062 {ECO:0000303|PubMed:16896230}; AltName: Full=bHLH transcription factor bHLH062 {ECO:0000305};	SubName: Full=transcription factor bHLH47-like {ECO:0000313|RefSeq:XP_008807714.1};	--	GO:0005634,nucleus; GO:0003677,DNA binding; GO:0046983,protein dimerization activity; GO:0006355,regulation of transcription, DNA-templated; GO:0006351,transcription, DNA-templated	Coiled-coil region of CCDC155 or KASH
Cluster-20636.19713	0	0	0	3.74	2.16	5.32	0	0	0	57.77	44.48	124.32	-8.44337	7.00762e-09	1.56678e-06	down	K00521 ferric-chelate reductase [EC:1.16.1.7] | (RefSeq) ferric reduction oxidase 2-like (A)	Ferric reduction oxidase 2, partial [Ananas comosus]	RecName: Full=Ferric reduction oxidase 2; Short=AtFRO2; EC=1.16.1.7; AltName: Full=Ferric-chelate reductase 2; AltName: Full=Protein FERRIC CHELATE REDUCTASE DEFECTIVE 1;	SubName: Full=Ferric reduction oxidase 2 {ECO:0000313|EMBL:OAY75924.1}; Flags: Fragment;	Ferric reductase, NADH/NADPH oxidase and related proteins	GO:0016021,integral component of membrane; GO:0005886,plasma membrane; GO:0000293,ferric-chelate reductase activity; GO:0046872,metal ion binding; GO:0006811,ion transport; GO:0015688,iron chelate transport; GO:0055072,iron ion homeostasis; GO:0009617,response to bacterium	Ferric reductase like transmembrane component
Cluster-20636.92006	86.17	129.06	108.35	50.88	54.9	43.34	2816.03	4402.92	3631.85	1384.7	1988.07	1783.11	1.27774	7.27873e-09	1.62242e-06	up	K12309 beta-galactosidase [EC:3.2.1.23] | (RefSeq) BGAL2; beta-galactosidase 2 (A)	PREDICTED: beta-galactosidase 6 isoform X2 [Phoenix dactylifera]	RecName: Full=Beta-galactosidase 6; Short=Lactase 6; EC=3.2.1.23; Flags: Precursor;	RecName: Full=Beta-galactosidase {ECO:0000256|RuleBase:RU000675}; EC=3.2.1.23 {ECO:0000256|RuleBase:RU000675};	Beta-galactosidase	GO:0048046,apoplast; GO:0005618,cell wall; GO:0005773,vacuole; GO:0004565,beta-galactosidase activity; GO:0030246,carbohydrate binding; GO:0005975,carbohydrate metabolic process	Beta-galactosidase jelly roll domain
Cluster-20636.107222	0	0	0	7.86	3.75	9.57	0	0	0	64.45	40.99	118.54	-8.43912	7.61765e-09	1.69279e-06	down	--	--	--	--	--	--	--
Cluster-20636.40253	0.63	1.78	0.27	0	0	0	76.28	224.52	33.84	0	0	0	9.43549	7.92057e-09	1.75476e-06	up	K00913 inositol-1,3,4-trisphosphate 5/6-kinase / inositol-tetrakisphosphate 1-kinase [EC:2.7.1.159 2.7.1.134] | (RefSeq) inositol-tetrakisphosphate 1-kinase 1 (A)	PREDICTED: inositol-tetrakisphosphate 1-kinase 1 isoform X1 [Elaeis guineensis]	RecName: Full=Inositol-tetrakisphosphate 1-kinase 1 {ECO:0000305}; EC=2.7.1.134 {ECO:0000305}; AltName: Full=Inositol 1,3,4-trisphosphate 5/6-kinase 1 {ECO:0000305}; Short=Inositol-triphosphate 5/6-kinase 1 {ECO:0000305}; Short=Ins(1,3,4)P(3) 5/6-kinase 1 {ECO:0000305}; Short=OsITP5/6K-1 {ECO:0000305}; Short=OsITPK1 {ECO:0000305}; EC=2.7.1.159 {ECO:0000305};	RecName: Full=Inositol-tetrakisphosphate 1-kinase {ECO:0000256|PIRNR:PIRNR038186}; EC=2.7.1.134 {ECO:0000256|PIRNR:PIRNR038186};	--	GO:0005622,intracellular; GO:0005524,ATP binding; GO:0047325,inositol tetrakisphosphate 1-kinase activity; GO:0052726,inositol-1,3,4-trisphosphate 5-kinase activity; GO:0052725,inositol-1,3,4-trisphosphate 6-kinase activity; GO:0000287,magnesium ion binding; GO:0032957,inositol trisphosphate metabolic process	Inositol 1,3,4-trisphosphate 5/6-kinase ATP-grasp domain
Cluster-20636.48980	11.37	8.68	5.21	1.32	1.19	1.18	127.46	101.2	60.36	12.36	14.79	16.69	2.92016	7.99125e-09	1.76505e-06	up	--	PREDICTED: fasciclin-like arabinogalactan protein 17 [Elaeis guineensis]	RecName: Full=Fasciclin-like arabinogalactan protein 17; Flags: Precursor;	SubName: Full=fasciclin-like arabinogalactan protein 17 {ECO:0000313|RefSeq:XP_008798695.1};	Fasciclin and related adhesion glycoproteins	GO:0005576,extracellular region; GO:0005773,vacuole	Fasciclin domain
Cluster-20636.102395	4.27	5.34	4.43	20.41	14.94	11.65	84.65	110.23	90.18	336.78	328.05	290.57	-1.56297	8.02077e-09	1.76622e-06	down	--	PREDICTED: protein PLASTID TRANSCRIPTIONALLY ACTIVE 10 isoform X1 [Elaeis guineensis]	RecName: Full=Protein PLASTID TRANSCRIPTIONALLY ACTIVE 10 {ECO:0000303|PubMed:16326926}; Short=pTAC10 {ECO:0000303|PubMed:16326926}; AltName: Full=Plastid-encoded RNA polymerase-associated protein 3 {ECO:0000303|PubMed:21949211}; Short=PEP-associated protein 3 {ECO:0000303|PubMed:21949211}; AltName: Full=Protein PIGMENT DEFECTIVE 312; Flags: Precursor;	SubName: Full=protein PLASTID TRANSCRIPTIONALLY ACTIVE 10 {ECO:0000313|RefSeq:XP_008800949.1};	--	GO:0009507,chloroplast; GO:0009570,chloroplast stroma; GO:0005829,cytosol; GO:0009295,nucleoid; GO:0009508,plastid chromosome; GO:0003676,nucleic acid binding	--
Cluster-20636.98581	4724.92	4526	5013.83	1554.56	2014.75	2223.25	2273	2134	2561	632	1087	1333	1.42281	8.04515e-09	1.76625e-06	up	K08915 light-harvesting complex II chlorophyll a/b binding protein 4 | (RefSeq) chlorophyll a-b binding protein CP29.2, chloroplastic-like (A)	PREDICTED: chlorophyll a-b binding protein CP29.2, chloroplastic-like [Elaeis guineensis]	RecName: Full=Chlorophyll a-b binding protein CP29.1, chloroplastic; AltName: Full=LHCB4.1; AltName: Full=LHCII protein 4.1; Flags: Precursor;	RecName: Full=Chlorophyll a-b binding protein, chloroplastic {ECO:0000256|RuleBase:RU363080};	--	GO:0009507,chloroplast; GO:0009941,chloroplast envelope; GO:0009534,chloroplast thylakoid; GO:0009535,chloroplast thylakoid membrane; GO:0016021,integral component of membrane; GO:0016020,membrane; GO:0009522,photosystem I; GO:0009523,photosystem II; GO:0010287,plastoglobule; GO:0009579,thylakoid; GO:0016168,chlorophyll binding; GO:0046872,metal ion binding; GO:0031409,pigment binding; GO:0019904…	Chlorophyll A-B binding protein
Cluster-20636.63996	15.2	12.24	16.6	38.8	45.75	40.7	197	165	222	419	658	664	-1.35824	8.1467e-09	1.78317e-06	down	K19041 E3 ubiquitin-protein ligase RNF38/44 [EC:2.3.2.27] | (RefSeq) RING-H2 finger protein ATL56-like (A)	PREDICTED: RING-H2 finger protein ATL56-like [Elaeis guineensis]	RecName: Full=RING-H2 finger protein ATL56; EC=2.3.2.27 {ECO:0000305}; AltName: Full=RING-type E3 ubiquitin transferase ATL56 {ECO:0000305};	SubName: Full=RING-H2 finger protein ATL56-like {ECO:0000313|RefSeq:XP_008782069.1};	FOG: Predicted E3 ubiquitin ligase	GO:0016021,integral component of membrane; GO:0046872,metal ion binding; GO:0061630,ubiquitin protein ligase activity; GO:0043161,proteasome-mediated ubiquitin-dependent protein catabolic process	zinc-RING finger domain
Cluster-20636.100481	148.11	151.71	148.9	435.88	404.59	662.68	2251.65	2401.65	2332.65	5521.29	6824.21	12684.9	-1.60327	8.5479e-09	1.86539e-06	down	K01953 asparagine synthase (glutamine-hydrolysing) [EC:6.3.5.4] | (RefSeq) asparagine synthetase [glutamine-hydrolyzing] 2-like (A)	PREDICTED: stem-specific protein TSJT1 [Elaeis guineensis]	RecName: Full=Stem-specific protein TSJT1;	SubName: Full=stem-specific protein TSJT1 {ECO:0000313|RefSeq:XP_008790977.1};	--	--	Glutamine amidotransferase domain
Cluster-20636.80281	9.55	7.74	6.31	2.63	2.99	2.14	245.71	207.83	166.58	56.32	85.14	69.29	1.76945	8.80601e-09	1.91598e-06	up	K18466 vacuolar protein sorting-associated protein 26 | (RefSeq) vacuolar protein sorting-associated protein 26B-like (A)	PREDICTED: LOW QUALITY PROTEIN: vacuolar protein sorting-associated protein 26B-like [Elaeis guineensis]	RecName: Full=Vacuolar protein sorting-associated protein 26B; AltName: Full=Vesicle protein sorting 26B;	SubName: Full=vacuolar protein sorting-associated protein 26B-like isoform X1 {ECO:0000313|RefSeq:XP_008796137.1, ECO:0000313|RefSeq:XP_008796145.1};	Membrane coat complex Retromer, subunit VPS26	GO:0005829,cytosol; GO:0005768,endosome; GO:0005794,Golgi apparatus; GO:0031902,late endosome membrane; GO:0030904,retromer complex; GO:0008565,protein transporter activity; GO:0006886,intracellular protein transport; GO:0042147,retrograde transport, endosome to Golgi	Arrestin (or S-antigen), N-terminal domain
Cluster-20636.73032	16.59	18.01	20.59	8.82	6.83	9.42	546.08	619.11	695.38	241.78	249	390.32	1.29408	9.08794e-09	1.97143e-06	up	K14491 two-component response regulator ARR-B family | (RefSeq) LOC109782971; two-component response regulator ARR12-like (A)	PREDICTED: probable transcription factor GLK1 isoform X1 [Elaeis guineensis]	RecName: Full=Probable transcription factor GLK1; AltName: Full=Golden2-like protein 1; Short=OsGLK1;	SubName: Full=probable transcription factor GLK1 {ECO:0000313|RefSeq:XP_008783138.1};	--	GO:0005634,nucleus; GO:0003677,DNA binding; GO:0010638,positive regulation of organelle organization; GO:0045893,positive regulation of transcription, DNA-templated; GO:0006351,transcription, DNA-templated	Myb-like DNA-binding domain
Cluster-644.0	3.91	4.92	4.17	0.38	0.23	0.37	36.99	48.31	40.79	3	2.43	4.46	4.0112	9.35519e-09	2.02339e-06	up	K15397 3-ketoacyl-CoA synthase [EC:2.3.1.199] | (RefSeq) 3-ketoacyl-CoA synthase 17-like (A)	PREDICTED: protein RADIALIS-like 3 [Elaeis guineensis]	RecName: Full=Protein RADIALIS-like 6; Short=AtRL6; Short=Protein RAD-like 6; AltName: Full=Protein RADIALIS-LIKE SANT/MYB 3; Short=Protein RSM3;	SubName: Full=protein RADIALIS-like 3 {ECO:0000313|RefSeq:XP_008795931.1};	Zuotin and related molecular chaperones (DnaJ superfamily), contains DNA-binding domains	GO:0005634,nucleus; GO:0003677,DNA binding; GO:0003700,DNA-binding transcription factor activity; GO:0006355,regulation of transcription, DNA-templated; GO:0006351,transcription, DNA-templated	Myb-like DNA-binding domain
Cluster-20636.50653	2.5	20.7	32.45	0.77	0.15	0.13	59.46	514.53	794.24	15.35	4.05	4.04	6.00824	9.41982e-09	2.03134e-06	up	K21026 acetylajmaline esterase [EC:3.1.1.80] | (RefSeq) GDSL esterase/lipase At1g31550-like (A)	PREDICTED: GDSL esterase/lipase At1g31550-like [Elaeis guineensis]	RecName: Full=GDSL esterase/lipase At1g31550; EC=3.1.1.-; AltName: Full=Extracellular lipase At1g31550; Flags: Precursor;	SubName: Full=GDSL esterase/lipase At1g31550-like {ECO:0000313|RefSeq:XP_008812183.1};	--	GO:0005576,extracellular region; GO:0005773,vacuole; GO:0016788,hydrolase activity, acting on ester bonds; GO:0016042,lipid catabolic process	GDSL-like Lipase/Acylhydrolase
Cluster-20636.51205	0.53	0.61	0.69	0	0	0	35.1	42.28	46.4	0	0	0	7.99721	9.59546e-09	2.06311e-06	up	K11824 AP-2 complex subunit alpha | (RefSeq) AP-2 complex subunit alpha-2-like (A)	PREDICTED: AP-2 complex subunit alpha-2-like [Phoenix dactylifera]	RecName: Full=AP-2 complex subunit alpha-2; AltName: Full=Adaptor protein complex AP-2 subunit alpha-2; AltName: Full=Adaptor-related protein complex 2 subunit alpha-2; AltName: Full=Alpha-adaptin 2; AltName: Full=Clathrin assembly protein complex 2 alpha-C large chain; Short=At-aC-Ad; Short=At-alphaC-Ad;	RecName: Full=AP-2 complex subunit alpha {ECO:0000256|PIRNR:PIRNR037091};	Vesicle coat complex AP-2, alpha subunit	GO:0030131,clathrin adaptor complex; GO:0005905,clathrin-coated pit; GO:0005886,plasma membrane; GO:0008289,lipid binding; GO:0008565,protein transporter activity; GO:0006897,endocytosis; GO:0006886,intracellular protein transport	non-SMC mitotic condensation complex subunit 1
Cluster-20636.88158	0	0	0	1.82	2.56	0.81	0	0	0	65.62	122.74	44.37	-8.53798	9.75638e-09	2.09154e-06	down	--	PREDICTED: uncharacterized protein LOC105045260 isoform X3 [Elaeis guineensis]	--	SubName: Full=universal stress protein A-like protein {ECO:0000313|RefSeq:XP_008797667.1};	--	--	Universal stress protein family
Cluster-20636.19675	0.89	0.46	0.39	0	0	0	83.39	44.48	37.39	0	0	0	8.41624	9.89328e-09	2.11467e-06	up	--	PREDICTED: uncharacterized protein LOC105056000 isoform X1 [Elaeis guineensis]	RecName: Full=EID1-like F-box protein 2;	SubName: Full=EID1-like F-box protein 2 {ECO:0000313|RefSeq:XP_008792755.1};	--	--	--
Cluster-20636.116563	10.75	10.3	8.37	26.97	19.1	20.96	487.67	488.14	388.99	1018.62	959.36	1196.77	-1.01879	1.03077e-08	2.19681e-06	down	K21797 phosphatidylinositol 4-phosphatase [EC:3.1.3.-] | (RefSeq) phosphoinositide phosphatase SAC6 (A)	PREDICTED: phosphoinositide phosphatase SAC6 isoform X1 [Elaeis guineensis]	RecName: Full=Phosphoinositide phosphatase SAC6; Short=AtSAC6; EC=3.1.3.-; AltName: Full=Protein IMPAIRED IN BABA-INDUCED STERILITY 2; AltName: Full=Protein SUPPRESSOR OF ACTIN 1B; Short=AtSAC1b; AltName: Full=Protein SUPPRESSOR OF ACTIN 6; AltName: Full=SAC domain protein 6; AltName: Full=SAC1-like protein AtSAC1b;	SubName: Full=phosphoinositide phosphatase SAC6-like {ECO:0000313|RefSeq:XP_008812751.1};	Putative phosphoinositide phosphatase	GO:0005783,endoplasmic reticulum; GO:0005789,endoplasmic reticulum membrane; GO:0016021,integral component of membrane; GO:0052866,phosphatidylinositol phosphate phosphatase activity; GO:0009651,response to salt stress	SacI homology domain
Cluster-20636.63273	4.49	3.38	3.7	1.51	1.58	1.43	182.67	143.79	154.37	51.23	71.28	73.41	1.51324	1.06252e-08	2.25294e-06	up	K10457 kelch-like protein 20 | (RefSeq) ring canal kelch homolog (A)	PREDICTED: uncharacterized protein LOC103714378 [Phoenix dactylifera]	RecName: Full=B2 protein;	SubName: Full=uncharacterized protein LOC103714378 {ECO:0000313|RefSeq:XP_008799817.1};	FOG: Kelch repeat	--	Kelch motif
Cluster-20636.152374	0.42	0.79	0.3	0	0	0	48.11	95.04	34.9	0	0	0	8.52653	1.06329e-08	2.25294e-06	up	K04567 lysyl-tRNA synthetase, class II [EC:6.1.1.6] | (RefSeq) lysine--tRNA ligase-like (A)	PREDICTED: uncharacterized protein LOC103724251 isoform X3 [Phoenix dactylifera]	--	SubName: Full=uncharacterized protein LOC103724251 isoform X3 {ECO:0000313|RefSeq:XP_008813673.1};	--	--	--
Cluster-20636.120736	1.88	2.21	0.27	0	0	0	152.93	187.98	22.46	0	0	0	9.55668	1.104e-08	2.33242e-06	up	--	PREDICTED: enhanced ethylene response protein 5 [Elaeis guineensis]	RecName: Full=Enhanced ethylene response protein 5 {ECO:0000303|PubMed:18429939}; AltName: Full=Nuclear mRNA export protein THP1 {ECO:0000303|PubMed:19843313}; Short=AtTHP1 {ECO:0000303|PubMed:19843313};	SubName: Full=enhanced ethylene response protein 5 {ECO:0000313|RefSeq:XP_008793785.1};	Transcription-associated recombination protein - Thp1p	GO:0005634,nucleus; GO:0070390,transcription export complex 2; GO:0003690,double-stranded DNA binding; GO:0003723,RNA binding; GO:0009873,ethylene-activated signaling pathway; GO:0071033,nuclear retention of pre-mRNA at the site of transcription; GO:0016973,poly(A)+ mRNA export from nucleus; GO:0000973,posttranscriptional tethering of RNA polymerase II gene DNA at nuclear periphery; GO:0060968,re…	--
Cluster-20636.128923	0	0	0	10.05	2.92	10.04	0	0	0	91.45	35.38	138.01	-8.69003	1.16139e-08	2.44658e-06	down	--	--	--	--	--	--	--
Cluster-20636.118180	0	0	0	2.17	1.86	1.97	0	0	0	41.3	47.09	56.71	-7.82848	1.19577e-08	2.51175e-06	down	K21989 calcium permeable stress-gated cation channel | (RefSeq) CSC1-like protein ERD4 (A)	PREDICTED: CSC1-like protein ERD4 [Phoenix dactylifera]	RecName: Full=CSC1-like protein ERD4; AltName: Full=Protein EARLY-RESPONSIVE TO DEHYDRATION STRESS 4;	SubName: Full=CSC1-like protein ERD4 {ECO:0000313|RefSeq:XP_008784823.1};	Uncharacterized conserved protein	GO:0031969,chloroplast membrane; GO:0016021,integral component of membrane; GO:0006811,ion transport	Calcium-dependent channel, 7TM region, putative phosphate
Cluster-20636.77014	0	0	0	12.31	2.07	2.49	0	0	0	241.58	54.02	73.92	-9.28219	1.23785e-08	2.59266e-06	down	--	PREDICTED: hippocampus abundant transcript-like protein 1 isoform X3 [Phoenix dactylifera]	--	SubName: Full=hippocampus abundant transcript-like protein 1 isoform X3 {ECO:0000313|RefSeq:XP_008779095.1, ECO:0000313|RefSeq:XP_008788273.1};	Predicted transporter ADD1 (major facilitator superfamily)	--	Sugar (and other) transporter
Cluster-20636.70763	12.34	18.22	13.78	4.21	3.44	5.37	270.03	415.7	310	76.66	83.35	148	1.9162	1.26382e-08	2.63947e-06	up	K07407 alpha-galactosidase [EC:3.2.1.22] | (RefSeq) alpha-galactosidase (A)	PREDICTED: alpha-galactosidase isoform X1 [Elaeis guineensis]	RecName: Full=Alpha-galactosidase; EC=3.2.1.22; AltName: Full=Alpha-D-galactoside galactohydrolase; AltName: Full=Melibiase; Flags: Precursor;	RecName: Full=Alpha-galactosidase {ECO:0000256|RuleBase:RU361168}; EC=3.2.1.22 {ECO:0000256|RuleBase:RU361168}; AltName: Full=Melibiase {ECO:0000256|RuleBase:RU361168};	Alpha-D-galactosidase (melibiase)	GO:0052692,raffinose alpha-galactosidase activity; GO:0005975,carbohydrate metabolic process	Alpha galactosidase A C-terminal beta sandwich domain
Cluster-20636.98468	0	0	0	0.37	1.11	0.6	0	0	0	34	134.88	82.75	-8.60124	1.31001e-08	2.72812e-06	down	K04646 clathrin heavy chain | (RefSeq) clathrin heavy chain 1 (A)	PREDICTED: clathrin heavy chain 1 [Elaeis guineensis]	RecName: Full=Clathrin heavy chain 1;	RecName: Full=Clathrin heavy chain {ECO:0000256|PIRNR:PIRNR002290};	Vesicle coat protein clathrin, heavy chain	GO:0030132,clathrin coat of coated pit; GO:0030130,clathrin coat of trans-Golgi network vesicle; GO:0071439,clathrin complex; GO:0032051,clathrin light chain binding; GO:0005198,structural molecule activity; GO:0048268,clathrin coat assembly; GO:0006886,intracellular protein transport; GO:0016192,vesicle-mediated transport	Clathrin, heavy-chain linker
Cluster-20636.69130	0.63	0.32	0.74	0	0	0	56.43	29.96	67.76	0	0	0	8.32518	1.33228e-08	2.76659e-06	up	--	--	--	--	--	--	--
Cluster-20636.159328	0.03	0	0	5.96	1.64	2.18	1	0	0	172	63	95	-8.1166	1.35515e-08	2.80608e-06	down	--	--	--	--	--	--	--
Cluster-20636.39080	0	0	0	1.34	0.67	1.23	0	0	0	57.34	37.94	79.05	-8.09347	1.40654e-08	2.90425e-06	down	K10134 etoposide-induced 2.4 mRNA | (RefSeq) protein EI24 homolog (A)	PREDICTED: protein EI24 homolog isoform X5 [Elaeis guineensis]	RecName: Full=Protein EI24 homolog;	SubName: Full=protein EI24 homolog {ECO:0000313|RefSeq:XP_008784263.1};	p53-mediated apoptosis protein EI24/PIG8	GO:0005783,endoplasmic reticulum; GO:0016021,integral component of membrane; GO:0016236,macroautophagy	Etoposide-induced protein 2.4 (EI24)
Cluster-20636.176449	0	0	0	1.49	0.5	0.77	0	0	0	89.16	40.02	69.1	-8.31873	1.47611e-08	3.03929e-06	down	--	PREDICTED: uncharacterized protein LOC105043812 isoform X2 [Elaeis guineensis]	--	SubName: Full=Uncharacterized protein {ECO:0000313|EMBL:PKA56333.1};	--	--	--
Cluster-20636.115877	2.42	2.35	2.28	11.69	7.38	16.37	122.4	124.62	118.55	493.19	414.33	1044.61	-2.18112	1.48886e-08	3.0569e-06	down	K15718 linoleate 9S-lipoxygenase [EC:1.13.11.58] | (RefSeq) probable linoleate 9S-lipoxygenase 4 (A)	PREDICTED: probable linoleate 9S-lipoxygenase 4 [Elaeis guineensis]	RecName: Full=Probable linoleate 9S-lipoxygenase 4; EC=1.13.11.58; AltName: Full=Lipoxygenase 4;	RecName: Full=Lipoxygenase {ECO:0000256|RuleBase:RU003975}; EC=1.13.11.- {ECO:0000256|RuleBase:RU003975};	--	GO:0046872,metal ion binding; GO:0016702,oxidoreductase activity, acting on single donors with incorporation of molecular oxygen, incorporation of two atoms of oxygen; GO:0031408,oxylipin biosynthetic process	PLAT/LH2 domain
Cluster-20636.168822	3.57	3.54	2.85	1.17	1.13	1.07	109.98	114	90	30	38.43	41.53	1.72104	1.52458e-08	3.12145e-06	up	K03549 KUP system potassium uptake protein | (RefSeq) potassium transporter 8-like isoform X1 (A)	PREDICTED: uncharacterized protein LOC105040581 [Elaeis guineensis]	--	SubName: Full=uncharacterized protein LOC103707358 isoform X2 {ECO:0000313|RefSeq:XP_008790030.1};	--	--	NHL repeat
Cluster-20636.125885	0	0.11	0.16	20.44	3.07	5.76	0	2	3	301.19	60.17	128.23	-6.49234	1.60274e-08	3.27228e-06	down	K02358 elongation factor Tu | (RefSeq) elongation factor Tu, mitochondrial-like (A)	zf-CCHC domain-containing protein/DUF4219 domain-containing protein/UBN2 domain-containing protein [Cephalotus follicularis]	--	SubName: Full=Zf-CCHC domain-containing protein/DUF4219 domain-containing protein/UBN2 domain-containing protein {ECO:0000313|EMBL:GAV58409.1};	--	GO:0003676,nucleic acid binding; GO:0008270,zinc ion binding	TSC-22/dip/bun family
Cluster-20636.98728	1407.7	1543.74	1790.74	655.76	586.33	729.31	249.45	262.61	321.54	98.32	114.98	160.08	1.37681	1.60888e-08	3.27565e-06	up	K08915 light-harvesting complex II chlorophyll a/b binding protein 4 | (RefSeq) chlorophyll a-b binding protein CP29.1, chloroplastic (A)	chlorophyll a-b binding protein CP29.1, chloroplastic [Olea europaea var. sylvestris]	RecName: Full=Chlorophyll a-b binding protein CP29.2, chloroplastic; AltName: Full=LHCB4.2; AltName: Full=LHCII protein 4.2; Flags: Precursor;	RecName: Full=Chlorophyll a-b binding protein, chloroplastic {ECO:0000256|RuleBase:RU363080};	--	GO:0009507,chloroplast; GO:0009941,chloroplast envelope; GO:0009534,chloroplast thylakoid; GO:0009535,chloroplast thylakoid membrane; GO:0016021,integral component of membrane; GO:0016020,membrane; GO:0009522,photosystem I; GO:0009523,photosystem II; GO:0010287,plastoglobule; GO:0009579,thylakoid; GO:0016168,chlorophyll binding; GO:0046872,metal ion binding; GO:0031409,pigment binding; GO:0009768…	Chlorophyll A-B binding protein
Cluster-20636.111382	17.96	20.58	19.3	10.29	6.87	9.25	271.33	323.72	300.51	129.56	115.24	176.03	1.29544	1.63632e-08	3.32223e-06	up	K08066 nuclear transcription factor Y, gamma | (RefSeq) nuclear transcription factor Y subunit C-1-like (A)	PREDICTED: nuclear transcription factor Y subunit C-1 [Phoenix dactylifera]	RecName: Full=Nuclear transcription factor Y subunit C-4; Short=AtNF-YC-4;	SubName: Full=nuclear transcription factor Y subunit C-1 {ECO:0000313|RefSeq:XP_008798939.1, ECO:0000313|RefSeq:XP_017699898.1, ECO:0000313|RefSeq:XP_017699899.1};	CCAAT-binding factor, subunit C (HAP5)	GO:0005829,cytosol; GO:0005634,nucleus; GO:0003677,DNA binding; GO:0003700,DNA-binding transcription factor activity; GO:0046982,protein heterodimerization activity; GO:0009738,abscisic acid-activated signaling pathway; GO:0009740,gibberellic acid mediated signaling pathway; GO:2000905,negative regulation of starch metabolic process; GO:2000306,positive regulation of photomorphogenesis; GO:005124…	Core histone H2A/H2B/H3/H4
Cluster-20636.64417	0.69	0.61	1.11	3.8	5.14	5.39	28.32	26.44	46.95	130.61	234.87	280.14	-2.44512	1.64237e-08	3.32525e-06	down	--	PREDICTED: universal stress protein PHOS34-like [Phoenix dactylifera]	RecName: Full=Universal stress protein A-like protein;	SubName: Full=universal stress protein PHOS34-like {ECO:0000313|RefSeq:XP_008781084.2};	--	GO:0005886,plasma membrane; GO:0016208,AMP binding; GO:0006950,response to stress	Universal stress protein family
Cluster-20636.147209	0	0	0	0.78	1.71	1.81	0	0	0	30.46	88.49	106.66	-8.41887	1.67313e-08	3.3752e-06	down	K17265 Ras GTPase-activating protein-binding protein 1 [EC:3.6.4.12 3.6.4.13] | (RefSeq) ras GTPase-activating protein-binding protein 1-like (A)	PREDICTED: putative G3BP-like protein [Elaeis guineensis]	RecName: Full=Serine/arginine-rich splicing factor RSZ22A; AltName: Full=RS-containing zinc finger protein 22A; Short=At-RSZ22a; Short=At-RSZp22a; Short=AtRSZ22a;	SubName: Full=putative G3BP-like protein {ECO:0000313|RefSeq:XP_008785151.1};	RasGAP SH3 binding protein rasputin, contains NTF2 and RRM domains	GO:0005829,cytosol; GO:0005730,nucleolus; GO:0005681,spliceosomal complex; GO:0003676,nucleic acid binding; GO:0008270,zinc ion binding; GO:0006397,mRNA processing; GO:0008380,RNA splicing	RNA recognition motif
Cluster-20636.147127	0	0	0	0.73	0.84	0.73	0	0	0	36.39	55.37	55.06	-7.83277	1.6763e-08	3.3752e-06	down	K02955 small subunit ribosomal protein S14e | (RefSeq) 40S ribosomal protein S14-3 (A)	hypothetical protein AQUCO_07200094v1 [Aquilegia coerulea]	RecName: Full=40S ribosomal protein S14-3;	SubName: Full=Uncharacterized protein {ECO:0000313|EMBL:PIA28208.1};	40S ribosomal protein S14	GO:0022627,cytosolic small ribosomal subunit; GO:0048027,mRNA 5'-UTR binding; GO:0070181,small ribosomal subunit rRNA binding; GO:0003735,structural constituent of ribosome; GO:0000462,maturation of SSU-rRNA from tricistronic rRNA transcript (SSU-rRNA, 5.8S rRNA, LSU-rRNA); GO:0000028,ribosomal small subunit assembly; GO:0006412,translation	Ribosomal protein S11
Cluster-20636.122071	0	0	0	3	4.15	0.81	0	0.07	0	89.11	163.76	36.55	-8.86646	1.69573e-08	3.40492e-06	down	K19983 exocyst complex component 1 | (RefSeq) exocyst complex component SEC3A-like (A)	PREDICTED: exocyst complex component SEC3A-like isoform X2 [Elaeis guineensis]	RecName: Full=Exocyst complex component SEC3A {ECO:0000303|PubMed:19895414}; Short=AtSec3a {ECO:0000303|PubMed:19895414};	SubName: Full=LOW QUALITY PROTEIN: exocyst complex component SEC3A-like {ECO:0000313|RefSeq:XP_017701685.1};	Exocyst protein Sec3	GO:0005856,cytoskeleton; GO:0005829,cytosol; GO:0000145,exocyst; GO:0070062,extracellular exosome; GO:0009524,phragmoplast; GO:0005886,plasma membrane; GO:0017049,GTP-Rho binding; GO:0005546,phosphatidylinositol-4,5-bisphosphate binding; GO:0051601,exocyst localization; GO:0006887,exocytosis; GO:0006893,Golgi to plasma membrane transport	Vps52 / Sac2 family
Cluster-20636.175305	5.82	7.45	8.74	24.74	18.72	18.09	166	222	256	588	592	650	-1.31122	1.73572e-08	3.47564e-06	down	K05280 flavonoid 3'-monooxygenase [EC:1.14.13.21] | (RefSeq) flavonoid 3'-monooxygenase-like (A)	PREDICTED: flavonoid 3'-monooxygenase-like [Elaeis guineensis]	RecName: Full=Flavonoid 3'-monooxygenase CYP75B3 {ECO:0000305}; EC=1.14.13.21 {ECO:0000305|PubMed:18726614}; AltName: Full=Cytochrome P450 75B3 {ECO:0000303|PubMed:26082402}; AltName: Full=Flavonoid 3'-hydroxylase {ECO:0000303|PubMed:18726614}; Short=OsF3'H {ECO:0000303|PubMed:18726614};	SubName: Full=flavonoid 3'-monooxygenase-like {ECO:0000313|RefSeq:XP_008791304.1};	Cytochrome P450 CYP2 subfamily	GO:0016021,integral component of membrane; GO:0016020,membrane; GO:0016711,flavonoid 3'-monooxygenase activity; GO:0020037,heme binding; GO:0005506,iron ion binding; GO:0016709,oxidoreductase activity, acting on paired donors, with incorporation or reduction of molecular oxygen, NAD(P)H as one donor, and incorporation of one atom of oxygen; GO:0009813,flavonoid biosynthetic process; GO:0044550,se…	Cytochrome P450
Cluster-20636.98504	23289.8	30457.2	36638.7	10249.7	12029.2	13122.1	143231	193673	235185	52607.4	82377.5	101626	1.50026	1.86134e-08	3.71698e-06	up	K08912 light-harvesting complex II chlorophyll a/b binding protein 1 | (RefSeq) chlorophyll a-b binding protein of LHCII type 1-like (A)	PREDICTED: chlorophyll a-b binding protein of LHCII type 1-like [Musa acuminata subsp. malaccensis]	RecName: Full=Chlorophyll a-b binding protein 1B, chloroplastic; AltName: Full=LHCII type I CAB-1B; Short=LHCP; Flags: Precursor;	RecName: Full=Chlorophyll a-b binding protein, chloroplastic {ECO:0000256|RuleBase:RU363080};	--	GO:0009941,chloroplast envelope; GO:0009535,chloroplast thylakoid membrane; GO:0016021,integral component of membrane; GO:0009522,photosystem I; GO:0009523,photosystem II; GO:0010287,plastoglobule; GO:0016168,chlorophyll binding; GO:0046872,metal ion binding; GO:0031409,pigment binding; GO:0009768,photosynthesis, light harvesting in photosystem I; GO:0018298,protein-chromophore linkage; GO:000941…	Chlorophyll A-B binding protein
Cluster-20636.68368	18.02	16.5	16.99	12.05	11.21	12.02	1035	990	999	576	713	869	0.699973	1.90971e-08	3.80314e-06	false	K22262 WD repeat and FYVE domain-containing protein 3 | (RefSeq) protein SPIRRIG (A)	PREDICTED: pentatricopeptide repeat-containing protein At2g03880, mitochondrial-like [Elaeis guineensis]	RecName: Full=Pentatricopeptide repeat-containing protein At4g13650;	SubName: Full=pentatricopeptide repeat-containing protein At4g21065-like {ECO:0000313|RefSeq:XP_008790955.2};	FOG: PPR repeat	GO:0043231,intracellular membrane-bounded organelle; GO:0004519,endonuclease activity; GO:0003723,RNA binding; GO:0008270,zinc ion binding; GO:0009451,RNA modification	Vacuolar sorting protein 39 domain 1
Cluster-20636.106604	0.27	0.68	0.4	0	0	0	30.93	80.85	47.21	0.04	0	0	8.36327	1.91799e-08	3.80923e-06	up	--	PREDICTED: uncharacterized protein LOC105058242 isoform X2 [Elaeis guineensis]	--	SubName: Full=uncharacterized protein LOC103720065 {ECO:0000313|RefSeq:XP_008807817.1, ECO:0000313|RefSeq:XP_008807818.1, ECO:0000313|RefSeq:XP_008807820.1};	--	--	--
Cluster-20636.40017	13.96	16.26	4.68	1.44	0.91	1.25	212.73	257.99	73.53	18.33	15.39	24	3.46089	1.94552e-08	3.8534e-06	up	--	PREDICTED: uncharacterized protein LOC105043166 [Elaeis guineensis]	--	SubName: Full=uncharacterized protein LOC103719978 {ECO:0000313|RefSeq:XP_008807692.1};	--	--	Protein of unknown function (DUF1635)
Cluster-20636.97987	12.9	9.4	14.15	6.52	4.46	4.07	608.3	463.06	683.43	255.92	232.75	241.65	1.45245	1.9648e-08	3.88104e-06	up	K02218 casein kinase 1 [EC:2.7.11.1] | (RefSeq) casein kinase I-like (A)	PREDICTED: casein kinase 1-like protein HD16 isoform X1 [Elaeis guineensis]	RecName: Full=Casein kinase 1-like protein HD16 {ECO:0000305}; EC=2.7.11.1 {ECO:0000305}; AltName: Full=Os03g0793500 protein {ECO:0000312|EMBL:BAF13445.1}; AltName: Full=Protein EARLY FLOWERING 1 {ECO:0000303|PubMed:20400938}; AltName: Full=Protein HEADING DATE 16 {ECO:0000303|PubMed:23789941};	SubName: Full=uncharacterized protein LOC103717844 isoform X1 {ECO:0000313|RefSeq:XP_008804601.1};	Casein kinase (serine/threonine/tyrosine protein kinase)	GO:0005737,cytoplasm; GO:0005634,nucleus; GO:0005524,ATP binding; GO:0004674,protein serine/threonine kinase activity; GO:0009908,flower development; GO:0009740,gibberellic acid mediated signaling pathway; GO:0010476,gibberellin mediated signaling pathway; GO:0018105,peptidyl-serine phosphorylation; GO:0008360,regulation of cell shape; GO:0040008,regulation of growth; GO:0048586,regulation of lon…	Lipopolysaccharide kinase (Kdo/WaaP) family
Cluster-20636.116362	255.09	393.51	798.18	97.93	29.04	34.03	1195.7	1900.48	3930.95	383.56	151.85	200.9	3.3961	2.01391e-08	3.96729e-06	up	K08912 light-harvesting complex II chlorophyll a/b binding protein 1 | (RefSeq) chlorophyll a-b binding protein of LHCII type 1 (A)	chlorophyll a/b binding protein-like protein, partial [Torenia fournieri]	RecName: Full=Chlorophyll a-b binding protein of LHCII type 1; AltName: Full=Chlorophyll a-b binding protein of LHCII type I; Short=CAB; Short=LHCP; Flags: Fragment;	RecName: Full=Chlorophyll a-b binding protein, chloroplastic {ECO:0000256|RuleBase:RU363080}; Flags: Fragment;	--	GO:0009535,chloroplast thylakoid membrane; GO:0016021,integral component of membrane; GO:0009522,photosystem I; GO:0009523,photosystem II; GO:0016168,chlorophyll binding; GO:0046872,metal ion binding; GO:0009765,photosynthesis, light harvesting; GO:0018298,protein-chromophore linkage	Chlorophyll A-B binding protein
Cluster-20636.164760	0	0	0	0.87	0.76	1.06	0	0	0	37.79	44.09	69.89	-7.88123	2.09263e-08	4.11125e-06	down	K11344 chromatin modification-related protein EAF6 | (RefSeq) chromatin modification-related protein MEAF6-like (A)	PREDICTED: chromatin modification-related protein MEAF6-like [Capsicum annuum]	--	SubName: Full=chromatin modification-related protein MEAF6-like {ECO:0000313|RefSeq:XP_016565476.1};	--	GO:0000123,histone acetyltransferase complex; GO:0016573,histone acetylation	Histone acetyltransferase subunit NuA4
Cluster-20636.125059	4.96	6.46	6.78	0.6	1.04	1.12	60	81.2	84.6	6	14	17	2.8388	2.11402e-08	4.14211e-06	up	K20628 expansin | (RefSeq) expansin-A4 (A)	PREDICTED: expansin-A4 [Phoenix dactylifera]	RecName: Full=Expansin-A4; Short=AtEXPA4; AltName: Full=Alpha-expansin-4; Short=At-EXP4; Short=AtEx4; AltName: Full=Ath-ExpAlpha-1.6; Flags: Precursor;	SubName: Full=expansin-A4 {ECO:0000313|RefSeq:XP_008802710.1};	--	GO:0005829,cytosol; GO:0005576,extracellular region; GO:0016020,membrane; GO:0009505,plant-type cell wall; GO:0009506,plasmodesma; GO:0009664,plant-type cell wall organization; GO:0006949,syncytium formation	Lytic transglycolase
Cluster-20636.53835	4.23	4.57	3.97	1.52	1.82	1.82	193.7	218.19	186.14	57.84	92.31	105.05	1.44847	2.13691e-08	4.17574e-06	up	K08492 syntaxin 18 | (RefSeq) syntaxin-81 (A)	PREDICTED: syntaxin-81 [Elaeis guineensis]	RecName: Full=Syntaxin-81; Short=AtSYP81;	SubName: Full=syntaxin-81 {ECO:0000313|RefSeq:XP_008778974.2};	SNARE protein Syntaxin 18/UFE1	GO:0005783,endoplasmic reticulum; GO:0016021,integral component of membrane; GO:0031201,SNARE complex; GO:0006888,ER to Golgi vesicle-mediated transport; GO:0015031,protein transport; GO:0006890,retrograde vesicle-mediated transport, Golgi to ER	SNARE domain
Cluster-20636.21660	26.89	35.57	39.63	16.01	7.88	8.69	497.58	686.03	754.5	246.79	161.78	202.51	1.83873	2.18698e-08	4.26216e-06	up	K00759 adenine phosphoribosyltransferase [EC:2.4.2.7] | (RefSeq) adenine phosphoribosyltransferase 3 (A)	PREDICTED: adenine phosphoribosyltransferase 3 [Elaeis guineensis]	RecName: Full=Adenine phosphoribosyltransferase 3; EC=2.4.2.7;	SubName: Full=adenine phosphoribosyltransferase 3-like isoform X2 {ECO:0000313|RefSeq:XP_008796830.1};	Adenine phosphoribosyl transferases	GO:0005829,cytosol; GO:0003999,adenine phosphoribosyltransferase activity; GO:0006168,adenine salvage; GO:0044209,AMP salvage; GO:0006166,purine ribonucleoside salvage	Uracil phosphoribosyltransferase
Cluster-20636.5971	0.1	0.19	0.1	13.61	4	5.56	1	2	1	115	45	71	-5.6995	2.2584e-08	4.38961e-06	down	K13899 cystatin-C | (RefSeq) cysteine proteinase inhibitor 4-like (A)	PREDICTED: cysteine proteinase inhibitor 10-like [Phoenix dactylifera]	RecName: Full=Cysteine proteinase inhibitor 10; AltName: Full=Oryzacystatin X; Short=OC-X; AltName: Full=Oryzacystatin-10; Flags: Precursor;	RecName: Full=Cysteine proteinase inhibitor {ECO:0000256|RuleBase:RU362130};	--	GO:0005576,extracellular region; GO:0004869,cysteine-type endopeptidase inhibitor activity; GO:0002020,protease binding; GO:0006952,defense response; GO:2000117,negative regulation of cysteine-type endopeptidase activity	Cystatin domain
Cluster-20636.100793	269.45	268.4	264.86	185.24	171.86	194.1	4911.13	5098.06	4967.4	2812.79	3473.9	4454.56	0.695763	2.29185e-08	4.44278e-06	false	K02437 glycine cleavage system H protein | (RefSeq) glycine cleavage system H protein 3, mitochondrial-like (A)	PREDICTED: glycine cleavage system H protein 3, mitochondrial-like [Elaeis guineensis]	RecName: Full=Glycine cleavage system H protein, mitochondrial; Flags: Precursor;	RecName: Full=Glycine cleavage system H protein {ECO:0000256|RuleBase:RU364055};	Glycine cleavage system H protein (lipoate-binding)	GO:0005960,glycine cleavage complex; GO:0005739,mitochondrion; GO:0019464,glycine decarboxylation via glycine cleavage system	Biotin-requiring enzyme
Cluster-20636.145494	21.79	40.12	43.39	8.94	10.02	8.79	249.25	476.99	512.82	85.2	127.24	126.62	2.08057	2.32166e-08	4.48863e-06	up	K01858 myo-inositol-1-phosphate synthase [EC:5.5.1.4] | (RefSeq) inositol-3-phosphate synthase (A)	Myo-inositol-1-phosphate synthase [Corchorus olitorius]	RecName: Full=Inositol-3-phosphate synthase; Short=MIP synthase; EC=5.5.1.4; AltName: Full=Myo-inositol 1-phosphate synthase; Short=IPS; Short=MI-1-P synthase;	SubName: Full=Myo-inositol-1-phosphate synthase {ECO:0000313|EMBL:OMP04132.1};	Myo-inositol-1-phosphate synthase	GO:0005737,cytoplasm; GO:0004512,inositol-3-phosphate synthase activity; GO:0006021,inositol biosynthetic process; GO:0008654,phospholipid biosynthetic process	Myo-inositol-1-phosphate synthase
Cluster-20636.120775	0	0	0	0.28	0.38	0.28	0	0	0	34.77	61.91	51.98	-7.86297	2.33245e-08	4.49756e-06	down	K10896 fanconi anemia group M protein | (RefSeq) ATP-dependent DNA helicase mph1 (A)	PREDICTED: uncharacterized protein LOC105051846 isoform X4 [Elaeis guineensis]	RecName: Full=DEAD-box ATP-dependent RNA helicase FANCM {ECO:0000305}; EC=3.6.4.13 {ECO:0000305}; AltName: Full=Fanconia anemia complementation group M-like protein {ECO:0000305};	SubName: Full=Fanconi anemia group M protein {ECO:0000313|RefSeq:XP_017696848.1};	DEAD-box like helicase	GO:0005634,nucleus; GO:0005524,ATP binding; GO:0003677,DNA binding; GO:0004386,helicase activity; GO:0006310,DNA recombination; GO:0006281,DNA repair	Spt5 transcription elongation factor, acidic N-terminal
Cluster-20636.102166	1.35	1.63	1.7	13.3	7.86	22.27	20	25.13	26	164.52	129.51	416.32	-3.08003	2.37776e-08	4.57282e-06	down	--	PREDICTED: uncharacterized protein LOC105058905 [Elaeis guineensis]	--	SubName: Full=uncharacterized protein LOC103723717 {ECO:0000313|RefSeq:XP_008812958.1};	Nuclear localization sequence binding protein	--	--
Cluster-20636.39447	4.19	4.96	5.45	14.41	11.06	13.64	118.02	145.92	157.64	338.37	345.67	484.2	-1.2592	2.38946e-08	4.58324e-06	down	K05391 cyclic nucleotide gated channel, plant | (RefSeq) putative cyclic nucleotide-gated ion channel 15 (A)	PREDICTED: uncharacterized protein LOC103699378 [Phoenix dactylifera]	--	SubName: Full=uncharacterized protein LOC103699378 {ECO:0000313|RefSeq:XP_008779623.1};	FOG: Reverse transcriptase	--	Zinc knuckle
Cluster-20636.136375	0.56	0.6	0.71	0	0	0	33.17	37.01	42.53	0	0	0	7.87522	2.40399e-08	4.599e-06	up	--	PREDICTED: SMR domain-containing protein At5g58720 [Elaeis guineensis]	RecName: Full=SMR domain-containing protein At5g58720 {ECO:0000305}; AltName: Full=PRL1-interacting protein PIPC {ECO:0000303|PubMed:10220464};	SubName: Full=SMR domain-containing protein At5g58720 isoform X3 {ECO:0000313|RefSeq:XP_008795032.1};	Predicted MutS-related protein involved in mismatch repair	--	--
Cluster-20636.99342	13.81	10.61	11.25	31.87	35.14	46.13	515.65	413.84	430.61	991.01	1453.38	2168.45	-1.52544	2.47534e-08	4.69545e-06	down	K05857 phosphatidylinositol phospholipase C, delta [EC:3.1.4.11] | (RefSeq) phosphoinositide phospholipase C 2 (A)	PREDICTED: phosphoinositide phospholipase C 2 [Elaeis guineensis]	RecName: Full=Phosphoinositide phospholipase C 2; EC=3.1.4.11; AltName: Full=Phosphoinositide phospholipase PLC2; Short=AtPLC2; Short=PI-PLC2;	RecName: Full=Phosphoinositide phospholipase C {ECO:0000256|RuleBase:RU361133}; EC=3.1.4.11 {ECO:0000256|RuleBase:RU361133};	Phosphoinositide-specific phospholipase C	GO:0005622,intracellular; GO:0005886,plasma membrane; GO:0004435,phosphatidylinositol phospholipase C activity; GO:0004629,phospholipase C activity; GO:0004871,NA; GO:0042742,defense response to bacterium; GO:0009553,embryo sac development; GO:0048437,floral organ development; GO:0035556,intracellular signal transduction; GO:0016042,lipid catabolic process; GO:0009556,microsporogenesis; GO:001060…	Phosphoinositide-specific phospholipase C, efhand-like
Cluster-20636.97298	1111.76	1033.02	1087.09	371.12	390.17	481.79	216	193	215	61	84	116	1.48015	2.47923e-08	4.69545e-06	up	--	--	--	--	--	--	--
Cluster-20636.132026	23.72	25.29	28.79	13.36	13.71	12.41	247.97	274.71	311.35	116.45	159.19	163.4	1.13809	2.47934e-08	4.69545e-06	up	--	PREDICTED: uncharacterized protein LOC105033088 [Elaeis guineensis]	--	SubName: Full=uncharacterized protein LOC103718349 isoform X2 {ECO:0000313|RefSeq:XP_008805354.1};	--	--	--
Cluster-20636.92427	1.24	1.19	0.99	16.29	4.99	11.05	21.88	21.71	18	238.52	97.21	244.55	-3.043	2.48471e-08	4.69545e-06	down	--	PREDICTED: probable plastid-lipid-associated protein 14, chloroplastic [Phoenix dactylifera]	RecName: Full=Probable plastid-lipid-associated protein 14, chloroplastic; Short=AtPap14; AltName: Full=Fibrillin-11; AltName: Full=OBP3-responsive protein 1; Flags: Precursor;	SubName: Full=probable plastid-lipid-associated protein 14, chloroplastic {ECO:0000313|RefSeq:XP_008798442.1};	Protein kinase PCTAIRE and related kinases	GO:0009507,chloroplast; GO:0005634,nucleus; GO:0005524,ATP binding; GO:0004693,cyclin-dependent protein serine/threonine kinase activity; GO:0006468,protein phosphorylation; GO:0010468,regulation of gene expression; GO:0007346,regulation of mitotic cell cycle	Protein kinase domain
Cluster-20636.127042	50.86	115.91	55.5	20.28	16.8	18.26	967.64	2298.32	1086.16	321.36	354.34	437.45	2.17141	2.48662e-08	4.69545e-06	up	K00430 peroxidase [EC:1.11.1.7] | (RefSeq) peroxidase P7 (A)	PREDICTED: peroxidase P7 [Elaeis guineensis]	RecName: Full=Peroxidase 4 {ECO:0000250|UniProtKB:Q42578}; EC=1.11.1.7; Flags: Precursor;	RecName: Full=Peroxidase {ECO:0000256|RuleBase:RU362060, ECO:0000256|SAAS:SAAS00709852}; EC=1.11.1.7 {ECO:0000256|RuleBase:RU362060, ECO:0000256|SAAS:SAAS00709852};	--	GO:0005576,extracellular region; GO:0020037,heme binding; GO:0046872,metal ion binding; GO:0004601,peroxidase activity; GO:0042744,hydrogen peroxide catabolic process; GO:0006979,response to oxidative stress	Peroxidase
Cluster-20636.136281	23.81	22.65	20.08	2.98	6.66	5.45	534.28	529.92	462.98	55.69	165.78	153.89	2.26078	2.53786e-08	4.77984e-06	up	K00413 ubiquinol-cytochrome c reductase cytochrome c1 subunit | (RefSeq) cytochrome c1-2, heme protein, mitochondrial (A)	PREDICTED: cytochrome c1-2, heme protein, mitochondrial [Phoenix dactylifera]	RecName: Full=Cytochrome c1-1, heme protein, mitochondrial; AltName: Full=Complex III subunit 4-1; AltName: Full=Complex III subunit IV-1; AltName: Full=Cytochrome b-c1 complex subunit 4-1; AltName: Full=Ubiquinol-cytochrome-c reductase complex cytochrome c1 subunit 1; Short=Cytochrome c-1-1; Flags: Precursor;	SubName: Full=cytochrome c1-2, heme protein, mitochondrial {ECO:0000313|RefSeq:XP_008810986.1, ECO:0000313|RefSeq:XP_008810993.1};	Cytochrome c1	GO:0016021,integral component of membrane; GO:0005743,mitochondrial inner membrane; GO:0070469,respiratory chain; GO:0009055,electron transfer activity; GO:0020037,heme binding; GO:0046872,metal ion binding	Cytochrome C oxidase, cbb3-type, subunit III
Cluster-20636.116999	33.83	34.73	38.64	68.51	58.18	63.76	1317.7	1412.9	1542.85	2222.25	2510.51	3126.84	-0.669296	2.55586e-08	4.80134e-06	false	K12175 COP9 signalosome complex subunit 1 | (RefSeq) probable methyltransferase PMT15 (A)	PREDICTED: probable methyltransferase PMT2 isoform X2 [Elaeis guineensis]	RecName: Full=Probable methyltransferase PMT2; EC=2.1.1.-;	SubName: Full=probable methyltransferase PMT2 {ECO:0000313|RefSeq:XP_008784684.1};	--	GO:0005737,cytoplasm; GO:0005768,endosome; GO:0005794,Golgi apparatus; GO:0000139,Golgi membrane; GO:0016021,integral component of membrane; GO:0016020,membrane; GO:0005802,trans-Golgi network; GO:0008757,S-adenosylmethionine-dependent methyltransferase activity; GO:0032259,methylation	Methyltransferase domain
Cluster-20636.184920	3.87	5.06	7.19	0.32	0.26	0.85	147	201	280.13	10.13	11.04	40.55	3.6009	2.56801e-08	4.81176e-06	up	K00278 L-aspartate oxidase [EC:1.4.3.16] | (RefSeq) L-aspartate oxidase, chloroplastic (A)	PREDICTED: L-aspartate oxidase, chloroplastic [Elaeis guineensis]	RecName: Full=L-aspartate oxidase, chloroplastic; EC=1.4.3.16; AltName: Full=Protein FLAGELLIN-INSENSITIVE 4; Flags: Precursor;	RecName: Full=L-aspartate oxidase {ECO:0000256|RuleBase:RU362049}; EC=1.4.3.16 {ECO:0000256|RuleBase:RU362049};	Succinate dehydrogenase, flavoprotein subunit	GO:0009507,chloroplast; GO:0008734,L-aspartate oxidase activity; GO:0044318,L-aspartate:fumarate oxidoreductase activity; GO:0009435,NAD biosynthetic process	Pyridine nucleotide-disulphide oxidoreductase
Cluster-20636.105754	1.56	1.72	1.43	5.78	3.67	4.1	97.98	113.07	91.94	302.92	256.04	324.71	-1.35139	2.61634e-08	4.88973e-06	down	--	PREDICTED: uncharacterized protein LOC105043300 isoform X1 [Elaeis guineensis]	--	SubName: Full=uncharacterized protein LOC103702684 isoform X1 {ECO:0000313|RefSeq:XP_008783438.1, ECO:0000313|RefSeq:XP_008783439.1};	--	--	--
Cluster-20636.159861	17.56	18.76	18.2	8.68	8.59	10.18	398.46	444.19	424.5	164.09	216.03	290.86	1.13582	2.62709e-08	4.89726e-06	up	K02206 cyclin-dependent kinase 2 [EC:2.7.11.22] | (RefSeq) cell division control protein 2 homolog A (A)	PREDICTED: cell division control protein 2 homolog A isoform X1 [Elaeis guineensis]	RecName: Full=Cell division control protein 2 homolog A; EC=2.7.11.22; EC=2.7.11.23;	SubName: Full=cell division control protein 2 homolog A isoform X1 {ECO:0000313|RefSeq:XP_008803256.1};	Protein kinase PCTAIRE and related kinases	GO:0005524,ATP binding; GO:0004693,cyclin-dependent protein serine/threonine kinase activity; GO:0008353,RNA polymerase II CTD heptapeptide repeat kinase activity; GO:0007049,cell cycle; GO:0051301,cell division	Lipopolysaccharide kinase (Kdo/WaaP) family
Cluster-20636.128931	0	0	0	80.3	26.77	42.89	0	0	0	83	37	66	-8.22705	2.68992e-08	5.0016e-06	down	--	--	--	--	--	--	--
Cluster-3855.0	0	0	0	8.62	15.69	6.53	0	0	0	42	102	48	-8.23736	2.73172e-08	5.06641e-06	down	--	PREDICTED: uncharacterized protein LOC105032724 [Elaeis guineensis]	--	SubName: Full=Uncharacterized protein {ECO:0000313|EnsemblPlants:GSMUA_Achr6P19160_001};	--	--	Wound-induced protein
Cluster-20636.98066	4462.82	5973.8	6782.41	1981.82	2314.99	2564.42	13709.2	18773.6	22173.9	5100.93	7966.24	9921.99	1.47622	2.82248e-08	5.22145e-06	up	K08912 light-harvesting complex II chlorophyll a/b binding protein 1 | (RefSeq) chlorophyll a-b binding protein of LHCII type 1 (A)	chlorophyll a/b binding protein-like protein, partial [Torenia fournieri]	RecName: Full=Chlorophyll a-b binding protein of LHCII type 1; AltName: Full=Chlorophyll a-b binding protein of LHCII type I; Short=CAB; Short=LHCP; Flags: Fragment;	RecName: Full=Chlorophyll a-b binding protein, chloroplastic {ECO:0000256|RuleBase:RU363080}; Flags: Fragment;	--	GO:0009535,chloroplast thylakoid membrane; GO:0016021,integral component of membrane; GO:0009522,photosystem I; GO:0009523,photosystem II; GO:0016168,chlorophyll binding; GO:0046872,metal ion binding; GO:0009765,photosynthesis, light harvesting; GO:0018298,protein-chromophore linkage	Chlorophyll A-B binding protein
Cluster-20636.156029	0	0	0	1.54	1.28	1.05	0	0	0	42.97	47.64	44.15	-7.74091	2.83934e-08	5.23933e-06	down	--	PREDICTED: uncharacterized protein LOC105048419 [Elaeis guineensis]	--	SubName: Full=uncharacterized protein LOC103723583 {ECO:0000313|RefSeq:XP_008812761.1, ECO:0000313|RefSeq:XP_008812762.1};	--	--	Protein of unknown function (DUF1639)
Cluster-20636.78330	23.25	22.52	20.78	14.46	14.38	13.42	452.61	457.07	416.15	234.5	310.51	328.92	0.810524	2.87877e-08	5.29868e-06	false	--	PREDICTED: rRNA-processing protein fcf2 [Elaeis guineensis]	--	SubName: Full=rRNA-processing protein fcf2-like {ECO:0000313|RefSeq:XP_008775406.1};	Uncharacterized conserved protein	--	Fcf2 pre-rRNA processing
Cluster-20636.167673	0.67	0.23	0.88	8.63	6.21	19.14	14	5	19	150.56	144.17	504.9	-4.13132	2.8911e-08	5.30797e-06	down	K21371 crocetin glucosyltransferase [EC:2.4.1.271] | (RefSeq) crocetin glucosyltransferase, chloroplastic-like (A)	PREDICTED: probable strigolactone esterase DAD2 [Elaeis guineensis]	RecName: Full=Probable strigolactone esterase DAD2; Short=3.1.-.-; AltName: Full=Protein DECREASED APICAL DOMINANCE 2;	SubName: Full=probable strigolactone esterase DAD2 {ECO:0000313|RefSeq:XP_008805678.1};	--	GO:0016788,hydrolase activity, acting on ester bonds; GO:0010223,secondary shoot formation; GO:1901601,strigolactone biosynthetic process	Ndr family
Cluster-20636.85336	28.72	25.12	22.58	13.45	14.51	14.51	1467.28	1340.72	1181.28	572.07	820.94	933	0.996417	2.9991e-08	5.48757e-06	false	K00033 6-phosphogluconate dehydrogenase [EC:1.1.1.44 1.1.1.343] | (RefSeq) 6-phosphogluconate dehydrogenase, decarboxylating 1, chloroplastic-like (A)	PREDICTED: LOW QUALITY PROTEIN: 6-phosphogluconate dehydrogenase, decarboxylating 1, chloroplastic-like [Phoenix dactylifera]	RecName: Full=6-phosphogluconate dehydrogenase, decarboxylating 1, chloroplastic; EC=1.1.1.44;	RecName: Full=6-phosphogluconate dehydrogenase, decarboxylating {ECO:0000256|RuleBase:RU000485}; EC=1.1.1.44 {ECO:0000256|RuleBase:RU000485};	6-phosphogluconate dehydrogenase	GO:0009507,chloroplast; GO:0009570,chloroplast stroma; GO:0005829,cytosol; GO:0016020,membrane; GO:0009536,plastid; GO:0008114,phosphogluconate 2-dehydrogenase activity; GO:0004616,phosphogluconate dehydrogenase (decarboxylating) activity; GO:0019521,D-gluconate metabolic process; GO:0009051,pentose-phosphate shunt, oxidative branch; GO:0009651,response to salt stress	NAD binding domain of 6-phosphogluconate dehydrogenase
Cluster-20636.100531	15.52	14.23	18.95	59.85	44.29	84.9	675.19	646.36	844.76	2167.53	2133.78	4649.65	-1.81209	3.00398e-08	5.48757e-06	down	K07409 cytochrome P450 family 1 subfamily A polypeptide 2 [EC:1.14.14.1] | (RefSeq) cytochrome P450 81D11-like (A)	PREDICTED: isoflavone 2'-hydroxylase-like [Elaeis guineensis]	RecName: Full=Isoflavone 2'-hydroxylase; EC=1.14.13.89; AltName: Full=CYP GE-3; AltName: Full=Cytochrome P450 81E1; AltName: Full=Cytochrome P450 91A4;	SubName: Full=isoflavone 2'-hydroxylase-like {ECO:0000313|RefSeq:XP_008780951.1};	Cytochrome P450 CYP2 subfamily	GO:0016020,membrane; GO:0020037,heme binding; GO:0005506,iron ion binding; GO:0033773,isoflavone 2'-hydroxylase activity	Cytochrome P450
Cluster-20636.96875	14.62	18.76	15.85	42.81	33.66	34.81	175.64	234.39	196.58	428.59	448.81	526.5	-1.00871	3.0681e-08	5.5907e-06	down	K08678 UDP-glucuronate decarboxylase [EC:4.1.1.35] | (RefSeq) UDP-glucuronic acid decarboxylase 6 (A)	PREDICTED: UDP-glucuronic acid decarboxylase 6 isoform X2 [Elaeis guineensis]	RecName: Full=UDP-glucuronic acid decarboxylase 6; EC=4.1.1.35; AltName: Full=UDP-XYL synthase 6; AltName: Full=UDP-glucuronate decarboxylase 6; Short=UGD; Short=UXS-6;	SubName: Full=UDP-glucuronic acid decarboxylase 6-like {ECO:0000313|RefSeq:XP_008812029.1, ECO:0000313|RefSeq:XP_008812030.1};	dTDP-glucose 4-6-dehydratase/UDP-glucuronic acid decarboxylase	GO:0005737,cytoplasm; GO:0005886,plasma membrane; GO:0070403,NAD+ binding; GO:0048040,UDP-glucuronate decarboxylase activity; GO:0042732,D-xylose metabolic process; GO:0033320,UDP-D-xylose biosynthetic process	NAD(P)H-binding
Cluster-20636.106679	0.82	0.67	0.84	4.77	2.96	2.05	126.93	108.12	134.11	616.01	508.86	400.91	-1.87966	3.29952e-08	5.99739e-06	down	K19720 collagen, type III, alpha | (RefSeq) predicted protein (A)	PREDICTED: protein MODIFIER OF SNC1 1 [Phoenix dactylifera]	RecName: Full=Protein MODIFIER OF SNC1 1; AltName: Full=MODIFIER OF snc1, 1;	SubName: Full=protein MODIFIER OF SNC1 1 {ECO:0000313|RefSeq:XP_008810073.1};	--	GO:0016569,covalent chromatin modification	--
Cluster-20636.53433	2.51	0.83	0.53	0	0	0	150.65	52.11	32.45	0	0	0	8.93782	3.37854e-08	6.12575e-06	up	--	PREDICTED: uncharacterized protein LOC105039852 [Elaeis guineensis]	--	SubName: Full=uncharacterized protein LOC103719721 {ECO:0000313|RefSeq:XP_008807317.1};	--	--	Hypoxia induced protein conserved region
Cluster-20636.104365	2.3	1.75	0.92	0.24	0.1	0.17	117.03	93.22	47.95	10.2	5.72	10.93	3.4539	3.50685e-08	6.34262e-06	up	K13606 chlorophyll(ide) b reductase [EC:1.1.1.294] | (RefSeq) probable chlorophyll(ide) b reductase NYC1, chloroplastic (A)	PREDICTED: probable chlorophyll(ide) b reductase NYC1, chloroplastic isoform X1 [Phoenix dactylifera]	RecName: Full=Probable chlorophyll(ide) b reductase NYC1, chloroplastic; EC=1.1.1.294; AltName: Full=Protein NON-YELLOW COLORING 1; Short=OsNYC1; Flags: Precursor;	SubName: Full=probable chlorophyll(Ide) b reductase NYC1, chloroplastic isoform X1 {ECO:0000313|RefSeq:XP_008795044.1};	Reductases with broad range of substrate specificities	GO:0009535,chloroplast thylakoid membrane; GO:0016021,integral component of membrane; GO:0009536,plastid; GO:0034256,chlorophyll(ide) b reductase activity; GO:0016491,oxidoreductase activity; GO:0015996,chlorophyll catabolic process; GO:0010304,PSII associated light-harvesting complex II catabolic process	NADP oxidoreductase coenzyme F420-dependent
Cluster-20636.107360	98	84.82	87.84	67.9	58.28	62.23	889.84	799.33	826.74	514.03	588.05	711.47	0.681755	3.59605e-08	6.48784e-06	false	K18121 glyoxylate/succinic semialdehyde reductase [EC:1.1.1.79 1.1.1.-] | (RefSeq) glyoxylate/succinic semialdehyde reductase 2, chloroplastic (A)	PREDICTED: glyoxylate/succinic semialdehyde reductase 2, chloroplastic isoform X2 [Elaeis guineensis]	RecName: Full=Glyoxylate/succinic semialdehyde reductase 2, chloroplastic; Short=AtGLYR2; Short=AtGR2; Short=SSA reductase 2; EC=1.1.1.79 {ECO:0000269|PubMed:18495639}; EC=1.1.1.n11 {ECO:0000269|PubMed:18495639}; Flags: Precursor;	SubName: Full=glyoxylate/succinic semialdehyde reductase 2, chloroplastic {ECO:0000313|RefSeq:XP_008807948.1};	Predicted dehydrogenase	GO:0009507,chloroplast; GO:0009570,chloroplast stroma; GO:0030267,glyoxylate reductase (NADP) activity; GO:0051287,NAD binding; GO:0004616,phosphogluconate dehydrogenase (decarboxylating) activity	Prephenate dehydrogenase
Cluster-20636.53622	0	0.06	0	5.58	6.88	1.22	0	2.59	0	178.58	292.81	58.92	-7.3126	3.67136e-08	6.60736e-06	down	K00025 malate dehydrogenase [EC:1.1.1.37] | (RefSeq) malate dehydrogenase, cytoplasmic-like (A)	PREDICTED: RNA-binding protein 42 [Elaeis guineensis]	RecName: Full=Oligouridylate-binding protein 1C; Short=AtUBP1c; AltName: Full=Polyuridylate-binding protein UBP1C; Short=Poly(U)-binding protein UBP1C;	SubName: Full=RNA-binding protein 42-like {ECO:0000313|RefSeq:XP_008789406.1, ECO:0000313|RefSeq:XP_008789407.1};	RNA-binding proteins	GO:0005634,nucleus; GO:0003729,mRNA binding; GO:0006397,mRNA processing	RNA recognition motif. (a.k.a. RRM, RBD, or RNP domain)
Cluster-20636.102246	62.87	65.03	64.97	51.96	49.08	43.22	858.98	924.67	915.58	591.56	744.13	743.57	0.580543	3.86082e-08	6.93121e-06	false	K02356 elongation factor P | (RefSeq) elongation factor P (A)	PREDICTED: uncharacterized protein LOC105045986 isoform X1 [Elaeis guineensis]	--	SubName: Full=elongation factor P {ECO:0000313|RefSeq:XP_008788531.1};	--	GO:0003746,translation elongation factor activity	Elongation factor P (EF-P) OB domain
Cluster-20636.86899	0.51	0.12	0.7	15.61	7.31	4.18	14.61	3.65	20.42	369.26	230.03	149.62	-4.11852	3.88672e-08	6.96052e-06	down	K09587 steroid 22-alpha-hydroxylase [EC:1.14.13.-] | (RefSeq) cytochrome P450 90B1 (A)	PREDICTED: LOW QUALITY PROTEIN: cytochrome P450 90B1 [Elaeis guineensis]	RecName: Full=Cytochrome P450 90B2 {ECO:0000305}; EC=1.14.13.- {ECO:0000305}; AltName: Full=Protein DWARF4 homolog {ECO:0000303|PubMed:16369540}; Short=OsDWARF4 {ECO:0000303|PubMed:16369540}; AltName: Full=Steroid 22-alpha-hydroxylase {ECO:0000305};	SubName: Full=cytochrome P450 90B1-like {ECO:0000313|RefSeq:XP_008778138.1};	Cytochrome P450 CYP4/CYP19/CYP26 subfamilies	GO:0005783,endoplasmic reticulum; GO:0016021,integral component of membrane; GO:0005886,plasma membrane; GO:0080132,fatty acid alpha-hydroxylase activity; GO:0020037,heme binding; GO:0005506,iron ion binding; GO:0004497,monooxygenase activity; GO:0016705,oxidoreductase activity, acting on paired donors, with incorporation or reduction of molecular oxygen; GO:0010012,steroid 22-alpha hydroxylase a…	Cytochrome P450
Cluster-20636.69002	1.75	0.82	0.54	0	0	0	94.34	46.25	29.58	0.11	0.17	0	8.46862	3.89624e-08	6.96052e-06	up	K03655 ATP-dependent DNA helicase RecG [EC:3.6.4.12] | (RefSeq) DEAD-box ATP-dependent RNA helicase (A)	PREDICTED: ATP-dependent DNA helicase At3g02060, chloroplastic [Elaeis guineensis]	RecName: Full=ATP-dependent DNA helicase At3g02060, chloroplastic; EC=3.6.4.12 {ECO:0000305}; Flags: Precursor;	SubName: Full=ATP-dependent DNA helicase At3g02060, chloroplastic isoform X1 {ECO:0000313|RefSeq:XP_008776975.1};	ATP-dependent RNA helicase	GO:0009507,chloroplast; GO:0005524,ATP binding; GO:0003677,DNA binding; GO:0004386,helicase activity	TRCF domain
Cluster-20636.48002	4.16	1.18	3.89	42.99	20.28	80.46	78	23	75	672	422	1901	-3.83009	3.98997e-08	7.11053e-06	down	K23048 RING finger protein unkempt | (RefSeq) zinc finger CCCH domain-containing protein 20-like (A)	PREDICTED: zinc finger CCCH domain-containing protein 20-like [Elaeis guineensis]	RecName: Full=Zinc finger CCCH domain-containing protein 20; Short=AtC3H20;	SubName: Full=zinc finger CCCH domain-containing protein 20-like {ECO:0000313|RefSeq:XP_008799753.1};	CCCH-type Zn-finger protein	GO:0005886,plasma membrane; GO:0003677,DNA binding; GO:0003700,DNA-binding transcription factor activity; GO:0046872,metal ion binding; GO:0006355,regulation of transcription, DNA-templated; GO:0006979,response to oxidative stress	Zinc finger C-x8-C-x5-C-x3-H type (and similar)
Cluster-20636.117169	0	0.76	0	65.57	12.45	35.56	0	4	0	280	71	229	-7.02271	4.00534e-08	7.12052e-06	down	K03549 KUP system potassium uptake protein | (RefSeq) putative potassium transporter 12 (A)	Copia protein [Cajanus cajan]	RecName: Full=Retrovirus-related Pol polyprotein from transposon TNT 1-94; Includes: RecName: Full=Protease; EC=3.4.23.-; Includes: RecName: Full=Reverse transcriptase; EC=2.7.7.49; Includes: RecName: Full=Endonuclease;	SubName: Full=Copia protein {ECO:0000313|EMBL:KYP31884.1}; EC=1.2.1.27 {ECO:0000313|EMBL:KYP31884.1};	FOG: Transposon-encoded proteins with TYA, reverse transcriptase, integrase domains in various combinations	GO:0004190,aspartic-type endopeptidase activity; GO:0004519,endonuclease activity; GO:0003676,nucleic acid binding; GO:0003964,RNA-directed DNA polymerase activity; GO:0008270,zinc ion binding; GO:0015074,DNA integration	Reverse transcriptase (RNA-dependent DNA polymerase)
Cluster-20636.56919	0.24	0.89	0.48	14.79	4.59	7.79	4.82	18.53	9.77	245.61	101.46	195.54	-3.83379	4.14195e-08	7.33091e-06	down	K14317 nuclear pore complex protein Nup214 | (RefSeq) hypothetical protein (A)	PREDICTED: uncharacterized protein LOC105035139 [Elaeis guineensis]	--	SubName: Full=uncharacterized protein LOC103696468 {ECO:0000313|RefSeq:XP_008776339.1};	--	--	Plant protein 1589 of unknown function (A_thal_3526)
Cluster-20636.111130	39.63	53	43.61	23.32	22.58	25.32	1571.46	2195.1	1772.31	770.09	992.08	1264.34	1.08855	4.14665e-08	7.33091e-06	up	K01528 dynamin 1/3 [EC:3.6.5.5] | (RefSeq) dynamin-related protein 5A (A)	PREDICTED: dynamin-related protein 5A [Elaeis guineensis]	RecName: Full=Dynamin-related protein 5A; AltName: Full=Soybean dynamin-like protein 5A; Short=SDL5A;	SubName: Full=dynamin-related protein 5A {ECO:0000313|RefSeq:XP_008799598.1};	Vacuolar sorting protein VPS1, dynamin, and related proteins	GO:0005737,cytoplasm; GO:0005874,microtubule; GO:0009524,phragmoplast; GO:0005525,GTP binding; GO:0003924,GTPase activity; GO:0008017,microtubule binding; GO:0007049,cell cycle; GO:0051301,cell division; GO:0000266,mitochondrial fission	50S ribosome-binding GTPase
Cluster-20636.12919	0.35	6.4	3.47	0	0	0	15	286	152	0	0	0	9.86922	4.15386e-08	7.33091e-06	up	--	--	--	--	--	--	--
Cluster-20636.98678	1141.59	1027.42	1116.46	390.24	523.83	535.58	2472	2260	2600	710	1275	1460	1.32024	4.33737e-08	7.63629e-06	up	K08915 light-harvesting complex II chlorophyll a/b binding protein 4 | (RefSeq) chlorophyll a-b binding protein CP29.2, chloroplastic-like (A)	Lhcb4- protein, partial [Arabidopsis thaliana]	RecName: Full=Chlorophyll a-b binding protein CP29.2, chloroplastic; AltName: Full=LHCB4.2; AltName: Full=LHCII protein 4.2; Flags: Precursor;	RecName: Full=Chlorophyll a-b binding protein, chloroplastic {ECO:0000256|RuleBase:RU363080}; Flags: Fragment;	--	GO:0009507,chloroplast; GO:0009941,chloroplast envelope; GO:0009534,chloroplast thylakoid; GO:0009535,chloroplast thylakoid membrane; GO:0016021,integral component of membrane; GO:0016020,membrane; GO:0009522,photosystem I; GO:0009523,photosystem II; GO:0010287,plastoglobule; GO:0009579,thylakoid; GO:0016168,chlorophyll binding; GO:0046872,metal ion binding; GO:0031409,pigment binding; GO:0009768…	--
Cluster-20636.98620	388.68	381.95	490.27	133.55	165.79	199.1	5606	5734.9	7290.26	1605	2653.34	3615.73	1.47808	4.50902e-08	7.91936e-06	up	K08913 light-harvesting complex II chlorophyll a/b binding protein 2 | (RefSeq) chlorophyll a-b binding protein 5, chloroplastic (A)	putative chloroplast chlorophyll a/b-binding protein, partial [Cupressus sempervirens]	RecName: Full=Chlorophyll a-b binding protein 36, chloroplastic; AltName: Full=LHCII type I CAB-36; Short=LHCP; Flags: Precursor;	RecName: Full=Chlorophyll a-b binding protein, chloroplastic {ECO:0000256|RuleBase:RU363080}; Flags: Fragment;	--	GO:0009535,chloroplast thylakoid membrane; GO:0016021,integral component of membrane; GO:0009522,photosystem I; GO:0009523,photosystem II; GO:0016168,chlorophyll binding; GO:0046872,metal ion binding; GO:0009765,photosynthesis, light harvesting; GO:0018298,protein-chromophore linkage	Chlorophyll A-B binding protein
Cluster-20636.23554	1.32	1.11	1.42	10.25	8.28	11.24	8	7	9	52	56	86	-2.7971	4.56912e-08	8.00563e-06	down	K13899 cystatin-C | (RefSeq) cysteine proteinase inhibitor 1-like (A)	PREDICTED: cysteine proteinase inhibitor 1-like [Elaeis guineensis]	RecName: Full=Cysteine proteinase inhibitor 1 {ECO:0000303|PubMed:14697268}; Short=KCPI1 {ECO:0000303|PubMed:14697268}; AltName: Full=Phytocystatin {ECO:0000312|EMBL:AAR92223.1}; AltName: Allergen=Act d 4; Flags: Precursor;	RecName: Full=Cysteine proteinase inhibitor {ECO:0000256|RuleBase:RU362130};	--	GO:0005576,extracellular region; GO:0004869,cysteine-type endopeptidase inhibitor activity; GO:0006952,defense response	Aspartic acid proteinase inhibitor
Cluster-20636.108302	12.07	9.33	9.3	27	19.77	21.12	506.73	408.97	400.14	943.74	919.44	1116.23	-0.977884	4.61095e-08	8.05955e-06	false	K01626 3-deoxy-7-phosphoheptulonate synthase [EC:2.5.1.54] | (RefSeq) phospho-2-dehydro-3-deoxyheptonate aldolase 2, chloroplastic-like (A)	PREDICTED: phospho-2-dehydro-3-deoxyheptonate aldolase 2, chloroplastic [Elaeis guineensis]	RecName: Full=Phospho-2-dehydro-3-deoxyheptonate aldolase 1, chloroplastic; EC=2.5.1.54; AltName: Full=3-deoxy-D-arabino-heptulosonate 7-phosphate synthase 1; AltName: Full=DAHP synthase 1; AltName: Full=Phospho-2-keto-3-deoxyheptonate aldolase 1; Flags: Precursor;	RecName: Full=Phospho-2-dehydro-3-deoxyheptonate aldolase {ECO:0000256|RuleBase:RU363071}; EC=2.5.1.54 {ECO:0000256|RuleBase:RU363071};	--	GO:0009507,chloroplast; GO:0016020,membrane; GO:0003849,3-deoxy-7-phosphoheptulonate synthase activity; GO:0009073,aromatic amino acid family biosynthetic process; GO:0009423,chorismate biosynthetic process	Class-II DAHP synthetase family
Cluster-20636.179751	0.32	0.28	0.24	3.37	1.85	2.21	8.07	7.34	6.13	70.11	51.14	69.54	-2.99538	4.69302e-08	8.18336e-06	down	--	PREDICTED: transcription factor bHLH47 isoform X2 [Elaeis guineensis]	RecName: Full=Transcription factor bHLH47; AltName: Full=Basic helix-loop-helix protein 47; Short=AtbHLH47; Short=bHLH 47; AltName: Full=Protein POPEYE; AltName: Full=Transcription factor EN 139; AltName: Full=bHLH transcription factor bHLH047;	SubName: Full=transcription factor bHLH47-like {ECO:0000313|RefSeq:XP_008803182.1};	--	GO:0005634,nucleus; GO:0003677,DNA binding; GO:0003700,DNA-binding transcription factor activity; GO:0046983,protein dimerization activity; GO:0010106,cellular response to iron ion starvation; GO:0055072,iron ion homeostasis; GO:0006355,regulation of transcription, DNA-templated; GO:0006351,transcription, DNA-templated	Homeobox associated leucine zipper
Cluster-20636.95862	19.49	20.87	23.79	43.81	41.06	39.47	405.5	452.63	508.86	759.19	947.15	1034.06	-0.794055	5.00725e-08	8.71047e-06	false	K17822 DCN1-like protein 1/2 | (RefSeq) DCN1-like protein 2 (A)	PREDICTED: DCN1-like protein 2 isoform X1 [Elaeis guineensis]	--	RecName: Full=Defective in cullin neddylation protein {ECO:0000256|RuleBase:RU410713};	Uncharacterized conserved protein	--	UBA-like domain
Cluster-20636.84921	3.56	2.18	3.52	10.08	8.16	8.91	329.13	210.35	333.05	775.35	834.61	1036.69	-1.39275	5.02504e-08	8.71427e-06	down	K14721 DNA-directed RNA polymerase III subunit RPC5 | (RefSeq) DNA-directed RNA polymerase III subunit RPC5 (A)	PREDICTED: DNA-directed RNA polymerase III subunit RPC5 isoform X2 [Phoenix dactylifera]	RecName: Full=Probable anion transporter 6, chloroplastic; AltName: Full=Phosphate transporter PHT4;5; Flags: Precursor;	SubName: Full=DNA-directed RNA polymerase III subunit RPC5 isoform X2 {ECO:0000313|RefSeq:XP_008777120.1};	RNA Polymerase C (III) 37 kDa subunit	GO:0031969,chloroplast membrane; GO:0016021,integral component of membrane; GO:0009536,plastid; GO:0005315,inorganic phosphate transmembrane transporter activity; GO:0098656,anion transmembrane transport	Sin-like protein conserved region
Cluster-20636.94694	0.4	0.33	0.42	2.33	1.44	1.86	19.71	16.9	21.24	96.35	79.13	116.15	-2.12595	5.03335e-08	8.71427e-06	down	K08245 phytepsin [EC:3.4.23.40] | (RefSeq) aspartic proteinase (A)	PREDICTED: aspartic proteinase [Elaeis guineensis]	RecName: Full=Aspartic proteinase; EC=3.4.23.-; Flags: Precursor;	SubName: Full=aspartic proteinase-like {ECO:0000313|RefSeq:XP_008800325.1, ECO:0000313|RefSeq:XP_008800326.1};	Aspartyl protease	GO:0005773,vacuole; GO:0004190,aspartic-type endopeptidase activity; GO:0006629,lipid metabolic process; GO:0030163,protein catabolic process; GO:0006508,proteolysis	Xylanase inhibitor N-terminal
Cluster-20636.132678	47.04	68.53	52.78	20.88	27.68	20.76	1349.68	2052	1554.12	499	880.11	750	1.43139	5.18928e-08	8.96294e-06	up	K04733 interleukin-1 receptor-associated kinase 4 [EC:2.7.11.1] | (RefSeq) probable receptor-like protein kinase At5g59700 (A)	PREDICTED: probable receptor-like protein kinase At5g24010 [Elaeis guineensis]	RecName: Full=Probable receptor-like protein kinase At5g24010; EC=2.7.11.-; Flags: Precursor;	SubName: Full=probable receptor-like protein kinase At5g24010 {ECO:0000313|RefSeq:XP_008807843.1};	--	GO:0016021,integral component of membrane; GO:0005886,plasma membrane; GO:0009506,plasmodesma; GO:0005524,ATP binding; GO:0004674,protein serine/threonine kinase activity	Malectin domain
Cluster-20636.20306	2.22	2.95	0.62	0	0.01	0	77.11	107.04	22.22	0	0.22	0	8.73878	5.34197e-08	9.20485e-06	up	K16675 palmitoyltransferase ZDHHC9/14/18 [EC:2.3.1.225] | (RefSeq) probable protein S-acyltransferase 4 (A)	PREDICTED: probable protein S-acyltransferase 4 [Elaeis guineensis]	RecName: Full=Probable protein S-acyltransferase 4; EC=2.3.1.225; AltName: Full=Probable palmitoyltransferase At3g56930; AltName: Full=Zinc finger DHHC domain-containing protein At3g56930;	RecName: Full=S-acyltransferase {ECO:0000256|RuleBase:RU079119}; EC=2.3.1.225 {ECO:0000256|RuleBase:RU079119}; AltName: Full=Palmitoyltransferase {ECO:0000256|RuleBase:RU079119};	DHHC-type Zn-finger proteins	GO:0016021,integral component of membrane; GO:0005886,plasma membrane; GO:0035618,root hair; GO:0030140,trans-Golgi network transport vesicle; GO:0019706,protein-cysteine S-palmitoyltransferase activity; GO:0048767,root hair elongation	DHHC palmitoyltransferase
Cluster-20636.107016	24.15	25.71	23.88	21.76	18.14	17.26	1061.22	1179.92	1074.91	796.01	883	954.74	0.533475	5.367e-08	9.22617e-06	false	K21797 phosphatidylinositol 4-phosphatase [EC:3.1.3.-] | (RefSeq) phosphoinositide phosphatase SAC6 (A)	PREDICTED: phosphoinositide phosphatase SAC6 isoform X1 [Elaeis guineensis]	RecName: Full=Phosphoinositide phosphatase SAC6; Short=AtSAC6; EC=3.1.3.-; AltName: Full=Protein IMPAIRED IN BABA-INDUCED STERILITY 2; AltName: Full=Protein SUPPRESSOR OF ACTIN 1B; Short=AtSAC1b; AltName: Full=Protein SUPPRESSOR OF ACTIN 6; AltName: Full=SAC domain protein 6; AltName: Full=SAC1-like protein AtSAC1b;	SubName: Full=Phosphatidylinositide phosphatase SAC1-B {ECO:0000313|EMBL:JAT55413.1};	Putative phosphoinositide phosphatase	GO:0005783,endoplasmic reticulum; GO:0005789,endoplasmic reticulum membrane; GO:0016021,integral component of membrane; GO:0052866,phosphatidylinositol phosphate phosphatase activity; GO:0009651,response to salt stress	SacI homology domain
Cluster-20636.102026	0.87	0.19	1.12	0	0	0	89.24	20.65	118.59	0	0	0	8.89996	5.41915e-08	9.29391e-06	up	K01533 Cu2+-exporting ATPase [EC:3.6.3.4] | (RefSeq) copper-transporting ATPase PAA1, chloroplastic (A)	PREDICTED: copper-transporting ATPase PAA1, chloroplastic [Elaeis guineensis]	RecName: Full=Copper-transporting ATPase PAA1, chloroplastic; EC=3.6.3.54; AltName: Full=Protein HEAVY METAL ATPASE 6; AltName: Full=Protein glucose insensitive root 1; Flags: Precursor;	SubName: Full=copper-transporting ATPase PAA1, chloroplastic {ECO:0000313|RefSeq:XP_008802207.1};	Cation transport ATPase	GO:0009507,chloroplast; GO:0009941,chloroplast envelope; GO:0031969,chloroplast membrane; GO:0009570,chloroplast stroma; GO:0016021,integral component of membrane; GO:0009536,plastid; GO:0005524,ATP binding; GO:0019829,cation-transporting ATPase activity; GO:0016531,copper chaperone activity; GO:0005375,copper ion transmembrane transporter activity; GO:0055070,copper ion homeostasis; GO:0035434,c…	Heavy-metal-associated domain
Cluster-20636.115898	0	0	0	0.58	1.22	1.07	0	0	0	27.37	76.4	75.89	-8.09956	5.47132e-08	9.3568e-06	down	K00586 diphthine methyl ester synthase [EC:2.1.1.314] | (RefSeq) DPH5; probable diphthine methyl ester synthase (A)	PREDICTED: probable diphthine methyl ester synthase isoform X1 [Elaeis guineensis]	RecName: Full=Probable diphthine methyl ester synthase; EC=2.1.1.314; AltName: Full=Diphthamide biosynthesis methyltransferase;	SubName: Full=probable diphthine methyl ester synthase {ECO:0000313|RefSeq:XP_008807572.1};	Diphthine synthase	GO:0004164,diphthine synthase activity; GO:0017183,peptidyl-diphthamide biosynthetic process from peptidyl-histidine	--
Cluster-20636.90338	4.1	5.52	5.16	13.43	17.87	15.9	119.85	168.4	154.82	327.24	579.08	585.41	-1.52961	5.4815e-08	9.3568e-06	down	K09286 EREBP-like factor | (RefSeq) ethylene-responsive transcription factor RAP2-3-like (A)	PREDICTED: ethylene-responsive transcription factor ERF039-like [Phoenix dactylifera]	RecName: Full=Ethylene-responsive transcription factor CRF2; AltName: Full=Protein CYTOKININ RESPONSE FACTOR 2;	SubName: Full=ethylene-responsive transcription factor ERF039-like {ECO:0000313|RefSeq:XP_008806251.1};	--	GO:0005737,cytoplasm; GO:0005634,nucleus; GO:0003700,DNA-binding transcription factor activity; GO:0042802,identical protein binding; GO:0043565,sequence-specific DNA binding; GO:0048825,cotyledon development; GO:0009736,cytokinin-activated signaling pathway; GO:0009873,ethylene-activated signaling pathway; GO:0048364,root development; GO:0006351,transcription, DNA-templated	AP2 domain
Cluster-20636.465	0.64	0.36	0.31	0	0	0	60.11	35.92	30.13	0	0.02	0	8.03526	5.76474e-08	9.81729e-06	up	K03549 KUP system potassium uptake protein | (RefSeq) potassium transporter 19-like (A)	PREDICTED: uncharacterized protein LOC105960756 [Erythranthe guttata]	--	SubName: Full=uncharacterized protein LOC108983799 {ECO:0000313|RefSeq:XP_018811106.1};	--	--	Transposase family tnp2
Cluster-20636.59181	0.21	0.22	0	7.58	5.69	4.02	13.22	14.78	0	406.04	405.22	325.79	-5.16589	5.90031e-08	1.00247e-05	down	K16911 ATP-dependent RNA helicase DDX21 [EC:3.6.4.13] | (RefSeq) DEAD-box ATP-dependent RNA helicase 53-like (A)	PREDICTED: DEAD-box ATP-dependent RNA helicase 53 [Elaeis guineensis]	RecName: Full=DEAD-box ATP-dependent RNA helicase 53; EC=3.6.4.13;	SubName: Full=DEAD-box ATP-dependent RNA helicase 53-like {ECO:0000313|RefSeq:XP_008805257.1, ECO:0000313|RefSeq:XP_008805258.1};	ATP-dependent RNA helicase	GO:0005737,cytoplasm; GO:0005730,nucleolus; GO:0005524,ATP binding; GO:0004004,ATP-dependent RNA helicase activity; GO:0003723,RNA binding; GO:0010501,RNA secondary structure unwinding	Type III restriction enzyme, res subunit
Cluster-20636.76547	0.56	0.7	0.27	8.13	2.32	6.88	44.77	59.18	22.43	544.39	206.73	696.73	-3.32461	6.07312e-08	1.02944e-05	down	K16280 E3 ubiquitin-protein ligase RGLG [EC:2.3.2.27] | (RefSeq) hypothetical protein (A)	PREDICTED: protein BONZAI 3-like isoform X1 [Elaeis guineensis]	RecName: Full=Protein BONZAI 3;	SubName: Full=protein BONZAI 3-like isoform X2 {ECO:0000313|RefSeq:XP_008811704.1};	Copine	GO:0005886,plasma membrane; GO:0005544,calcium-dependent phospholipid binding; GO:0006952,defense response; GO:0060548,negative regulation of cell death; GO:0090332,stomatal closure	vWA found in TerF C terminus
Cluster-20636.173952	7.06	14.88	7.77	2.6	1.14	1.85	250.34	551.04	282.52	76.88	44.83	82.56	2.58989	6.08757e-08	1.02949e-05	up	K19791 iron transport multicopper oxidase | (RefSeq) L-ascorbate oxidase homolog (A)	PREDICTED: L-ascorbate oxidase homolog [Elaeis guineensis]	RecName: Full=L-ascorbate oxidase homolog; EC=1.10.3.-; Flags: Precursor;	SubName: Full=L-ascorbate oxidase homolog {ECO:0000313|RefSeq:XP_008806480.1};	Multicopper oxidases	GO:0005576,extracellular region; GO:0005507,copper ion binding; GO:0016491,oxidoreductase activity	Multicopper oxidase
Cluster-20636.99303	1418.16	1422.64	1825.06	477.61	477.62	715.31	1952	1969	2722	554	741	1237	1.6273	6.1575e-08	1.03891e-05	up	K08905 photosystem I subunit V | (RefSeq) photosystem I reaction center subunit V, chloroplastic-like (A)	PREDICTED: photosystem I reaction center subunit V, chloroplastic-like [Elaeis guineensis]	RecName: Full=Photosystem I reaction center subunit V, chloroplastic; AltName: Full=PSI-G; Flags: Precursor;	SubName: Full=photosystem I reaction center subunit V, chloroplastic-like {ECO:0000313|RefSeq:XP_008796549.1};	--	GO:0009507,chloroplast; GO:0009941,chloroplast envelope; GO:0031969,chloroplast membrane; GO:0030093,chloroplast photosystem I; GO:0009534,chloroplast thylakoid; GO:0009535,chloroplast thylakoid membrane; GO:0016021,integral component of membrane; GO:0009579,thylakoid; GO:0016168,chlorophyll binding; GO:0015979,photosynthesis; GO:0009773,photosynthetic electron transport in photosystem I; GO:0009…	Photosystem I psaG / psaK
Cluster-20636.138036	0	0	0	8.32	2.45	12.5	0	0	0	74	29	168	-8.69951	6.47283e-08	1.08959e-05	down	K07408 cytochrome P450 family 1 subfamily A polypeptide 1 [EC:1.14.14.1] | (RefSeq) isoflavone 2'-hydroxylase-like (A)	--	--	--	--	--	--
Cluster-20636.46365	15.71	26.95	12.01	6.16	5.05	3.62	1160.39	2081.3	908.36	378.81	413	336.63	2.06008	6.48986e-08	1.08994e-05	up	K05658 ATP-binding cassette, subfamily B (MDR/TAP), member 1 [EC:3.6.3.44] | (RefSeq) uncharacterized protein LOC111274727 isoform X1 (A)	PREDICTED: uncharacterized protein LOC105044820 [Elaeis guineensis]	RecName: Full=COP1-interacting protein 7 {ECO:0000303|PubMed:9668129};	SubName: Full=uncharacterized protein LOC103713937 isoform X1 {ECO:0000313|RefSeq:XP_008799213.1};	--	GO:0005634,nucleus; GO:0005886,plasma membrane; GO:0009718,anthocyanin-containing compound biosynthetic process; GO:0015995,chlorophyll biosynthetic process; GO:0045893,positive regulation of transcription, DNA-templated; GO:0009416,response to light stimulus; GO:0006351,transcription, DNA-templated	--
Cluster-20636.117792	30.64	31.25	21.99	14.5	13.36	14.44	1069.49	1138.94	787.19	421.54	516.79	634.81	1.14099	6.67299e-08	1.11812e-05	up	--	PREDICTED: RHOMBOID-like protein 9, chloroplastic [Phoenix dactylifera]	RecName: Full=RHOMBOID-like protein 9, chloroplastic {ECO:0000303|PubMed:17181860}; Short=AtRBL9 {ECO:0000303|PubMed:17181860}; EC=3.4.21.- {ECO:0000305}; Flags: Precursor;	SubName: Full=RHOMBOID-like protein 9, chloroplastic {ECO:0000313|RefSeq:XP_008809824.2, ECO:0000313|RefSeq:XP_017701747.1, ECO:0000313|RefSeq:XP_017701748.1};	Rhomboid family proteins	GO:0031969,chloroplast membrane; GO:0016021,integral component of membrane; GO:0004252,serine-type endopeptidase activity	Rhomboid family
Cluster-20636.102298	12.79	12.22	11.92	25.46	19.08	19.02	867.45	865.88	827.12	1437.05	1432.72	1623.5	-0.614069	6.791e-08	1.13528e-05	false	K19513 protein CLEC16A | (RefSeq) LOW QUALITY PROTEIN: uncharacterized protein LOC105049332 (A)	PREDICTED: LOW QUALITY PROTEIN: uncharacterized protein LOC105049332 [Elaeis guineensis]	RecName: Full=Protein TRANSPARENT TESTA 9 {ECO:0000303|PubMed:8528278}; AltName: Full=Protein GREEN FLUORESCENT SEED 9 {ECO:0000303|PubMed:25116949};	SubName: Full=uncharacterized protein LOC103714108 isoform X1 {ECO:0000313|RefSeq:XP_008799467.1};	Uncharacterized conserved protein	GO:0019898,extrinsic component of membrane; GO:0005794,Golgi apparatus; GO:0009718,anthocyanin-containing compound biosynthetic process; GO:0001708,cell fate specification; GO:1903415,flavonoid transport from endoplasmic reticulum to plant-type vacuole; GO:0044090,positive regulation of vacuole organization; GO:0016192,vesicle-mediated transport	--
Cluster-20636.124763	0	0	0.01	0.61	1.53	0.79	0	0	0.36	30.18	100.84	59.02	-8.20143	6.87758e-08	1.14712e-05	down	--	PREDICTED: F-box-like/WD repeat-containing protein TBL1XR1 isoform X4 [Elaeis guineensis]	--	SubName: Full=F-box-like/WD repeat-containing protein TBL1XR1 isoform X1 {ECO:0000313|RefSeq:XP_008787122.1};	--	--	--
Cluster-20636.117246	1.64	2.64	1.9	8.79	18.03	13.43	29.2	48.99	34.83	130.53	356.38	301.24	-2.57103	6.99695e-08	1.16236e-05	down	K13783 MFS transporter, OPA family, solute carrier family 37 (glycerol-3-phosphate transporter), member 1/2 | (RefSeq) putative glycerol-3-phosphate transporter 4 (A)	stem-specific protein TSJT1-like [Elaeis guineensis]	RecName: Full=Stem-specific protein TSJT1;	SubName: Full=Asparagine synthase-related protein {ECO:0000313|EMBL:AAT76902.1};	--	--	Glutamine amidotransferase domain
Cluster-20636.71915	55.11	30.05	33.01	138.82	117.66	126.44	617	349.67	382	1295.39	1462.74	1782.37	-1.53914	7.00084e-08	1.16236e-05	down	K01800 maleylacetoacetate isomerase [EC:5.2.1.2] | (RefSeq) glutathione S-transferase zeta class (A)	PREDICTED: glutathione S-transferase zeta class [Elaeis guineensis]	RecName: Full=Glutathione S-transferase zeta class; EC=2.5.1.18;	SubName: Full=glutathione S-transferase zeta class-like isoform X1 {ECO:0000313|RefSeq:XP_008776183.1}; SubName: Full=glutathione S-transferase zeta class-like isoform X2 {ECO:0000313|RefSeq:XP_017695917.1};	Glutathione S-transferase	GO:0005737,cytoplasm; GO:0004364,glutathione transferase activity; GO:0009072,aromatic amino acid family metabolic process	Glutathione S-transferase, C-terminal domain
Cluster-20636.66300	40.92	112.19	153.18	16.85	4.83	2.86	1352.55	3870.93	5192.28	463.88	177	119	3.88434	7.024e-08	1.16356e-05	up	K01626 3-deoxy-7-phosphoheptulonate synthase [EC:2.5.1.54] | (RefSeq) phospho-2-dehydro-3-deoxyheptonate aldolase 1, chloroplastic (A)	PREDICTED: phospho-2-dehydro-3-deoxyheptonate aldolase 1, chloroplastic [Elaeis guineensis]	RecName: Full=Phospho-2-dehydro-3-deoxyheptonate aldolase 1, chloroplastic; EC=2.5.1.54; AltName: Full=3-deoxy-D-arabino-heptulosonate 7-phosphate synthase 1; AltName: Full=DAHP synthase 1; AltName: Full=Phospho-2-keto-3-deoxyheptonate aldolase 1; Flags: Precursor;	RecName: Full=Phospho-2-dehydro-3-deoxyheptonate aldolase {ECO:0000256|RuleBase:RU363071}; EC=2.5.1.54 {ECO:0000256|RuleBase:RU363071};	--	GO:0009507,chloroplast; GO:0016020,membrane; GO:0003849,3-deoxy-7-phosphoheptulonate synthase activity; GO:0009073,aromatic amino acid family biosynthetic process; GO:0009423,chorismate biosynthetic process	Class-II DAHP synthetase family
Cluster-20636.115868	76.06	85.85	94.26	47.14	47.18	52.02	1821	2144	2318	940	1252	1568	0.959334	7.22969e-08	1.19491e-05	false	K01623 fructose-bisphosphate aldolase, class I [EC:4.1.2.13] | (RefSeq) fructose-bisphosphate aldolase 1, cytoplasmic-like (A)	PREDICTED: fructose-bisphosphate aldolase 1, cytoplasmic-like [Elaeis guineensis]	RecName: Full=Fructose-bisphosphate aldolase 1, cytoplasmic {ECO:0000305}; EC=4.1.2.13 {ECO:0000250|UniProtKB:Q9SJQ9}; AltName: Full=Cytoplasmic aldolase {ECO:0000303|PubMed:2374721}; Short=cALD {ECO:0000303|PubMed:2374721}; AltName: Full=Gravity-specific protein GSC 233 {ECO:0000303|PubMed:1363521};	RecName: Full=Fructose-bisphosphate aldolase {ECO:0000256|RuleBase:RU003994, ECO:0000256|SAAS:SAAS00336718}; EC=4.1.2.13 {ECO:0000256|RuleBase:RU003994, ECO:0000256|SAAS:SAAS00336718};	Fructose-biphosphate aldolase	GO:0005737,cytoplasm; GO:0005829,cytosol; GO:0004332,fructose-bisphosphate aldolase activity; GO:0006094,gluconeogenesis; GO:0006096,glycolytic process; GO:0048364,root development	Fructose-bisphosphate aldolase class-I
Cluster-20636.163348	0.79	6.87	9.31	0	0	0	15.14	136.76	182.97	0	0	0	9.43841	7.89955e-08	1.30267e-05	up	--	--	--	--	--	--	--
Cluster-20636.117159	0.6	0.42	0.5	0	0	0	39.76	28.85	34.01	0	0	0	7.7435	8.06345e-08	1.3267e-05	up	K00016 L-lactate dehydrogenase [EC:1.1.1.27] | (RefSeq) L-lactate dehydrogenase-like (A)	PREDICTED: uncharacterized protein LOC103695667 [Phoenix dactylifera]	RecName: Full=Putative ribonuclease H protein At1g65750; EC=3.1.26.4;	SubName: Full=uncharacterized protein LOC103695667 {ECO:0000313|RefSeq:XP_008775268.1};	FOG: Reverse transcriptase	GO:0046872,metal ion binding; GO:0003676,nucleic acid binding; GO:0004523,RNA-DNA hybrid ribonuclease activity	zinc-binding in reverse transcriptase
Cluster-20636.59723	51.52	50.04	47.24	6.93	15.43	11.19	186.46	185.81	181	21	62.43	51	2.27544	8.21616e-08	1.34878e-05	up	K10355 actin, other eukaryote | (RefSeq) actin-1-like (A)	PREDICTED: actin-7-like, partial [Elaeis guineensis]	RecName: Full=Actin-1; AltName: Full=OsRAC1;	SubName: Full=Uncharacterized protein {ECO:0000313|EMBL:PKI58613.1};	Actin and related proteins	GO:0005737,cytoplasm; GO:0005856,cytoskeleton; GO:0005524,ATP binding	Actin
Cluster-20636.48981	0.45	1.68	0.94	0	0	0	24.32	94.55	52.15	0	0	0	8.46664	8.41411e-08	1.37817e-05	up	--	PREDICTED: fasciclin-like arabinogalactan protein 17 [Elaeis guineensis]	RecName: Full=Fasciclin-like arabinogalactan protein 17; Flags: Precursor;	SubName: Full=LOW QUALITY PROTEIN: fasciclin-like arabinogalactan protein 17 {ECO:0000313|RefSeq:XP_008803482.1};	Fasciclin and related adhesion glycoproteins	GO:0005576,extracellular region; GO:0005773,vacuole	Fasciclin domain
Cluster-20636.110514	31.09	29.93	34.08	21.35	22.36	19.35	1013.75	1018.66	1139.84	579.77	807.9	794.25	0.74923	8.7574e-08	1.43119e-05	false	--	PREDICTED: uncharacterized protein LOC105053185 [Elaeis guineensis]	--	SubName: Full=uncharacterized protein LOC103717333 {ECO:0000313|RefSeq:XP_008803883.2};	--	--	TLD
Cluster-20636.114940	0	0	0	1.97	1.67	0.97	0	0	0	47	53	35	-7.75528	9.09806e-08	1.48353e-05	down	--	--	--	--	--	--	--
Cluster-20636.50615	0	0.01	0	1.33	0.39	1.07	0	0.47	0	71.56	27.64	86.94	-8.20841	9.18857e-08	1.49495e-05	down	K00231 protoporphyrinogen/coproporphyrinogen III oxidase [EC:1.3.3.4 1.3.3.15] | (RefSeq) protoporphyrinogen oxidase, mitochondrial (A)	PREDICTED: protoporphyrinogen oxidase, mitochondrial isoform X3 [Phoenix dactylifera]	RecName: Full=Protoporphyrinogen oxidase, mitochondrial; EC=1.3.3.4; AltName: Full=PX-2; AltName: Full=Protoporphyrinogen IX oxidase isozyme II; Short=PPO II; Short=PPX II;	RecName: Full=Protoporphyrinogen oxidase {ECO:0000256|RuleBase:RU364052}; EC=1.3.3.4 {ECO:0000256|RuleBase:RU364052};	Protoporphyrinogen oxidase	GO:0005739,mitochondrion; GO:0004729,oxygen-dependent protoporphyrinogen oxidase activity; GO:0006782,protoporphyrinogen IX biosynthetic process	Flavin containing amine oxidoreductase
Cluster-20636.68444	1.54	1.48	0.79	15.77	8.49	33.77	17	17	9	145	104	469	-3.80123	9.25071e-08	1.50171e-05	down	K14948 polypyrimidine tract-binding protein 2 | (RefSeq) polypyrimidine tract-binding protein homolog 3-like (A)	PREDICTED: citrate-binding protein-like [Elaeis guineensis]	RecName: Full=Citrate-binding protein; Flags: Precursor;	SubName: Full=citrate-binding protein-like {ECO:0000313|RefSeq:XP_008781641.1};	--	GO:0005773,vacuole	Concanavalin A-like lectin/glucanases superfamily
Cluster-15441.0	1.03	2.42	3.63	0.04	0	0.06	29	71	105	1	0	2	6.30715	9.40008e-08	1.52256e-05	up	K01051 pectinesterase [EC:3.1.1.11] | (RefSeq) pectinesterase-like (A)	PREDICTED: pectinesterase-like [Elaeis guineensis]	RecName: Full=Pectinesterase 3; Short=PE 3; EC=3.1.1.11; AltName: Full=Pectin methylesterase 3; Flags: Precursor;	RecName: Full=Pectinesterase {ECO:0000256|RuleBase:RU000589}; EC=3.1.1.11 {ECO:0000256|RuleBase:RU000589};	--	GO:0005618,cell wall; GO:0005576,extracellular region; GO:0045330,aspartyl esterase activity; GO:0004857,enzyme inhibitor activity; GO:0030599,pectinesterase activity; GO:0042545,cell wall modification; GO:0045490,pectin catabolic process	Plant invertase/pectin methylesterase inhibitor
Cluster-20636.125910	0.56	0	0	54.27	23.63	22.68	14.35	0	0	1165.12	675.11	735.97	-7.35196	9.434e-08	1.52467e-05	down	--	PREDICTED: hippocampus abundant transcript-like protein 1 isoform X1 [Phoenix dactylifera]	--	SubName: Full=hippocampus abundant transcript-like protein 1 isoform X1 {ECO:0000313|RefSeq:XP_008779093.1, ECO:0000313|RefSeq:XP_008788255.1};	--	--	--
Cluster-20636.64803	0	0	0.11	6.9	2.19	2.79	0	0	2.97	155.44	65.7	95.11	-6.56445	9.61979e-08	1.55125e-05	down	--	PREDICTED: hippocampus abundant transcript-like protein 1 isoform X3 [Phoenix dactylifera]	--	SubName: Full=hippocampus abundant transcript-like protein 1 isoform X3 {ECO:0000313|RefSeq:XP_008779095.1, ECO:0000313|RefSeq:XP_008788273.1};	Predicted transporter ADD1 (major facilitator superfamily)	--	Sugar (and other) transporter
Cluster-20636.11419	0	0	0	1.01	1.78	1.05	0	0	0	30.26	71	47.57	-7.85897	9.8617e-08	1.58675e-05	down	K22733 magnesium transporter | (RefSeq) hypothetical protein (A)	PREDICTED: pentatricopeptide repeat-containing protein At1g74630 isoform X1 [Elaeis guineensis]	RecName: Full=Pentatricopeptide repeat-containing protein At1g74630;	SubName: Full=pentatricopeptide repeat-containing protein At1g74630 {ECO:0000313|RefSeq:XP_008784200.1};	FOG: PPR repeat	GO:0043231,intracellular membrane-bounded organelle; GO:0004519,endonuclease activity; GO:0003723,RNA binding; GO:0008270,zinc ion binding; GO:0009451,RNA modification	Tetratricopeptide repeat
Cluster-20636.117063	4.54	7.56	5.38	17.74	17.58	20.94	270.21	469.97	327.57	879.12	1159.2	1569.46	-1.53556	1.01187e-07	1.62452e-05	down	K14494 DELLA protein | (RefSeq) DELLA protein GAI (A)	PREDICTED: scarecrow-like protein 9 [Elaeis guineensis]	RecName: Full=Scarecrow-like protein 9; Short=AtSCL9; AltName: Full=GRAS family protein 13; Short=AtGRAS-13;	SubName: Full=scarecrow-like protein 9 {ECO:0000313|RefSeq:XP_008784606.1, ECO:0000313|RefSeq:XP_008784607.1};	--	GO:0005634,nucleus; GO:0003700,DNA-binding transcription factor activity; GO:0043565,sequence-specific DNA binding; GO:0006355,regulation of transcription, DNA-templated; GO:0006351,transcription, DNA-templated	GRAS domain family
Cluster-20636.104862	90.35	159.53	108.44	55.42	42.57	46.02	812.01	1487.97	1010.33	415.31	425.18	520.82	1.48216	1.04727e-07	1.67766e-05	up	K10999 cellulose synthase A [EC:2.4.1.12] | (RefSeq) probable cellulose synthase A catalytic subunit 8 [UDP-forming] (A)	PREDICTED: probable cellulose synthase A catalytic subunit 8 [UDP-forming]	RecName: Full=Probable cellulose synthase A catalytic subunit 8 [UDP-forming]; EC=2.4.1.12; AltName: Full=OsCesA8;	RecName: Full=Cellulose synthase {ECO:0000256|RuleBase:RU361116}; EC=2.4.1.12 {ECO:0000256|RuleBase:RU361116};	--	GO:0005794,Golgi apparatus; GO:0016021,integral component of membrane; GO:0005886,plasma membrane; GO:0016760,cellulose synthase (UDP-forming) activity; GO:0016759,cellulose synthase activity; GO:0046872,metal ion binding; GO:0071555,cell wall organization; GO:0030244,cellulose biosynthetic process; GO:0009833,plant-type primary cell wall biogenesis	Glycosyl transferase family group 2
Cluster-20636.106817	1.54	2.04	1.86	6.52	8.87	9.14	29.47	40.6	36.56	103.79	188	220	-2.02972	1.05243e-07	1.68222e-05	down	--	--	--	--	--	--	--
Cluster-20636.27052	0.18	0	0	11.25	4.29	3.5	3.93	0	0	205.91	104.59	96.9	-6.52276	1.12574e-07	1.79547e-05	down	--	--	--	--	--	--	--
Cluster-20636.154944	0.48	0.55	0.7	2.53	2.63	2.55	16.14	19.31	24.27	71.16	98.49	108.67	-2.02269	1.13156e-07	1.80082e-05	down	K11446 histone demethylase JARID1 [EC:1.14.11.-] | (RefSeq) lysine-specific demethylase JMJ18-like (A)	PREDICTED: lysine-specific demethylase JMJ18-like [Elaeis guineensis]	RecName: Full=Lysine-specific demethylase JMJ703; EC=1.14.11.-; AltName: Full=Jumonji domain-containing protein 703; AltName: Full=Lysine-specific histone demethylase JMJ703; AltName: Full=Protein JUMONJI 703;	SubName: Full=lysine-specific demethylase JMJ18-like {ECO:0000313|RefSeq:XP_008812090.1, ECO:0000313|RefSeq:XP_008812091.1, ECO:0000313|RefSeq:XP_008812092.1};	DNA-binding protein jumonji/RBP2/SMCY, contains JmjC domain	GO:0005634,nucleus; GO:0051213,dioxygenase activity; GO:0008198,ferrous iron binding; GO:0032453,histone demethylase activity (H3-K4 specific); GO:0045814,negative regulation of gene expression, epigenetic; GO:0040010,positive regulation of growth rate; GO:0006355,regulation of transcription, DNA-templated; GO:0006351,transcription, DNA-templated	JmjC domain, hydroxylase
Cluster-20636.151876	0.75	1.12	0.76	0	0	0	28.88	44.92	29.9	0	0	0	7.75335	1.1928e-07	1.89413e-05	up	--	PREDICTED: uncharacterized protein At2g39920 [Elaeis guineensis]	RecName: Full=Uncharacterized protein At2g39920;	SubName: Full=uncharacterized protein At2g39920 {ECO:0000313|RefSeq:XP_008785443.1};	--	GO:0016021,integral component of membrane; GO:0046686,response to cadmium ion	HAD superfamily, subfamily IIIB (Acid phosphatase)
Cluster-20636.146277	2.03	0.85	0.31	23.69	8.91	34.94	52.08	22.79	8.28	505.66	253.15	1127.41	-4.26284	1.20134e-07	1.90355e-05	down	K10999 cellulose synthase A [EC:2.4.1.12] | (RefSeq) cellulose synthase A catalytic subunit 7 [UDP-forming]-like (A)	PREDICTED: cellulose synthase-like protein E6 [Phoenix dactylifera]	RecName: Full=Cellulose synthase-like protein E6; EC=2.4.1.-; AltName: Full=OsCslE6;	SubName: Full=cellulose synthase-like protein E6 {ECO:0000313|RefSeq:XP_008805493.1};	--	GO:0005794,Golgi apparatus; GO:0000139,Golgi membrane; GO:0016021,integral component of membrane; GO:0005886,plasma membrane; GO:0016760,cellulose synthase (UDP-forming) activity; GO:0016759,cellulose synthase activity; GO:0071555,cell wall organization; GO:0030244,cellulose biosynthetic process; GO:0009833,plant-type primary cell wall biogenesis	Cellulose synthase
Cluster-20636.103331	0.32	0.59	0.63	6.67	2.6	2.61	29.14	57.11	59.12	512.02	265.21	303.23	-2.74498	1.20533e-07	1.90573e-05	down	K03063 26S proteasome regulatory subunit T3 | (RefSeq) 26S protease regulatory subunit 6B homolog (A)	PREDICTED: BTB/POZ domain-containing protein At3g44820 [Phoenix dactylifera]	RecName: Full=BTB/POZ domain-containing protein At3g44820;	SubName: Full=BTB/POZ domain-containing protein At3g44820 {ECO:0000313|RefSeq:XP_008813119.1};	--	GO:0016567,protein ubiquitination	NPH3 family
Cluster-20636.93407	82.42	71.07	78.71	132.62	128.88	119.65	2503.77	2253.59	2453.14	3355.21	4338.43	4576.53	-0.557479	1.21633e-07	1.91896e-05	false	K03247 translation initiation factor 3 subunit H | (RefSeq) eukaryotic translation initiation factor 3 subunit H-like (A)	PREDICTED: eukaryotic translation initiation factor 3 subunit H-like [Phoenix dactylifera]	RecName: Full=Eukaryotic translation initiation factor 3 subunit H {ECO:0000255|HAMAP-Rule:MF_03007}; Short=eIF3h {ECO:0000255|HAMAP-Rule:MF_03007}; AltName: Full=Eukaryotic translation initiation factor 3 subunit 3 {ECO:0000255|HAMAP-Rule:MF_03007}; AltName: Full=eIF-3-gamma; AltName: Full=eIF3 p38 subunit;	RecName: Full=Eukaryotic translation initiation factor 3 subunit H {ECO:0000256|HAMAP-Rule:MF_03007}; Short=eIF3h {ECO:0000256|HAMAP-Rule:MF_03007};	Translation initiation factor 3, subunit h (eIF-3h)	GO:0005829,cytosol; GO:0005852,eukaryotic translation initiation factor 3 complex; GO:0042788,polysomal ribosome; GO:0003743,translation initiation factor activity; GO:0009738,abscisic acid-activated signaling pathway; GO:0045948,positive regulation of translational initiation; GO:0009737,response to abscisic acid; GO:0009733,response to auxin; GO:0009749,response to glucose; GO:0034286,response …	JAB1/Mov34/MPN/PAD-1 ubiquitin protease
Cluster-20636.103053	80.31	84.02	65.54	30.56	40.61	36.97	2445.56	2670.8	2047.6	775.02	1370.35	1417.68	1.23141	1.28389e-07	2.02117e-05	up	K03319 divalent anion:Na+ symporter, DASS family | (RefSeq) dicarboxylate transporter 2.1, chloroplastic-like (A)	PREDICTED: dicarboxylate transporter 1, chloroplastic [Phoenix dactylifera]	RecName: Full=Dicarboxylate transporter 1, chloroplastic; AltName: Full=2-oxoglutarate/malate translocator 1; Short=AtpOMT1; Flags: Precursor;	SubName: Full=dicarboxylate transporter 1, chloroplastic {ECO:0000313|RefSeq:XP_008801951.1};	--	GO:0009507,chloroplast; GO:0009941,chloroplast envelope; GO:0009706,chloroplast inner membrane; GO:0009534,chloroplast thylakoid; GO:0016021,integral component of membrane; GO:0016020,membrane; GO:0005739,mitochondrion; GO:0009536,plastid; GO:0015139,alpha-ketoglutarate transmembrane transporter activity; GO:0015140,malate transmembrane transporter activity; GO:0015131,oxaloacetate transmembrane …	Citrate transporter
Cluster-20636.81776	33.45	29.78	24.44	14.69	16.43	10.52	2261.14	2104.04	1690.89	827.02	1230.12	895.01	1.23565	1.30011e-07	2.04229e-05	up	K00688 glycogen phosphorylase [EC:2.4.1.1] | (RefSeq) alpha-1,4 glucan phosphorylase L isozyme, chloroplastic/amyloplastic (A)	PREDICTED: LOW QUALITY PROTEIN: alpha-1,4 glucan phosphorylase L isozyme, chloroplastic/amyloplastic [Phoenix dactylifera]	RecName: Full=Alpha-1,4 glucan phosphorylase L isozyme, chloroplastic/amyloplastic; EC=2.4.1.1; AltName: Full=Starch phosphorylase L; Flags: Precursor;	RecName: Full=Alpha-1,4 glucan phosphorylase {ECO:0000256|RuleBase:RU000587}; EC=2.4.1.1 {ECO:0000256|RuleBase:RU000587};	Glycogen phosphorylase	GO:0009501,amyloplast; GO:0009507,chloroplast; GO:0008184,glycogen phosphorylase activity; GO:0102250,linear malto-oligosaccharide phosphorylase activity; GO:0030170,pyridoxal phosphate binding; GO:0102499,SHG alpha-glucan phosphorylase activity; GO:0005975,carbohydrate metabolic process	Carbohydrate phosphorylase
Cluster-20636.93201	71.1	53.55	61.9	137.32	148.14	122.16	595.44	465.12	538.06	959.05	1379.27	1288.26	-0.972366	1.33346e-07	2.08704e-05	false	--	PREDICTED: uncharacterized protein LOC105044352 isoform X4 [Elaeis guineensis]	--	SubName: Full=putative esterase YitV isoform X2 {ECO:0000313|RefSeq:XP_017698204.1};	--	--	--
Cluster-20636.74216	0.36	0.55	0.45	0	0	0	25.86	42.12	33.67	0	0	0	7.72545	1.33432e-07	2.08704e-05	up	K03544 ATP-dependent Clp protease ATP-binding subunit ClpX | (RefSeq) CLP protease regulatory subunit CLPX1, mitochondrial (A)	PREDICTED: CLP protease regulatory subunit CLPX1, mitochondrial [Elaeis guineensis]	RecName: Full=CLP protease regulatory subunit CLPX1, mitochondrial {ECO:0000303|PubMed:11299370}; Flags: Precursor;	SubName: Full=CLP protease regulatory subunit CLPX1, mitochondrial-like {ECO:0000313|RefSeq:XP_008783202.1};	Putative ATP-dependent Clp-type protease (AAA+ ATPase superfamily)	GO:0005739,mitochondrion; GO:0005524,ATP binding; GO:0004176,ATP-dependent peptidase activity; GO:0051082,unfolded protein binding; GO:0030163,protein catabolic process; GO:0006457,protein folding; GO:0006508,proteolysis	ATPase family associated with various cellular activities (AAA)
Cluster-20636.82016	0.48	0.84	0.48	2.73	2.95	2.49	27.4	50.11	27.95	130.24	187.06	179.37	-2.03326	1.36724e-07	2.13395e-05	down	--	PREDICTED: uncharacterized protein LOC103698281 [Phoenix dactylifera]	RecName: Full=Probable WRKY transcription factor 19; AltName: Full=WRKY DNA-binding protein 19;	SubName: Full=uncharacterized protein LOC103698281 {ECO:0000313|RefSeq:XP_008778495.1, ECO:0000313|RefSeq:XP_008778496.1, ECO:0000313|RefSeq:XP_008778497.1};	--	GO:0009941,chloroplast envelope; GO:0005634,nucleus; GO:0043531,ADP binding; GO:0005524,ATP binding; GO:0003700,DNA-binding transcription factor activity; GO:0004674,protein serine/threonine kinase activity; GO:0043565,sequence-specific DNA binding; GO:0006952,defense response; GO:0006351,transcription, DNA-templated	--
Cluster-20636.178298	0	0	0	9.55	1.42	2.78	0	0	0	157	31	69	-8.73917	1.40327e-07	2.1855e-05	down	--	--	--	--	--	--	--
Cluster-20636.474	0.46	0.56	0.08	4.48	5.9	8.09	11	14	2	89	156	243	-3.93314	1.46325e-07	2.27406e-05	down	K09338 homeobox-leucine zipper protein | (RefSeq) homeobox-leucine zipper protein HAT5 (A)	PREDICTED: homeobox-leucine zipper protein HAT5-like [Elaeis guineensis]	RecName: Full=Homeobox-leucine zipper protein HAT5; AltName: Full=HD-ZIP protein ATHB-1; AltName: Full=Homeodomain transcription factor ATHB-1; AltName: Full=Homeodomain-leucine zipper protein HAT5; Short=HD-ZIP protein 5;	SubName: Full=homeobox-leucine zipper protein HAT5-like {ECO:0000313|RefSeq:XP_008786730.2};	Transcription factor HEX, contains HOX and HALZ domains	GO:0005634,nucleus; GO:0003700,DNA-binding transcription factor activity; GO:0042803,protein homodimerization activity; GO:0043565,sequence-specific DNA binding; GO:0009965,leaf morphogenesis; GO:0045893,positive regulation of transcription, DNA-templated; GO:0009637,response to blue light; GO:0009651,response to salt stress; GO:0006351,transcription, DNA-templated	Coiled-coil region of CCDC155 or KASH
Cluster-20636.27361	2.65	3.09	2.3	9.25	8.4	6.5	61	74	54.26	177.14	214.04	188.24	-1.41948	1.46854e-07	2.27743e-05	down	--	PREDICTED: uncharacterized protein LOC105055050 isoform X3 [Elaeis guineensis]	--	SubName: Full=uncharacterized protein LOC103706350 {ECO:0000313|RefSeq:XP_008788637.1, ECO:0000313|RefSeq:XP_017698102.1};	--	--	--
Cluster-20636.147864	0	0	0	0.69	0.59	0.93	0	0	0	32.24	36.35	65.51	-7.6929	1.47721e-07	2.286e-05	down	K11699 RNA-dependent RNA polymerase [EC:2.7.7.48] | (RefSeq) probable RNA-dependent RNA polymerase 1 (A)	PREDICTED: probable RNA-dependent RNA polymerase 1 isoform X3 [Elaeis guineensis]	RecName: Full=RNA-dependent RNA polymerase 1; Short=AtRDRP1; EC=2.7.7.48; AltName: Full=RNA-directed RNA polymerase 1;	RecName: Full=RNA-dependent RNA polymerase {ECO:0000256|RuleBase:RU363098}; EC=2.7.7.48 {ECO:0000256|RuleBase:RU363098};	RNA-directed RNA polymerase QDE-1 required for posttranscriptional gene silencing and RNA interference	GO:0003723,RNA binding; GO:0003968,RNA-directed 5'-3' RNA polymerase activity; GO:0006952,defense response; GO:0060148,positive regulation of posttranscriptional gene silencing; GO:0030422,production of siRNA involved in RNA interference; GO:0009751,response to salicylic acid; GO:0009615,response to virus; GO:0010025,wax biosynthetic process	RNA dependent RNA polymerase
Cluster-20636.123495	12.12	6.61	6.19	1.3	1.91	1.77	243.79	138.64	128.02	21.77	42.56	44.91	2.44421	1.49286e-07	2.30533e-05	up	K18207 protein O-mannose beta-1,4-N-acetylglucosaminyltransferase [EC:2.4.1.312] | (RefSeq) uncharacterized LOC105041145 (A)	PREDICTED: uncharacterized protein LOC105041145 isoform X2 [Elaeis guineensis]	--	SubName: Full=uncharacterized protein LOC103696210 isoform X3 {ECO:0000313|RefSeq:XP_008775973.1};	Uncharacterized conserved protein	--	Protein of unknown function (DUF563)
Cluster-27280.0	0.3	0.89	1.09	0	0	0	20.14	62.59	74.58	0	0	0	8.35544	1.51275e-07	2.32939e-05	up	K08857 NIMA (never in mitosis gene a)-related kinase 1/4/5 [EC:2.7.11.1] | (RefSeq) serine/threonine-protein kinase Nek5 (A)	PREDICTED: serine/threonine-protein kinase Nek5 [Elaeis guineensis]	RecName: Full=Serine/threonine-protein kinase Nek5 {ECO:0000305}; EC=2.7.11.1 {ECO:0000305}; AltName: Full=NimA-related protein kinase 5 {ECO:0000303|PubMed:17886359}; AltName: Full=OsNek5 {ECO:0000303|PubMed:17886359};	SubName: Full=serine/threonine-protein kinase Nek5 {ECO:0000313|RefSeq:XP_008798862.1};	Serine/threonine protein kinase	GO:0055028,cortical microtubule; GO:0005524,ATP binding; GO:0004674,protein serine/threonine kinase activity; GO:0043622,cortical microtubule organization	Fungal protein kinase
Cluster-20636.103514	0.65	0.66	0.59	2.19	1.81	1.52	51.04	54.51	47.64	144.02	158.47	151.34	-1.36117	1.51483e-07	2.32939e-05	down	K09667 protein O-GlcNAc transferase [EC:2.4.1.255] | (RefSeq) probable UDP-N-acetylglucosamine--peptide N-acetylglucosaminyltransferase SEC isoform X1 (A)	PREDICTED: suppressor of RPS4-RLD 1 [Phoenix dactylifera]	RecName: Full=Suppressor of RPS4-RLD 1 {ECO:0000303|PubMed:15469494}; AltName: Full=Protein SUPPRESSOR OF npr1-1, CONSTITUTIVE 5 {ECO:0000303|PubMed:20862316}; Short=AtSNC5 {ECO:0000303|PubMed:20862316};	SubName: Full=suppressor of RPS4-RLD 1 {ECO:0000313|RefSeq:XP_008780891.1};	FOG: TPR repeat	GO:0005737,cytoplasm; GO:0005783,endoplasmic reticulum; GO:0016021,integral component of membrane; GO:0043231,intracellular membrane-bounded organelle; GO:0005634,nucleus; GO:0048471,perinuclear region of cytoplasm; GO:0032947,protein-containing complex scaffold activity; GO:0042742,defense response to bacterium; GO:0009816,defense response to bacterium, incompatible interaction; GO:0031348,negat…	--
Cluster-20636.135962	5.36	0.63	0.82	0	0	0	253.86	31.29	40	0.11	0	0	9.40976	1.5207e-07	2.33129e-05	up	K15731 carboxy-terminal domain RNA polymerase II polypeptide A small phosphatase [EC:3.1.3.16] | (RefSeq) hypothetical protein (A)	PREDICTED: SPX domain-containing membrane protein OsI_17046 [Elaeis guineensis]	RecName: Full=SPX domain-containing membrane protein Os04g0573000;	SubName: Full=SPX domain-containing membrane protein OsI_17046-like {ECO:0000313|RefSeq:XP_008803249.1};	Predicted transporter/transmembrane protein	GO:0016021,integral component of membrane; GO:0055085,transmembrane transport	Sugar (and other) transporter
Cluster-20636.116288	4.38	5.28	3.49	27.22	15.5	23.74	22.95	28.55	19.16	119.16	90.56	156.75	-2.16626	1.52247e-07	2.33129e-05	down	--	PREDICTED: putative esterase YitV isoform X1 [Phoenix dactylifera]	--	SubName: Full=putative esterase YitV isoform X1 {ECO:0000313|RefSeq:XP_008789326.1};	--	--	--
Cluster-20636.14887	0	0	0	8.48	2.19	7.74	0	0	0	74.05	25.49	102	-8.30371	1.55722e-07	2.37952e-05	down	--	--	--	--	--	--	--
Cluster-20636.20386	0	0	0	24.67	2.33	14.18	0	0	0	158.95	20	138	-8.99892	1.56105e-07	2.38037e-05	down	--	--	--	--	--	--	--
Cluster-20636.167046	0	0.33	0.32	23.71	5.08	15.34	0	2	2	117.68	33.64	114.9	-5.884	1.56859e-07	2.38688e-05	down	K12251 N-carbamoylputrescine amidase [EC:3.5.1.53] | (Kazusa) Lj0g3v0164619.1; - (A)	hypothetical protein VITISV_001808 [Vitis vinifera]	RecName: Full=Retrovirus-related Pol polyprotein from transposon TNT 1-94; Includes: RecName: Full=Protease; EC=3.4.23.-; Includes: RecName: Full=Reverse transcriptase; EC=2.7.7.49; Includes: RecName: Full=Endonuclease;	SubName: Full=Uncharacterized protein {ECO:0000313|EMBL:CAN64335.1};	FOG: Transposon-encoded proteins with TYA, reverse transcriptase, integrase domains in various combinations	GO:0004190,aspartic-type endopeptidase activity; GO:0004519,endonuclease activity; GO:0003676,nucleic acid binding; GO:0003964,RNA-directed DNA polymerase activity; GO:0008270,zinc ion binding; GO:0015074,DNA integration	Integrase core domain
Cluster-20636.36464	0.11	0	0.11	12.86	3.42	16.77	1	0	1	96	34	189	-7.08455	1.57293e-07	2.3885e-05	down	--	hypothetical protein TRIUR3_01140 [Triticum urartu]	--	SubName: Full=Uncharacterized protein {ECO:0000313|EnsemblPlants:GSMUA_Achr9P12200_001};	--	--	Wound-induced protein
Cluster-20636.53628	0	0	0	0.57	1.18	0.42	0	0	0	36.24	99.83	40.11	-8.11157	1.58743e-07	2.4055e-05	down	K07441 beta-1,4-N-acetylglucosaminyltransferase [EC:2.4.1.141] | (RefSeq) UDP-N-acetylglucosamine transferase subunit ALG14 homolog (A)	PREDICTED: UDP-N-acetylglucosamine transferase subunit ALG14 homolog [Elaeis guineensis]	RecName: Full=Probable purine permease 11; Short=AtPUP11;	SubName: Full=UDP-N-acetylglucosamine transferase subunit ALG14 homolog {ECO:0000313|RefSeq:XP_008811385.1, ECO:0000313|RefSeq:XP_008811386.1, ECO:0000313|RefSeq:XP_017702019.1};	Predicted glycosyltransferase	GO:0016021,integral component of membrane; GO:0016020,membrane; GO:0005345,purine nucleobase transmembrane transporter activity; GO:0006863,purine nucleobase transport	Oligosaccharide biosynthesis protein Alg14 like
Cluster-20636.102217	18.74	29.19	28.67	13.66	9.01	7.73	834	1357	1307	506	444	433	1.51845	1.6344e-07	2.47154e-05	up	K09667 protein O-GlcNAc transferase [EC:2.4.1.255] | (RefSeq) probable UDP-N-acetylglucosamine--peptide N-acetylglucosaminyltransferase SEC (A)	PREDICTED: uncharacterized TPR repeat-containing protein At1g05150 [Elaeis guineensis]	RecName: Full=Uncharacterized TPR repeat-containing protein At1g05150;	SubName: Full=uncharacterized TPR repeat-containing protein At2g32450-like {ECO:0000313|RefSeq:XP_008797280.1};	FOG: TPR repeat	GO:0005768,endosome; GO:0005794,Golgi apparatus; GO:0005886,plasma membrane; GO:0009506,plasmodesma; GO:0005802,trans-Golgi network; GO:0005509,calcium ion binding; GO:0016757,transferase activity, transferring glycosyl groups	EF-hand domain pair
Cluster-20636.11918	1.73	3.4	2.61	0.48	0.6	0.34	68.27	140.43	105.74	15.89	26.34	16.7	2.60839	1.65376e-07	2.49248e-05	up	K18081 myotubularin-related protein 1/2 [EC:3.1.3.64 3.1.3.95] | (RefSeq) phosphatidylinositol-3-phosphatase myotubularin-2-like (A)	PREDICTED: uncharacterized protein LOC105053579 [Elaeis guineensis]	--	SubName: Full=uncharacterized protein LOC103710377 {ECO:0000313|RefSeq:XP_008794290.1};	--	--	Domain of unknown function (DUF3475)
Cluster-20636.118082	51.11	51.74	62.02	34.52	35.94	32.58	1236.84	1306.28	1541.74	695.81	964.03	992.63	0.833749	1.65509e-07	2.49248e-05	false	K07513 acetyl-CoA acyltransferase 1 [EC:2.3.1.16] | (RefSeq) 3-ketoacyl-CoA thiolase 2, peroxisomal-like (A)	PREDICTED: 3-ketoacyl-CoA thiolase 2, peroxisomal-like [Phoenix dactylifera]	RecName: Full=3-ketoacyl-CoA thiolase 2, peroxisomal; EC=2.3.1.16; AltName: Full=Acetyl-CoA acyltransferase 2; AltName: Full=Beta-ketothiolase 2; AltName: Full=Peroxisomal 3-oxoacyl-CoA thiolase 2; AltName: Full=Peroxisome defective protein 1; Flags: Precursor;	SubName: Full=3-ketoacyl-CoA thiolase 2, peroxisomal-like {ECO:0000313|RefSeq:XP_008800565.1};	3-oxoacyl CoA thiolase	GO:0009507,chloroplast; GO:0009514,glyoxysome; GO:0016020,membrane; GO:0005739,mitochondrion; GO:0005730,nucleolus; GO:0005777,peroxisome; GO:0005774,vacuolar membrane; GO:0003988,acetyl-CoA C-acyltransferase activity; GO:0006635,fatty acid beta-oxidation; GO:0010111,glyoxysome organization; GO:0009695,jasmonic acid biosynthetic process; GO:0031408,oxylipin biosynthetic process; GO:0009789,positi…	Thiolase, C-terminal domain
Cluster-20636.124426	0	0	0	0.98	0.51	0.87	0	0	0	42.5	29.57	57.14	-7.66283	1.68675e-07	2.53492e-05	down	K09498 T-complex protein 1 subunit zeta | (RefSeq) T-complex protein 1 subunit zeta 1 (A)	hypothetical protein AMTR_s00002p00116290 [Amborella trichopoda]	RecName: Full=T-complex protein 1 subunit zeta 1 {ECO:0000303|PubMed:11599560}; Short=TCP-1-zeta 1 {ECO:0000303|PubMed:11599560}; AltName: Full=CCT-zeta 1 {ECO:0000303|PubMed:11599560}; AltName: Full=Chaperonin CCT6A {ECO:0000305};	SubName: Full=Uncharacterized protein {ECO:0000313|EMBL:ERN00995.1};	Chaperonin complex component, TCP-1 zeta subunit (CCT6)	GO:0005832,chaperonin-containing T-complex; GO:0005737,cytoplasm; GO:0005829,cytosol; GO:0016020,membrane; GO:0005524,ATP binding; GO:0044183,protein binding involved in protein folding; GO:0051082,unfolded protein binding; GO:0006458,'de novo' protein folding; GO:0061077,chaperone-mediated protein folding; GO:0046686,response to cadmium ion; GO:0010043,response to zinc ion	TCP-1/cpn60 chaperonin family
Cluster-20636.90867	298.04	315.79	395.74	162.11	143.3	188.93	2258.41	2479.66	3117.35	1024.59	1207.69	1802.73	1.18287	1.71916e-07	2.57409e-05	up	K02693 photosystem I subunit IV | (RefSeq) photosystem I reaction center subunit IV B, chloroplastic (A)	PREDICTED: photosystem I reaction center subunit IV B, chloroplastic [Elaeis guineensis]	RecName: Full=Photosystem I reaction center subunit IV, chloroplastic; Short=PSI-E; AltName: Full=Photosystem I 10.8 kDa polypeptide; Flags: Precursor;	SubName: Full=Photosystem I reaction center subunit IV, chloroplastic {ECO:0000313|EMBL:OAY64254.1};	--	GO:0009535,chloroplast thylakoid membrane; GO:0009538,photosystem I reaction center; GO:0015979,photosynthesis	Photosystem I reaction centre subunit IV / PsaE
Cluster-20636.79394	0	0	0	4.04	1.25	1.74	0	0	0	78.53	32.23	51.13	-8.04131	1.72087e-07	2.57409e-05	down	K20028 palmitoyltransferase ZDHHC2/15/20 [EC:2.3.1.225] | (RefSeq) probable protein S-acyltransferase 14 (A)	PREDICTED: probable protein S-acyltransferase 14 [Phoenix dactylifera]	RecName: Full=Probable protein S-acyltransferase 14; EC=2.3.1.225; AltName: Full=Probable palmitoyltransferase At3g60800; AltName: Full=Zinc finger DHHC domain-containing protein At3g60800;	RecName: Full=S-acyltransferase {ECO:0000256|RuleBase:RU079119}; EC=2.3.1.225 {ECO:0000256|RuleBase:RU079119}; AltName: Full=Palmitoyltransferase {ECO:0000256|RuleBase:RU079119};	Predicted DHHC-type Zn-finger protein	GO:0005769,early endosome; GO:0005794,Golgi apparatus; GO:0000138,Golgi trans cisterna; GO:0016021,integral component of membrane; GO:0005802,trans-Golgi network; GO:0019707,protein-cysteine S-acyltransferase activity; GO:0019706,protein-cysteine S-palmitoyltransferase activity; GO:0010150,leaf senescence; GO:1900055,regulation of leaf senescence; GO:2000377,regulation of reactive oxygen species …	DHHC palmitoyltransferase
Cluster-20636.166415	10.6	22.7	28.51	2.21	4.03	1.42	157.19	350.46	435.81	27.26	66.33	26.45	3.18334	1.7234e-07	2.57409e-05	up	K14492 two-component response regulator ARR-A family | (RefSeq) two-component response regulator ORR11 (A)	PREDICTED: two-component response regulator ORR1-like isoform X2 [Phoenix dactylifera]	RecName: Full=Two-component response regulator ORR1 {ECO:0000305}; AltName: Full=OsRR1 {ECO:0000303|PubMed:16919402}; AltName: Full=OsRRA9 {ECO:0000303|PubMed:16891544};	SubName: Full=two-component response regulator ORR1-like isoform X2 {ECO:0000313|RefSeq:XP_008795295.1};	GATA-4/5/6 transcription factors	GO:0005622,intracellular; GO:0009736,cytokinin-activated signaling pathway; GO:0000160,phosphorelay signal transduction system; GO:0006355,regulation of transcription, DNA-templated; GO:0006351,transcription, DNA-templated	Response regulator receiver domain
Cluster-20636.77906	22.22	30.85	30.79	8.86	11.4	5.47	438.87	635.11	625.23	145.77	249.68	135.95	1.86792	1.7272e-07	2.57448e-05	up	K12451 3,5-epimerase/4-reductase [EC:5.1.3.- 1.1.1.-] | (RefSeq) bifunctional dTDP-4-dehydrorhamnose 3,5-epimerase/dTDP-4-dehydrorhamnose reductase (A)	PREDICTED: bifunctional dTDP-4-dehydrorhamnose 3,5-epimerase/dTDP-4-dehydrorhamnose reductase-like [Phoenix dactylifera]	RecName: Full=Bifunctional dTDP-4-dehydrorhamnose 3,5-epimerase/dTDP-4-dehydrorhamnose reductase {ECO:0000305}; EC=1.1.1.133 {ECO:0000269|PubMed:15020741}; EC=5.1.3.13 {ECO:0000269|PubMed:15020741}; AltName: Full=dTDP-L-rhamnose synthase;	SubName: Full=bifunctional dTDP-4-dehydrorhamnose 3,5-epimerase/dTDP-4-dehydrorhamnose reductase-like {ECO:0000313|RefSeq:XP_008776518.1};	Putative NAD+-dependent epimerases	GO:0048046,apoplast; GO:0005829,cytosol; GO:0005886,plasma membrane; GO:0009506,plasmodesma; GO:0008830,dTDP-4-dehydrorhamnose 3,5-epimerase activity; GO:0008831,dTDP-4-dehydrorhamnose reductase activity; GO:0010489,UDP-4-keto-6-deoxy-glucose-3,5-epimerase activity; GO:0010490,UDP-4-keto-rhamnose-4-keto-reductase activity; GO:0071555,cell wall organization; GO:0019305,dTDP-rhamnose biosynthetic p…	GDP-mannose 4,6 dehydratase
Cluster-20636.130924	6.45	5.79	4.54	15.78	14.63	14.97	87.97	82.27	63.93	179.46	221.47	257.11	-1.2786	1.80906e-07	2.691e-05	down	K04733 interleukin-1 receptor-associated kinase 4 [EC:2.7.11.1] | (RefSeq) probable LRR receptor-like serine/threonine-protein kinase At1g53440 (A)	PREDICTED: probable LRR receptor-like serine/threonine-protein kinase At1g53440 [Elaeis guineensis]	RecName: Full=Probable LRR receptor-like serine/threonine-protein kinase At1g53440; EC=2.7.11.1; Flags: Precursor;	SubName: Full=probable LRR receptor-like serine/threonine-protein kinase At1g53430 isoform X2 {ECO:0000313|RefSeq:XP_008795773.1};	--	GO:0016021,integral component of membrane; GO:0005886,plasma membrane; GO:0005524,ATP binding; GO:0004674,protein serine/threonine kinase activity	Leucine Rich Repeat
Cluster-20636.121652	1.39	0.66	0.19	12.95	8.73	11.49	32.01	15.9	4.5	248.81	223.26	333.64	-3.74447	1.83752e-07	2.72776e-05	down	--	PREDICTED: transcription factor bHLH47 isoform X1 [Elaeis guineensis]	RecName: Full=Transcription factor BHLH062 {ECO:0000305}; AltName: Full=Basic helix-loop-helix protein 1 {ECO:0000303|PubMed:12920519}; Short=OsbHLH1 {ECO:0000303|PubMed:12920519}; AltName: Full=Basic helix-loop-helix protein 62 {ECO:0000303|PubMed:16896230}; Short=OsbHLH062 {ECO:0000303|PubMed:16896230}; AltName: Full=bHLH transcription factor bHLH062 {ECO:0000305};	SubName: Full=transcription factor bHLH47-like {ECO:0000313|RefSeq:XP_008803182.1};	--	GO:0005634,nucleus; GO:0003677,DNA binding; GO:0046983,protein dimerization activity; GO:0006355,regulation of transcription, DNA-templated; GO:0006351,transcription, DNA-templated	Cell division protein ZapB
Cluster-20636.106315	0.13	0.15	0.16	0	0	0	26.59	31.54	33.26	0	0	0	7.57824	1.92764e-07	2.85489e-05	up	K23286 neurobeachin-like protein 1/2 | (RefSeq) BEACH domain-containing protein B isoform X1 (A)	PREDICTED: BEACH domain-containing protein B isoform X1 [Elaeis guineensis]	RecName: Full=BEACH domain-containing protein B {ECO:0000303|PubMed:25618824}; AltName: Full=BEACH-domain homolog B {ECO:0000305};	SubName: Full=BEACH domain-containing protein B-like {ECO:0000313|RefSeq:XP_008813361.1};	Kinase A-anchor protein Neurobeachin and related BEACH and WD40 repeat proteins	GO:0005739,mitochondrion	Fascin domain
Cluster-20636.88983	0.59	1.13	0.31	5.77	9.82	23.77	13	26	7	106	240	660	-4.17169	1.93099e-07	2.85489e-05	down	K00521 ferric-chelate reductase [EC:1.16.1.7] | (RefSeq) ferric reduction oxidase 7, chloroplastic-like (A)	PREDICTED: NAC transcription factor 29 isoform X1 [Elaeis guineensis]	RecName: Full=NAC transcription factor 29; Short=AtNAC029; AltName: Full=Protein NAC-LIKE, ACTIVATED BY AP3/PI; Short=AtNAP;	SubName: Full=NAC transcription factor 29 {ECO:0000313|EMBL:PKU74765.1};	--	GO:0005634,nucleus; GO:0003677,DNA binding; GO:0003700,DNA-binding transcription factor activity; GO:0009793,embryo development ending in seed dormancy; GO:0009908,flower development; GO:0009835,fruit ripening; GO:0010150,leaf senescence; GO:0009825,multidimensional cell growth; GO:0006351,transcription, DNA-templated	No apical meristem (NAM) protein
Cluster-20636.79800	0	0	0	1.57	0.83	0.67	0	0	0	55.71	39.28	35.8	-7.72662	2.03481e-07	3.0023e-05	down	K04733 interleukin-1 receptor-associated kinase 4 [EC:2.7.11.1] | (RefSeq) putative serine/threonine-protein kinase (A)	PREDICTED: putative serine/threonine-protein kinase [Phoenix dactylifera]	RecName: Full=Cold-responsive protein kinase 1 {ECO:0000303|PubMed:28344081}; EC=2.7.11.1 {ECO:0000255|PROSITE-ProRule:PRU00159, ECO:0000269|PubMed:28344081};	SubName: Full=putative serine/threonine-protein kinase {ECO:0000313|RefSeq:XP_008785370.1};	Serine/threonine protein kinase	GO:0005886,plasma membrane; GO:0005524,ATP binding; GO:0004674,protein serine/threonine kinase activity; GO:0033160,positive regulation of protein import into nucleus, translocation; GO:0046777,protein autophosphorylation; GO:0009409,response to cold; GO:0050826,response to freezing; GO:0009625,response to insect; GO:0002237,response to molecule of bacterial origin	Protein tyrosine kinase
Cluster-20636.79582	5.06	3.29	3.39	26.16	12.14	25.39	68	45.95	47	293	181.16	429.67	-2.27682	2.07237e-07	3.04807e-05	down	--	--	--	--	--	--	--
Cluster-20636.65443	0.21	0.22	0.11	5.02	1.03	2.37	13.8	14.71	7.14	270.34	74.08	193.59	-3.74395	2.0742e-07	3.04807e-05	down	--	PREDICTED: uncharacterized protein LOC103705270 isoform X3 [Phoenix dactylifera]	RecName: Full=Protein CONSERVED IN THE GREEN LINEAGE AND DIATOMS 27, chloroplastic {ECO:0000303|PubMed:23043051}; Flags: Precursor;	SubName: Full=uncharacterized protein LOC103705270 isoform X3 {ECO:0000313|RefSeq:XP_008787149.1};	--	GO:0009507,chloroplast; GO:0016021,integral component of membrane; GO:1990641,response to iron ion starvation	Conserved in the green lineage and diatoms 27
Cluster-20636.134553	0.59	0.24	0.29	5.27	2.71	7.13	12	5	6	89	61	182	-3.61655	2.08987e-07	3.06491e-05	down	--	PREDICTED: stem-specific protein TSJT1 [Phoenix dactylifera]	RecName: Full=Stem-specific protein TSJT1;	SubName: Full=stem-specific protein TSJT1 {ECO:0000313|RefSeq:XP_008790977.1};	--	--	Aluminium induced protein
Cluster-20636.69125	0	0	0	1.31	0.9	0.71	0	0	0	43	39.45	35.44	-7.54792	2.15108e-07	3.14835e-05	down	K10604 E3 ubiquitin-protein ligase MGRN1 [EC:2.3.2.27] | (RefSeq) probable E3 ubiquitin-protein ligase LUL4 (A)	PREDICTED: probable E3 ubiquitin-protein ligase LUL4 [Elaeis guineensis]	RecName: Full=Probable E3 ubiquitin-protein ligase LUL4; EC=2.3.2.27; AltName: Full=Probable RING-type E3 ubiquitin transferase LUL4 {ECO:0000305}; AltName: Full=Protein LOG2-LIKE UBIQUITIN LIGASE 4; AltName: Full=RING finger protein 208;	SubName: Full=probable E3 ubiquitin-protein ligase LUL4 {ECO:0000313|RefSeq:XP_008797036.1};	Predicted E3 ubiquitin ligase	GO:0046872,metal ion binding; GO:0004842,ubiquitin-protein transferase activity	P-11 zinc finger
Cluster-20636.108923	19.38	13.76	19.12	10.58	6.28	7.29	1007.73	747.98	1018.26	458.07	361.84	477.2	1.28987	2.18267e-07	3.18599e-05	up	K01534 Cd2+/Zn2+-exporting ATPase [EC:3.6.3.3 3.6.3.5] | (RefSeq) cadmium/zinc-transporting ATPase HMA2-like (A)	PREDICTED: cadmium/zinc-transporting ATPase HMA2-like [Elaeis guineensis]	RecName: Full=Cadmium/zinc-transporting ATPase HMA2; EC=3.6.3.3; EC=3.6.3.5; AltName: Full=Cadmium/zinc-transporting ATPase 3; AltName: Full=Protein HEAVY METAL ATPASE 2;	SubName: Full=cadmium/zinc-transporting ATPase HMA2-like {ECO:0000313|RefSeq:XP_008808279.1, ECO:0000313|RefSeq:XP_008808280.1, ECO:0000313|RefSeq:XP_008808281.1};	Cation transport ATPase	GO:0016021,integral component of membrane; GO:0005886,plasma membrane; GO:0005524,ATP binding; GO:0008551,cadmium-exporting ATPase activity; GO:0046872,metal ion binding; GO:0016463,zinc-exporting ATPase activity; GO:0055069,zinc ion homeostasis	haloacid dehalogenase-like hydrolase
Cluster-20636.99235	96.84	130.92	62.67	8.68	9.76	24.16	1134.41	1594.62	758.47	84.7	127	356.3	2.88392	2.18554e-07	3.18599e-05	up	--	metallothionein-like protein [Elaeis guineensis]	--	SubName: Full=Metallothionein-like protein {ECO:0000313|EMBL:ACB10219.2};	--	--	Metallothionein
Cluster-20636.156809	1.2	2.21	2.18	0.39	0.38	0.49	93.87	181.14	175.08	25.26	33.02	48.81	2.29376	2.21485e-07	3.22228e-05	up	K10395 kinesin family member 4/21/27 | (RefSeq) kinesin-like protein KIN-4A (A)	PREDICTED: kinesin-like protein KIN-4A isoform X2 [Elaeis guineensis]	RecName: Full=Kinesin-like protein KIN-4A {ECO:0000305}; AltName: Full=Protein BRITTLE CULM 2 {ECO:0000303|PubMed:20444225}; AltName: Full=Protein GIBBERELLIN-DEFICIENT DWARF 1 {ECO:0000303|PubMed:21325138};	SubName: Full=kinesin-like protein KIN-4A {ECO:0000313|RefSeq:XP_008795899.1};	Kinesin-like protein	GO:0005737,cytoplasm; GO:0005856,cytoskeleton; GO:0005871,kinesin complex; GO:0005874,microtubule; GO:0005634,nucleus; GO:0005524,ATP binding; GO:0008574,ATP-dependent microtubule motor activity, plus-end-directed; GO:0008017,microtubule binding; GO:0043565,sequence-specific DNA binding; GO:0007049,cell cycle; GO:0010215,cellulose microfibril organization; GO:0007018,microtubule-based movement; G…	Microtubule binding
Cluster-20636.146947	14.55	18.26	17.02	7.66	8.1	6.17	150.21	195.87	181.8	65.9	92.93	80.24	1.34592	2.36101e-07	3.42808e-05	up	K13800 UMP-CMP kinase [EC:2.7.4.14] | (RefSeq) UMP-CMP kinase 4 (A)	PREDICTED: UMP-CMP kinase 3-like isoform X3 [Phoenix dactylifera]	RecName: Full=UMP-CMP kinase 4 {ECO:0000255|HAMAP-Rule:MF_03172}; EC=2.7.4.14 {ECO:0000255|HAMAP-Rule:MF_03172}; AltName: Full=Deoxycytidylate kinase 4 {ECO:0000255|HAMAP-Rule:MF_03172}; Short=CK 4 {ECO:0000255|HAMAP-Rule:MF_03172}; Short=dCMP kinase 4 {ECO:0000255|HAMAP-Rule:MF_03172}; AltName: Full=Uridine monophosphate/cytidine monophosphate kinase 4 {ECO:0000255|HAMAP-Rule:MF_03172}; Short=UM…	SubName: Full=UMP-CMP kinase 3-like isoform X3 {ECO:0000313|RefSeq:XP_017699980.1};	Uridylate kinase/adenylate kinase	GO:0005737,cytoplasm; GO:0005634,nucleus; GO:0005524,ATP binding; GO:0004127,cytidylate kinase activity; GO:0009041,uridylate kinase activity; GO:0006207,'de novo' pyrimidine nucleobase biosynthetic process; GO:0006221,pyrimidine nucleotide biosynthetic process	Thymidylate kinase
Cluster-20636.126295	33.55	65.67	44.11	13.2	7.41	4.67	97	194	136	32	24	17	2.70948	2.37512e-07	3.4417e-05	up	--	--	--	--	--	--	--
Cluster-20636.103028	0.87	0.75	1.17	6.34	4.84	4.95	10	9	14	61	62	72	-2.36207	2.42437e-07	3.49949e-05	down	K16276 zinc finger protein-like protein | (RefSeq) zinc finger protein BRUTUS-like (A)	PREDICTED: zinc finger protein BRUTUS-like isoform X2 [Elaeis guineensis]	RecName: Full=Zinc finger protein BRUTUS {ECO:0000303|PubMed:20675571}; AltName: Full=Protein EMBRYO DEFECTIVE 2454 {ECO:0000303|PubMed:20675571};	SubName: Full=Uncharacterized protein {ECO:0000313|EnsemblPlants:OMERI01G24940.8};	Zn-finger protein	GO:0016021,integral component of membrane; GO:0005634,nucleus; GO:0005506,iron ion binding; GO:0016874,ligase activity; GO:0061630,ubiquitin protein ligase activity; GO:0008270,zinc ion binding; GO:0010106,cellular response to iron ion starvation; GO:0060586,multicellular organismal iron ion homeostasis; GO:0016567,protein ubiquitination	--
Cluster-20636.33339	30.91	39.64	33.71	8.04	11.78	4.3	285.81	380.45	323.01	62	121.05	50.02	2.27569	2.4246e-07	3.49949e-05	up	K08738 cytochrome c | (RefSeq) cytochrome c (A)	PREDICTED: cytochrome c [Phoenix dactylifera]	RecName: Full=Cytochrome c;	SubName: Full=cytochrome c {ECO:0000313|RefSeq:XP_008795309.1};	Cytochrome c	GO:0005758,mitochondrial intermembrane space; GO:0070469,respiratory chain; GO:0009055,electron transfer activity; GO:0020037,heme binding; GO:0046872,metal ion binding; GO:0006123,mitochondrial electron transport, cytochrome c to oxygen; GO:0006122,mitochondrial electron transport, ubiquinol to cytochrome c	Cytochrome C oxidase, cbb3-type, subunit III
Cluster-20636.27011	0	0.1	0.1	19.13	3.26	7.9	0	1	1	154	35	96	-7.00942	2.50568e-07	3.60937e-05	down	--	--	--	--	--	--	--
Cluster-20636.89368	156.27	310.07	148.3	63.22	52.39	24.87	1865.38	3849.11	1828.65	628.95	694.33	373.77	2.31656	2.51674e-07	3.61154e-05	up	K03036 26S proteasome regulatory subunit N6 | (RefSeq) hypothetical protein (A)	PREDICTED: pollen-specific protein C13 [Elaeis guineensis]	RecName: Full=Pollen-specific protein C13; Flags: Precursor;	SubName: Full=pollen-specific protein C13-like {ECO:0000313|RefSeq:XP_008782123.1};	--	GO:0005615,extracellular space	Pollen proteins Ole e I like
Cluster-20636.76130	166.75	156.95	217.15	57.25	64.35	60.82	138	129	194	40	60	63	1.71457	2.5171e-07	3.61154e-05	up	--	--	--	--	--	--	--
Cluster-20636.98514	393.07	407.81	420.16	314.62	259.8	306.76	7463.22	8070.6	8206.63	4976.52	5470.33	7333.68	0.629139	2.57964e-07	3.69401e-05	false	K01092 myo-inositol-1(or 4)-monophosphatase [EC:3.1.3.25] | (RefSeq) phosphatase IMPL1, chloroplastic-like isoform X1 (A)	PREDICTED: protein CURVATURE THYLAKOID 1A, chloroplastic [Elaeis guineensis]	RecName: Full=Protein CURVATURE THYLAKOID 1A, chloroplastic; Flags: Precursor;	SubName: Full=protein CURVATURE THYLAKOID 1A, chloroplastic-like {ECO:0000313|RefSeq:XP_008800761.1};	--	GO:0009507,chloroplast; GO:0009941,chloroplast envelope; GO:0009534,chloroplast thylakoid; GO:0009535,chloroplast thylakoid membrane; GO:0016021,integral component of membrane; GO:0010287,plastoglobule; GO:0009579,thylakoid	CAAD domains of cyanobacterial aminoacyl-tRNA synthetase
Cluster-20636.97901	575.86	530.32	643.79	310.87	179.51	303.79	11959.5	11483.4	13745.8	5378.16	4133.66	7943.92	1.30317	2.6034e-07	3.72072e-05	up	K14332 photosystem I subunit PsaO | (RefSeq) photosystem I subunit O (A)	PREDICTED: photosystem I subunit O [Elaeis guineensis]	RecName: Full=Photosystem I subunit O; Short=PSI-O; Flags: Precursor;	SubName: Full=photosystem I subunit O {ECO:0000313|RefSeq:XP_008784066.1};	--	GO:0009507,chloroplast; GO:0009535,chloroplast thylakoid membrane; GO:0016021,integral component of membrane; GO:0009522,photosystem I; GO:0009579,thylakoid; GO:0009768,photosynthesis, light harvesting in photosystem I; GO:0009767,photosynthetic electron transport chain	--
Cluster-20636.43008	0	0	0	0.73	2.44	0.46	0	0	0	39.71	177.19	38	-8.64581	2.63796e-07	3.76273e-05	down	K17964 leucine-rich PPR motif-containing protein, mitochondrial | (RefSeq) pentatricopeptide repeat-containing protein At5g61990, mitochondrial-like (A)	PREDICTED: putative pentatricopeptide repeat-containing protein At5g59900 [Elaeis guineensis]	RecName: Full=Putative pentatricopeptide repeat-containing protein At5g59900;	SubName: Full=Pentatricopeptide repeat-containing protein {ECO:0000313|EMBL:PKA47226.1}; EC=2.1.1.204 {ECO:0000313|EMBL:PKA47226.1};	FOG: PPR repeat	GO:0043231,intracellular membrane-bounded organelle; GO:0004519,endonuclease activity; GO:0003723,RNA binding; GO:0009451,RNA modification	Tetratricopeptide repeat
Cluster-20636.49238	44.4	28.12	18.11	6.16	9.07	6.81	1137.03	751.51	476.3	131.35	257.36	219.55	2.1816	2.65085e-07	3.77373e-05	up	K03539 ribonuclease P/MRP protein subunit RPP1 [EC:3.1.26.5] | (RefSeq) uncharacterized LOC105046161 (A)	PREDICTED: uncharacterized protein LOC105042547 isoform X1 [Elaeis guineensis]	RecName: Full=Transcription factor GHD7 {ECO:0000305}; AltName: Full=Protein GRAIN NUMBER PLANT HEIGHT AND HEADING DATE 7 {ECO:0000305};	SubName: Full=two-component response regulator-like APRR9 isoform X3 {ECO:0000313|RefSeq:XP_008799593.1};	--	GO:0005634,nucleus; GO:0003677,DNA binding; GO:0009908,flower development; GO:0048579,negative regulation of long-day photoperiodism, flowering; GO:0006355,regulation of transcription, DNA-templated; GO:0006351,transcription, DNA-templated	CCT motif
Cluster-20636.81308	0	0	0.02	1.34	0.75	0.92	0	0	1.1	55.53	41.46	58.09	-6.98143	2.66133e-07	3.77638e-05	down	K12607 CCR4-NOT transcription complex subunit 10 | (RefSeq) CCR4-NOT transcription complex subunit 10-like (A)	PREDICTED: CCR4-NOT transcription complex subunit 10-like [Phoenix dactylifera]	--	SubName: Full=CCR4-NOT transcription complex subunit 10-like {ECO:0000313|RefSeq:XP_008795858.1};	TPR repeat-containing protein	--	Putative TPR-like repeat
Cluster-20636.116801	6.09	5.48	7.23	3.45	2.6	3.02	220.17	206.67	267.78	103.72	104.02	137.57	1.21267	2.66307e-07	3.77638e-05	up	K13648 alpha-1,4-galacturonosyltransferase [EC:2.4.1.43] | (RefSeq) galacturonosyltransferase 8-like (A)	PREDICTED: galacturonosyltransferase 8-like [Elaeis guineensis]	RecName: Full=Galacturonosyltransferase 8; EC=2.4.1.-; AltName: Full=Glycosyltransferase QUASIMODO1;	RecName: Full=Hexosyltransferase {ECO:0000256|RuleBase:RU362027}; EC=2.4.1.- {ECO:0000256|RuleBase:RU362027};	--	GO:0005768,endosome; GO:0005794,Golgi apparatus; GO:0000139,Golgi membrane; GO:0016021,integral component of membrane; GO:0005739,mitochondrion; GO:0005802,trans-Golgi network; GO:0047262,polygalacturonate 4-alpha-galacturonosyltransferase activity; GO:0016757,transferase activity, transferring glycosyl groups; GO:0007155,cell adhesion; GO:0010289,homogalacturonan biosynthetic process; GO:0045489…	Glucosyltransferase 24
Cluster-20636.35292	0	0	0	1.98	1.13	0.95	0	0	0	48.63	37.1	35.38	-7.60551	2.70724e-07	3.83156e-05	down	--	PREDICTED: uncharacterized protein At2g39920 [Elaeis guineensis]	RecName: Full=Uncharacterized protein At2g39920;	SubName: Full=uncharacterized protein At2g39920 {ECO:0000313|RefSeq:XP_008785443.1};	--	GO:0016021,integral component of membrane; GO:0046686,response to cadmium ion	HAD superfamily, subfamily IIIB (Acid phosphatase)
Cluster-20636.132956	4.21	4.02	3.61	12.23	7.57	9.28	202.51	202.09	178.11	490.27	403.69	562.7	-1.12418	2.78975e-07	3.94069e-05	down	K03063 26S proteasome regulatory subunit T3 | (RefSeq) 26S protease regulatory subunit 6B homolog (A)	PREDICTED: BTB/POZ domain-containing protein At3g44820 [Phoenix dactylifera]	RecName: Full=BTB/POZ domain-containing protein At3g44820;	SubName: Full=BTB/POZ domain-containing protein At3g44820 {ECO:0000313|RefSeq:XP_008813119.1};	--	GO:0016567,protein ubiquitination	NPH3 family
Cluster-20636.134900	0.4	0.67	0.98	0	0	0	21.96	38.01	54.52	0	0	0	7.89927	2.81161e-07	3.96388e-05	up	K09566 peptidyl-prolyl isomerase G (cyclophilin G) [EC:5.2.1.8] | (RefSeq) uncharacterized protein LOC109819575 (A)	PREDICTED: uncharacterized protein LOC103696204 [Phoenix dactylifera]	--	SubName: Full=uncharacterized protein LOC103696204 {ECO:0000313|RefSeq:XP_008775962.1, ECO:0000313|RefSeq:XP_017695885.1};	--	--	Plant calmodulin-binding domain
Cluster-20636.89823	11.85	10.46	11.72	1.37	3.46	1.42	238	219	242	23	77	36	2.57846	2.96357e-07	4.17005e-05	up	K18163 NADH dehydrogenase [ubiquinone] 1 alpha subcomplex assembly factor 6 | (RefSeq) NADH dehydrogenase (ubiquinone) complex I, assembly factor 6 (A)	PREDICTED: NADH dehydrogenase (ubiquinone) complex I, assembly factor 6 [Phoenix dactylifera]	--	SubName: Full=NADH dehydrogenase (Ubiquinone) complex I, assembly factor 6 {ECO:0000313|RefSeq:XP_008794817.1, ECO:0000313|RefSeq:XP_008794818.1, ECO:0000313|RefSeq:XP_008794819.1};	Phytoene/squalene synthetase	--	Squalene/phytoene synthase
Cluster-20636.94515	0.75	0.29	0.59	0	0	0	53.1	21.24	42.55	0	0	0	7.93011	2.98345e-07	4.18994e-05	up	K05747 Wiskott-Aldrich syndrome protein | (RefSeq) uncharacterized protein LOC110893888 (A)	PREDICTED: uncharacterized protein LOC105033694 [Elaeis guineensis]	--	SubName: Full=uncharacterized protein LOC103719542 isoform X2 {ECO:0000313|RefSeq:XP_008807057.1};	Predicted transcription factor DATF1, contains PHD and TFS2M domains	--	SPOC domain
Cluster-20636.159468	0	0	0	2.12	1.25	0.32	0	0	0	105.46	82.73	23.96	-8.45577	3.01069e-07	4.22007e-05	down	--	PREDICTED: uncharacterized protein LOC105036201 [Elaeis guineensis]	--	SubName: Full=uncharacterized protein LOC103721164 isoform X2 {ECO:0000313|RefSeq:XP_008809465.1};	--	--	--
Cluster-20636.93784	4.18	7.87	1.52	0.18	0.05	0	83	163	31	3	1	0	6.2422	3.10867e-07	4.34903e-05	up	K13413 mitogen-activated protein kinase kinase 4/5 [EC:2.7.12.2] | (RefSeq) mitogen-activated protein kinase kinase 5-like (A)	PREDICTED: protein LIGHT-DEPENDENT SHORT HYPOCOTYLS 4-like [Elaeis guineensis]	RecName: Full=Protein LIGHT-DEPENDENT SHORT HYPOCOTYLS 6; AltName: Full=Protein ORGAN BOUNDARY 6;	SubName: Full=protein LIGHT-DEPENDENT SHORT HYPOCOTYLS 4-like {ECO:0000313|RefSeq:XP_008793554.1};	--	GO:0005634,nucleus; GO:0003677,DNA binding; GO:0009299,mRNA transcription; GO:0007275,multicellular organism development; GO:0090698,post-embryonic plant morphogenesis; GO:0006355,regulation of transcription, DNA-templated; GO:0009416,response to light stimulus	Protein of unknown function (DUF640)
Cluster-20636.140171	6.38	6.4	6.33	4.39	2.79	3.27	283.92	297.16	288.61	162.78	137.56	182.98	1.04335	3.11667e-07	4.35187e-05	up	K01724 4a-hydroxytetrahydrobiopterin dehydratase [EC:4.2.1.96] | (RefSeq) putative pterin-4-alpha-carbinolamine dehydratase (A)	PREDICTED: uncharacterized protein LOC105047185 isoform X1 [Elaeis guineensis]	RecName: Full=Pterin-4-alpha-carbinolamine dehydratase 2, mitochondrial {ECO:0000305}; EC=4.2.1.96 {ECO:0000305|PubMed:18245455}; AltName: Full=4-alpha-hydroxy-tetrahydropterin dehydratase {ECO:0000305}; AltName: Full=PCD/DCoH-like protein 2 {ECO:0000303|Ref.1}; Flags: Precursor;	SubName: Full=putative pterin-4-alpha-carbinolamine dehydratase isoform X1 {ECO:0000313|RefSeq:XP_008800695.1};	Pterin carbinolamine dehydratase PCBD/dimerization cofactor of HNF1	GO:0008124,4-alpha-hydroxytetrahydrobiopterin dehydratase activity; GO:0006729,tetrahydrobiopterin biosynthetic process	Pterin 4 alpha carbinolamine dehydratase
Cluster-20636.100303	4.55	4.02	4.9	30.4	10.38	23.53	290.31	267.94	319.94	1614.21	732.95	1889.18	-2.0754	3.12366e-07	4.35329e-05	down	K16276 zinc finger protein-like protein | (RefSeq) zinc finger protein BRUTUS-like (A)	PREDICTED: zinc finger protein BRUTUS-like isoform X2 [Elaeis guineensis]	RecName: Full=Zinc finger protein BRUTUS {ECO:0000303|PubMed:20675571}; AltName: Full=Protein EMBRYO DEFECTIVE 2454 {ECO:0000303|PubMed:20675571};	SubName: Full=uncharacterized protein LOC103709367 isoform X1 {ECO:0000313|RefSeq:XP_017698879.1};	Zn-finger protein	GO:0016021,integral component of membrane; GO:0005634,nucleus; GO:0005506,iron ion binding; GO:0016874,ligase activity; GO:0061630,ubiquitin protein ligase activity; GO:0008270,zinc ion binding; GO:0010106,cellular response to iron ion starvation; GO:0060586,multicellular organismal iron ion homeostasis; GO:0016567,protein ubiquitination	Zinc finger, C3HC4 type (RING finger)
Cluster-20636.128930	0	0	0	49.51	12.93	20.32	0	0	0	83	29	51	-8.05506	3.17189e-07	4.41207e-05	down	K00609 aspartate carbamoyltransferase catalytic subunit [EC:2.1.3.2] | (RefSeq) aspartate carbamoyltransferase 2, chloroplastic-like (A)	uncharacterized protein LOC107493898, partial [Arachis duranensis]	RecName: Full=Retrovirus-related Pol polyprotein from transposon RE1; AltName: Full=Retro element 1 {ECO:0000303|PubMed:10689195}; Short=AtRE1 {ECO:0000303|PubMed:10689195}; Includes: RecName: Full=Protease RE1; EC=3.4.23.-; Includes: RecName: Full=Reverse transcriptase RE1; EC=2.7.7.49; Includes: RecName: Full=Endonuclease RE1;	SubName: Full=Retrovirus-related Pol polyprotein from transposon TNT 1-94 {ECO:0000313|EMBL:KYP53954.1};	FOG: Transposon-encoded proteins with TYA, reverse transcriptase, integrase domains in various combinations	GO:0004190,aspartic-type endopeptidase activity; GO:0004519,endonuclease activity; GO:0046872,metal ion binding; GO:0003676,nucleic acid binding; GO:0003964,RNA-directed DNA polymerase activity; GO:0015074,DNA integration; GO:0006310,DNA recombination	--
Cluster-20636.105679	0.27	0.58	0.83	0	0	0	20.24	44.84	62.56	0	0	0	8.05295	3.20455e-07	4.44901e-05	up	K18443 golgi-specific brefeldin A-resistance guanine nucleotide exchange factor 1 | (RefSeq) ARF guanine-nucleotide exchange factor GNOM-like (A)	PREDICTED: ARF guanine-nucleotide exchange factor GNOM-like isoform X1 [Phoenix dactylifera]	RecName: Full=ARF guanine-nucleotide exchange factor GNOM; AltName: Full=Pattern formation protein EMB30; AltName: Full=Protein EMBRYO DEFECTIVE 30; AltName: Full=Protein MIZU-KUSSEI2; AltName: Full=Protein VASCULAR NETWORK 7;	SubName: Full=ARF guanine-nucleotide exchange factor GNOM-like isoform X1 {ECO:0000313|RefSeq:XP_008776149.1}; SubName: Full=ARF guanine-nucleotide exchange factor GNOM-like isoform X2 {ECO:0000313|RefSeq:XP_008776151.1}; SubName: Full=ARF guanine-nucleotide exchange factor GNOM-like isoform X3 {ECO:0000313|RefSeq:XP_008776150.1};	Pattern-formation protein/guanine nucleotide exchange factor	GO:0005829,cytosol; GO:0005768,endosome; GO:0010008,endosome membrane; GO:0005886,plasma membrane; GO:0005802,trans-Golgi network; GO:0005086,ARF guanyl-nucleotide exchange factor activity; GO:0042802,identical protein binding; GO:0042803,protein homodimerization activity; GO:0010540,basipetal auxin transport; GO:0007155,cell adhesion; GO:0071555,cell wall organization; GO:0000911,cytokinesis by …	Domain of unknown function (DUF1981)
Cluster-20636.64179	0	0	0	1.48	1.21	0.66	0	0	0	44.2	48.08	29.59	-7.61346	3.23782e-07	4.48666e-05	down	K03037 26S proteasome regulatory subunit N7 | (RefSeq) 26S proteasome non-ATPase regulatory subunit 6 (A)	PREDICTED: 26S proteasome non-ATPase regulatory subunit 6 [Elaeis guineensis]	RecName: Full=26S proteasome non-ATPase regulatory subunit 6; AltName: Full=26S proteasome regulatory particle non-ATPase subunit 7; Short=OsRPN7; AltName: Full=26S proteasome regulatory subunit RPN7;	SubName: Full=26S proteasome non-ATPase regulatory subunit 6 {ECO:0000313|RefSeq:XP_008777464.1};	26S proteasome regulatory complex, subunit RPN7/PSMD6	GO:0000502,proteasome complex; GO:0030234,enzyme regulator activity; GO:0043161,proteasome-mediated ubiquitin-dependent protein catabolic process	26S proteasome subunit RPN7
Cluster-20636.141851	0.09	0.06	0.12	0.57	0.49	0.37	15.89	12.56	22.61	87.66	101.27	85.88	-2.20968	3.29507e-07	4.55733e-05	down	K08150 MFS transporter, SP family, solute carrier family 2 (myo-inositol transporter), member 13 | (RefSeq) inositol transporter 1-like (A)	PREDICTED: LOW QUALITY PROTEIN: probable polyol transporter 4 [Elaeis guineensis]	RecName: Full=Probable polyol transporter 4;	SubName: Full=probable polyol transporter 4 {ECO:0000313|RefSeq:XP_008778282.1};	Predicted transporter (major facilitator superfamily)	GO:0016021,integral component of membrane; GO:0005355,glucose transmembrane transporter activity; GO:0005351,carbohydrate:proton symporter activity; GO:0046323,glucose import; GO:0035428,NA	Major Facilitator Superfamily
Cluster-20636.81471	11.02	1.18	6.54	0	0	0.11	629.92	70.65	383.04	0	0	8.15	7.41025	3.32674e-07	4.59242e-05	up	K01895 acetyl-CoA synthetase [EC:6.2.1.1] | (RefSeq) acetyl-coenzyme A synthetase, chloroplastic/glyoxysomal (A)	PREDICTED: acetyl-coenzyme A synthetase, chloroplastic/glyoxysomal [Elaeis guineensis]	RecName: Full=Acetyl-coenzyme A synthetase, chloroplastic/glyoxysomal; EC=6.2.1.1; AltName: Full=Acetate--CoA ligase; AltName: Full=Acetyl-CoA synthetase; Flags: Precursor;	SubName: Full=acetyl-coenzyme A synthetase, chloroplastic/glyoxysomal-like {ECO:0000313|RefSeq:XP_008812479.1};	Acyl-CoA synthetase	GO:0009507,chloroplast; GO:0009570,chloroplast stroma; GO:0005829,cytosol; GO:0009514,glyoxysome; GO:0003987,acetate-CoA ligase activity; GO:0016208,AMP binding; GO:0005524,ATP binding; GO:0006083,acetate metabolic process; GO:0019427,acetyl-CoA biosynthetic process from acetate; GO:0006631,fatty acid metabolic process	Acetyl-coenzyme A synthetase N-terminus
Cluster-20636.90695	0	0	0	0.51	3.3	1.77	0	0	0	17.59	152.29	92.8	-8.64454	3.40575e-07	4.6926e-05	down	--	PREDICTED: uncharacterized protein LOC105054657 [Elaeis guineensis]	--	SubName: Full=uncharacterized protein LOC103696933 {ECO:0000313|RefSeq:XP_008776884.1};	Uncharacterized conserved protein with TLDc domain	--	TLD
Cluster-20636.115172	101.39	112.09	119.71	85.53	70.38	78.69	2542.14	2931.88	3082.24	1786.07	1955.92	2484.29	0.667152	3.43494e-07	4.72388e-05	false	K02291 15-cis-phytoene/all-trans-phytoene synthase [EC:2.5.1.32 2.5.1.99] | (RefSeq) phytoene synthase 2, chloroplastic (A)	PREDICTED: phytoene synthase 2, chloroplastic [Elaeis guineensis]	RecName: Full=Phytoene synthase, chloroplastic; EC=2.5.1.32; Flags: Precursor;	SubName: Full=phytoene synthase 2, chloroplastic-like {ECO:0000313|RefSeq:XP_008812766.1, ECO:0000313|RefSeq:XP_008812773.1};	Squalene synthetase	GO:0009507,chloroplast; GO:0004310,farnesyl-diphosphate farnesyltransferase activity; GO:0016767,geranylgeranyl-diphosphate geranylgeranyltransferase activity; GO:0051996,squalene synthase activity; GO:0016117,carotenoid biosynthetic process; GO:0006696,ergosterol biosynthetic process	Squalene/phytoene synthase
Cluster-20636.89942	149.08	69.55	88.64	395.38	342.57	346.17	577.83	276.91	362.96	1281.91	1484	1690	-1.66095	3.5419e-07	4.86181e-05	down	K01800 maleylacetoacetate isomerase [EC:5.2.1.2] | (RefSeq) glutathione S-transferase zeta class-like (A)	PREDICTED: glutathione S-transferase zeta class-like isoform X1 [Phoenix dactylifera]	RecName: Full=Glutathione S-transferase 2; EC=2.5.1.18; AltName: Full=GST class-zeta; Flags: Fragment;	SubName: Full=glutathione S-transferase zeta class-like isoform X1 {ECO:0000313|RefSeq:XP_008776183.1}; SubName: Full=glutathione S-transferase zeta class-like isoform X2 {ECO:0000313|RefSeq:XP_017695917.1};	Glutathione S-transferase	GO:0005737,cytoplasm; GO:0004364,glutathione transferase activity; GO:0009072,aromatic amino acid family metabolic process	Glutathione S-transferase, N-terminal domain
Cluster-20636.48440	0	0	0	0.85	0.97	0.4	0	0	0	41.52	62.91	29.2	-7.74268	3.58893e-07	4.91451e-05	down	K21842 protein EFR3 | (RefSeq) uncharacterized LOC105049285 (A)	PREDICTED: uncharacterized protein LOC105049285 [Elaeis guineensis]	--	SubName: Full=uncharacterized protein LOC103713119 {ECO:0000313|RefSeq:XP_008798151.1, ECO:0000313|RefSeq:XP_017699779.1};	--	--	--
Cluster-20636.171319	0	0	0	0.8	0.69	0.49	0	0	0	35.23	40.02	32.58	-7.42262	3.59378e-07	4.91451e-05	down	--	PREDICTED: auxin response factor 17-like [Elaeis guineensis]	--	RecName: Full=Auxin response factor {ECO:0000256|RuleBase:RU004561};	--	--	--
Cluster-20636.135369	0.2	1.99	0.46	0	0	0	19.79	208.73	47.52	0	0.24	0	9.15768	3.6438e-07	4.97358e-05	up	K06689 ubiquitin-conjugating enzyme E2 D [EC:2.3.2.23] | (RefSeq) ubiquitin-conjugating enzyme E2-17 kDa-like (A)	PREDICTED: ubiquitin-conjugating enzyme E2-17 kDa-like [Nicotiana tomentosiformis]	RecName: Full=Ubiquitin-conjugating enzyme E2 8; EC=2.3.2.23; AltName: Full=E2 ubiquitin-conjugating enzyme 8; AltName: Full=UBCAT4A; AltName: Full=Ubiquitin carrier protein 8; AltName: Full=Ubiquitin-conjugating enzyme E2-17 kDa 8; AltName: Full=Ubiquitin-protein ligase 8;	SubName: Full=Ubiquitin-conjugating enzyme {ECO:0000313|EMBL:CAJ38381.1}; Flags: Fragment;	Ubiquitin-protein ligase	GO:0005737,cytoplasm; GO:0005634,nucleus; GO:0005524,ATP binding; GO:0004842,ubiquitin-protein transferase activity; GO:0009960,endosperm development; GO:0006511,ubiquitin-dependent protein catabolic process	Ubiquitin-conjugating enzyme
Cluster-20636.180975	2.21	2.28	3.45	15.95	17.06	11.61	12.03	12.8	19.68	72.55	103.57	79.6	-2.31451	3.71439e-07	5.06046e-05	down	--	PREDICTED: uncharacterized protein LOC105032718 [Elaeis guineensis]	--	SubName: Full=uncharacterized protein LOC103723904 {ECO:0000313|RefSeq:XP_008813213.1};	--	--	Wound-induced protein
Cluster-20636.23928	0	0	0	2.06	0.81	1.99	0	0	0	48	25	70	-7.80773	3.78098e-07	5.14157e-05	down	--	--	--	--	--	--	--
Cluster-20636.70256	0	0	0	5.49	1.58	3.85	0	0	0	62.89	24.02	66.65	-7.93712	3.84447e-07	5.21818e-05	down	K02469 DNA gyrase subunit A [EC:5.99.1.3] | (RefSeq) DNA gyrase subunit A, chloroplastic/mitochondrial-like (A)	uncharacterized protein LOC109726334 [Ananas comosus]	--	SubName: Full=uncharacterized protein LOC103499392 {ECO:0000313|RefSeq:XP_008460615.1};	FOG: Transposon-encoded proteins with TYA, reverse transcriptase, integrase domains in various combinations	GO:0003676,nucleic acid binding; GO:0015074,DNA integration	Integrase core domain
Cluster-20636.139183	16.64	19.5	14	6.32	2.3	2.63	161.01	195.91	140.3	51	24.73	32.08	2.36518	3.88709e-07	5.26621e-05	up	K00924 kinase [EC:2.7.1.-] | (RefSeq) leucine-rich repeat receptor-like kinase protein FLORAL ORGAN NUMBER1 (A)	PREDICTED: LOW QUALITY PROTEIN: leucine-rich repeat receptor-like serine/threonine-protein kinase BAM1 [Elaeis guineensis]	RecName: Full=Leucine-rich repeat receptor-like serine/threonine-protein kinase BAM1; EC=2.7.11.1; AltName: Full=Protein BARELY ANY MERISTEM 1; Flags: Precursor;	SubName: Full=leucine-rich repeat receptor-like serine/threonine-protein kinase BAM1 {ECO:0000313|RefSeq:XP_008787754.1};	--	GO:0016021,integral component of membrane; GO:0005886,plasma membrane; GO:0005524,ATP binding; GO:0043621,protein self-association; GO:0004674,protein serine/threonine kinase activity; GO:0033612,receptor serine/threonine kinase binding; GO:0030154,cell differentiation; GO:0048437,floral organ development; GO:0048229,gametophyte development; GO:0010075,regulation of meristem growth	Leucine Rich repeat
Cluster-20636.115953	389.11	417.76	393.41	257.54	156.83	233.51	3482.54	3880.25	3650.56	1921.9	1560	2631.66	1.05576	3.99993e-07	5.40903e-05	up	--	PREDICTED: uncharacterized protein LOC103718212 [Phoenix dactylifera]	--	SubName: Full=uncharacterized protein LOC103718212 {ECO:0000313|RefSeq:XP_008805143.1};	--	--	Protein of unknown function (DUF1118)
Cluster-20636.11090	0.16	0	0.04	5.16	2.21	3.6	2.54	0	0.68	68.58	39.13	72.18	-5.29893	4.02691e-07	5.43543e-05	down	K21311 norbelladine O-methyltransferase [EC:2.1.1.336] | (RefSeq) caffeoyl-CoA O-methyltransferase-like (A)	PREDICTED: caffeoyl-CoA O-methyltransferase 1-like isoform X2 [Elaeis guineensis]	RecName: Full=Probable caffeoyl-CoA O-methyltransferase At4g26220; EC=2.1.1.104; AltName: Full=Trans-caffeoyl-CoA 3-O-methyltransferase; Short=CCoAMT; Short=CCoAOMT;	SubName: Full=caffeoyl-CoA O-methyltransferase-like {ECO:0000313|RefSeq:XP_008811374.1};	O-methyltransferase	GO:0005829,cytosol; GO:0042409,caffeoyl-CoA O-methyltransferase activity; GO:0046872,metal ion binding; GO:0009809,lignin biosynthetic process	O-methyltransferase
Cluster-20636.104290	0	0	0	1.14	0.32	0.46	0	0	0	77.67	28.82	47.33	-7.9734	4.04442e-07	5.44898e-05	down	K22369 epoxide hydrolase 4 [EC:3.3.-.-] | (RefSeq) uncharacterized protein LOC112274780 (A)	PREDICTED: uncharacterized protein LOC109505362 [Elaeis guineensis]	--	SubName: Full=4,5:9,10-diseco-3-hydroxy-5,9, 17-trioxoandrosta-1(10),2-diene-4-oate hydrolase {ECO:0000313|RefSeq:XP_008802457.1};	Predicted hydrolase/acyltransferase (alpha/beta hydrolase superfamily)	GO:0016787,hydrolase activity	Alpha/beta hydrolase family
Cluster-20636.169543	0	0	0	8.86	2.85	7.13	0	0	0	56	24	68	-7.8702	4.06493e-07	5.46651e-05	down	--	--	--	--	--	--	--
Cluster-20636.93689	58.68	61.07	44.81	126.88	119.53	98.43	1060.79	1150.52	833.54	1910.94	2396.52	2240.63	-0.903959	4.07628e-07	5.47168e-05	false	K12876 RNA-binding protein 8A | (RefSeq) RNA-binding protein 8A-like (A)	PREDICTED: RNA-binding protein 8A isoform X2 [Elaeis guineensis]	RecName: Full=RNA-binding protein Y14A {ECO:0000305}; Short=OsY14a {ECO:0000303|PubMed:24416299}; AltName: Full=RNA-binding protein 8A {ECO:0000305};	SubName: Full=RNA-binding protein 8A-like {ECO:0000313|RefSeq:XP_008775125.1};	RNA-binding protein RBM8/Tsunagi (RRM superfamily)	GO:0005737,cytoplasm; GO:0035145,exon-exon junction complex; GO:0016604,nuclear body; GO:0005730,nucleolus; GO:0003729,mRNA binding; GO:0006397,mRNA processing; GO:0051028,mRNA transport; GO:0000184,nuclear-transcribed mRNA catabolic process, nonsense-mediated decay; GO:0010628,positive regulation of gene expression; GO:0006417,regulation of translation; GO:0008380,RNA splicing	RNA binding motif
Cluster-20636.128886	15.17	24.08	20.65	9.41	6.61	7.5	180	297	253	93	87	112	1.52066	4.12785e-07	5.53072e-05	up	K20506 tuliposide A-converting enzyme [EC:4.2.99.22] | (RefSeq) tuliposide A-converting enzyme 2, chloroplastic-like (A)	PREDICTED: tuliposide A-converting enzyme 2, chloroplastic-like [Phoenix dactylifera]	RecName: Full=Tuliposide A-converting enzyme 1, chloroplastic; Short=TgTCEA1; EC=4.2.99.22; Flags: Precursor;	SubName: Full=tuliposide A-converting enzyme 2, chloroplastic-like {ECO:0000313|RefSeq:XP_008805889.1};	Arylacetamide deacetylase	GO:0009507,chloroplast; GO:0016787,hydrolase activity; GO:0016829,lyase activity; GO:0006952,defense response; GO:0008152,metabolic process	Carboxylesterase family
Cluster-20636.45866	14.5	13.21	13.57	4.8	2.8	2.12	65	61	64	18	14	12	2.29229	4.1707e-07	5.57788e-05	up	--	--	--	--	--	--	--
Cluster-20636.104141	21.74	27.91	26.85	8.05	9.47	11.89	391.85	524.08	497.96	120.88	189.24	269.82	1.51716	4.18505e-07	5.58681e-05	up	K01507 inorganic pyrophosphatase [EC:3.6.1.1] | (RefSeq) pyrophosphate-energized vacuolar membrane proton pump (A)	PREDICTED: pyrophosphate-energized vacuolar membrane proton pump [Elaeis guineensis]	RecName: Full=Pyrophosphate-energized vacuolar membrane proton pump; EC=3.6.1.1; AltName: Full=Pyrophosphate-energized inorganic pyrophosphatase; Short=H(+)-PPase; AltName: Full=Vacuolar H(+)-pyrophosphatase;	SubName: Full=pyrophosphate-energized vacuolar membrane proton pump {ECO:0000313|RefSeq:XP_008788803.1};	--	GO:0016021,integral component of membrane; GO:0005774,vacuolar membrane; GO:0009678,hydrogen-translocating pyrophosphatase activity; GO:0004427,inorganic diphosphatase activity; GO:0046872,metal ion binding; GO:0015992,NA	Inorganic H+ pyrophosphatase
Cluster-20636.47195	0.69	0.91	1.58	0.07	0	0.03	34.1	47.1	80.63	3.02	0	1.61	5.19598	4.23023e-07	5.61796e-05	up	K10739 replication factor A2 | (RefSeq) replication protein A 32 kDa subunit B-like (A)	PREDICTED: replication protein A 32 kDa subunit B-like isoform X2 [Elaeis guineensis]	RecName: Full=Replication protein A 32 kDa subunit B; Short=OsRPA32B; AltName: Full=OsRPA32-2; AltName: Full=Replication factor A protein 2B; AltName: Full=Replication protein A 2B;	SubName: Full=replication protein A 32 kDa subunit B-like isoform X1 {ECO:0000313|RefSeq:XP_008777875.1};	Single-stranded DNA-binding replication protein A (RPA), medium (30 kD) subunit	GO:0005634,nucleus; GO:0003677,DNA binding; GO:0006310,DNA recombination; GO:0006281,DNA repair; GO:0006260,DNA replication	RecQ-mediated genome instability protein 2
Cluster-20636.163576	0	0	0	5.36	1.42	5.21	0	0	0	63.73	22.47	93.66	-8.13992	4.23146e-07	5.61796e-05	down	--	--	--	--	--	--	--
Cluster-20636.83641	0	0	0	0.7	1.26	0.34	0	0	0.05	40.86	98.52	30.05	-8.07571	4.23151e-07	5.61796e-05	down	--	PREDICTED: DNA-binding protein RHL1 isoform X2 [Phoenix dactylifera]	RecName: Full=DNA-binding protein RHL1; AltName: Full=Protein ELONGATED HYPOCOTYL 7; AltName: Full=Protein ROOT HAIRLESS 1;	SubName: Full=DNA-binding protein RHL1 isoform X2 {ECO:0000313|RefSeq:XP_017701150.1};	--	GO:0005730,nucleolus; GO:0003677,DNA binding; GO:0042023,DNA endoreduplication; GO:0048766,root hair initiation	--
Cluster-20636.114840	21.63	15.06	20.67	51.33	73.14	49.32	452.74	328.68	444.82	895.15	1697.81	1300.14	-1.45054	4.24797e-07	5.62956e-05	down	--	PREDICTED: uncharacterized protein LOC105039118 [Elaeis guineensis]	--	SubName: Full=uncharacterized protein LOC103713044 {ECO:0000313|RefSeq:XP_008798028.1};	--	--	NADH-ubiquinone reductase complex 1 MLRQ subunit
Cluster-20636.79150	6.01	18.09	8.55	1.34	2.23	1.87	306	962.41	445.69	56.97	126	120.11	2.72331	4.38675e-07	5.80052e-05	up	--	PREDICTED: uncharacterized protein LOC105044230 [Elaeis guineensis]	--	SubName: Full=uncharacterized protein LOC103706863 {ECO:0000313|RefSeq:XP_008789339.1, ECO:0000313|RefSeq:XP_017698206.1, ECO:0000313|RefSeq:XP_017698207.1};	--	--	DUF761-associated sequence motif
Cluster-20636.92572	45.44	48.83	57.99	29.58	30.69	29.65	829.1	928.36	1088.72	449.62	620.98	681.16	0.91348	4.39289e-07	5.80052e-05	false	--	PREDICTED: protein TIC 21, chloroplastic isoform X2 [Elaeis guineensis]	RecName: Full=Protein TIC 21, chloroplastic; AltName: Full=Protein CHLOROPLAST IMPORT APPARATUS 5; Short=AtCIA5; AltName: Full=Protein PERMEASE IN CHLOROPLASTS 1; Short=AtPIC1; AltName: Full=Translocon at the inner envelope membrane of chloroplasts 21; Short=AtTIC21; Flags: Precursor;	SubName: Full=protein TIC 21, chloroplastic {ECO:0000313|RefSeq:XP_008799617.1};	--	GO:0009507,chloroplast; GO:0009941,chloroplast envelope; GO:0009706,chloroplast inner membrane; GO:0016021,integral component of membrane; GO:0042803,protein homodimerization activity; GO:0006875,cellular metal ion homeostasis; GO:0045037,protein import into chloroplast stroma	Protein of unknown function (DUF3611)
Cluster-20636.90354	19.23	15.4	28.04	7.92	4.21	5.33	188.53	156.79	284.63	64.74	45.81	65.84	2.02582	4.42528e-07	5.82776e-05	up	K08917 light-harvesting complex II chlorophyll a/b binding protein 6 | (RefSeq) chlorophyll a-b binding protein CP24 10A, chloroplastic-like (A)	PREDICTED: chlorophyll a-b binding protein CP24 10A, chloroplastic-like [Elaeis guineensis]	RecName: Full=Chlorophyll a-b binding protein CP24, chloroplastic; Flags: Precursor;	RecName: Full=Chlorophyll a-b binding protein, chloroplastic {ECO:0000256|RuleBase:RU363080};	--	GO:0009535,chloroplast thylakoid membrane; GO:0016021,integral component of membrane; GO:0009523,photosystem II; GO:0016168,chlorophyll binding; GO:0009765,photosynthesis, light harvesting; GO:0018298,protein-chromophore linkage	--
Cluster-20636.49290	88.81	134.87	115.9	66.52	59.21	49.28	1009	1593	1361	630	747.05	705	1.12477	4.42951e-07	5.82776e-05	up	K10355 actin, other eukaryote | (RefSeq) actin-101 (A)	PREDICTED: actin-101-like [Phoenix dactylifera]	RecName: Full=Actin-100; Flags: Fragment;	SubName: Full=actin-101-like {ECO:0000313|RefSeq:XP_008788993.1};	Actin and related proteins	GO:0005737,cytoplasm; GO:0005856,cytoskeleton; GO:0005524,ATP binding	Actin
Cluster-20636.138457	9.73	8.46	10.29	6.41	3.91	3.79	468.49	425.54	507.4	256.92	208.66	229.56	1.19474	4.44336e-07	5.82934e-05	up	K10393 kinesin family member 2/24 | (RefSeq) kinesin-like protein KIN-13B (A)	PREDICTED: kinesin-13A-like [Phoenix dactylifera]	RecName: Full=Kinesin-like protein KIN-13B {ECO:0000305};	RecName: Full=Kinesin-like protein {ECO:0000256|RuleBase:RU000394};	Kinesin-like protein	GO:0005874,microtubule; GO:0005524,ATP binding; GO:0008017,microtubule binding; GO:0003777,microtubule motor activity; GO:0007018,microtubule-based movement	Microtubule binding
Cluster-20636.86706	0	0	0	0.56	1.46	0.54	0	0	0	27.88	96.44	40.96	-8.00824	4.4467e-07	5.82934e-05	down	K18757 la-related protein 1 | (RefSeq) la-related protein 1A-like (A)	PREDICTED: la-related protein 1A-like isoform X1 [Elaeis guineensis]	RecName: Full=La-related protein 1A; Short=AtLARP1a;	SubName: Full=la-related protein 1-like {ECO:0000313|RefSeq:XP_017701013.1};	RNA-binding protein LARP/SRO9 and related La domain proteins	GO:0005829,cytosol; GO:0000932,P-body; GO:0005844,polysome; GO:0003723,RNA binding; GO:0010286,heat acclimation; GO:0006402,mRNA catabolic process	La domain
Cluster-20636.99412	0.08	0.09	0	2.44	1.57	1.07	5.67	6.57	0	140.94	120.42	93.18	-4.60046	4.52942e-07	5.92712e-05	down	K16911 ATP-dependent RNA helicase DDX21 [EC:3.6.4.13] | (RefSeq) DEAD-box ATP-dependent RNA helicase 53-like (A)	PREDICTED: DEAD-box ATP-dependent RNA helicase 53 [Elaeis guineensis]	RecName: Full=DEAD-box ATP-dependent RNA helicase 53; EC=3.6.4.13;	SubName: Full=DEAD-box ATP-dependent RNA helicase 53-like {ECO:0000313|RefSeq:XP_008805257.1, ECO:0000313|RefSeq:XP_008805258.1};	ATP-dependent RNA helicase	GO:0005737,cytoplasm; GO:0005730,nucleolus; GO:0005524,ATP binding; GO:0004004,ATP-dependent RNA helicase activity; GO:0003723,RNA binding; GO:0010501,RNA secondary structure unwinding	Type III restriction enzyme, res subunit
Cluster-20636.104270	0	0.02	0	1	0.66	1.7	0	1.23	0	45	39.18	115.62	-7.29449	4.54927e-07	5.94242e-05	down	K13379 reversibly glycosylated polypeptide / UDP-arabinopyranose mutase [EC:2.4.1.- 5.4.99.30] | (RefSeq) UDP-arabinopyranose mutase 1 (A)	PREDICTED: UDP-arabinopyranose mutase 1 [Phoenix dactylifera]	RecName: Full=Probable UDP-arabinopyranose mutase 2 {ECO:0000305}; EC=5.4.99.30 {ECO:0000250|UniProtKB:Q8H8T0}; AltName: Full=Reversibly glycosylated polypeptide 2 {ECO:0000303|PubMed:10580281}; Short=RGP2 {ECO:0000303|PubMed:10580281}; AltName: Full=UDP-L-arabinose mutase 2 {ECO:0000305}; AltName: Full=UDP-glucose:protein transglucosylase 2 {ECO:0000303|PubMed:10580281}; Short=UPTG 2 {ECO:000030…	SubName: Full=UDP-arabinopyranose mutase 1 {ECO:0000313|RefSeq:XP_008811806.1};	--	GO:0005618,cell wall; GO:0005576,extracellular region; GO:0005794,Golgi apparatus; GO:0009506,plasmodesma; GO:0052691,UDP-arabinopyranose mutase activity; GO:0071555,cell wall organization; GO:0030244,cellulose biosynthetic process; GO:0071669,plant-type cell wall organization or biogenesis; GO:0006486,protein glycosylation	Reversibly glycosylated polypeptide
Cluster-20636.113368	4.63	4.26	5.02	3.31	2.6	2.54	272.3	261.88	301.97	162.03	169.51	187.65	0.885721	4.59162e-07	5.98701e-05	false	K06210 nicotinamide mononucleotide adenylyltransferase [EC:2.7.7.1 2.7.7.18] | (RefSeq) nicotinamide/nicotinic acid mononucleotide adenylyltransferase (A)	PREDICTED: nicotinamide/nicotinic acid mononucleotide adenylyltransferase [Phoenix dactylifera]	RecName: Full=Nicotinamide/nicotinic acid mononucleotide adenylyltransferase {ECO:0000305}; Short=NMN/NaMN adenylyltransferase; EC=2.7.7.1; EC=2.7.7.18; AltName: Full=Nicotinamide mononucleotide adenylyltransferase; Short=NMN adenylyltransferase; AltName: Full=Nicotinate-nucleotide adenylyltransferase; Short=NaMN adenylyltransferase;	RecName: Full=Nicotinamide-nucleotide adenylyltransferase {ECO:0000256|RuleBase:RU362021}; EC=2.7.7.1 {ECO:0000256|RuleBase:RU362021}; EC=2.7.7.18 {ECO:0000256|RuleBase:RU362021}; AltName: Full=Nicotinate-nucleotide adenylyltransferase {ECO:0000256|RuleBase:RU362021};	Nicotinamide mononucleotide adenylyl transferase	GO:0005524,ATP binding; GO:0046872,metal ion binding; GO:0000309,nicotinamide-nucleotide adenylyltransferase activity; GO:0004515,nicotinate-nucleotide adenylyltransferase activity; GO:0034628,'de novo' NAD biosynthetic process from aspartate	Cytidylyltransferase-like
Cluster-20636.89701	19.05	24.99	20.39	8.17	10.7	7.96	231.35	315.49	255.65	82.69	144.28	121.74	1.41109	4.66808e-07	6.07227e-05	up	K11584 serine/threonine-protein phosphatase 2A regulatory subunit B' | (RefSeq) serine/threonine protein phosphatase 2A 57 kDa regulatory subunit B' beta isoform-like (A)	PREDICTED: GPI-anchored protein LLG1 [Elaeis guineensis]	RecName: Full=GPI-anchored protein LLG1 {ECO:0000305}; AltName: Full=LORELEI-like-GPI-anchored protein 1 {ECO:0000303|PubMed:20163554}; Flags: Precursor;	SubName: Full=GPI-anchored protein LORELEI-like {ECO:0000313|RefSeq:XP_008805529.1};	--	GO:0031225,anchored component of membrane; GO:0005886,plasma membrane; GO:0090406,pollen tube; GO:0045927,positive regulation of growth	--
Cluster-20636.126783	51.51	104.6	72.74	33.32	15.42	15.11	1590.68	3371.61	2304.28	856.85	527.72	587.38	2.04253	4.67367e-07	6.07227e-05	up	K18134 EGF domain-specific O-GlcNAc transferase [EC:2.4.1.255] | (RefSeq) uncharacterized LOC103696198 (A)	PREDICTED: EGF domain-specific O-linked N-acetylglucosamine transferase isoform X2 [Elaeis guineensis]	--	SubName: Full=uncharacterized protein LOC103696198 isoform X3 {ECO:0000313|RefSeq:XP_008775964.1};	Uncharacterized conserved protein	--	Protein of unknown function (DUF563)
Cluster-20636.33435	2.64	3.29	2.3	0.54	0.6	0.16	145.79	189.39	129.69	24.71	36.41	11.18	2.86085	4.69575e-07	6.08282e-05	up	K08150 MFS transporter, SP family, solute carrier family 2 (myo-inositol transporter), member 13 | (Kazusa) Lj4g3v0119930.1; - (A)	PREDICTED: monosaccharide-sensing protein 2-like isoform X1 [Elaeis guineensis]	RecName: Full=Monosaccharide-sensing protein 2; AltName: Full=Sugar transporter MSSP2;	SubName: Full=monosaccharide-sensing protein 2 {ECO:0000313|RefSeq:XP_008786687.1, ECO:0000313|RefSeq:XP_008786688.1};	Predicted transporter (major facilitator superfamily)	GO:0005794,Golgi apparatus; GO:0016021,integral component of membrane; GO:0005774,vacuolar membrane; GO:0005773,vacuole; GO:0005355,glucose transmembrane transporter activity; GO:0005351,carbohydrate:proton symporter activity; GO:0046323,glucose import; GO:0035428,NA	Major Facilitator Superfamily
Cluster-20636.130938	0	0.16	0.18	3.02	5.3	4.07	0	2	2.25	30.39	71.13	61.94	-5.12264	4.69848e-07	6.08282e-05	down	--	PREDICTED: uncharacterized protein LOC105032718 [Elaeis guineensis]	--	SubName: Full=uncharacterized protein LOC103723904 {ECO:0000313|RefSeq:XP_008813213.1};	--	--	Wound-induced protein
Cluster-20636.173951	1.31	1.44	5.07	0	0.02	0.07	33.95	39.03	135.28	0	0.53	2.41	6.3594	4.77605e-07	6.17228e-05	up	K09527 DnaJ homolog subfamily C member 7 | (RefSeq) inactive TPR repeat-containing thioredoxin TTL3-like (A)	PREDICTED: TPR repeat-containing thioredoxin TTL1-like [Elaeis guineensis]	RecName: Full=TPR repeat-containing thioredoxin TTL1; AltName: Full=Tetratricopeptide repeat thioredoxin-like 1;	SubName: Full=TPR repeat-containing thioredoxin TTL1-like {ECO:0000313|RefSeq:XP_008783888.1};	FOG: TPR repeat	GO:0005623,cell; GO:0009738,abscisic acid-activated signaling pathway; GO:0045454,cell redox homeostasis; GO:0009789,positive regulation of abscisic acid-activated signaling pathway; GO:0009737,response to abscisic acid; GO:0006970,response to osmotic stress; GO:0009651,response to salt stress	Tetratricopeptide repeat
Cluster-20636.87486	42.49	66.98	77.08	28.27	25.34	24.82	856.51	1407.43	1597.54	474.7	566.44	629.96	1.4137	4.78501e-07	6.17291e-05	up	K10355 actin, other eukaryote | (RefSeq) actin-101 (A)	PREDICTED: actin-101-like [Phoenix dactylifera]	RecName: Full=Actin-100; Flags: Fragment;	SubName: Full=actin-101 {ECO:0000313|RefSeq:XP_010241722.1};	Actin and related proteins	GO:0005737,cytoplasm; GO:0005856,cytoskeleton; GO:0005524,ATP binding	Actin
Cluster-20636.107093	7.08	7.11	7.05	5.44	4.66	4.92	403	423	411	258	294	353	0.658167	5.00454e-07	6.44472e-05	false	K22262 WD repeat and FYVE domain-containing protein 3 | (RefSeq) protein SPIRRIG (A)	PREDICTED: pentatricopeptide repeat-containing protein At5g55740, chloroplastic [Elaeis guineensis]	RecName: Full=Pentatricopeptide repeat-containing protein At5g55740, chloroplastic; AltName: Full=Protein CHLORORESPIRATORY REDUCTION 21; Flags: Precursor;	SubName: Full=pentatricopeptide repeat-containing protein At5g55740, chloroplastic {ECO:0000313|RefSeq:XP_017696488.1};	FOG: PPR repeat	GO:0009507,chloroplast; GO:0043231,intracellular membrane-bounded organelle; GO:0004519,endonuclease activity; GO:0003723,RNA binding; GO:0016556,mRNA modification	Tetratricopeptide repeat
Cluster-20636.112347	0	0	0	0.84	0.49	0.55	0	0	0	38.15	29.97	37.98	-7.39646	5.01426e-07	6.44585e-05	down	K00703 starch synthase [EC:2.4.1.21] | (RefSeq) granule-bound starch synthase 2, chloroplastic/amyloplastic (A)	PREDICTED: granule-bound starch synthase 2, chloroplastic/amyloplastic [Elaeis guineensis]	RecName: Full=Granule-bound starch synthase 2, chloroplastic/amyloplastic; EC=2.4.1.21; AltName: Full=Granule-bound starch synthase II; Short=GBSS-II; Short=SS II; Flags: Precursor;	SubName: Full=granule-bound starch synthase 2, chloroplastic/amyloplastic-like isoform X1 {ECO:0000313|RefSeq:XP_008789818.1};	--	GO:0009501,amyloplast; GO:0009507,chloroplast; GO:0033201,alpha-1,4-glucan synthase activity; GO:0004373,glycogen (starch) synthase activity; GO:0009011,starch synthase activity; GO:0019252,starch biosynthetic process	Glycosyl transferase 4-like domain
Cluster-20636.111811	0.17	0.86	0.81	0	0	0	15	80.76	73.75	0	0	0	8.45905	5.11007e-07	6.55744e-05	up	K10534 nitrate reductase (NAD(P)H) [EC:1.7.1.1 1.7.1.2 1.7.1.3] | (RefSeq) nitrate reductase [NADH]-like (A)	PREDICTED: nitrate reductase [NADH]	RecName: Full=Nitrate reductase [NADH] 1; Short=NR1; EC=1.7.1.1;	RecName: Full=Nitrate reductase {ECO:0000256|PIRNR:PIRNR000233};	NADH-cytochrome b-5 reductase	GO:0005829,cytosol; GO:0020037,heme binding; GO:0030151,molybdenum ion binding; GO:0043546,molybdopterin cofactor binding; GO:0009703,nitrate reductase (NADH) activity; GO:0050464,nitrate reductase (NADPH) activity; GO:0042128,nitrate assimilation; GO:0006809,nitric oxide biosynthetic process	Ferric reductase NAD binding domain
Cluster-20636.125662	10.63	9.25	5.06	3.24	2.56	2.11	591	537.73	287.92	150.17	157.48	147.63	1.83049	5.12838e-07	6.56938e-05	up	K03539 ribonuclease P/MRP protein subunit RPP1 [EC:3.1.26.5] | (RefSeq) uncharacterized LOC105046161 (A)	PREDICTED: uncharacterized protein LOC105042547 isoform X3 [Elaeis guineensis]	RecName: Full=Transcription factor GHD7 {ECO:0000305}; AltName: Full=Protein GRAIN NUMBER PLANT HEIGHT AND HEADING DATE 7 {ECO:0000305};	SubName: Full=two-component response regulator-like APRR9 isoform X1 {ECO:0000313|RefSeq:XP_017700017.1};	--	GO:0005634,nucleus; GO:0003677,DNA binding; GO:0009908,flower development; GO:0048579,negative regulation of long-day photoperiodism, flowering; GO:0006355,regulation of transcription, DNA-templated; GO:0006351,transcription, DNA-templated	CCT motif
Cluster-20636.107012	0.22	0.42	0.21	25.06	2.52	10.38	2	4	2	193.18	25.92	120.83	-5.26822	5.25124e-07	6.71495e-05	down	K06630 14-3-3 protein epsilon | (RefSeq) uncharacterized LOC107767874 (A)	PREDICTED: uncharacterized protein LOC103698532 [Phoenix dactylifera]	--	SubName: Full=uncharacterized protein LOC103698532 {ECO:0000313|RefSeq:XP_017696405.1, ECO:0000313|RefSeq:XP_017696406.1, ECO:0000313|RefSeq:XP_017696407.1};	FOG: Transposon-encoded proteins with TYA, reverse transcriptase, integrase domains in various combinations	--	gag-polypeptide of LTR copia-type
Cluster-20636.75102	8.24	11.36	7.61	80.53	43.85	68.19	8	11	8	66	48	83	-2.66635	5.26518e-07	6.72099e-05	down	K16276 zinc finger protein-like protein | (RefSeq) uncharacterized LOC103712784 (A)	--	--	SubName: Full=LOW QUALITY PROTEIN: uncharacterized protein LOC103712784 {ECO:0000313|RefSeq:XP_008797630.1};	--	--	--
Cluster-20636.96433	22.69	21.53	20.15	37.59	39.7	39.01	1433.28	1421.44	1302.82	1976.91	2776.69	3102.36	-0.702006	5.36356e-07	6.8346e-05	false	K12821 pre-mRNA-processing factor 40 | (RefSeq) pre-mRNA-processing protein 40A (A)	PREDICTED: pre-mRNA-processing protein 40A isoform X1 [Elaeis guineensis]	RecName: Full=Pre-mRNA-processing protein 40A; AltName: Full=Mediator of RNA polymerase II transcription subunit 35a;	SubName: Full=pre-mRNA-processing protein 40A-like isoform X4 {ECO:0000313|RefSeq:XP_008808872.1};	Spliceosomal protein FBP11/Splicing factor PRP40	GO:0005829,cytosol; GO:0016592,mediator complex; GO:0005685,U1 snRNP; GO:0071004,U2-type prespliceosome; GO:0003723,RNA binding; GO:0000398,mRNA splicing, via spliceosome; GO:0006355,regulation of transcription, DNA-templated; GO:0006351,transcription, DNA-templated	WW domain
Cluster-20636.157589	8.61	8.4	2.8	0.63	0.67	0.1	329.85	336.12	110.12	20.01	28.65	4.98	4.00247	5.57721e-07	7.09444e-05	up	K22697 sphingomyelin synthase-related protein 1 | (RefSeq) phosphatidylinositol:ceramide inositolphosphotransferase-like (A)	PREDICTED: phosphatidylinositol:ceramide inositolphosphotransferase isoform X1 [Phoenix dactylifera]	RecName: Full=Phosphatidylinositol:ceramide inositolphosphotransferase; EC=2.7.8.-; AltName: Full=Inositol-phosphorylceramide synthase; Short=IPC synthase; AltName: Full=Protein ENHANCING RPW8-MEDIATED HR-LIKE CELL DEATH 1; AltName: Full=Sphingolipid synthase;	SubName: Full=phosphatidylinositol:ceramide inositolphosphotransferase isoform X1 {ECO:0000313|RefSeq:XP_008811341.1};	Uncharacterized conserved protein	GO:0016021,integral component of membrane; GO:0005802,trans-Golgi network; GO:0045140,inositol phosphoceramide synthase activity; GO:0006952,defense response; GO:0030148,sphingolipid biosynthetic process	--
Cluster-20636.100889	0.38	4.51	5.53	0	0	0	9.87	121.75	146.93	0	0	0	9.17385	5.63487e-07	7.1553e-05	up	K18798 peroxisome-assembly ATPase [EC:3.6.4.7] | (RefSeq) lactation elevated protein 1-like (A)	PREDICTED: lactation elevated protein 1 [Elaeis guineensis]	--	SubName: Full=lactation elevated protein 1-like {ECO:0000313|RefSeq:XP_008807038.1};	Predicted ATPase	--	AFG1-like ATPase
Cluster-20636.121728	4.17	4.99	4.97	11.43	10.92	10	88	110	108	201.15	255.77	265.95	-1.0344	5.94044e-07	7.5302e-05	down	K09566 peptidyl-prolyl isomerase G (cyclophilin G) [EC:5.2.1.8] | (RefSeq) uncharacterized protein LOC109819575 (A)	PREDICTED: uncharacterized protein LOC105056001 [Elaeis guineensis]	--	SubName: Full=uncharacterized protein LOC103709268 {ECO:0000313|RefSeq:XP_008792756.1, ECO:0000313|RefSeq:XP_008792757.1, ECO:0000313|RefSeq:XP_008792758.1};	--	--	--
Cluster-20636.99954	0.18	0.21	0.31	0	0	0	22.85	27.72	40.33	0	0	0	7.56274	5.96642e-07	7.55001e-05	up	K19828 mitochondrial GTPase 1 | (RefSeq) DAR GTPase 2, mitochondrial (A)	PREDICTED: DAR GTPase 2, mitochondrial isoform X1 [Phoenix dactylifera]	RecName: Full=DAR GTPase 2, mitochondrial {ECO:0000303|PubMed:16849600}; Flags: Precursor;	SubName: Full=DAR GTPase 2, mitochondrial isoform X1 {ECO:0000313|RefSeq:XP_008786299.1};	Predicted membrane protein	GO:0005739,mitochondrion; GO:0005525,GTP binding; GO:0003924,GTPase activity; GO:0042254,ribosome biogenesis	Ferrous iron transport protein B
Cluster-20636.110966	0	0	0	0.75	0.41	0.43	0	0	0	41.48	30.16	36.07	-7.41783	6.05709e-07	7.65146e-05	down	K14651 transcription initiation factor TFIID subunit 15 | (RefSeq) transcription initiation factor TFIID subunit 15 isoform X1 (A)	transcription initiation factor TFIID subunit 15 isoform X1 [Dendrobium catenatum]	RecName: Full=Transcription initiation factor TFIID subunit 15; AltName: Full=TBP-associated factor 15; Short=AtTAF15;	SubName: Full=Uncharacterized protein {ECO:0000313|EnsemblPlants:GSMUA_Achr6P27180_001};	Conserved Zn-finger protein	GO:0005634,nucleus; GO:0046872,metal ion binding; GO:0003723,RNA binding; GO:0006355,regulation of transcription, DNA-templated; GO:0006351,transcription, DNA-templated	RNA recognition motif. (a.k.a. RRM, RBD, or RNP domain)
Cluster-20636.170787	0.35	0.99	1.59	0	0	0	16.77	50.03	78.91	0	0	0	8.24244	6.08014e-07	7.66728e-05	up	K10767 mRNA N6-methyladenine demethylase [EC:1.14.11.53] | (RefSeq) hypothetical protein (A)	PREDICTED: uncharacterized protein LOC105033283 isoform X1 [Elaeis guineensis]	--	SubName: Full=uncharacterized protein LOC103711107 isoform X1 {ECO:0000313|RefSeq:XP_008795329.1, ECO:0000313|RefSeq:XP_008795330.1, ECO:0000313|RefSeq:XP_008795333.1};	Uncharacterized conserved protein	--	2OG-Fe(II) oxygenase superfamily
Cluster-20636.73358	25.61	28.19	30.34	22.68	20.07	18.67	1047.24	1204.25	1271.75	772.27	909.16	961.31	0.618333	6.21361e-07	7.82206e-05	false	K13148 integrator complex subunit 11 [EC:3.1.27.-] | (RefSeq) cleavage and polyadenylation specificity factor subunit 3-II-like isoform X1 (A)	PREDICTED: ribonuclease J isoform X1 [Phoenix dactylifera]	--	SubName: Full=ribonuclease J isoform X1 {ECO:0000313|RefSeq:XP_008811801.1};	mRNA cleavage and polyadenylation factor II complex, BRR5 (CPSF subunit)	--	Zn-dependent metallo-hydrolase RNA specificity domain
Cluster-20636.67084	9.68	8.8	9.6	22.99	30.39	27.55	92.25	87	94.71	182.53	321.62	330.43	-1.38485	6.22792e-07	7.82656e-05	down	K04733 interleukin-1 receptor-associated kinase 4 [EC:2.7.11.1] | (RefSeq) probable leucine-rich repeat receptor-like serine/threonine-protein kinase At3g14840 (A)	PREDICTED: probable LRR receptor-like serine/threonine-protein kinase At1g53440 [Elaeis guineensis]	RecName: Full=Probable LRR receptor-like serine/threonine-protein kinase At1g53430; EC=2.7.11.1; Flags: Precursor;	SubName: Full=probable LRR receptor-like serine/threonine-protein kinase At1g53440 {ECO:0000313|RefSeq:XP_017696493.1};	--	GO:0016021,integral component of membrane; GO:0005886,plasma membrane; GO:0005524,ATP binding; GO:0004674,protein serine/threonine kinase activity	Protein kinase domain
Cluster-20636.85561	9.48	8.22	8.49	2.6	4.19	2.12	567.39	514.29	520.34	129.38	278.01	159.54	1.70531	6.28096e-07	7.87963e-05	up	--	PREDICTED: major facilitator superfamily domain-containing protein 12-like isoform X2 [Elaeis guineensis]	--	SubName: Full=major facilitator superfamily domain-containing protein 12-like isoform X2 {ECO:0000313|RefSeq:XP_008788963.1};	Predicted sugar transporter	--	MFS_1 like family
Cluster-20636.149202	3.11	2.33	5.73	0.58	0.44	0.77	114.87	89.73	216.9	17.8	18.02	35.8	2.77881	6.35394e-07	7.9575e-05	up	--	PREDICTED: glycosyltransferase family 92 protein Os08g0121900 [Elaeis guineensis]	RecName: Full=Glycosyltransferase family 92 protein Os08g0121900; EC=2.4.1.- {ECO:0000305};	SubName: Full=Uncharacterized protein {ECO:0000313|EnsemblPlants:GSMUA_Achr8P32050_001};	--	GO:0016021,integral component of membrane; GO:0016757,transferase activity, transferring glycosyl groups	Glycosyl transferase family 2
Cluster-20636.74672	5	4.79	4.81	14.43	9.24	8.74	505.05	505.07	496.03	1212.13	1032.35	1110.41	-0.97018	6.54447e-07	8.18204e-05	false	K01681 aconitate hydratase [EC:4.2.1.3] | (RefSeq) uncharacterized protein LOC107950333 isoform X1 (A)	PREDICTED: vesicle-associated protein 4-2 [Elaeis guineensis]	RecName: Full=Vesicle-associated protein 4-2; AltName: Full=Plant VAP homolog 4-2; Short=AtPVA42; AltName: Full=VAMP-associated protein 4-2;	SubName: Full=Vesicle-associated protein 4-1 {ECO:0000313|EMBL:OEL21509.1}; Flags: Fragment;	VAMP-associated protein involved in inositol metabolism	GO:0005789,endoplasmic reticulum membrane	BID domain of Bartonella effector protein (Bep)
Cluster-20636.66788	0	0	0	1	1.62	1.1	0	0	0	23.65	50.84	39.33	-7.47229	6.76371e-07	8.44167e-05	down	K11446 histone demethylase JARID1 [EC:1.14.11.-] | (RefSeq) lysine-specific demethylase JMJ18 (A)	PREDICTED: lysine-specific demethylase JMJ18 [Elaeis guineensis]	RecName: Full=Lysine-specific demethylase JMJ703; EC=1.14.11.-; AltName: Full=Jumonji domain-containing protein 703; AltName: Full=Lysine-specific histone demethylase JMJ703; AltName: Full=Protein JUMONJI 703;	SubName: Full=lysine-specific demethylase JMJ18-like {ECO:0000313|RefSeq:XP_008812090.1, ECO:0000313|RefSeq:XP_008812091.1, ECO:0000313|RefSeq:XP_008812092.1};	DNA-binding protein jumonji/RBP2/SMCY, contains JmjC domain	GO:0005634,nucleus; GO:0051213,dioxygenase activity; GO:0008198,ferrous iron binding; GO:0032453,histone demethylase activity (H3-K4 specific); GO:0045814,negative regulation of gene expression, epigenetic; GO:0040010,positive regulation of growth rate; GO:0006355,regulation of transcription, DNA-templated; GO:0006351,transcription, DNA-templated	jmjN domain
Cluster-20636.135303	2.76	5.12	2.6	0.13	0.58	0.35	155	300	149	6	36	25	3.41214	6.89643e-07	8.5926e-05	up	K00924 kinase [EC:2.7.1.-] | (RefSeq) receptor-like protein kinase HSL1 (A)	PREDICTED: LRR receptor-like serine/threonine-protein kinase HSL2 isoform X1 [Elaeis guineensis]	RecName: Full=LRR receptor-like serine/threonine-protein kinase HSL2; EC=2.7.11.1; AltName: Full=Protein HAESA-LIKE2; Flags: Precursor;	SubName: Full=LOW QUALITY PROTEIN: LRR receptor-like serine/threonine-protein kinase HSL2 {ECO:0000313|RefSeq:XP_008785692.1};	--	GO:0016021,integral component of membrane; GO:0005886,plasma membrane; GO:0005524,ATP binding; GO:0004674,protein serine/threonine kinase activity; GO:0010102,lateral root morphogenesis; GO:0010468,regulation of gene expression	Phosphotransferase enzyme family
Cluster-20636.86510	7.1	8.46	15.6	66.23	54.7	157.91	45.26	55.77	103.68	352.19	388.09	1267.15	-3.02719	6.92242e-07	8.61027e-05	down	--	PREDICTED: dormancy-associated protein homolog 3-like [Phoenix dactylifera]	RecName: Full=Dormancy-associated protein homolog 3 {ECO:0000305}; AltName: Full=DRM1 homolog 3 {ECO:0000305};	SubName: Full=dormancy-associated protein homolog 3-like {ECO:0000313|RefSeq:XP_008784751.1};	--	--	Dormancy/auxin associated protein
Cluster-20636.69985	0	0	0	4.12	1.15	19.64	0	0	0	52.89	19.66	381.05	-9.3784	7.03007e-07	8.72926e-05	down	K07877 Ras-related protein Rab-2A | (RefSeq) ras-related protein RABB1c isoform X1 (A)	PREDICTED: LOW QUALITY PROTEIN: ras-related protein RABB1c [Elaeis guineensis]	RecName: Full=Ras-related protein RABB1c; Short=AtRABB1c; AltName: Full=Ras-related protein Rab2A; Short=AtRab2A;	SubName: Full=Uncharacterized protein {ECO:0000313|EMBL:KDP29032.1};	GTPase Rab2, small G protein superfamily	GO:0005768,endosome; GO:0016020,membrane; GO:0005886,plasma membrane; GO:0005773,vacuole; GO:0005525,GTP binding; GO:0003924,GTPase activity; GO:0006888,ER to Golgi vesicle-mediated transport; GO:0015031,protein transport; GO:0030100,regulation of endocytosis	Gtr1/RagA G protein conserved region
Cluster-20636.20005	0.15	0.14	0.29	1.04	1.26	1.53	14.03	14.03	28.66	83.2	134	184.74	-2.58388	7.12897e-07	8.82322e-05	down	K17592 sacsin | (RefSeq) uncharacterized protein LOC110786032 (A)	PREDICTED: uncharacterized protein LOC105041519 [Elaeis guineensis]	--	SubName: Full=uncharacterized protein LOC103702586 {ECO:0000313|RefSeq:XP_008783298.1};	--	--	Histidine kinase-, DNA gyrase B-, and HSP90-like ATPase
Cluster-20636.95467	0.07	0.14	0	1.71	2.32	1.64	2.78	5.55	0	55.67	100.24	80.59	-4.50959	7.12995e-07	8.82322e-05	down	K13783 MFS transporter, OPA family, solute carrier family 37 (glycerol-3-phosphate transporter), member 1/2 | (RefSeq) putative glycerol-3-phosphate transporter 4 (A)	stem-specific protein TSJT1-like [Elaeis guineensis]	RecName: Full=Stem-specific protein TSJT1;	SubName: Full=Asparagine synthase-related protein {ECO:0000313|EMBL:AAT76902.1};	--	--	Glutamine amidotransferase domain
Cluster-20636.84959	0.27	0.17	0.35	0	0	0	30.98	21.33	41.31	0.01	0	0	7.59658	7.26597e-07	8.97631e-05	up	K14794 ribosomal RNA-processing protein 12 | (RefSeq) RRP12-like protein (A)	PREDICTED: RRP12-like protein isoform X2 [Elaeis guineensis]	--	SubName: Full=RRP12-like protein isoform X1 {ECO:0000313|RefSeq:XP_008809560.1};	Uncharacterized conserved protein	--	--
Cluster-20636.77458	6.23	2.99	5.85	39.38	18.49	61.21	89.6	44.79	86.76	472.05	295.1	1108.83	-2.83405	7.37915e-07	9.1007e-05	down	K00799 glutathione S-transferase [EC:2.5.1.18] | (RefSeq) glutathione S-transferase U17-like (A)	PREDICTED: glutathione S-transferase U17-like [Phoenix dactylifera]	RecName: Full=Glutathione S-transferase U17; Short=AtGSTU17; EC=2.5.1.18; AltName: Full=GST class-tau member 17; AltName: Full=Glutathione S-transferase 30; AltName: Full=Protein EARLY RESPONSIVE TO DEHYDRATION 9;	SubName: Full=glutathione S-transferase U17-like {ECO:0000313|RefSeq:XP_008780084.1};	Glutathione S-transferase	GO:0009507,chloroplast; GO:0005737,cytoplasm; GO:0005829,cytosol; GO:0004364,glutathione transferase activity; GO:0009704,de-etiolation; GO:0006749,glutathione metabolic process; GO:0048527,lateral root development; GO:0080148,negative regulation of response to water deprivation; GO:0040008,regulation of growth; GO:0060416,response to growth hormone; GO:0080167,response to karrikin; GO:0009651,re…	Glutathione S-transferase, C-terminal domain
Cluster-20636.98266	7233.09	11666.2	11323.9	3908.15	4336.32	4841.92	56821.3	95000.2	92418.2	25605.2	37880.7	47896.5	1.35645	7.41791e-07	9.13305e-05	up	K08912 light-harvesting complex II chlorophyll a/b binding protein 1 | (RefSeq) chlorophyll a-b binding protein 21, chloroplastic-like (A)	Chlorophyll a-b binding protein 40, chloroplastic [Ananas comosus]	RecName: Full=Chlorophyll a-b binding protein 3C, chloroplastic; AltName: Full=LHCII type I CAB-3C; Short=LHCP; Flags: Precursor;	RecName: Full=Chlorophyll a-b binding protein, chloroplastic {ECO:0000256|RuleBase:RU363080};	--	GO:0009941,chloroplast envelope; GO:0009535,chloroplast thylakoid membrane; GO:0016021,integral component of membrane; GO:0009522,photosystem I; GO:0009523,photosystem II; GO:0010287,plastoglobule; GO:0016168,chlorophyll binding; GO:0046872,metal ion binding; GO:0031409,pigment binding; GO:0009768,photosynthesis, light harvesting in photosystem I; GO:0018298,protein-chromophore linkage; GO:000941…	Chlorophyll A-B binding protein
Cluster-20636.118966	60.57	52.37	52.37	36.85	36.94	38.62	2649.27	2392.43	2346.94	1342.15	1789.65	2126.56	0.707442	7.45361e-07	9.16153e-05	false	K17470 sulfate transporter 1, high-affinity | (RefSeq) sulfate transporter 1.2 (A)	PREDICTED: sulfate transporter 1.2 [Elaeis guineensis]	RecName: Full=Sulfate transporter 1.3;	SubName: Full=sulfate transporter 1.2-like {ECO:0000313|RefSeq:XP_008780888.1, ECO:0000313|RefSeq:XP_008780889.1, ECO:0000313|RefSeq:XP_017696787.1};	Sulfate/bicarbonate/oxalate exchanger SAT-1 and related transporters (SLC26 family)	GO:0005887,integral component of plasma membrane; GO:0008271,secondary active sulfate transmembrane transporter activity; GO:0015116,sulfate transmembrane transporter activity; GO:0015293,symporter activity	STAS domain
Cluster-20636.89168	0	0	0	0.14	0.37	0.45	0	0	0	17.84	63.54	87.53	-8.00275	7.5622e-07	9.27662e-05	down	K02953 small subunit ribosomal protein S13e | (RefSeq) protein SHOOT GRAVITROPISM 6-like isoform X1 (A)	PREDICTED: protein SHOOT GRAVITROPISM 6 isoform X4 [Elaeis guineensis]	RecName: Full=Protein SHOOT GRAVITROPISM 6;	SubName: Full=protein SHOOT GRAVITROPISM 6 {ECO:0000313|RefSeq:XP_008813465.1};	Uncharacterized conserved protein	GO:0009705,plant-type vacuole membrane; GO:0009660,amyloplast organization; GO:0009630,gravitropism; GO:0009959,negative gravitropism	Vacuolar 14 Fab1-binding region
Cluster-20636.95184	0.24	0.76	0.35	0	0	0	21.32	71.36	32.07	0	0	0	8.00304	7.5727e-07	9.27662e-05	up	K02433 aspartyl-tRNA(Asn)/glutamyl-tRNA(Gln) amidotransferase subunit A [EC:6.3.5.6 6.3.5.7] | (RefSeq) Glutamyl-tRNA(Gln) amidotransferase subunit A (A)	PREDICTED: phosphatidylinositol/phosphatidylcholine transfer protein SFH9 [Phoenix dactylifera]	RecName: Full=Phosphatidylinositol/phosphatidylcholine transfer protein SFH2; AltName: Full=Protein SEC FOURTEEN HOMOLOGS 2; Short=AtSFH2;	SubName: Full=phosphatidylinositol/phosphatidylcholine transfer protein SFH9 {ECO:0000313|RefSeq:XP_008783023.1};	Phosphatidylinositol transfer protein SEC14 and related proteins	GO:0000139,Golgi membrane; GO:0005886,plasma membrane; GO:0006656,phosphatidylcholine biosynthetic process; GO:0015031,protein transport	CRAL/TRIO domain
Cluster-20636.172023	19.39	14.36	13.35	0.48	2.23	0.31	195.8	150.71	139.6	4	25	4	4.09321	7.5921e-07	9.28478e-05	up	--	PREDICTED: protein FATTY ACID EXPORT 5-like [Phoenix dactylifera]	RecName: Full=Protein FATTY ACID EXPORT 5 {ECO:0000303|PubMed:25646734}; Short=At-FAX5 {ECO:0000303|PubMed:25646734};	SubName: Full=protein FATTY ACID EXPORT 5-like {ECO:0000313|RefSeq:XP_008812433.1};	Predicted membrane protein	GO:0016021,integral component of membrane	Transmembrane proteins 14C
[truncated: 73,061 more rows]
