# Supplementary material for: Iron Deficiency Leads to Chlorosis Through Impacting Chlorophyll Synthesis and Nitrogen Metabolism in Areca catechu L
Source: Front Plant Sci. 2021 Aug 2;12:710093. doi: 10.3389/fpls.2021.710093 (PMC8365612; doi:10.3389/fpls.2021.710093)
Supplement: Supplementary file 3 [file Data_Sheet_3.XLSX]

## Sheet: Sheet1
ID	ID-1_fpkm	ID-2_fpkm	ID-3_fpkm	CK-1_fpkm	CK-2_fpkm	CK-3_fpkm	ID-1_count	ID-2_count	ID-3_count	CK-1_count	CK-2_count	CK-3_count	log2FoldChange	pvalue	padj	regulated	KEGG	NR	Swissprot	Tremble	KOG	GO	Pfam
Cluster-20636.87236	1841.12	1510.39	1842.5	4330.09	4954.07	4520.27	1406	1540	2088	3330	5568	4434	-1.34073	6.66783e-24	4.92546e-19	down	--	PREDICTED: cinnamoyl-CoA reductase 1 isoform X3 [Elaeis guineensis]	--	SubName: Full=Uncharacterized protein {ECO:0000313|EMBL:OAY48505.1};	Flavonol reductase/cinnamoyl-CoA reductase	GO:0003824,catalytic activity; GO:0050662,coenzyme binding	--
Cluster-20636.43682	39.11	57.21	37.85	3.05	2.52	2.04	211.61	412.87	309.06	17.65	20.74	15.89	4.12106	1.66138e-23	6.13624e-19	up	--	PREDICTED: uncharacterized protein LOC105032718 [Elaeis guineensis]	--	SubName: Full=uncharacterized protein LOC103723904 {ECO:0000313|RefSeq:XP_008813213.1};	--	--	Wound-induced protein
Cluster-20636.131534	88.9	141.09	200.44	6.04	8.76	9.33	959.94	2029.15	3270.31	70.24	144.64	146.77	4.1599	7.72245e-23	1.9015e-18	up	--	PREDICTED: uncharacterized protein LOC105034334 [Elaeis guineensis]	--	SubName: Full=uncharacterized protein LOC103723190 {ECO:0000313|RefSeq:XP_008812248.1};	--	--	--
Cluster-20636.81911	65.29	30.14	31.4	6.24	7.13	5.25	2900	1781	2109	300	486	343	2.69005	8.2855e-18	1.5301e-13	up	K14857 AdoMet-dependent rRNA methyltransferase SPB1 [EC:2.1.1.-] | (RefSeq) putative rRNA methyltransferase (A)	PREDICTED: uncharacterized protein LOC103718591 [Phoenix dactylifera]	--	SubName: Full=uncharacterized protein LOC103718591 {ECO:0000313|RefSeq:XP_008805704.1};	FOG: Reverse transcriptase	--	--
Cluster-20636.52628	19.28	20.91	26.37	3.76	4.42	4.23	363.54	524.82	751.67	76.51	127.78	116.91	2.39755	1.28508e-17	1.89854e-13	up	K10712 cysteamine dioxygenase [EC:1.13.11.19] | (RefSeq) plant cysteine oxidase 2-like (A)	PREDICTED: plant cysteine oxidase 2-like [Elaeis guineensis]	RecName: Full=Plant cysteine oxidase 2 {ECO:0000303|PubMed:24599061}; EC=1.13.11.20;	SubName: Full=plant cysteine oxidase 2-like isoform X1 {ECO:0000313|RefSeq:XP_008791362.1};	Uncharacterized conserved protein	GO:0005829,cytosol; GO:0005634,nucleus; GO:0017172,cysteine dioxygenase activity; GO:0046872,metal ion binding; GO:0070483,detection of hypoxia; GO:0018171,peptidyl-cysteine oxidation; GO:0001666,response to hypoxia	PCO_ADO
Cluster-20636.181643	51.94	31.09	36.33	1.01	2.27	0.45	241	192.53	254.26	5	16	3	4.96509	6.00021e-17	7.38716e-13	up	--	PREDICTED: uncharacterized protein LOC103703614 [Phoenix dactylifera]	--	SubName: Full=uncharacterized protein LOC103698163 {ECO:0000313|RefSeq:XP_008778373.1}; SubName: Full=uncharacterized protein LOC103703614 {ECO:0000313|RefSeq:XP_008784745.1};	--	--	Hypoxia induced protein conserved region
Cluster-20636.31177	5.11	6.7	5.8	0	0	0	135.29	235.78	231.82	0	0	0	10.1204	1.20515e-15	1.25662e-11	up	K03256 tRNA (adenine-N(1)-)-methyltransferase non-catalytic subunit | (RefSeq) tRNA (adenine(58)-N(1))-methyltransferase non-catalytic subunit trm6 (A)	PREDICTED: tRNA (adenine(58)-N(1))-methyltransferase non-catalytic subunit trm6 [Phoenix dactylifera]	--	RecName: Full=tRNA (adenine(58)-N(1))-methyltransferase non-catalytic subunit TRM6 {ECO:0000256|PIRNR:PIRNR038170};	tRNA(1-methyladenosine) methyltransferase, subunit GCD10	GO:0008168,methyltransferase activity	Gcd10p family
Cluster-20636.66153	1.22	0.83	0.88	3.07	3.16	2.87	94.92	85.58	102.94	257.31	375.52	327.64	-1.692	1.36092e-15	1.25662e-11	down	K05665 ATP-binding cassette, subfamily C (CFTR/MRP), member 1 [EC:7.6.2.3] | (RefSeq) ABC transporter C family member 5 isoform X1 (A)	PREDICTED: ABC transporter C family member 5 isoform X1 [Elaeis guineensis]	RecName: Full=ABC transporter C family member 5; Short=ABC transporter ABCC.5; Short=AtABCC5; EC=3.6.3.44; AltName: Full=ATP-energized glutathione S-conjugate pump 5; AltName: Full=Glutathione S-conjugate-transporting ATPase 5; AltName: Full=Multidrug resistance-associated protein 5;	SubName: Full=ABC transporter C family member 5 {ECO:0000313|RefSeq:XP_008796397.1, ECO:0000313|RefSeq:XP_008796398.1};	Multidrug resistance-associated protein/mitoxantrone resistance protein, ABC superfamily	GO:0016021,integral component of membrane; GO:0000325,plant-type vacuole; GO:0005774,vacuolar membrane; GO:0005773,vacuole; GO:0005524,ATP binding; GO:0042626,ATPase activity, coupled to transmembrane movement of substances; GO:0008281,sulfonylurea receptor activity; GO:0008559,xenobiotic transmembrane transporting ATPase activity; GO:1901527,abscisic acid-activated signaling pathway involved in …	DEAD/DEAH box helicase
Cluster-20636.94609	2.49	2	2.17	5.41	7.78	5.51	224.33	239.62	296.42	528.7	1077.14	732.42	-1.53133	2.61067e-15	2.07424e-11	down	--	PREDICTED: uncharacterized protein LOC105056976 [Elaeis guineensis]	--	SubName: Full=uncharacterized protein LOC103720010 isoform X1 {ECO:0000313|RefSeq:XP_008807744.1, ECO:0000313|RefSeq:XP_008807745.1};	--	--	--
Cluster-20636.30926	3.55	5.23	6.15	0	0	0	124.92	244.77	326.9	0	0	0	10.3088	2.808e-15	2.07424e-11	up	K06184 ATP-binding cassette, subfamily F, member 1 | (RefSeq) ABC transporter F family member 4 (A)	PREDICTED: ABC transporter F family member 4 [Elaeis guineensis]	RecName: Full=ABC transporter F family member 4; Short=ABC transporter ABCF.4; Short=AtABCF4; AltName: Full=GCN20-type ATP-binding cassette protein GCN4;	SubName: Full=LOW QUALITY PROTEIN: ABC transporter F family member 4-like {ECO:0000313|RefSeq:XP_008793658.1};	eIF2-interacting protein ABC50 (ABC superfamily)	GO:0005524,ATP binding; GO:0016887,ATPase activity; GO:0005215,transporter activity	Methylmalonyl Co-A mutase-associated GTPase MeaB
Cluster-20636.116860	0.04	0	0.01	1.11	1.04	1.62	4.27	0	1.42	132.78	175.45	262.05	-6.73406	1.66176e-14	1.11593e-10	down	K00705 4-alpha-glucanotransferase [EC:2.4.1.25] | (RefSeq) 4-alpha-glucanotransferase DPE2 (A)	PREDICTED: 4-alpha-glucanotransferase DPE2 [Elaeis guineensis]	RecName: Full=4-alpha-glucanotransferase DPE2; EC=2.4.1.25; AltName: Full=Amylomaltase; AltName: Full=Disproportionating enzyme; Short=D-enzyme; AltName: Full=Protein DISPROPORTIONATING ENZYME 2;	SubName: Full=4-alpha-glucanotransferase DPE2 isoform X2 {ECO:0000313|RefSeq:XP_008796184.1};	--	GO:0005829,cytosol; GO:0004134,4-alpha-glucanotransferase activity; GO:0102500,beta-maltose 4-alpha-glucanotransferase activity; GO:2001070,starch binding	4-alpha-glucanotransferase
Cluster-20636.79288	0	0	0	0.48	3.82	4.65	0	0	0.01	83.1	936.32	1093.39	-11.7013	2.0312e-14	1.25035e-10	down	K11786 ATP-dependent helicase STH1/SNF2 [EC:3.6.4.-] | (RefSeq) chromatin structure-remodeling complex protein SYD-like (A)	PREDICTED: chromatin structure-remodeling complex protein SYD-like isoform X2 [Phoenix dactylifera]	RecName: Full=Chromatin structure-remodeling complex protein SYD; EC=3.6.4.-; AltName: Full=ATP-dependent helicase SYD; AltName: Full=Protein CHROMATIN REMODELING 3; AltName: Full=Protein SPLAYED;	SubName: Full=chromatin structure-remodeling complex protein SYD-like isoform X2 {ECO:0000313|RefSeq:XP_008803891.1};	Chromatin remodeling complex SWI/SNF, component SWI2 and related ATPases (DNA/RNA helicase superfamily)	GO:0005829,cytosol; GO:0005634,nucleus; GO:0005524,ATP binding; GO:0016887,ATPase activity; GO:0003677,DNA binding; GO:0004386,helicase activity; GO:0042393,histone binding; GO:0043044,ATP-dependent chromatin remodeling; GO:0006952,defense response; GO:0009873,ethylene-activated signaling pathway; GO:0009908,flower development; GO:0010199,organ boundary specification between lateral organs and th…	Class II histone deacetylase complex subunits 2 and 3
Cluster-20636.92424	9.14	4.07	5.12	0	0	0	214.49	127.03	181.76	0	0	0	9.95678	2.68514e-14	1.52576e-10	up	--	PREDICTED: probable plastid-lipid-associated protein 14, chloroplastic [Phoenix dactylifera]	RecName: Full=Probable plastid-lipid-associated protein 14, chloroplastic; Short=AtPap14; AltName: Full=Fibrillin-11; AltName: Full=OBP3-responsive protein 1; Flags: Precursor;	SubName: Full=probable plastid-lipid-associated protein 14, chloroplastic {ECO:0000313|RefSeq:XP_008798442.1};	Protein kinase PCTAIRE and related kinases	GO:0009507,chloroplast; GO:0005634,nucleus; GO:0005524,ATP binding; GO:0004693,cyclin-dependent protein serine/threonine kinase activity; GO:0006468,protein phosphorylation; GO:0010468,regulation of gene expression; GO:0007346,regulation of mitotic cell cycle	Protein kinase domain
Cluster-20636.69271	31.08	43.86	46.07	5.19	3.7	7.06	1118	2099	2506	202	204	373	2.88926	3.29782e-14	1.74005e-10	up	--	PREDICTED: putative DNA helicase INO80 [Elaeis guineensis]	--	SubName: Full=la-related protein CG11505-like {ECO:0000313|RefSeq:XP_008777881.1};	--	--	Mpp10 protein
Cluster-20636.105498	0	0	0	0.56	1.17	0.85	0	0	0	91.26	271.09	190.37	-9.82921	4.95564e-14	2.44045e-10	down	K11786 ATP-dependent helicase STH1/SNF2 [EC:3.6.4.-] | (RefSeq) chromatin structure-remodeling complex protein SYD-like (A)	PREDICTED: uncharacterized protein LOC105042102 [Elaeis guineensis]	RecName: Full=Chromatin structure-remodeling complex protein SYD; EC=3.6.4.-; AltName: Full=ATP-dependent helicase SYD; AltName: Full=Protein CHROMATIN REMODELING 3; AltName: Full=Protein SPLAYED;	SubName: Full=chromatin structure-remodeling complex protein SYD-like isoform X2 {ECO:0000313|RefSeq:XP_008803891.1};	Chromatin remodeling complex SWI/SNF, component SWI2 and related ATPases (DNA/RNA helicase superfamily)	GO:0005829,cytosol; GO:0005634,nucleus; GO:0005524,ATP binding; GO:0016887,ATPase activity; GO:0003677,DNA binding; GO:0004386,helicase activity; GO:0042393,histone binding; GO:0043044,ATP-dependent chromatin remodeling; GO:0006952,defense response; GO:0009873,ethylene-activated signaling pathway; GO:0009908,flower development; GO:0010199,organ boundary specification between lateral organs and th…	DEAD/DEAH box helicase
Cluster-20636.89061	0	0	0	5.75	6.39	6.91	0	0	0	99.39	156.53	161.84	-9.48649	5.98089e-14	2.76126e-10	down	K02870 large subunit ribosomal protein L12e | (RefSeq) 60S ribosomal protein L12 (A)	PREDICTED: 60S ribosomal protein L12 [Nelumbo nucifera]	RecName: Full=60S ribosomal protein L12-3;	SubName: Full=60S ribosomal protein L12 {ECO:0000313|RefSeq:XP_010264684.1};	40S ribosomal protein S2	GO:0005829,cytosol; GO:0022625,cytosolic large ribosomal subunit; GO:0019843,rRNA binding; GO:0003735,structural constituent of ribosome; GO:0000027,ribosomal large subunit assembly; GO:0006412,translation	Ribosomal protein L11, RNA binding domain
Cluster-20636.60725	1.34	2.01	1.67	0	0	0	79.91	159.74	150.6	0	0	0	9.49131	5.12293e-13	2.22603e-09	up	K14724 solute carrier family 9 (sodium/hydrogen exchanger), member 8 | (RefSeq) sodium/hydrogen antiporter NHE8 (A)	PREDICTED: sodium/hydrogen exchanger 8 [Phoenix dactylifera]	RecName: Full=Sodium/hydrogen exchanger 7; AltName: Full=Na(+)/H(+) exchanger 7; Short=NHE-7; AltName: Full=Protein SALT OVERLY SENSITIVE 1;	SubName: Full=sodium/hydrogen exchanger 8 {ECO:0000313|RefSeq:XP_008798100.1};	Sodium/hydrogen exchanger protein	GO:0009941,chloroplast envelope; GO:0016021,integral component of membrane; GO:0005886,plasma membrane; GO:0015386,potassium:proton antiporter activity; GO:0015385,sodium:proton antiporter activity; GO:0071805,potassium ion transmembrane transport; GO:0051453,regulation of intracellular pH; GO:2000377,regulation of reactive oxygen species metabolic process; GO:0042542,response to hydrogen peroxid…	Cyclic nucleotide-binding domain
Cluster-20636.78456	55.01	33.34	41.52	8.81	4.26	6.13	1029	830	1174	178	122	168	2.68767	7.60236e-13	3.11988e-09	up	K05277 leucoanthocyanidin dioxygenase [EC:1.14.11.19] | (RefSeq) leucoanthocyanidin dioxygenase-like (A)	PREDICTED: leucoanthocyanidin dioxygenase-like [Elaeis guineensis]	RecName: Full=Leucoanthocyanidin dioxygenase; Short=LDOX; Short=Leucocyanidin oxygenase; EC=1.14.11.19 {ECO:0000250|UniProtKB:Q96323}; AltName: Full=Anthocyanidin synthase; AltName: Full=Leucoanthocyanidin hydroxylase;	SubName: Full=leucoanthocyanidin dioxygenase-like {ECO:0000313|RefSeq:XP_008783582.1};	Iron/ascorbate family oxidoreductases	GO:0031418,L-ascorbic acid binding; GO:0050589,leucocyanidin oxygenase activity; GO:0046872,metal ion binding; GO:0009718,anthocyanin-containing compound biosynthetic process	2OG-Fe(II) oxygenase superfamily
Cluster-20636.97855	9.44	3.58	6.58	0	0	0	171.3	86.44	180.48	0	0	0	9.68595	8.11064e-13	3.15329e-09	up	K22410 PR domain zinc finger protein 16 | (RefSeq) protein indeterminate-domain 2-like (A)	PREDICTED: protein indeterminate-domain 9-like [Phoenix dactylifera]	RecName: Full=Protein indeterminate-domain 9 {ECO:0000303|PubMed:16784536}; AltName: Full=ID1-like zinc finger protein 1 {ECO:0000303|Ref.1};	SubName: Full=protein indeterminate-domain 9-like {ECO:0000313|RefSeq:XP_008805552.1};	FOG: Zn-finger	GO:0005634,nucleus; GO:0003677,DNA binding; GO:0003700,DNA-binding transcription factor activity; GO:0046872,metal ion binding; GO:0006355,regulation of transcription, DNA-templated; GO:0006351,transcription, DNA-templated	C2H2-type zinc finger
Cluster-20636.93128	4.62	3.02	2.53	0	0	0	123.12	107.15	101.88	0	0	0	9.29832	1.01556e-12	3.75092e-09	up	K00521 ferric-chelate reductase [EC:1.16.1.7] | (RefSeq) ferric reduction oxidase 7, chloroplastic-like (A)	PREDICTED: NAC domain-containing protein 83-like [Phoenix dactylifera]	RecName: Full=NAC domain-containing protein 83 {ECO:0000303|PubMed:15029955}; Short=ANAC083 {ECO:0000303|PubMed:15029955}; AltName: Full=Protein VND-INTERACTING 2 {ECO:0000303|PubMed:20388856};	SubName: Full=NAC domain-containing protein 83-like {ECO:0000313|RefSeq:XP_008791093.1};	--	GO:0005634,nucleus; GO:0003677,DNA binding; GO:0003700,DNA-binding transcription factor activity; GO:0010150,leaf senescence; GO:0045892,negative regulation of transcription, DNA-templated; GO:0009737,response to abscisic acid; GO:0009651,response to salt stress; GO:0006351,transcription, DNA-templated; GO:0016032,viral process; GO:0010089,xylem development	No apical meristem (NAM) protein
Cluster-20636.133422	1.64	1.02	1.46	0	0	0	96.72	80.08	130.93	0	0	0	9.1642	2.79276e-12	9.58714e-09	up	K11423 histone-lysine N-methyltransferase SETD2 [EC:2.1.1.43] | (RefSeq) histone-lysine N-methyltransferase ASHH3 (A)	PREDICTED: histone-lysine N-methyltransferase ASHH3 [Elaeis guineensis]	RecName: Full=Histone-lysine N-methyltransferase ASHH3; EC=2.1.1.43; AltName: Full=ASH1 homolog 3; AltName: Full=Protein SET DOMAIN GROUP 7;	RecName: Full=Histone-lysine N-methyltransferase {ECO:0000256|SAAS:SAAS00591749}; EC=2.1.1.43 {ECO:0000256|SAAS:SAAS00591749};	Transcription factor NSD1 and related SET domain proteins	GO:0000775,chromosome, centromeric region; GO:0005783,endoplasmic reticulum; GO:0005634,nucleus; GO:0009506,plasmodesma; GO:0018024,histone-lysine N-methyltransferase activity; GO:0016279,protein-lysine N-methyltransferase activity	SET domain
Cluster-20636.174643	0	0	0	2.23	0.74	2.38	0	0	0.15	193.86	91.77	281.9	-10.0182	2.85529e-12	9.58714e-09	down	--	PREDICTED: 60S ribosomal protein L18a-like protein isoform X2 [Elaeis guineensis]	--	SubName: Full=60S ribosomal protein L18a-like protein {ECO:0000313|RefSeq:XP_008793267.1};	--	GO:0005840,ribosome	--
Cluster-20636.45234	3.11	1.38	1.35	0	0	0	155.18	91.21	102.13	0	0	0	9.38309	5.75056e-12	1.8469e-08	up	--	PREDICTED: uncharacterized protein LOC105054121 isoform X2 [Elaeis guineensis]	--	SubName: Full=Uncharacterized protein {ECO:0000313|EnsemblPlants:GSMUA_Achr11P03310_001};	--	--	Munc13 (mammalian uncoordinated) homology domain
Cluster-20636.99917	1.22	0.95	0.41	0	0	0	144.24	149.32	74	0	0	0	9.46108	9.5114e-12	2.92749e-08	up	K10527 enoyl-CoA hydratase/3-hydroxyacyl-CoA dehydrogenase [EC:4.2.1.17 1.1.1.35 1.1.1.211] | (RefSeq) peroxisomal fatty acid beta-oxidation multifunctional protein (A)	PREDICTED: peroxisomal fatty acid beta-oxidation multifunctional protein [Elaeis guineensis]	RecName: Full=Peroxisomal fatty acid beta-oxidation multifunctional protein; Short=MFP; Includes: RecName: Full=Enoyl-CoA hydratase/3-2-trans-enoyl-CoA isomerase/3-hydroxybutyryl-CoA epimerase; EC=4.2.1.17; EC=5.1.2.3; EC=5.3.3.8; Includes: RecName: Full=3-hydroxyacyl-CoA dehydrogenase; EC=1.1.1.35;	SubName: Full=peroxisomal fatty acid beta-oxidation multifunctional protein-like {ECO:0000313|RefSeq:XP_008800762.1};	Hydroxyacyl-CoA dehydrogenase/enoyl-CoA hydratase	GO:0005874,microtubule; GO:0005777,peroxisome; GO:0018812,3-hydroxyacyl-CoA dehydratase activity; GO:0003857,3-hydroxyacyl-CoA dehydrogenase activity; GO:0008692,3-hydroxybutyryl-CoA epimerase activity; GO:0004165,dodecenoyl-CoA delta-isomerase activity; GO:0004300,enoyl-CoA hydratase activity; GO:0008017,microtubule binding; GO:0003729,mRNA binding; GO:0006635,fatty acid beta-oxidation	Enoyl-CoA hydratase/isomerase
Cluster-20636.91532	0	0	0	1.2	0.71	1.31	0	0	0	103.5	86.22	153.36	-9.25588	1.1015e-11	3.25466e-08	down	--	PREDICTED: nudix hydrolase 3 isoform X1 [Elaeis guineensis]	RecName: Full=Nudix hydrolase 3; Short=AtNUDT3; EC=3.6.1.-;	SubName: Full=LOW QUALITY PROTEIN: nudix hydrolase 3 {ECO:0000313|RefSeq:XP_008790115.2};	--	GO:0005829,cytosol; GO:0005773,vacuole; GO:0008239,dipeptidyl-peptidase activity; GO:0046872,metal ion binding	NUDIX domain
Cluster-20636.82982	17.66	20.04	19.63	7.82	7.74	6.39	1005.66	1517.64	1690.23	481.87	676.25	535.31	1.35304	1.17854e-11	3.34837e-08	up	K08789 microtubule-associated serine/threonine kinase [EC:2.7.11.1] | (RefSeq) probable serine/threonine protein kinase IRE4 (A)	PREDICTED: probable serine/threonine protein kinase IRE4 isoform X2 [Elaeis guineensis]	RecName: Full=Probable serine/threonine protein kinase IRE4 {ECO:0000305}; Short=AtIRE4 {ECO:0000303|PubMed:17237187}; EC=2.7.11.1 {ECO:0000305};	SubName: Full=probable serine/threonine protein kinase IRE4 {ECO:0000313|RefSeq:XP_008809595.1};	Microtubule-associated serine/threonine kinase and related proteins	GO:0005622,intracellular; GO:0005524,ATP binding; GO:0046872,metal ion binding; GO:0004674,protein serine/threonine kinase activity; GO:0035556,intracellular signal transduction; GO:0018105,peptidyl-serine phosphorylation	Lipopolysaccharide kinase (Kdo/WaaP) family
Cluster-20636.99554	54.89	61.38	56.95	112.22	124.35	112.38	636	947	997	1401	2204	1898	-1.03649	1.38128e-11	3.77903e-08	down	--	uncharacterized protein LOC109829580 [Asparagus officinalis]	--	SubName: Full=uncharacterized protein LOC103697602 {ECO:0000313|RefSeq:XP_008777729.1};	FOG: Reverse transcriptase	--	Reverse transcriptase (RNA-dependent DNA polymerase)
Cluster-20636.81471	0	0	0.11	7.13	4.78	5.55	0	0	8.15	367.16	349	388.83	-7.18818	1.68612e-11	4.4483e-08	down	K01895 acetyl-CoA synthetase [EC:6.2.1.1] | (RefSeq) acetyl-coenzyme A synthetase, chloroplastic/glyoxysomal (A)	PREDICTED: acetyl-coenzyme A synthetase, chloroplastic/glyoxysomal [Elaeis guineensis]	RecName: Full=Acetyl-coenzyme A synthetase, chloroplastic/glyoxysomal; EC=6.2.1.1; AltName: Full=Acetate--CoA ligase; AltName: Full=Acetyl-CoA synthetase; Flags: Precursor;	SubName: Full=acetyl-coenzyme A synthetase, chloroplastic/glyoxysomal-like {ECO:0000313|RefSeq:XP_008812479.1};	Acyl-CoA synthetase	GO:0009507,chloroplast; GO:0009570,chloroplast stroma; GO:0005829,cytosol; GO:0009514,glyoxysome; GO:0003987,acetate-CoA ligase activity; GO:0016208,AMP binding; GO:0005524,ATP binding; GO:0006083,acetate metabolic process; GO:0019427,acetyl-CoA biosynthetic process from acetate; GO:0006631,fatty acid metabolic process	Acetyl-coenzyme A synthetase N-terminus
Cluster-20636.174177	0	0	0	2.64	1.43	2.12	0	0	0	110.1	84.53	120.09	-9.15244	1.78581e-11	4.54883e-08	down	K17265 Ras GTPase-activating protein-binding protein 1 [EC:3.6.4.12 3.6.4.13] | (RefSeq) ras GTPase-activating protein-binding protein 1-like (A)	PREDICTED: putative G3BP-like protein [Elaeis guineensis]	RecName: Full=Serine/arginine-rich splicing factor RSZ22A; AltName: Full=RS-containing zinc finger protein 22A; Short=At-RSZ22a; Short=At-RSZp22a; Short=AtRSZ22a;	SubName: Full=putative G3BP-like protein {ECO:0000313|RefSeq:XP_008785151.1};	RasGAP SH3 binding protein rasputin, contains NTF2 and RRM domains	GO:0005829,cytosol; GO:0005730,nucleolus; GO:0005681,spliceosomal complex; GO:0003676,nucleic acid binding; GO:0008270,zinc ion binding; GO:0006397,mRNA processing; GO:0008380,RNA splicing	RNA recognition motif
Cluster-20636.91065	271.6	366.82	272.02	56.61	30.93	64.56	1268.45	2286.43	1916.4	282.29	219.7	431.62	2.5557	2.43936e-11	6.00643e-08	up	--	PREDICTED: uncharacterized protein LOC105032718 [Elaeis guineensis]	--	SubName: Full=uncharacterized protein LOC103723904 {ECO:0000313|RefSeq:XP_008813213.1};	--	--	Wound-induced protein
Cluster-20636.116316	0	0	0	1.81	2.55	1.27	0	0	0	75.28	150.37	71.98	-8.97906	3.1084e-11	7.4069e-08	down	K05677 ATP-binding cassette, subfamily D (ALD), member 3 | (RefSeq) ABC transporter D family member 1-like (A)	PREDICTED: ABC transporter D family member 1-like [Elaeis guineensis]	RecName: Full=ABC transporter D family member 1; Short=ABC transporter ABCD.1; Short=AtABCD1; EC=3.6.3.47; AltName: Full=Peroxisomal ABC transporter 1; Short=AtPXA1; AltName: Full=Protein ACETATE NON-UTILIZING 2; AltName: Full=Protein COMATOSE; AltName: Full=Protein PEROXISOME DEFECTIVE 3; Short=Ped3p;	SubName: Full=ABC transporter D family member 1-like isoform X1 {ECO:0000313|RefSeq:XP_008807660.1, ECO:0000313|RefSeq:XP_017701396.1};	Long-chain acyl-CoA transporter, ABC superfamily (involved in peroxisome organization and biogenesis)	GO:0046861,glyoxysomal membrane; GO:0016021,integral component of membrane; GO:0005524,ATP binding; GO:0042626,ATPase activity, coupled to transmembrane movement of substances; GO:0005324,long-chain fatty acid transporter activity; GO:0016042,lipid catabolic process	AAA ATPase domain
Cluster-20636.128990	2.43	0.65	0.71	0	0	0	238.26	84.4	104.95	0	0	0	9.70668	3.59762e-11	8.30477e-08	up	K04733 interleukin-1 receptor-associated kinase 4 [EC:2.7.11.1] | (RefSeq) probable LRR receptor-like serine/threonine-protein kinase At5g63710 (A)	PREDICTED: probable LRR receptor-like serine/threonine-protein kinase At5g10290 isoform X1 [Phoenix dactylifera]	RecName: Full=LRR receptor kinase SERK2 {ECO:0000305}; EC=2.7.11.1 {ECO:0000305}; AltName: Full=BRI1-associated receptor kinase 1 homolog 5 {ECO:0000305}; Short=OsBAK1-5 {ECO:0000305}; AltName: Full=Somatic embryogenesis receptor kinase 4 {ECO:0000305}; Short=OsSERK4 {ECO:0000303|PubMed:19754838}; Flags: Precursor;	SubName: Full=probable LRR receptor-like serine/threonine-protein kinase At5g10290 isoform X1 {ECO:0000313|RefSeq:XP_008781852.1, ECO:0000313|RefSeq:XP_008781853.1, ECO:0000313|RefSeq:XP_008781854.1};	--	GO:0016021,integral component of membrane; GO:0005886,plasma membrane; GO:0005524,ATP binding; GO:0004675,transmembrane receptor protein serine/threonine kinase activity; GO:0009742,brassinosteroid mediated signaling pathway; GO:0007166,cell surface receptor signaling pathway; GO:0006468,protein phosphorylation	Leucine Rich repeat
Cluster-20636.29571	1.51	0.66	1.02	0	0	0	103.93	60.28	106.74	0	0	0	8.99713	5.36417e-11	1.20074e-07	up	K16221 transcription factor TCP21 (protein CCA1 HIKING EXPEDITION) | (RefSeq) transcription factor TCP7-like (A)	PREDICTED: transcription factor TCP20-like [Elaeis guineensis]	RecName: Full=Transcription factor TCP20;	SubName: Full=transcription factor TCP20-like {ECO:0000313|RefSeq:XP_008776532.1, ECO:0000313|RefSeq:XP_008776533.1};	--	GO:0005634,nucleus; GO:0003677,DNA binding; GO:0003700,DNA-binding transcription factor activity; GO:0000987,proximal promoter sequence-specific DNA binding; GO:0043565,sequence-specific DNA binding; GO:0009653,anatomical structure morphogenesis; GO:0006351,transcription, DNA-templated	TCP family transcription factor
Cluster-20636.96742	125.83	124.75	137.19	44.63	34.34	47.79	1213	1602	1998	463	506	670	1.57782	6.71051e-11	1.45794e-07	up	--	PREDICTED: uncharacterized protein LOC109505576 [Elaeis guineensis]	--	SubName: Full=uncharacterized protein LOC103723501 {ECO:0000313|RefSeq:XP_008812648.1};	--	--	Wound-induced protein
Cluster-2871.0	9.68	7.5	9.3	0	0.21	0.34	60	62	87	0	2	3	5.47671	1.82217e-10	3.84577e-07	up	--	PREDICTED: uncharacterized protein LOC105032714 [Elaeis guineensis]	--	SubName: Full=uncharacterized protein LOC103698875 {ECO:0000313|RefSeq:XP_017696478.1};	--	--	Wound-induced protein
Cluster-20636.95072	40.42	24.28	27.45	109.01	129.89	74.09	311	249	319	901	1526	826	-1.80769	2.55093e-10	5.2343e-07	down	--	PREDICTED: heterogeneous nuclear ribonucleoprotein A3 homolog 2-like [Prunus mume]	--	SubName: Full=Uncharacterized protein {ECO:0000313|EMBL:EMJ28721.1};	--	--	--
Cluster-20636.48706	3.65	0.63	1.95	0	0	0	191.25	44.16	154.32	0	0	0	9.54031	4.04144e-10	8.06856e-07	up	K22909 zinc finger CCCH domain-containing protein 13 | (RefSeq) zinc finger CCCH domain-containing protein 38 isoform X1 (A)	PREDICTED: zinc finger CCCH domain-containing protein 55-like isoform X2 [Elaeis guineensis]	RecName: Full=Zinc finger CCCH domain-containing protein 55; Short=OsC3H55;	SubName: Full=zinc finger CCCH domain-containing protein 55-like isoform X2 {ECO:0000313|RefSeq:XP_017701620.1};	--	GO:0003677,DNA binding; GO:0046872,metal ion binding	RNA-binding, Nab2-type zinc finger
Cluster-20636.73271	2.33	1.48	1.23	0	0	0	74.94	63.25	59.59	0	0	0	8.55472	4.62276e-10	8.98628e-07	up	--	PREDICTED: uncharacterized protein LOC105053217 [Elaeis guineensis]	RecName: Full=DUF724 domain-containing protein 2 {ECO:0000305}; Short=AtDUF2 {ECO:0000303|PubMed:19795213};	SubName: Full=uncharacterized protein LOC103715034 isoform X1 {ECO:0000313|RefSeq:XP_008800756.1};	--	GO:0040008,regulation of growth	BAH domain
Cluster-20636.73790	2.46	0.66	2.02	0	0	0	121.78	43.09	151.16	0	0	0	9.20874	5.05309e-10	9.57094e-07	up	K10956 protein transport protein SEC61 subunit alpha | (RefSeq) preprotein translocase subunit SCY1, chloroplastic (A)	PREDICTED: preprotein translocase subunit SCY2, chloroplastic [Elaeis guineensis]	RecName: Full=Preprotein translocase subunit SCY2, chloroplastic; AltName: Full=Protein EMBRYO DEFECTIVE 2289; Flags: Precursor;	SubName: Full=preprotein translocase subunit SCY2, chloroplastic {ECO:0000313|RefSeq:XP_008812800.1, ECO:0000313|RefSeq:XP_008812801.1};	--	GO:0033097,amyloplast membrane; GO:0031969,chloroplast membrane; GO:0009535,chloroplast thylakoid membrane; GO:0016021,integral component of membrane; GO:0009526,plastid envelope; GO:0009658,chloroplast organization; GO:0072598,protein localization to chloroplast; GO:0015031,protein transport; GO:0010027,thylakoid membrane organization	SecY translocase
Cluster-20636.30781	63.39	71.71	73.65	24.67	20.48	27.53	1243.58	1872.19	2183.99	522.83	615.59	791.12	1.48519	1.0379e-09	1.91672e-06	up	K10712 cysteamine dioxygenase [EC:1.13.11.19] | (RefSeq) plant cysteine oxidase 2-like (A)	PREDICTED: plant cysteine oxidase 2-like [Elaeis guineensis]	RecName: Full=Plant cysteine oxidase 2 {ECO:0000303|PubMed:24599061}; EC=1.13.11.20;	SubName: Full=plant cysteine oxidase 2-like {ECO:0000313|RefSeq:XP_008775705.1};	Uncharacterized conserved protein	GO:0005829,cytosol; GO:0005634,nucleus; GO:0017172,cysteine dioxygenase activity; GO:0046872,metal ion binding; GO:0070483,detection of hypoxia; GO:0018171,peptidyl-cysteine oxidation; GO:0001666,response to hypoxia	PCO_ADO
Cluster-20636.120736	0	0	0	0.7	1.28	0.56	0	0	0	51.62	132.8	55.39	-8.64415	1.07033e-09	1.9284e-06	down	--	PREDICTED: enhanced ethylene response protein 5 [Elaeis guineensis]	RecName: Full=Enhanced ethylene response protein 5 {ECO:0000303|PubMed:18429939}; AltName: Full=Nuclear mRNA export protein THP1 {ECO:0000303|PubMed:19843313}; Short=AtTHP1 {ECO:0000303|PubMed:19843313};	SubName: Full=enhanced ethylene response protein 5 {ECO:0000313|RefSeq:XP_008793785.1};	Transcription-associated recombination protein - Thp1p	GO:0005634,nucleus; GO:0070390,transcription export complex 2; GO:0003690,double-stranded DNA binding; GO:0003723,RNA binding; GO:0009873,ethylene-activated signaling pathway; GO:0071033,nuclear retention of pre-mRNA at the site of transcription; GO:0016973,poly(A)+ mRNA export from nucleus; GO:0000973,posttranscriptional tethering of RNA polymerase II gene DNA at nuclear periphery; GO:0060968,re…	--
Cluster-20636.65593	8.62	8.05	7.95	3.55	2.43	2.75	1161.56	1443.92	1620.38	519.18	502.86	546.62	1.44051	1.14053e-09	2.00594e-06	up	--	PREDICTED: probable plastid-lipid-associated protein 14, chloroplastic [Elaeis guineensis]	RecName: Full=Probable plastid-lipid-associated protein 14, chloroplastic; Short=AtPap14; AltName: Full=Fibrillin-11; AltName: Full=OBP3-responsive protein 1; Flags: Precursor;	SubName: Full=probable plastid-lipid-associated protein 14, chloroplastic {ECO:0000313|RefSeq:XP_008798442.1};	Protein kinase PCTAIRE and related kinases	GO:0009507,chloroplast; GO:0005634,nucleus; GO:0005524,ATP binding; GO:0004693,cyclin-dependent protein serine/threonine kinase activity; GO:0006468,protein phosphorylation; GO:0010468,regulation of gene expression; GO:0007346,regulation of mitotic cell cycle	Protein kinase domain
Cluster-20636.69002	0	0	0	0.74	1.86	1.22	0.11	0.17	0	35.82	127.5	80.29	-8.63624	1.33794e-09	2.29842e-06	down	K03655 ATP-dependent DNA helicase RecG [EC:3.6.4.12] | (RefSeq) DEAD-box ATP-dependent RNA helicase (A)	PREDICTED: ATP-dependent DNA helicase At3g02060, chloroplastic [Elaeis guineensis]	RecName: Full=ATP-dependent DNA helicase At3g02060, chloroplastic; EC=3.6.4.12 {ECO:0000305}; Flags: Precursor;	SubName: Full=ATP-dependent DNA helicase At3g02060, chloroplastic isoform X1 {ECO:0000313|RefSeq:XP_008776975.1};	ATP-dependent RNA helicase	GO:0009507,chloroplast; GO:0005524,ATP binding; GO:0003677,DNA binding; GO:0004386,helicase activity	TRCF domain
Cluster-20636.52230	1.51	2.08	1.46	0	0	0	42.72	78.44	62.76	0	0.15	0	8.41549	1.40414e-09	2.35732e-06	up	K15193 protein SPT2 | (RefSeq) protein SPT2 homolog (A)	PREDICTED: protein SPT2 homolog [Elaeis guineensis]	--	SubName: Full=protein SPT2 homolog isoform X3 {ECO:0000313|RefSeq:XP_008812589.1};	--	--	SPT2 chromatin protein
Cluster-20636.90420	223.8	270.49	212.67	475.63	502.38	574.24	2395.88	3856.88	3439.92	5483.85	8225.48	8952.87	-1.16531	1.44553e-09	2.37289e-06	down	K02701 photosystem I subunit PsaN | (RefSeq) photosystem I reaction center subunit N, chloroplastic-like (A)	PREDICTED: photosystem I reaction center subunit N, chloroplastic isoform X1 [Phoenix dactylifera]	RecName: Full=Photosystem I reaction center subunit N, chloroplastic; Short=PSI-N; Flags: Precursor;	SubName: Full=photosystem I reaction center subunit N, chloroplastic isoform X1 {ECO:0000313|RefSeq:XP_008808478.1};	--	GO:0009535,chloroplast thylakoid membrane; GO:0009522,photosystem I; GO:0019904,protein domain specific binding; GO:0015979,photosynthesis	Photosystem I reaction centre subunit N (PSAN or PSI-N)
Cluster-20636.28875	0	0	0	0.55	0.64	0.36	0	0	0	55.02	90.19	49.01	-8.38756	1.76376e-09	2.83234e-06	down	K01081 5'-nucleotidase [EC:3.1.3.5] | (RefSeq) probable cytosolic purine 5' nucleotidase (A)	PREDICTED: 5'-nucleotidase domain-containing protein 4 isoform X1 [Elaeis guineensis]	--	SubName: Full=5'-nucleotidase domain-containing protein 4 isoform X1 {ECO:0000313|RefSeq:XP_008787252.1}; SubName: Full=5'-nucleotidase domain-containing protein 4 isoform X2 {ECO:0000313|RefSeq:XP_008787253.1};	IMP-GMP specific 5'-nucleotidase	--	5' nucleotidase family
Cluster-20636.108642	1.51	1	0.71	0	0	0	67.57	59.21	47.74	0.12	0	0	8.38215	2.91148e-09	4.57591e-06	up	K14486 auxin response factor | (RefSeq) auxin response factor 5-like (A)	PREDICTED: auxin response factor 17-like [Phoenix dactylifera]	RecName: Full=Auxin response factor 17;	RecName: Full=Auxin response factor {ECO:0000256|RuleBase:RU004561};	--	GO:0005634,nucleus; GO:0003677,DNA binding; GO:0009734,auxin-activated signaling pathway; GO:0006355,regulation of transcription, DNA-templated; GO:0006351,transcription, DNA-templated	AUX/IAA family
Cluster-20636.64453	14.82	8.49	8.94	2.76	3.63	3.57	466	355	425	94	175	165	1.62613	3.0711e-09	4.72624e-06	up	K08332 vacuolar protein 8 | (RefSeq) hypothetical protein (A)	PREDICTED: U-box domain-containing protein 16-like [Elaeis guineensis]	RecName: Full=U-box domain-containing protein 16; EC=2.3.2.27; AltName: Full=Plant U-box protein 16; AltName: Full=RING-type E3 ubiquitin transferase PUB16 {ECO:0000305};	RecName: Full=RING-type E3 ubiquitin transferase {ECO:0000256|SAAS:SAAS00702733}; EC=2.3.2.27 {ECO:0000256|SAAS:SAAS00702733};	FOG: Armadillo/beta-catenin-like repeats	GO:0005737,cytoplasm; GO:0005634,nucleus; GO:0004842,ubiquitin-protein transferase activity; GO:0010200,response to chitin	Zinc-finger of nitric oxide synthase-interacting protein
Cluster-20636.95462	0.28	3.87	6	0	0	0	16.02	291.35	513.78	0.3	0	0.17	10.4883	3.51447e-09	5.29817e-06	up	K04564 superoxide dismutase, Fe-Mn family [EC:1.15.1.1] | (RefSeq) superoxide dismutase [Fe], chloroplastic (A)	PREDICTED: superoxide dismutase [Fe]	RecName: Full=Superoxide dismutase [Fe] 2, chloroplastic; EC=1.15.1.1; AltName: Full=Protein ALBINO OR PALE GREEN 8; AltName: Full=Protein FE SUPEROXIDE DISMUTASE 2; Flags: Precursor;	SubName: Full=superoxide dismutase [Fe], chloroplastic-like isoform X2 {ECO:0000313|RefSeq:XP_008805922.1};	Manganese superoxide dismutase	GO:0009507,chloroplast; GO:0042644,chloroplast nucleoid; GO:0009534,chloroplast thylakoid; GO:0009295,nucleoid; GO:0009579,thylakoid; GO:0046872,metal ion binding; GO:0004784,superoxide dismutase activity; GO:0055114,oxidation-reduction process; GO:0009411,response to UV	Iron/manganese superoxide dismutases, C-terminal domain
Cluster-20636.66585	1.09	0.78	0.31	0	0	0	94.64	89.65	40.28	0	0	0	8.76401	3.89857e-09	5.75967e-06	up	K10990 RecQ-mediated genome instability protein 1 | (RefSeq) recQ-mediated genome instability protein 1 (A)	PREDICTED: recQ-mediated genome instability protein 1 [Elaeis guineensis]	RecName: Full=RecQ-mediated genome instability protein 1; AltName: Full=BLM-associated protein of 75 kDa homolog; Short=BLAP75;	SubName: Full=Uncharacterized protein {ECO:0000313|EnsemblPlants:GSMUA_Achr10P11780_001};	--	GO:0000166,nucleotide binding; GO:0000712,resolution of meiotic recombination intermediates	RecQ mediated genome instability protein
Cluster-20636.97229	127.45	98.14	114.99	63.26	70.73	58.29	1878.17	1925.42	2561.04	1005.74	1595.77	1255.31	0.785241	4.16085e-09	6.02662e-06	false	K16276 zinc finger protein-like protein | (RefSeq) zinc finger protein BRUTUS-like (A)	PREDICTED: zinc finger protein BRUTUS-like isoform X2 [Elaeis guineensis]	RecName: Full=Zinc finger protein BRUTUS {ECO:0000303|PubMed:20675571}; AltName: Full=Protein EMBRYO DEFECTIVE 2454 {ECO:0000303|PubMed:20675571};	SubName: Full=uncharacterized protein LOC103709367 isoform X2 {ECO:0000313|RefSeq:XP_017698880.1};	Zn-finger protein	GO:0016021,integral component of membrane; GO:0005634,nucleus; GO:0005506,iron ion binding; GO:0016874,ligase activity; GO:0061630,ubiquitin protein ligase activity; GO:0008270,zinc ion binding; GO:0010106,cellular response to iron ion starvation; GO:0060586,multicellular organismal iron ion homeostasis; GO:0016567,protein ubiquitination	Zinc finger, C3HC4 type (RING finger)
Cluster-20636.147209	0.78	1.71	1.81	0	0	0	30.46	88.49	106.66	0	0	0	8.66733	6.27931e-09	8.92012e-06	up	K17265 Ras GTPase-activating protein-binding protein 1 [EC:3.6.4.12 3.6.4.13] | (RefSeq) ras GTPase-activating protein-binding protein 1-like (A)	PREDICTED: putative G3BP-like protein [Elaeis guineensis]	RecName: Full=Serine/arginine-rich splicing factor RSZ22A; AltName: Full=RS-containing zinc finger protein 22A; Short=At-RSZ22a; Short=At-RSZp22a; Short=AtRSZ22a;	SubName: Full=putative G3BP-like protein {ECO:0000313|RefSeq:XP_008785151.1};	RasGAP SH3 binding protein rasputin, contains NTF2 and RRM domains	GO:0005829,cytosol; GO:0005730,nucleolus; GO:0005681,spliceosomal complex; GO:0003676,nucleic acid binding; GO:0008270,zinc ion binding; GO:0006397,mRNA processing; GO:0008380,RNA splicing	RNA recognition motif
Cluster-20636.147127	0.73	0.84	0.73	0	0	0	36.39	55.37	55.06	0	0	0	8.07998	9.50161e-09	1.32429e-05	up	K02955 small subunit ribosomal protein S14e | (RefSeq) 40S ribosomal protein S14-3 (A)	hypothetical protein AQUCO_07200094v1 [Aquilegia coerulea]	RecName: Full=40S ribosomal protein S14-3;	SubName: Full=Uncharacterized protein {ECO:0000313|EMBL:PIA28208.1};	40S ribosomal protein S14	GO:0022627,cytosolic small ribosomal subunit; GO:0048027,mRNA 5'-UTR binding; GO:0070181,small ribosomal subunit rRNA binding; GO:0003735,structural constituent of ribosome; GO:0000462,maturation of SSU-rRNA from tricistronic rRNA transcript (SSU-rRNA, 5.8S rRNA, LSU-rRNA); GO:0000028,ribosomal small subunit assembly; GO:0006412,translation	Ribosomal protein S11
Cluster-20636.123082	0	0	0	0.78	0.66	1.23	0	0	0	41.25	50.04	88.75	-8.28301	1.11857e-08	1.53014e-05	down	K14963 COMPASS component SWD3 | (RefSeq) COMPASS-like H3K4 histone methylase component WDR5A (A)	PREDICTED: WD repeat-containing protein 91 isoform X4 [Elaeis guineensis]	RecName: Full=COMPASS-like H3K4 histone methylase component WDR5A {ECO:0000303|PubMed:19567704}; Short=AtWDR5A {ECO:0000303|PubMed:19567704};	SubName: Full=WD repeat-containing protein 91 homolog isoform X1 {ECO:0000313|RefSeq:XP_008802411.1};	Uncharacterized conserved protein	GO:0005634,nucleus; GO:0048188,Set1C/COMPASS complex; GO:0042393,histone binding; GO:0008168,methyltransferase activity; GO:0010228,vegetative to reproductive phase transition of meristem	WD40 region of Ge1, enhancer of mRNA-decapping protein
Cluster-20636.39916	0	0	0	0.24	0.58	0.41	0	0	0	27.52	95.17	65.63	-8.27233	1.38458e-08	1.8596e-05	down	K23387 golgi to ER traffic protein 4 | (RefSeq) Golgi to ER traffic protein 4 homolog (A)	PREDICTED: Golgi to ER traffic protein 4 homolog [Elaeis guineensis]	--	SubName: Full=Golgi to ER traffic protein 4 homolog isoform X3 {ECO:0000313|RefSeq:XP_008789120.1};	Uncharacterized conserved protein	--	Protein of unknown function (DUF410)
Cluster-20636.141499	0	0	0	1.32	1.04	2.82	0	0	0	42.78	47.85	124.56	-8.54081	1.82359e-08	2.40548e-05	down	--	PREDICTED: CBS domain-containing protein CBSX5-like [Elaeis guineensis]	RecName: Full=CBS domain-containing protein CBSX5;	SubName: Full=CBS domain-containing protein CBSX5-like {ECO:0000313|RefSeq:XP_008778345.1};	--	--	CBS domain
Cluster-20636.171182	1.1	1.07	1.18	3.82	4.44	3.19	28.52	37.09	46.5	107.33	176.75	121.76	-1.7973	1.91095e-08	2.47649e-05	down	--	PREDICTED: uncharacterized protein LOC105059869 [Elaeis guineensis]	--	SubName: Full=uncharacterized protein LOC103713192 {ECO:0000313|RefSeq:XP_008798243.2, ECO:0000313|RefSeq:XP_017699788.1, ECO:0000313|RefSeq:XP_017699789.1};	--	--	--
Cluster-20636.130105	41.24	8.95	17.82	1.1	0.68	2.44	1227.45	354.32	802	35.32	30.81	106.44	3.8972	2.0931e-08	2.66578e-05	up	K22804 structural maintenance of chromosomes protein 6 | (RefSeq) structural maintenance of chromosomes protein 6B-like (A)	PREDICTED: uncharacterized protein LOC103699749, partial [Phoenix dactylifera]	--	SubName: Full=uncharacterized protein LOC103699749 {ECO:0000313|RefSeq:XP_008779976.1};	FOG: Reverse transcriptase	--	Reverse transcriptase (RNA-dependent DNA polymerase)
Cluster-20636.111396	0.48	0.74	0.35	3.77	3.56	11.24	24.66	50.9	27	209.89	280.81	849.84	-3.61324	2.17857e-08	2.7276e-05	down	K04733 interleukin-1 receptor-associated kinase 4 [EC:2.7.11.1] | (RefSeq) LOW QUALITY PROTEIN: MDIS1-interacting receptor like kinase 2-like (A)	PREDICTED: probable leucine-rich repeat receptor-like protein kinase At1g35710 [Elaeis guineensis]	RecName: Full=MDIS1-interacting receptor like kinase 2 {ECO:0000303|PubMed:26863186}; Short=AtMIK2 {ECO:0000303|PubMed:26863186}; AltName: Full=Probable LRR receptor-like serine/threonine-protein kinase At4g08850; EC=2.7.11.1 {ECO:0000305}; Flags: Precursor;	SubName: Full=MDIS1-interacting receptor like kinase 2-like {ECO:0000313|RefSeq:XP_008805241.1};	--	GO:0016021,integral component of membrane; GO:0016020,membrane; GO:0005886,plasma membrane; GO:0009506,plasmodesma; GO:0090406,pollen tube; GO:0005524,ATP binding; GO:0004674,protein serine/threonine kinase activity	Leucine rich repeat N-terminal domain
Cluster-20636.115898	0.58	1.22	1.07	0	0	0	27.37	76.4	75.89	0	0	0	8.34799	2.37326e-08	2.90005e-05	up	K00586 diphthine methyl ester synthase [EC:2.1.1.314] | (RefSeq) DPH5; probable diphthine methyl ester synthase (A)	PREDICTED: probable diphthine methyl ester synthase isoform X1 [Elaeis guineensis]	RecName: Full=Probable diphthine methyl ester synthase; EC=2.1.1.314; AltName: Full=Diphthamide biosynthesis methyltransferase;	SubName: Full=probable diphthine methyl ester synthase {ECO:0000313|RefSeq:XP_008807572.1};	Diphthine synthase	GO:0004164,diphthine synthase activity; GO:0017183,peptidyl-diphthamide biosynthetic process from peptidyl-histidine	--
Cluster-20636.129347	6.3	3.29	2.39	0.57	0.42	0.6	205.94	142.99	118.32	20.14	21.09	28.8	2.82236	2.39482e-08	2.90005e-05	up	--	PREDICTED: universal stress protein A-like protein [Elaeis guineensis]	RecName: Full=Universal stress protein A-like protein;	SubName: Full=universal stress protein PHOS34-like {ECO:0000313|RefSeq:XP_008781084.2};	--	GO:0005886,plasma membrane; GO:0016208,AMP binding; GO:0006950,response to stress	Universal stress protein family
Cluster-20636.90404	1.85	1.18	0.68	0	0	0	64.95	55.25	35.96	0	0	0	8.22745	2.83074e-08	3.37264e-05	up	--	PREDICTED: auxin-binding protein 4 [Elaeis guineensis]	RecName: Full=Auxin-binding protein 4; Short=ABP; Flags: Precursor;	SubName: Full=auxin-binding protein T85 isoform X2 {ECO:0000313|RefSeq:XP_008793654.1};	--	GO:0005788,endoplasmic reticulum lumen; GO:0010011,auxin binding; GO:0004872,NA; GO:0008270,zinc ion binding; GO:0009734,auxin-activated signaling pathway	Cupin
Cluster-20636.97835	174.45	139.22	123.96	377.84	265.99	347.67	2139.77	2273.92	2297.49	4995.25	4992.12	6220.56	-1.23978	2.89894e-08	3.37791e-05	down	--	PREDICTED: high-affinity nitrate transporter-activating protein 2.1 [Phoenix dactylifera]	RecName: Full=High-affinity nitrate transporter-activating protein 2.1; Short=OsNAR2.1; Flags: Precursor;	SubName: Full=high-affinity nitrate transporter-activating protein 2.1 {ECO:0000313|RefSeq:XP_008793734.1};	--	GO:0016021,integral component of membrane; GO:0005886,plasma membrane; GO:0015112,nitrate transmembrane transporter activity; GO:0042128,nitrate assimilation; GO:0015706,nitrate transport; GO:0010167,response to nitrate	Ser-Thr-rich glycosyl-phosphatidyl-inositol-anchored membrane family
Cluster-20636.126147	0	0	0	1.61	1.58	1.29	0	0	0	39.36	54.49	42.54	-7.88787	2.92662e-08	3.37791e-05	down	K10249 elongation of very long chain fatty acids protein 4 [EC:2.3.1.199] | (RefSeq) elongation of fatty acids protein A-like (A)	PREDICTED: elongation of fatty acids protein 3-like [Phoenix dactylifera]	RecName: Full=Calcium-dependent protein kinase 16 {ECO:0000305}; Short=OsCDPK16 {ECO:0000305}; Short=OsCPK16 {ECO:0000303|PubMed:15695435}; EC=2.7.11.1 {ECO:0000305};	SubName: Full=elongation of fatty acids protein 3-like {ECO:0000313|RefSeq:XP_008802058.1};	Fatty acyl-CoA elongase/Polyunsaturated fatty acid specific elongation enzyme	GO:0005737,cytoplasm; GO:0005634,nucleus; GO:0005886,plasma membrane; GO:0005524,ATP binding; GO:0005509,calcium ion binding; GO:0009931,calcium-dependent protein serine/threonine kinase activity; GO:0005516,calmodulin binding; GO:0004683,calmodulin-dependent protein kinase activity; GO:0009738,abscisic acid-activated signaling pathway; GO:0035556,intracellular signal transduction; GO:0018105,pep…	GNS1/SUR4 family
Cluster-20636.139874	0	0.03	0.05	0.76	0.92	0.99	0	1.71	3.16	37.48	63.85	66.38	-5.00882	3.31547e-08	3.76786e-05	down	K16075 magnesium transporter | (RefSeq) magnesium transporter MRS2-3-like (A)	PREDICTED: magnesium transporter MRS2-3-like [Elaeis guineensis]	RecName: Full=Magnesium transporter MRS2-3; AltName: Full=Magnesium Transporter 4; Short=AtMGT4;	SubName: Full=magnesium transporter MRS2-3-like {ECO:0000313|RefSeq:XP_008797020.1};	Magnesium transporters: CorA family	GO:0016021,integral component of membrane; GO:0005886,plasma membrane; GO:0015095,magnesium ion transmembrane transporter activity	CorA-like Mg2+ transporter protein
Cluster-20636.21758	7.67	7.95	11.64	0.56	0.27	1.16	113.34	156.38	260	9	6	25	3.73591	3.65363e-08	4.05737e-05	up	--	PREDICTED: uncharacterized protein LOC105059598 [Elaeis guineensis]	--	SubName: Full=uncharacterized protein LOC103714075 {ECO:0000313|RefSeq:XP_008799431.1};	--	--	ECL1/2/3 zinc binding proteins
Cluster-20636.115932	0	0	0	2.12	0.94	9.55	0	0	0	58.94	36.88	359.69	-9.6065	3.68008e-08	4.05737e-05	down	K13457 disease resistance protein RPM1 | (RefSeq) disease resistance protein RPM1 (A)	PREDICTED: disease resistance protein RPM1 [Elaeis guineensis]	RecName: Full=Disease resistance protein RPM1; AltName: Full=Resistance to Pseudomonas syringae protein 3;	SubName: Full=disease resistance protein RPM1-like {ECO:0000313|RefSeq:XP_008783237.1};	Apoptotic ATPase	GO:0012505,endomembrane system; GO:0019897,extrinsic component of plasma membrane; GO:0005886,plasma membrane; GO:0043531,ADP binding; GO:0005524,ATP binding; GO:0000166,nucleotide binding; GO:0009626,plant-type hypersensitive response; GO:0007165,signal transduction	Type II/IV secretion system protein
Cluster-20636.118104	2.5	3.39	3.7	0.15	0.16	0	78.99	142.3	176.8	5.21	7.53	0	4.95936	4.03041e-08	4.37827e-05	up	K17338 receptor expression-enhancing protein 1/2/3/4 | (RefSeq) putative HVA22-like protein g (A)	PREDICTED: HVA22-like protein i isoform X1 [Phoenix dactylifera]	RecName: Full=HVA22-like protein i; Short=AtHVA22i;	RecName: Full=HVA22-like protein {ECO:0000256|RuleBase:RU362006};	HVA22/DP1 gene product-related proteins	--	Protein of unknown function (DUF2644)
Cluster-20636.107210	15.73	2.16	0.51	0	0	0	478.32	87.26	23.42	0	0	0	10.2431	4.50962e-08	4.82784e-05	up	K02932 large subunit ribosomal protein L5e | (RefSeq) 60S ribosomal protein L5 (A)	PREDICTED: 60S ribosomal protein L5 isoform X1 [Elaeis guineensis]	RecName: Full=60S ribosomal protein L5-1;	SubName: Full=Uncharacterized protein {ECO:0000313|EnsemblPlants:GSMUA_Achr10P04230_001};	60S ribosomal protein L5	GO:0005634,nucleus; GO:0005840,ribosome; GO:0008097,5S rRNA binding; GO:0003735,structural constituent of ribosome; GO:0006412,translation	Ribosomal L18 C-terminal region
Cluster-20636.60298	3.58	2.17	2.37	0	0	0	44.92	36.33	45.02	0	0	0	7.89156	4.84301e-08	5.11069e-05	up	K01262 Xaa-Pro aminopeptidase [EC:3.4.11.9] | (RefSeq) probable Xaa-Pro aminopeptidase P (A)	PREDICTED: probable Xaa-Pro aminopeptidase P isoform X2 [Elaeis guineensis]	--	SubName: Full=probable Xaa-Pro aminopeptidase P isoform X1 {ECO:0000313|RefSeq:XP_008802675.1};	Xaa-Pro aminopeptidase	GO:0004177,aminopeptidase activity	Creatinase/Prolidase N-terminal domain
Cluster-20636.48666	0	0	0	0.5	0.98	0.6	0	0	0	28.41	78.92	45.9	-7.98401	5.03717e-08	5.24072e-05	down	K23038 zinc finger CCCH domain-containing protein 14 | (RefSeq) uncharacterized protein LOC109843115 isoform X1 (A)	PREDICTED: zinc finger CCCH domain-containing protein 14 [Elaeis guineensis]	RecName: Full=Polyadenylate-binding protein 2 {ECO:0000303|PubMed:18479511}; Short=AtPabN2 {ECO:0000303|PubMed:18479511}; Short=AtPabN3 {ECO:0000303|PubMed:23334891}; Short=Poly(A)-binding protein 2 {ECO:0000303|PubMed:18479511}; AltName: Full=Nuclear poly(A)-binding protein 2 {ECO:0000305}; AltName: Full=Poly(A)-binding protein II {ECO:0000305}; Short=PABII {ECO:0000305};	SubName: Full=zinc finger CCCH domain-containing protein 14 {ECO:0000313|RefSeq:XP_008809086.1};	Splicing factor RNPS1, SR protein superfamily	GO:0005737,cytoplasm; GO:0016607,nuclear speck; GO:0003723,RNA binding	--
Cluster-20636.68412	6.39	5.75	6.58	10.75	13.02	12.15	183	219	285	333	572	511	-0.975698	5.38986e-08	5.52977e-05	false	--	PREDICTED: transcription factor bHLH121 isoform X1 [Phoenix dactylifera]	RecName: Full=Transcription factor bHLH121; AltName: Full=Basic helix-loop-helix protein 121; Short=AtbHLH121; Short=bHLH 121; AltName: Full=Transcription factor EN 138; AltName: Full=bHLH transcription factor bHLH121;	SubName: Full=transcription factor bHLH121 isoform X1 {ECO:0000313|RefSeq:XP_008788362.1};	--	GO:0005634,nucleus; GO:0003700,DNA-binding transcription factor activity; GO:0046983,protein dimerization activity; GO:0043565,sequence-specific DNA binding; GO:0006351,transcription, DNA-templated	Initiation control protein YabA
Cluster-20636.465	0	0	0	0.44	0.42	0.34	0	0.02	0	37.32	51.04	39.76	-7.80133	5.85124e-08	5.90636e-05	down	K03549 KUP system potassium uptake protein | (RefSeq) potassium transporter 19-like (A)	PREDICTED: uncharacterized protein LOC105960756 [Erythranthe guttata]	--	SubName: Full=uncharacterized protein LOC108983799 {ECO:0000313|RefSeq:XP_018811106.1};	--	--	Transposase family tnp2
Cluster-20636.148621	0	0	0	0.91	1.99	0.83	0	0	0	31.73	99	39.74	-8.13498	5.99056e-08	5.90636e-05	down	K11968 ariadne-1 [EC:2.3.2.31] | (RefSeq) probable E3 ubiquitin-protein ligase ARI8 (A)	putative E3 ubiquitin-protein ligase ARI8 [Dendrobium catenatum]	RecName: Full=Probable E3 ubiquitin-protein ligase ARI8; EC=2.3.2.27 {ECO:0000250|UniProtKB:Q9Y4X5}; AltName: Full=ARIADNE-like protein ARI8; AltName: Full=Protein ariadne homolog 8; AltName: Full=RING-type E3 ubiquitin transferase ARI8 {ECO:0000305};	SubName: Full=Putative E3 ubiquitin-protein ligase ARI8 {ECO:0000313|EMBL:PKU62609.1};	Predicted E3 ubiquitin ligase	GO:0005737,cytoplasm; GO:0000151,ubiquitin ligase complex; GO:0046872,metal ion binding; GO:0031624,ubiquitin conjugating enzyme binding; GO:0061630,ubiquitin protein ligase activity; GO:0004842,ubiquitin-protein transferase activity; GO:0032436,positive regulation of proteasomal ubiquitin-dependent protein catabolic process; GO:0000209,protein polyubiquitination; GO:0042787,NA	Zn-finger in Ran binding protein and others
Cluster-20636.79494	1.42	0.29	1.07	0	0	0	87.36	23.75	99.61	0	0	0	8.63185	5.99679e-08	5.90636e-05	up	K03131 transcription initiation factor TFIID subunit 6 | (RefSeq) transcription initiation factor TFIID subunit 6 (A)	PREDICTED: transcription initiation factor TFIID subunit 6 [Elaeis guineensis]	RecName: Full=Transcription initiation factor TFIID subunit 6; AltName: Full=Protein EMBRYO DEFECTIVE 2781; AltName: Full=TATA box associated factor II 59; AltName: Full=TBP-associated factor 6; Short=AtTAF6; AltName: Full=Transcription initiation factor TFIID subunit D5;	SubName: Full=Uncharacterized protein {ECO:0000313|EMBL:JAF87065.1};	Transcription initiation factor TFIID, subunit TAF6 (also component of histone acetyltransferase SAGA)	GO:0005634,nucleus; GO:0046982,protein heterodimerization activity; GO:0006352,DNA-templated transcription, initiation; GO:0009860,pollen tube growth; GO:0051090,regulation of DNA-binding transcription factor activity	TATA box binding protein associated factor (TAF)
Cluster-20636.44433	1.75	0.45	1.27	0	0	0	71.76	24.71	78.63	0	0	0	8.37268	8.37394e-08	8.13914e-05	up	K13420 LRR receptor-like serine/threonine-protein kinase FLS2 [EC:2.7.11.1] | (RefSeq) LRR receptor-like serine/threonine-protein kinase FLS2 (A)	PREDICTED: receptor-like protein kinase [Elaeis guineensis]	RecName: Full=Receptor-like protein kinase; EC=2.7.11.1; Flags: Precursor;	SubName: Full=receptor-like protein kinase isoform X1 {ECO:0000313|RefSeq:XP_008808346.1};	FOG: Leucine rich repeat	GO:0005576,extracellular region; GO:0016021,integral component of membrane; GO:0005886,plasma membrane; GO:0005524,ATP binding; GO:0004674,protein serine/threonine kinase activity; GO:0019199,transmembrane receptor protein kinase activity; GO:0006468,protein phosphorylation	Leucine rich repeat N-terminal domain
Cluster-20636.114477	10.97	7.56	15.2	1.88	1.3	2.49	264	242	553	49	48	88	2.52812	8.7664e-08	8.40994e-05	up	K13945 LOB domain-containing protein 29 | (RefSeq) LOB domain protein 14 (A)	PREDICTED: LOB domain-containing protein 41-like [Phoenix dactylifera]	RecName: Full=LOB domain-containing protein 41; AltName: Full=ASYMMETRIC LEAVES 2-like protein 38; Short=AS2-like protein 38;	SubName: Full=LOB domain-containing protein 41-like {ECO:0000313|RefSeq:XP_008799243.1};	--	GO:0006355,regulation of transcription, DNA-templated	Lateral organ boundaries (LOB) domain
Cluster-20636.47149	0	0	0	1.78	1.25	1.92	0	0	0	38	37.98	55.7	-7.86381	9.4946e-08	8.99175e-05	down	--	--	--	--	--	--	--
Cluster-20636.90211	12.04	8.06	9.65	23.53	19.73	23.99	230.71	205.74	279.53	487.09	579.59	673.51	-1.23348	9.94562e-08	9.29966e-05	down	K09874 aquaporin NIP | (RefSeq) aquaporin NIP6-1 (A)	PREDICTED: aquaporin NIP6-1 [Elaeis guineensis]	RecName: Full=Aquaporin NIP6-1; AltName: Full=NOD26-like intrinsic protein 6-1; Short=AtNIP6;1;	SubName: Full=aquaporin NIP6-1-like {ECO:0000313|RefSeq:XP_008810761.1};	Aquaporin (major intrinsic protein family)	GO:0005887,integral component of plasma membrane; GO:0005886,plasma membrane; GO:0046715,active borate transmembrane transporter activity; GO:0015267,channel activity; GO:0015168,glycerol transmembrane transporter activity; GO:0015204,urea transmembrane transporter activity; GO:0046713,borate transport; GO:0080029,cellular response to boron-containing substance levels	Major intrinsic protein
Cluster-20636.99269	0	0	0	0.34	0.68	0.41	0	0	0	26.2	74.34	43.45	-7.88567	1.03074e-07	9.49392e-05	down	K00654 serine palmitoyltransferase [EC:2.3.1.50] | (RefSeq) long chain base biosynthesis protein 1b (A)	PREDICTED: long chain base biosynthesis protein 1b [Elaeis guineensis]	RecName: Full=Long chain base biosynthesis protein 1a; EC=2.3.1.50;	SubName: Full=Uncharacterized protein {ECO:0000313|EnsemblPlants:GSMUA_Achr5P03980_001};	Serine palmitoyltransferase	GO:0005789,endoplasmic reticulum membrane; GO:0016021,integral component of membrane; GO:0030170,pyridoxal phosphate binding; GO:0004758,serine C-palmitoyltransferase activity; GO:0009058,biosynthetic process; GO:0006665,sphingolipid metabolic process	Aminotransferase class I and II
Cluster-20636.74566	9.7	4.47	7.95	0.9	2.11	1.3	508.7	311.82	630.39	50.96	169.59	100.24	2.31675	1.04104e-07	9.49392e-05	up	K11593 eukaryotic translation initiation factor 2C | (RefSeq) AGO1; protein argonaute 1B-like (A)	PREDICTED: protein argonaute 1B-like [Elaeis guineensis]	RecName: Full=Protein argonaute 1A; Short=OsAGO1a;	SubName: Full=protein argonaute 1B-like {ECO:0000313|RefSeq:XP_008804398.1};	Translation initiation factor 2C (eIF-2C) and related proteins	GO:0003676,nucleic acid binding; GO:0031047,gene silencing by RNA	Mid domain of argonaute
Cluster-20636.93325	17.7	20.94	21.61	5.34	7.61	5.63	131	206.54	241.47	42.41	86	60.33	1.69306	1.17476e-07	0.000105001	up	--	PREDICTED: uncharacterized protein LOC105055036 [Elaeis guineensis]	RecName: Full=Protein MARD1 {ECO:0000303|PubMed:15159630}; AltName: Full=Mediator of ABA-regulated dormancy1 {ECO:0000303|PubMed:15159630}; AltName: Full=Senescence-associated protein SAG102 {ECO:0000303|PubMed:11402199};	SubName: Full=uncharacterized protein LOC103706359 {ECO:0000313|RefSeq:XP_008788650.1};	--	GO:0010494,cytoplasmic stress granule; GO:0000932,P-body; GO:0046872,metal ion binding; GO:0009737,response to abscisic acid; GO:0010162,seed dormancy process	ECL1/2/3 zinc binding proteins
Cluster-20636.110751	1.83	1.7	0.46	0	0.02	0	105.24	129.91	39.89	0	1.7	0	7.28022	1.19107e-07	0.000105001	up	K14486 auxin response factor | (RefSeq) ARF1; auxin response factor 7-like (A)	PREDICTED: auxin response factor 7-like [Elaeis guineensis]	RecName: Full=Auxin response factor 7;	RecName: Full=Auxin response factor {ECO:0000256|RuleBase:RU004561};	--	GO:0005634,nucleus; GO:0003677,DNA binding; GO:0009734,auxin-activated signaling pathway; GO:0006355,regulation of transcription, DNA-templated; GO:0006351,transcription, DNA-templated	Auxin response factor
Cluster-20636.121652	12.95	8.73	11.49	3.46	2.03	2.94	248.81	223.26	333.64	71.71	59.81	82.7	1.91768	1.20513e-07	0.000105001	up	--	PREDICTED: transcription factor bHLH47 isoform X1 [Elaeis guineensis]	RecName: Full=Transcription factor BHLH062 {ECO:0000305}; AltName: Full=Basic helix-loop-helix protein 1 {ECO:0000303|PubMed:12920519}; Short=OsbHLH1 {ECO:0000303|PubMed:12920519}; AltName: Full=Basic helix-loop-helix protein 62 {ECO:0000303|PubMed:16896230}; Short=OsbHLH062 {ECO:0000303|PubMed:16896230}; AltName: Full=bHLH transcription factor bHLH062 {ECO:0000305};	SubName: Full=transcription factor bHLH47-like {ECO:0000313|RefSeq:XP_008803182.1};	--	GO:0005634,nucleus; GO:0003677,DNA binding; GO:0046983,protein dimerization activity; GO:0006355,regulation of transcription, DNA-templated; GO:0006351,transcription, DNA-templated	Cell division protein ZapB
Cluster-20636.110419	0	0	0	1.08	0.3	0.2	0	0	0	146.41	58.06	36.31	-8.88955	1.20823e-07	0.000105001	down	K12599 antiviral helicase SKI2 [EC:3.6.4.-] | (RefSeq) putative ATP-dependent RNA helicase C550.03c (A)	PREDICTED: DExH-box ATP-dependent RNA helicase DExH15 chloroplastic [Elaeis guineensis]	RecName: Full=DExH-box ATP-dependent RNA helicase DExH15 chloroplastic {ECO:0000305}; EC=3.6.4.13; AltName: Full=ATP-dependent RNA helicase ISE2; AltName: Full=Protein EMBRYO DEFECTIVE 25; AltName: Full=Protein INCREASED SIZE EXCLUSION LIMIT 2; AltName: Full=Protein PIGMENT DEFECTIVE 317; Flags: Precursor;	SubName: Full=DExH-box ATP-dependent RNA helicase DExH15 chloroplastic isoform X1 {ECO:0000313|RefSeq:XP_008798022.1};	Cytoplasmic exosomal RNA helicase SKI2, DEAD-box superfamily	GO:0009507,chloroplast; GO:0009570,chloroplast stroma; GO:0010494,cytoplasmic stress granule; GO:0005730,nucleolus; GO:0005524,ATP binding; GO:0004004,ATP-dependent RNA helicase activity; GO:0003723,RNA binding; GO:0003724,RNA helicase activity; GO:0009793,embryo development ending in seed dormancy; GO:0031047,gene silencing by RNA; GO:0000373,Group II intron splicing; GO:0006397,mRNA processing;…	Helicase conserved C-terminal domain
Cluster-20636.69125	1.31	0.9	0.71	0	0	0	43	39.45	35.44	0	0	0	7.79395	1.22552e-07	0.000105265	up	K10604 E3 ubiquitin-protein ligase MGRN1 [EC:2.3.2.27] | (RefSeq) probable E3 ubiquitin-protein ligase LUL4 (A)	PREDICTED: probable E3 ubiquitin-protein ligase LUL4 [Elaeis guineensis]	RecName: Full=Probable E3 ubiquitin-protein ligase LUL4; EC=2.3.2.27; AltName: Full=Probable RING-type E3 ubiquitin transferase LUL4 {ECO:0000305}; AltName: Full=Protein LOG2-LIKE UBIQUITIN LIGASE 4; AltName: Full=RING finger protein 208;	SubName: Full=probable E3 ubiquitin-protein ligase LUL4 {ECO:0000313|RefSeq:XP_008797036.1};	Predicted E3 ubiquitin ligase	GO:0046872,metal ion binding; GO:0004842,ubiquitin-protein transferase activity	P-11 zinc finger
Cluster-20636.82332	47.01	44.22	52.07	22.75	20.74	25.12	3462.28	4331.77	5799.77	1814.57	2344.23	2724.76	1.01852	1.60029e-07	0.000135876	up	K15601 lysine-specific demethylase 3 [EC:1.14.11.-] | (RefSeq) lysine-specific demethylase JMJ25 (A)	PREDICTED: lysine-specific demethylase JMJ25 [Elaeis guineensis]	RecName: Full=Lysine-specific demethylase JMJ25; EC=1.14.11.-; AltName: Full=Jumonji domain-containing protein 25; AltName: Full=Lysine-specific histone demethylase JMJ25; AltName: Full=Protein INCREASE IN BONSAI METHYLATION 1; AltName: Full=Protein JUMONJI 25;	SubName: Full=LOW QUALITY PROTEIN: lysine-specific demethylase JMJ25-like {ECO:0000313|RefSeq:XP_008803158.1};	Putative transcription factor 5qNCA, contains JmjC domain	GO:0000785,chromatin; GO:0005634,nucleus; GO:0051213,dioxygenase activity; GO:0032454,histone demethylase activity (H3-K9 specific); GO:0046872,metal ion binding; GO:0000976,transcription regulatory region sequence-specific DNA binding; GO:0060969,negative regulation of gene silencing; GO:0006355,regulation of transcription, DNA-templated; GO:0006351,transcription, DNA-templated	Cupin-like domain
Cluster-20636.58831	0	0	0	0.24	0.35	0.52	0	0	0	24.36	49.25	70.49	-7.90896	1.69871e-07	0.000139242	down	--	PREDICTED: uncharacterized protein LOC109505646, partial [Elaeis guineensis]	--	SubName: Full=Uncharacterized protein {ECO:0000313|EnsemblPlants:TRIAE_CS42_7DS_TGACv1_621417_AA2014910.1};	--	--	Putative gypsy type transposon
Cluster-20636.142513	3.19	3.18	6.79	0	0	0	27.97	37.12	89.9	0	0	0	8.12567	1.70692e-07	0.000139242	up	K18881 D-lactate dehydratase [EC:4.2.1.130] | (RefSeq) protein DJ-1 homolog D-like (A)	PREDICTED: protein DJ-1 homolog D-like [Elaeis guineensis]	RecName: Full=Protein DJ-1 homolog D; Short=AtDJ1D; AltName: Full=Lactoylglutathione lyase DJ1D; EC=4.4.1.5;	SubName: Full=protein DJ-1 homolog D {ECO:0000313|RefSeq:XP_008804207.1};	Putative transcriptional regulator DJ-1	GO:0019172,glyoxalase III activity; GO:0004462,lactoylglutathione lyase activity	ThiJ/PfpI family-like
Cluster-20636.88314	47.2	16.98	15.48	2.43	5.91	3.33	1506	721	747	84	289	156	2.69257	1.70777e-07	0.000139242	up	K01188 beta-glucosidase [EC:3.2.1.21] | (RefSeq) uncharacterized protein LOC106394339 (A)	PREDICTED: uncharacterized protein LOC103715119 [Phoenix dactylifera]	RecName: Full=Putative ribonuclease H protein At1g65750; EC=3.1.26.4;	SubName: Full=uncharacterized protein LOC103715119 {ECO:0000313|RefSeq:XP_008800872.1};	FOG: Reverse transcriptase	GO:0046872,metal ion binding; GO:0003676,nucleic acid binding; GO:0004523,RNA-DNA hybrid ribonuclease activity	Reverse transcriptase (RNA-dependent DNA polymerase)
Cluster-20636.168769	4.49	4.69	4.36	1.57	1.81	1.68	114.59	159.18	167.92	43.39	70.61	62.91	1.38533	1.71533e-07	0.000139242	up	K11446 histone demethylase JARID1 [EC:1.14.11.-] | (RefSeq) lysine-specific demethylase JMJ18 (A)	PREDICTED: lysine-specific demethylase JMJ18 [Elaeis guineensis]	RecName: Full=Lysine-specific demethylase JMJ18; EC=1.14.11.-; AltName: Full=Jumonji domain-containing protein 18; AltName: Full=Lysine-specific histone demethylase JMJ18; AltName: Full=Protein JUMONJI 18;	SubName: Full=lysine-specific demethylase JMJ18-like {ECO:0000313|RefSeq:XP_008812090.1, ECO:0000313|RefSeq:XP_008812091.1, ECO:0000313|RefSeq:XP_008812092.1};	DNA-binding protein jumonji/RBP2/SMCY, contains JmjC domain	GO:0005634,nucleus; GO:0051213,dioxygenase activity; GO:0003700,DNA-binding transcription factor activity; GO:0032453,histone demethylase activity (H3-K4 specific); GO:0046872,metal ion binding; GO:0043565,sequence-specific DNA binding; GO:0048573,photoperiodism, flowering; GO:0006355,regulation of transcription, DNA-templated; GO:0006351,transcription, DNA-templated	JmjC domain, hydroxylase
Cluster-20636.46402	0	0	0	0.22	0.74	0.35	0	0	0	22.46	106.44	48.51	-8.14631	1.87917e-07	0.000149469	down	K01081 5'-nucleotidase [EC:3.1.3.5] | (RefSeq) probable cytosolic purine 5' nucleotidase (A)	PREDICTED: 5'-nucleotidase domain-containing protein 4 isoform X1 [Elaeis guineensis]	--	SubName: Full=5'-nucleotidase domain-containing protein 4 isoform X1 {ECO:0000313|RefSeq:XP_008787252.1}; SubName: Full=5'-nucleotidase domain-containing protein 4 isoform X2 {ECO:0000313|RefSeq:XP_008787253.1};	IMP-GMP specific 5'-nucleotidase	--	5' nucleotidase family
Cluster-20636.10534	0	0	0	1.31	1.08	0.3	0	0.01	0	75.58	88.05	23.69	-8.40307	1.8818e-07	0.000149469	down	--	PREDICTED: uncharacterized protein LOC105036676 [Elaeis guineensis]	--	SubName: Full=LOW QUALITY PROTEIN: uncharacterized protein LOC103702653 {ECO:0000313|RefSeq:XP_008783389.2};	--	--	--
Cluster-20636.59776	15.7	6.17	13.1	2.52	2.24	1.54	318.01	166.22	400.95	55.17	69.56	45.6	2.41242	1.93911e-07	0.000152383	up	K10712 cysteamine dioxygenase [EC:1.13.11.19] | (RefSeq) plant cysteine oxidase 2 (A)	PREDICTED: plant cysteine oxidase 2 [Elaeis guineensis]	RecName: Full=Plant cysteine oxidase 2 {ECO:0000303|PubMed:24599061}; EC=1.13.11.20;	SubName: Full=plant cysteine oxidase 2-like {ECO:0000313|RefSeq:XP_008808325.1};	Uncharacterized conserved protein	GO:0005829,cytosol; GO:0005634,nucleus; GO:0017172,cysteine dioxygenase activity; GO:0046872,metal ion binding; GO:0070483,detection of hypoxia; GO:0018171,peptidyl-cysteine oxidation; GO:0001666,response to hypoxia	PCO_ADO
Cluster-20636.124083	0	0	0	0.44	0.42	0.6	0	0	0	29.01	38.87	53.19	-7.70844	1.99248e-07	0.000154929	down	K04730 interleukin-1 receptor-associated kinase 1 [EC:2.7.11.1] | (RefSeq) uncharacterized protein LOC109785922 isoform X1 (A)	PREDICTED: uncharacterized protein LOC105043916 isoform X2 [Elaeis guineensis]	--	SubName: Full=uncharacterized protein LOC103711776 isoform X6 {ECO:0000313|RefSeq:XP_008796277.1};	--	--	--
Cluster-20636.85339	0.76	0.44	0.4	0.01	0	0	44	33.65	35.03	0.37	0	0	7.74672	2.1325e-07	0.000164089	up	K07936 GTP-binding nuclear protein Ran | (RefSeq) GTP-binding nuclear protein Ran-3-like (A)	Ras-like GTP-binding protein 1 [Dimocarpus longan]	RecName: Full=GTP-binding nuclear protein Ran-3; AltName: Full=Ras-related nuclear protein 3;	RecName: Full=GTP-binding nuclear protein {ECO:0000256|RuleBase:RU363057};	GTPase Ran/TC4/GSP1 (nuclear protein transport pathway), small G protein superfamily	GO:0005794,Golgi apparatus; GO:0005634,nucleus; GO:0009506,plasmodesma; GO:0005525,GTP binding; GO:0003924,GTPase activity; GO:0006606,protein import into nucleus; GO:0000054,ribosomal subunit export from nucleus	Ras of Complex, Roc, domain of DAPkinase
Cluster-20636.118799	0	0.02	0	0.43	1.43	0.36	0.16	2.23	0	50.43	237.57	56.75	-7.25224	2.19002e-07	0.000166778	down	K04733 interleukin-1 receptor-associated kinase 4 [EC:2.7.11.1] | (RefSeq) probable LRR receptor-like serine/threonine-protein kinase At5g63710 (A)	PREDICTED: probable LRR receptor-like serine/threonine-protein kinase At5g10290 isoform X1 [Phoenix dactylifera]	RecName: Full=LRR receptor kinase SERK2 {ECO:0000305}; EC=2.7.11.1 {ECO:0000305}; AltName: Full=BRI1-associated receptor kinase 1 homolog 5 {ECO:0000305}; Short=OsBAK1-5 {ECO:0000305}; AltName: Full=Somatic embryogenesis receptor kinase 4 {ECO:0000305}; Short=OsSERK4 {ECO:0000303|PubMed:19754838}; Flags: Precursor;	SubName: Full=probable LRR receptor-like serine/threonine-protein kinase At5g10290 isoform X1 {ECO:0000313|RefSeq:XP_008781852.1, ECO:0000313|RefSeq:XP_008781853.1, ECO:0000313|RefSeq:XP_008781854.1};	--	GO:0016021,integral component of membrane; GO:0005886,plasma membrane; GO:0005524,ATP binding; GO:0004675,transmembrane receptor protein serine/threonine kinase activity; GO:0009742,brassinosteroid mediated signaling pathway; GO:0007166,cell surface receptor signaling pathway; GO:0006468,protein phosphorylation	Leucine Rich repeat
Cluster-20636.53815	0	0	0	0.45	0.34	0.34	0	0	0	37.08	39.92	37.99	-7.67143	2.22214e-07	0.000167423	down	K01184 polygalacturonase [EC:3.2.1.15] | (RefSeq) probable polygalacturonase At3g15720 (A)	PREDICTED: probable polygalacturonase isoform X2 [Elaeis guineensis]	RecName: Full=Probable polygalacturonase; Short=PG {ECO:0000250|UniProtKB:Q7M1E7}; EC=3.2.1.15; AltName: Full=Pectinase {ECO:0000250|UniProtKB:Q7M1E7};	SubName: Full=probable polygalacturonase isoform X1 {ECO:0000313|RefSeq:XP_008810195.1};	--	GO:0016021,integral component of membrane; GO:0004650,polygalacturonase activity; GO:0005975,carbohydrate metabolic process	Pectate lyase superfamily protein
Cluster-20636.171319	0.8	0.69	0.49	0	0	0	35.23	40.02	32.58	0	0	0	7.6692	2.24382e-07	0.000167423	up	--	PREDICTED: auxin response factor 17-like [Elaeis guineensis]	--	RecName: Full=Auxin response factor {ECO:0000256|RuleBase:RU004561};	--	--	--
Cluster-20636.94430	3.33	5.21	3.41	16.67	19.22	9.81	129.97	270.56	201.46	704.33	1151.25	562.9	-1.95523	2.28703e-07	0.000168941	down	--	PREDICTED: protein LOW PSII ACCUMULATION 1, chloroplastic [Elaeis guineensis]	RecName: Full=Protein LOW PSII ACCUMULATION 1, chloroplastic; Flags: Precursor;	SubName: Full=protein LOW PSII ACCUMULATION 1, chloroplastic isoform X1 {ECO:0000313|RefSeq:XP_008800839.1};	--	GO:0009507,chloroplast; GO:0009535,chloroplast thylakoid membrane; GO:0016021,integral component of membrane	Tetratricopeptide repeat
Cluster-20636.87049	5	4.3	4.02	2.28	2.73	2.55	356.11	407.03	433.01	176	297.99	267.64	0.764833	2.39314e-07	0.000175028	false	--	PREDICTED: probable inactive poly [ADP-ribose]	RecName: Full=Inactive poly [ADP-ribose] polymerase RCD1; AltName: Full=Protein RADICAL-INDUCED CELL DEATH 1;	RecName: Full=Poly [ADP-ribose] polymerase {ECO:0000256|RuleBase:RU362114}; Short=PARP {ECO:0000256|RuleBase:RU362114}; EC=2.4.2.30 {ECO:0000256|RuleBase:RU362114};	--	GO:0005737,cytoplasm; GO:0016363,nuclear matrix; GO:0005634,nucleus; GO:0003950,NAD+ ADP-ribosyltransferase activity; GO:0009816,defense response to bacterium, incompatible interaction; GO:0009793,embryo development ending in seed dormancy; GO:0009873,ethylene-activated signaling pathway; GO:0009867,jasmonic acid mediated signaling pathway; GO:0010102,lateral root morphogenesis; GO:0006809,nitric…	Poly(ADP-ribose) polymerase catalytic domain
Cluster-20636.143994	0	0.03	0.05	0.97	0.91	0.61	0	2.01	4.74	60.16	79.62	50.88	-4.7794	2.49525e-07	0.000180707	down	K20884 riboflavin kinase / FMN hydrolase [EC:2.7.1.26 3.1.3.102] | (RefSeq) bifunctional riboflavin kinase/FMN phosphatase-like (A)	PREDICTED: bifunctional riboflavin kinase/FMN phosphatase-like [Phoenix dactylifera]	RecName: Full=Bifunctional riboflavin kinase/FMN phosphatase; Includes: RecName: Full=FMN phosphatase {ECO:0000303|PubMed:16183635}; EC=3.1.3.102 {ECO:0000269|PubMed:16183635, ECO:0000269|PubMed:22002057}; AltName: Full=FMN phosphohydrolase {ECO:0000303|PubMed:16183635}; Includes: RecName: Full=Riboflavin kinase {ECO:0000303|PubMed:16183635}; EC=2.7.1.26 {ECO:0000269|PubMed:16183635, ECO:0000269|…	SubName: Full=bifunctional riboflavin kinase/FMN phosphatase-like {ECO:0000313|RefSeq:XP_008813770.1};	Predicted haloacid-halidohydrolase and related hydrolases	GO:0005524,ATP binding; GO:0003919,FMN adenylyltransferase activity; GO:0016787,hydrolase activity; GO:0000287,magnesium ion binding; GO:0008531,riboflavin kinase activity; GO:0009398,FMN biosynthetic process; GO:0009231,riboflavin biosynthetic process	--
Cluster-20636.69130	0	0	0	0.26	0.52	0.48	0	0	0	20.89	58.87	52.22	-7.7707	2.52388e-07	0.000180796	down	--	--	--	--	--	--	--
Cluster-20636.138464	1.37	1.71	0.32	0	0	0	62.26	103.85	21.88	0	0	0	8.49457	2.54543e-07	0.000180796	up	K11663 zinc finger HIT domain-containing protein 1 | (RefSeq) SWR1 complex subunit 6 (A)	PREDICTED: SWR1 complex subunit 6 [Elaeis guineensis]	RecName: Full=SWR1 complex subunit 6; AltName: Full=Protein SERRATED LEAVES AND EARLY FLOWERING;	SubName: Full=SWR1 complex subunit 6 {ECO:0000313|RefSeq:XP_008799814.1};	Predicted BBOX Zn-finger protein	GO:0016607,nuclear speck; GO:0005634,nucleus; GO:0000812,Swr1 complex; GO:0042826,histone deacetylase binding; GO:0042802,identical protein binding; GO:0046872,metal ion binding; GO:0031491,nucleosome binding; GO:0030154,cell differentiation; GO:0042742,defense response to bacterium; GO:0009908,flower development; GO:0043486,histone exchange; GO:0048638,regulation of developmental growth; GO:0009…	HIT zinc finger
Cluster-20636.71598	3.02	0.92	1.02	0	0	0	77.28	31.27	39.44	0	0	0	8.15855	2.59232e-07	0.000182062	up	K11341 YEATS domain-containing protein 4 | (RefSeq) uncharacterized LOC101302782 (A)	PREDICTED: uncharacterized protein LOC105054423 [Elaeis guineensis]	--	SubName: Full=Uncharacterized protein {ECO:0000313|RefSeq:XP_008785139.1};	--	--	TATA element modulatory factor 1 DNA binding
Cluster-20636.167778	7.02	8.19	8.94	0	0	0	25	39	48	0	0	0	7.68617	2.61254e-07	0.000182062	up	K12811 ATP-dependent RNA helicase DDX46/PRP5 [EC:3.6.4.13] | (RefSeq) DEAD-box ATP-dependent RNA helicase 42-like (A)	PREDICTED: DEAD-box ATP-dependent RNA helicase 42-like [Phoenix dactylifera]	--	SubName: Full=DEAD-box ATP-dependent RNA helicase 42-like {ECO:0000313|RefSeq:XP_017698927.1};	--	GO:0004386,helicase activity	--
Cluster-20636.124971	1.16	3.51	1.58	0	0	0	22.81	92.05	46.91	0	0	0	8.21973	2.82887e-07	0.000195295	up	K19882 O-palmitoleoyl-L-serine hydrolase [EC:3.1.1.98] | (RefSeq) pectin acetylesterase 8-like (A)	PREDICTED: pectin acetylesterase 8-like isoform X2 [Phoenix dactylifera]	RecName: Full=Pectin acetylesterase 8 {ECO:0000303|PubMed:25115560}; EC=3.1.1.- {ECO:0000305}; Flags: Precursor;	RecName: Full=Pectin acetylesterase {ECO:0000256|RuleBase:RU363114}; EC=3.1.1.- {ECO:0000256|RuleBase:RU363114};	Pectin acetylesterase and similar proteins	GO:0005576,extracellular region; GO:0009505,plant-type cell wall; GO:0052793,pectin acetylesterase activity; GO:0071555,cell wall organization	Pectinacetylesterase
Cluster-20636.110403	0.54	1.16	0.94	0.02	0	0	36.07	102.83	95.03	1.68	0	0	6.78913	3.1933e-07	0.000218413	up	K08737 DNA mismatch repair protein MSH6 | (RefSeq) DNA mismatch repair protein MSH6 (A)	PREDICTED: DNA mismatch repair protein MSH1, mitochondrial [Phoenix dactylifera]	RecName: Full=DNA mismatch repair protein MSH1, mitochondrial; Short=AtMSH1; AltName: Full=MutS protein homolog 1; AltName: Full=Protein CHLOROPLAST MUTATOR; Flags: Precursor;	SubName: Full=DNA mismatch repair protein MSH1, mitochondrial {ECO:0000313|RefSeq:XP_008809666.1};	Mismatch repair ATPase MSH6 (MutS family)	GO:0009507,chloroplast; GO:0032300,mismatch repair complex; GO:0005739,mitochondrion; GO:0009536,plastid; GO:0042651,thylakoid membrane; GO:0005524,ATP binding; GO:0003684,damaged DNA binding; GO:0003677,DNA binding; GO:0008094,DNA-dependent ATPase activity; GO:0000404,heteroduplex DNA loop binding; GO:0043570,maintenance of DNA repeat elements; GO:0006298,mismatch repair; GO:0032042,mitochondria…	ABC transporter
Cluster-20636.85355	102.48	85.85	88.97	36.99	60.04	43.76	2554.84	2847.86	3353.21	996.86	2294.32	1600.49	0.943923	3.32365e-07	0.000225243	false	K07300 Ca2+:H+ antiporter | (RefSeq) CPE; vacuolar cation/proton exchanger 1a (A)	PREDICTED: vacuolar cation/proton exchanger 1a isoform X2 [Elaeis guineensis]	RecName: Full=Vacuolar cation/proton exchanger 1a; AltName: Full=Ca(2+)/H(+) exchanger 1a; AltName: Full=OsCAX1a;	SubName: Full=vacuolar cation/proton exchanger 1a-like isoform X2 {ECO:0000313|RefSeq:XP_008793971.1};	Ca2+/H+ antiporter VCX1 and related proteins	GO:0016021,integral component of membrane; GO:0009705,plant-type vacuole membrane; GO:0015369,calcium:proton antiporter activity	Sodium/calcium exchanger protein
Cluster-20636.94449	0	0	0	1.09	0.6	0.84	0	0	0	42.06	32.91	43.78	-7.74797	3.50969e-07	0.000235688	down	K10255 acyl-lipid omega-6 desaturase (Delta-12 desaturase) [EC:1.14.19.23 1.14.19.45] | (RefSeq) omega-6 fatty acid desaturase, chloroplastic (A)	PREDICTED: omega-6 fatty acid desaturase, chloroplastic isoform X2 [Elaeis guineensis]	RecName: Full=Omega-6 fatty acid desaturase, chloroplastic {ECO:0000303|PubMed:8066133}; EC=1.14.19.23 {ECO:0000269|PubMed:8066133}; Flags: Precursor;	SubName: Full=omega-6 fatty acid desaturase, chloroplastic {ECO:0000313|RefSeq:XP_008799646.1};	--	GO:0031969,chloroplast membrane; GO:0016491,oxidoreductase activity; GO:0006636,unsaturated fatty acid biosynthetic process	Fatty acid desaturase
Cluster-20636.80197	0	0	0	0.4	0.69	0.36	0	0	0	27	65.55	32.41	-7.70769	3.60314e-07	0.000239784	down	K02137 F-type H+-transporting ATPase subunit O | (RefSeq) ATP synthase subunit O, mitochondrial (A)	PREDICTED: ATP synthase subunit O, mitochondrial [Elaeis guineensis]	RecName: Full=ATP synthase subunit O, mitochondrial; AltName: Full=Oligomycin sensitivity conferral protein; Short=OSCP; Flags: Precursor;	SubName: Full=ATP synthase subunit O, mitochondrial {ECO:0000313|RefSeq:XP_008787944.1};	Mitochondrial F1F0-ATP synthase, subunit OSCP/ATP5	GO:0005743,mitochondrial inner membrane; GO:0046933,proton-transporting ATP synthase activity, rotational mechanism; GO:0015986,ATP synthesis coupled proton transport	ATP synthase delta (OSCP) subunit
Cluster-20636.8749	6.45	3.25	5.36	1.06	0.57	1.03	191.77	128.38	241	34	26.13	45	2.43483	3.79201e-07	0.0002501	up	K18171 COX assembly mitochondrial protein 1 | (RefSeq) hypothetical protein (A)	PREDICTED: LOW QUALITY PROTEIN: protein GAMETE EXPRESSED 1 [Elaeis guineensis]	RecName: Full=Protein GAMETE EXPRESSED 1; Flags: Precursor;	SubName: Full=protein GAMETE EXPRESSED 1 {ECO:0000313|RefSeq:XP_008786738.1};	--	GO:0005887,integral component of plasma membrane; GO:0005886,plasma membrane; GO:0042802,identical protein binding; GO:0009793,embryo development ending in seed dormancy; GO:0009553,embryo sac development; GO:0009555,pollen development	--
Cluster-20636.4557	0	0	0	2.15	1.02	1.58	0	0	0	46.61	31.3	46.55	-7.83521	3.96484e-07	0.000259185	down	K07478 putative ATPase | (RefSeq) ATPase WRNIP1 (A)	PREDICTED: ATPase WRNIP1 [Elaeis guineensis]	RecName: Full=Replication factor C subunit 2; Short=OsRFC2; AltName: Full=Activator 1 subunit 2;	SubName: Full=LOW QUALITY PROTEIN: ATPase WRNIP1 {ECO:0000313|RefSeq:XP_008802337.1};	ATPase related to the helicase subunit of the Holliday junction resolvase	GO:0005663,DNA replication factor C complex; GO:0005730,nucleolus; GO:0005634,nucleus; GO:0005524,ATP binding; GO:0003677,DNA binding; GO:0006281,DNA repair; GO:0006261,DNA-dependent DNA replication	NACHT domain
Cluster-20636.129709	60.69	46.57	170.99	14.78	5.22	6.18	1917.95	1957.9	8169.86	505.25	253.1	286.67	3.38346	4.13093e-07	0.000266601	up	K07408 cytochrome P450 family 1 subfamily A polypeptide 1 [EC:1.14.14.1] | (RefSeq) isoflavone 2'-hydroxylase-like (A)	PREDICTED: isoflavone 2'-hydroxylase-like [Elaeis guineensis]	RecName: Full=Isoflavone 2'-hydroxylase; EC=1.14.13.89; AltName: Full=CYP GE-3; AltName: Full=Cytochrome P450 81E1; AltName: Full=Cytochrome P450 91A4;	SubName: Full=isoflavone 2'-hydroxylase-like {ECO:0000313|RefSeq:XP_008787116.1};	Cytochrome P450 CYP2 subfamily	GO:0016020,membrane; GO:0020037,heme binding; GO:0005506,iron ion binding; GO:0033773,isoflavone 2'-hydroxylase activity	Cytochrome P450
Cluster-20636.108280	2.67	2.25	1.64	0.7	0.9	0.71	177.03	198.54	164.81	50.6	91.84	69.39	1.44351	4.16348e-07	0.000266601	up	K02331 DNA polymerase phi [EC:2.7.7.7] | (RefSeq) DNA polymerase V (A)	PREDICTED: DNA polymerase V [Elaeis guineensis]	--	SubName: Full=DNA polymerase V-like {ECO:0000313|RefSeq:XP_008811975.1};	Predicted regulator of rRNA gene transcription (MYB-binding protein)	--	DNA polymerase phi
Cluster-20636.108924	0	0	0	0.59	0.47	0.49	0	0	0	32.54	36.74	36.78	-7.56116	4.18657e-07	0.000266601	down	K08736 DNA mismatch repair protein MSH3 | (RefSeq) DNA mismatch repair protein MSH3 (A)	PREDICTED: LOW QUALITY PROTEIN: DNA mismatch repair protein MSH3 [Elaeis guineensis]	RecName: Full=DNA mismatch repair protein MSH3; Short=AtMSH3; AltName: Full=MutS protein homolog 3;	SubName: Full=DNA mismatch repair protein MSH3 {ECO:0000313|RefSeq:XP_008806883.1};	Mismatch repair MSH3	GO:0032300,mismatch repair complex; GO:0005634,nucleus; GO:0005524,ATP binding; GO:0003684,damaged DNA binding; GO:0008094,DNA-dependent ATPase activity; GO:0000404,heteroduplex DNA loop binding; GO:0030983,mismatched DNA binding; GO:0043570,maintenance of DNA repeat elements; GO:0006298,mismatch repair	MutS domain V
Cluster-20636.154088	1.29	1.52	2.05	0	0	0	23.35	36.61	55.88	0	0	0	7.72458	4.24531e-07	0.000266911	up	--	PREDICTED: C2 and GRAM domain-containing protein At1g03370-like [Phoenix dactylifera]	RecName: Full=C2 and GRAM domain-containing protein At1g03370;	SubName: Full=C2 and GRAM domain-containing protein At1g03370-like {ECO:0000313|RefSeq:XP_008800282.1};	Uncharacterized conserved protein, contains GRAM domain	GO:0005783,endoplasmic reticulum; GO:0016021,integral component of membrane	GRAM domain
Cluster-20636.96399	50.93	33.63	35.43	15.2	8.79	13.89	1418.32	1246.05	1491.76	457.77	375.28	567.89	1.58862	4.26369e-07	0.000266911	up	--	PREDICTED: uncharacterized protein LOC105061065 [Elaeis guineensis]	--	SubName: Full=uncharacterized protein LOC103715709 {ECO:0000313|RefSeq:XP_008801663.1}; SubName: Full=uncharacterized protein LOC103715710 {ECO:0000313|RefSeq:XP_008801664.1};	--	--	Protein of unknown function (DUF1005)
Cluster-20636.98434	61.91	52.9	75.42	143.45	152.17	137.9	198.85	226.99	364.69	488.33	739.65	625.11	-1.18426	5.05652e-07	0.000311651	down	--	--	--	--	--	--	--
Cluster-20636.128928	19.77	5.6	18.61	1.56	1.56	0.5	217.16	81.88	308.87	18.48	26.23	8	3.58545	5.06277e-07	0.000311651	up	--	--	--	--	--	--	--
Cluster-20636.112286	55.83	50.47	68.45	22.56	17.03	23.99	955.58	1149.8	1770.79	416.76	446.33	600.91	1.41998	5.28484e-07	0.000322633	up	--	--	--	SubName: Full=Uncharacterized protein {ECO:0000313|EnsemblPlants:TRIAE_CS42_4BS_TGACv1_328765_AA1093320.1};	--	--	--
Cluster-20636.55708	0.36	0.17	0.16	1.51	1.25	2.16	13.92	8.79	9.06	62.37	73.47	121.23	-2.91836	5.56018e-07	0.00033666	down	K08956 AFG3 family protein [EC:3.4.24.-] | (RefSeq) ATP-dependent zinc metalloprotease FTSH 8, mitochondrial (A)	PREDICTED: ATP-dependent zinc metalloprotease FTSH 8, mitochondrial isoform X2 [Elaeis guineensis]	RecName: Full=ATP-dependent zinc metalloprotease FTSH 8, mitochondrial; Short=OsFTSH8; EC=3.4.24.-; Flags: Precursor;	SubName: Full=ATP-dependent zinc metalloprotease FTSH 8, mitochondrial-like {ECO:0000313|RefSeq:XP_008777193.1};	AAA+-type ATPase containing the peptidase M41 domain	GO:0016021,integral component of membrane; GO:0005739,mitochondrion; GO:0005524,ATP binding; GO:0004222,metalloendopeptidase activity; GO:0008270,zinc ion binding	AAA domain (Cdc48 subfamily)
Cluster-20636.136890	7.31	1.11	3.26	0.34	0.18	0.13	283.78	57.08	191.36	14.43	10.42	7.36	4.12608	5.9456e-07	0.00035707	up	K12761 carbon catabolite-derepressing protein kinase [EC:2.7.11.1] | (RefSeq) LOW QUALITY PROTEIN: uncharacterized protein LOC105052405 (A)	PREDICTED: uncharacterized protein LOC103695667 [Phoenix dactylifera]	--	SubName: Full=uncharacterized protein LOC103695667 {ECO:0000313|RefSeq:XP_008775268.1};	--	--	zinc-binding in reverse transcriptase
Cluster-20636.46080	0.35	0.48	0.23	0	0	0	28.9	53.44	29.29	0	0	0	7.70213	6.26448e-07	0.000370661	up	--	PREDICTED: uncharacterized protein LOC105047999 [Elaeis guineensis]	--	SubName: Full=uncharacterized RNA methyltransferase BH0687 {ECO:0000313|RefSeq:XP_008793198.1, ECO:0000313|RefSeq:XP_008793199.1};	tRNA uracil-5-methyltransferase and related tRNA-modifying enzymes	GO:0008168,methyltransferase activity	--
Cluster-20636.133423	0.33	0.39	0.42	0	0	0	22.86	35.93	43.21	0	0	0	7.55261	6.27228e-07	0.000370661	up	K11423 histone-lysine N-methyltransferase SETD2 [EC:2.1.1.43] | (RefSeq) histone-lysine N-methyltransferase ASHH3 (A)	PREDICTED: histone-lysine N-methyltransferase ASHH3 [Elaeis guineensis]	RecName: Full=Histone-lysine N-methyltransferase ASHH3; EC=2.1.1.43; AltName: Full=ASH1 homolog 3; AltName: Full=Protein SET DOMAIN GROUP 7;	RecName: Full=Histone-lysine N-methyltransferase {ECO:0000256|SAAS:SAAS00591749}; EC=2.1.1.43 {ECO:0000256|SAAS:SAAS00591749};	Transcription factor NSD1 and related SET domain proteins	GO:0000775,chromosome, centromeric region; GO:0005783,endoplasmic reticulum; GO:0005634,nucleus; GO:0009506,plasmodesma; GO:0018024,histone-lysine N-methyltransferase activity; GO:0016279,protein-lysine N-methyltransferase activity	SET domain
Cluster-20636.14990	19.31	5.43	12.35	1.46	2.82	1.5	621.61	232.46	601.27	51	139.26	71.07	2.62022	6.69943e-07	0.000391803	up	--	PREDICTED: uncharacterized protein LOC105039072 [Elaeis guineensis]	--	SubName: Full=uncharacterized protein LOC103706534 {ECO:0000313|RefSeq:XP_008788890.1};	--	--	--
Cluster-20636.111122	11.06	10.49	9.33	23.94	18.74	22.83	186.95	235.91	238.26	436.71	484.97	564.55	-1.1346	6.73611e-07	0.000391803	down	K21888 glutathione dehydrogenase/transferase [EC:1.8.5.1 2.5.1.18] | (RefSeq) glutathione S-transferase DHAR3, chloroplastic (A)	PREDICTED: glutathione S-transferase DHAR3, chloroplastic [Elaeis guineensis]	RecName: Full=Probable glutathione S-transferase DHAR2, chloroplastic {ECO:0000305}; EC=2.5.1.18 {ECO:0000305}; AltName: Full=GSH-dependent dehydroascorbate reductase 2 {ECO:0000305}; Short=OsDHAR2 {ECO:0000303|PubMed:20109239}; EC=1.8.5.1 {ECO:0000305}; AltName: Full=Glutathione-dependent dehydroascorbate reductase 2 {ECO:0000305}; Flags: Precursor;	SubName: Full=Glutathione S-transferase DHAR3, chloroplastic {ECO:0000313|EMBL:OAY79278.1};	Intracellular Cl- channel CLIC, contains GST domain	GO:0009507,chloroplast; GO:0005737,cytoplasm; GO:0045174,glutathione dehydrogenase (ascorbate) activity; GO:0004364,glutathione transferase activity; GO:0006749,glutathione metabolic process	Glutathione S-transferase, C-terminal domain
Cluster-20636.50151	0.97	0.46	0.64	0	0	0	39.67	25.04	39.32	0	0	0	7.61792	6.9658e-07	0.000401997	up	--	--	--	--	--	--	--
Cluster-20636.127725	43.75	23.82	102.24	8.08	3.26	2.48	596.05	432.1	2105.14	118.75	67.9	49.33	3.59573	7.03285e-07	0.000402721	up	K07408 cytochrome P450 family 1 subfamily A polypeptide 1 [EC:1.14.14.1] | (RefSeq) isoflavone 2'-hydroxylase-like (A)	PREDICTED: isoflavone 2'-hydroxylase-like [Elaeis guineensis]	RecName: Full=Cytochrome P450 81E8 {ECO:0000303|PubMed:14617078}; EC=1.14.13.- {ECO:0000305};	SubName: Full=isoflavone 2'-hydroxylase-like {ECO:0000313|RefSeq:XP_008787116.1};	Cytochrome P450 CYP2 subfamily	GO:0016021,integral component of membrane; GO:0020037,heme binding; GO:0005506,iron ion binding; GO:0004497,monooxygenase activity; GO:0016705,oxidoreductase activity, acting on paired donors, with incorporation or reduction of molecular oxygen	Cytochrome P450
Cluster-20636.82116	0	0	0	0.98	0.53	0.89	0	0	0	37.45	28.87	45.84	-7.65257	7.41299e-07	0.000421223	down	K23113 structural maintenance of chromosomes flexible hinge domain-containing protein 1 | (RefSeq) uncharacterized protein LOC110767159 (A)	PREDICTED: protein DEFECTIVE IN MERISTEM SILENCING 3 isoform X1 [Elaeis guineensis]	RecName: Full=Protein DEFECTIVE IN MERISTEM SILENCING 3; AltName: Full=Protein INVOLVED IN DE NOVO 1;	SubName: Full=protein DEFECTIVE IN MERISTEM SILENCING 3 isoform X2 {ECO:0000313|RefSeq:XP_008783197.1};	--	GO:0000419,RNA polymerase V complex; GO:0042803,protein homodimerization activity; GO:0006306,DNA methylation; GO:0031047,gene silencing by RNA; GO:0070921,regulation of production of siRNA involved in chromatin silencing by small RNA; GO:0080188,RNA-directed DNA methylation	--
Cluster-20636.92076	1124.65	951.52	1127.09	540.02	739.93	585.31	15705	17690.3	23786.1	8133.89	15817.6	11939.3	0.751262	7.81213e-07	0.000440515	false	--	PREDICTED: dormancy-associated protein 1 [Elaeis guineensis]	RecName: Full=Auxin-repressed 12.5 kDa protein;	SubName: Full=Auxin-repressed protein {ECO:0000313|EMBL:AEQ94178.1};	--	GO:0009734,auxin-activated signaling pathway	Dormancy/auxin associated protein
Cluster-20636.86444	1.03	0.29	0.57	3.1	2.9	3.14	66.76	25.4	56.04	218.73	289.93	300.83	-2.37281	8.09866e-07	0.000447445	down	--	PREDICTED: uncharacterized protein LOC103719485 [Phoenix dactylifera]	--	SubName: Full=uncharacterized protein LOC103719485 {ECO:0000313|RefSeq:XP_008806973.1};	--	--	--
Cluster-20636.76686	0	0	0	2.59	0.04	1.97	0	0	0	242.75	5.31	250.51	-9.92651	8.13227e-07	0.000447445	down	K14546 U3 small nucleolar RNA-associated protein 5 | (RefSeq) WD repeat-containing protein 43 (A)	PREDICTED: WD repeat-containing protein 43 [Elaeis guineensis]	--	SubName: Full=uncharacterized protein LOC103711445 isoform X2 {ECO:0000313|RefSeq:XP_008795806.1};	WD40 repeat-containing protein	--	PQQ enzyme repeat
Cluster-20636.115979	0.32	0.14	0.25	0	0	0	38.37	22.56	44.91	0	0	0	7.63404	8.13609e-07	0.000447445	up	K15075 DNA repair/transcription protein MET18/MMS19 | (RefSeq) MMS19 nucleotide excision repair protein homolog (A)	PREDICTED: MMS19 nucleotide excision repair protein homolog [Phoenix dactylifera]	RecName: Full=MMS19 nucleotide excision repair protein homolog {ECO:0000305}; AltName: Full=MET18 homolog {ECO:0000303|PubMed:23104832}; AltName: Full=MMS19-like protein {ECO:0000305};	SubName: Full=MMS19 nucleotide excision repair protein homolog {ECO:0000313|RefSeq:XP_008810490.1};	DNA repair/transcription protein Mms19	GO:0005737,cytoplasm; GO:0005634,nucleus	RNAPII transcription regulator C-terminal
Cluster-20636.64536	0	0	0	1.09	2	1.33	0	0	0	21.43	55.5	35.41	-7.53942	8.20926e-07	0.000447445	down	K06184 ATP-binding cassette, subfamily F, member 1 | (RefSeq) ABC transporter F family member 4 (A)	ABCF_EF-3, partial [Trifolium repens]	RecName: Full=ABC transporter F family member 2; Short=ABC transporter ABCF.2; Short=AtABCF2; AltName: Full=GCN20-type ATP-binding cassette protein GCN2;	SubName: Full=ABCF_EF-3 {ECO:0000313|EMBL:AGZ13631.1}; Flags: Fragment;	Predicted transporter (ABC superfamily)	GO:0005524,ATP binding; GO:0016887,ATPase activity; GO:0005215,transporter activity	ABC transporter
Cluster-20636.142359	0	0	0	0.48	0.76	0.53	0	0	0	22.22	50.06	33.61	-7.47553	8.23789e-07	0.000447445	down	K00521 ferric-chelate reductase [EC:1.16.1.7] | (RefSeq) ferric reduction oxidase 7, chloroplastic-like (A)	PREDICTED: NAC domain-containing protein 35 [Elaeis guineensis]	RecName: Full=NAC domain-containing protein 35 {ECO:0000303|PubMed:15029955}; Short=ANAC035 {ECO:0000303|PubMed:15029955}; AltName: Full=Protein LONG VEGETATIVE PHASE 1 {ECO:0000303|PubMed:17653269}; Short=AtLOV1 {ECO:0000303|PubMed:17653269};	SubName: Full=NAC domain-containing protein 35-like {ECO:0000313|RefSeq:XP_008788351.1};	--	GO:0005634,nucleus; GO:0003677,DNA binding; GO:0003700,DNA-binding transcription factor activity; GO:0009908,flower development; GO:0006351,transcription, DNA-templated	No apical meristem (NAM) protein
Cluster-20636.107691	181.42	220.05	278.54	75.97	89.48	97.49	2320.49	3747.68	5383.79	1047.58	1751.59	1819.83	1.35566	8.43693e-07	0.000454911	up	K17616 CTD small phosphatase-like protein 2 [EC:3.1.3.-] | (RefSeq) CTD small phosphatase-like protein 2 (A)	PREDICTED: stress-related protein [Elaeis guineensis]	RecName: Full=Stress-related protein;	SubName: Full=stress-related protein {ECO:0000313|RefSeq:XP_008789918.1};	--	--	Rubber elongation factor protein (REF)
Cluster-20636.86179	4.86	2.91	3.46	1.06	0.51	0.49	186.67	148.77	200.83	44.15	29.79	27.51	2.38411	8.56799e-07	0.000457536	up	K05681 ATP-binding cassette, subfamily G (WHITE), member 2 | (RefSeq) ABC transporter G family member 9 (A)	PREDICTED: ABC transporter G family member 22-like isoform X2 [Elaeis guineensis]	RecName: Full=ABC transporter G family member 22; Short=ABC transporter ABCG.22; Short=AtABCG22; AltName: Full=White-brown complex homolog protein 23; Short=AtWBC23;	SubName: Full=ABC transporter-like {ECO:0000313|EMBL:OVA16169.1};	Transporter, ABC superfamily (Breast cancer resistance protein)	GO:0016021,integral component of membrane; GO:0005886,plasma membrane; GO:0005524,ATP binding; GO:0042626,ATPase activity, coupled to transmembrane movement of substances; GO:0009414,response to water deprivation; GO:0010148,transpiration	RsgA GTPase
Cluster-20636.95233	4726.49	6767.65	5806.53	17426.4	22185.8	14838.6	389	722	697	1334	2644	1373	-1.49666	8.6095e-07	0.000457536	down	K09753 cinnamoyl-CoA reductase [EC:1.2.1.44] | (RefSeq) cinnamoyl-CoA reductase 1 (A)	PREDICTED: cinnamoyl-CoA reductase 1 isoform X3 [Elaeis guineensis]	RecName: Full=Cinnamoyl-CoA reductase 1 {ECO:0000305}; Short=OsCCR1 {ECO:0000303|PubMed:16380417}; EC=1.2.1.44 {ECO:0000269|PubMed:16380417};	SubName: Full=Cinnamyl alcohol dehydrogenase {ECO:0000313|EMBL:ACF06529.1};	Flavonol reductase/cinnamoyl-CoA reductase	GO:0005737,cytoplasm; GO:0016621,cinnamoyl-CoA reductase activity; GO:0050662,coenzyme binding; GO:0006952,defense response; GO:0009809,lignin biosynthetic process	--
Cluster-20636.130950	0.89	0.8	0.41	0	0.04	0	86.69	103.83	59.79	0	5.34	0	5.87308	8.84189e-07	0.00046653	up	K02548 1,4-dihydroxy-2-naphthoate octaprenyltransferase [EC:2.5.1.74 2.5.1.-] | (RefSeq) 2-carboxy-1,4-naphthoquinone phytyltransferase, chloroplastic (A)	PREDICTED: 2-carboxy-1,4-naphthoquinone phytyltransferase, chloroplastic isoform X4 [Phoenix dactylifera]	RecName: Full=2-carboxy-1,4-naphthoquinone phytyltransferase, chloroplastic; EC=2.5.1.130 {ECO:0000269|PubMed:15686525}; AltName: Full=1,4-dihydroxy-2-naphthoate phytyltransferase; AltName: Full=1,4-dihydroxy-2-naphthoate polyprenyltransferase; AltName: Full=Protein ABERRANT CHLOROPLAST DEVELOPMENT 4; AltName: Full=menA-like protein; Short=AtMENA; Flags: Precursor;	SubName: Full=2-carboxy-1,4-naphthoquinone phytyltransferase, chloroplastic isoform X4 {ECO:0000313|RefSeq:XP_008804771.1};	Predicted membrane protein	GO:0009507,chloroplast; GO:0031969,chloroplast membrane; GO:0016021,integral component of membrane; GO:0046428,1,4-dihydroxy-2-naphthoate octaprenyltransferase activity; GO:0004659,prenyltransferase activity; GO:0009772,photosynthetic electron transport in photosystem II; GO:0042372,phylloquinone biosynthetic process; GO:0010236,plastoquinone biosynthetic process; GO:0032194,ubiquinone biosynthet…	UbiA prenyltransferase family
Cluster-20636.99129	1325.64	1683.89	1453.59	3526.34	5513.62	3265.63	1027	1741.91	1671.37	2752.81	6288.1	3253.17	-1.37948	9.47274e-07	0.000492119	down	--	PREDICTED: cinnamoyl-CoA reductase 2 [Elaeis guineensis]	--	SubName: Full=Cinnamyl alcohol dehydrogenase {ECO:0000313|EMBL:ACF06529.1};	Flavonol reductase/cinnamoyl-CoA reductase	GO:0003824,catalytic activity; GO:0050662,coenzyme binding	--
Cluster-20636.162049	0.86	2.07	0.49	0	0	0	30.63	97.4	26.3	0	0	0	8.17447	9.51905e-07	0.000492119	up	K08332 vacuolar protein 8 | (RefSeq) U-box domain-containing protein 4-like (A)	PREDICTED: U-box domain-containing protein 4-like isoform X1 [Elaeis guineensis]	RecName: Full=U-box domain-containing protein 4; EC=2.3.2.27; AltName: Full=Plant U-box protein 4; AltName: Full=RING-type E3 ubiquitin transferase PUB4 {ECO:0000305};	RecName: Full=RING-type E3 ubiquitin transferase {ECO:0000256|SAAS:SAAS00702733}; EC=2.3.2.27 {ECO:0000256|SAAS:SAAS00702733};	FOG: Armadillo/beta-catenin-like repeats	GO:0005634,nucleus; GO:0004842,ubiquitin-protein transferase activity	Zinc-finger of nitric oxide synthase-interacting protein
Cluster-20636.73233	15.95	9.51	13.02	5	6.11	5.34	441.78	350.3	545.36	149.6	259.3	216.98	1.17379	9.52674e-07	0.000492119	up	K18857 alcohol dehydrogenase class-P [EC:1.1.1.1] | (RefSeq) alcohol dehydrogenase 3-like (A)	PREDICTED: alcohol dehydrogenase 3-like [Phoenix dactylifera]	RecName: Full=Alcohol dehydrogenase 1; EC=1.1.1.1 {ECO:0000250|UniProtKB:P06525};	SubName: Full=alcohol dehydrogenase 3-like {ECO:0000313|RefSeq:XP_008795240.1};	Alcohol dehydrogenase, class III	GO:0005737,cytoplasm; GO:0004022,alcohol dehydrogenase (NAD) activity; GO:0008270,zinc ion binding	Alcohol dehydrogenase GroES-like domain
Cluster-20636.178023	0.62	0.78	0.46	3.13	2.03	3.18	24	40.69	27	132.2	121.55	182.02	-2.21793	1.00909e-06	0.00051454	down	--	PREDICTED: uncharacterized protein LOC105054877 [Elaeis guineensis]	RecName: Full=UDP-N-acetylmuramoyl-L-alanyl-D-glutamate--2,6-diaminopimelate ligase MurE homolog, chloroplastic {ECO:0000305}; Short=AtMurE {ECO:0000303|PubMed:18036201}; AltName: Full=Protein ALBINO OR PALE-GREEN 13 {ECO:0000303|PubMed:18036201}; AltName: Full=Protein PIGMENT DEFECTIVE EMBRYO 316 {ECO:0000305}; Flags: Precursor;	--	--	GO:0009507,chloroplast; GO:0009295,nucleoid; GO:0016881,acid-amino acid ligase activity; GO:0005524,ATP binding; GO:0051301,cell division; GO:0010020,chloroplast fission; GO:0009658,chloroplast organization; GO:0008360,regulation of cell shape; GO:0006355,regulation of transcription, DNA-templated; GO:0006351,transcription, DNA-templated	Mur ligase family, catalytic domain
Cluster-20636.135962	0	0	0	0.3	1.14	2.88	0.11	0	0	12.92	69.08	167.24	-8.65661	1.01001e-06	0.00051454	down	K15731 carboxy-terminal domain RNA polymerase II polypeptide A small phosphatase [EC:3.1.3.16] | (RefSeq) hypothetical protein (A)	PREDICTED: SPX domain-containing membrane protein OsI_17046 [Elaeis guineensis]	RecName: Full=SPX domain-containing membrane protein Os04g0573000;	SubName: Full=SPX domain-containing membrane protein OsI_17046-like {ECO:0000313|RefSeq:XP_008803249.1};	Predicted transporter/transmembrane protein	GO:0016021,integral component of membrane; GO:0055085,transmembrane transport	Sugar (and other) transporter
Cluster-20636.90084	308.82	215.39	341.14	573.06	598.38	633.2	3473	3226	5797	6943	10294	10377	-1.09537	1.05803e-06	0.000535314	down	K02639 ferredoxin | (RefSeq) ferredoxin-like (A)	PREDICTED: ferredoxin-like [Phoenix dactylifera]	RecName: Full=Ferredoxin-2, chloroplastic; Short=AtFd2; Flags: Precursor;	RecName: Full=Ferredoxin {ECO:0000256|RuleBase:RU364001};	--	GO:0009507,chloroplast; GO:0051537,2 iron, 2 sulfur cluster binding; GO:0009055,electron transfer activity; GO:0046872,metal ion binding; GO:0009643,photosynthetic acclimation; GO:0009767,photosynthetic electron transport chain	2Fe-2S iron-sulfur cluster binding domain
Cluster-20636.147215	0	0	0	1.61	1.24	0.4	0	0	0	59.41	65.27	20.25	-8.02358	1.09712e-06	0.000551314	down	K15271 ATP-dependent DNA helicase HFM1/MER3 [EC:3.6.4.12] | (RefSeq) LOW QUALITY PROTEIN: DExH-box ATP-dependent RNA helicase DExH17 (A)	PREDICTED: pentatricopeptide repeat-containing protein At2g13600-like [Phoenix dactylifera]	RecName: Full=Pentatricopeptide repeat-containing protein At2g13600;	SubName: Full=pentatricopeptide repeat-containing protein At2g13600-like {ECO:0000313|RefSeq:XP_008789574.1};	FOG: PPR repeat	GO:0005739,mitochondrion; GO:0004519,endonuclease activity; GO:0003723,RNA binding; GO:0080156,mitochondrial mRNA modification; GO:0010182,sugar mediated signaling pathway	Region in Clathrin and VPS
Cluster-20636.38005	0	0	0	0.69	0.49	0.5	0	0	0	32.99	33.45	32.7	-7.46341	1.1219e-06	0.000559956	down	K01601 ribulose-bisphosphate carboxylase large chain [EC:4.1.1.39] | (RAP-DB) Os05g0427800; Similar to Ribulose bisphosphate carboxylase large chain. (A)	PREDICTED: uncharacterized protein LOC105036908 [Elaeis guineensis]	RecName: Full=Ribulose bisphosphate carboxylase large chain; Short=RuBisCO large subunit; EC=4.1.1.39; Flags: Fragment;	SubName: Full=uncharacterized protein LOC103701601 isoform X1 {ECO:0000313|RefSeq:XP_008781954.1};	--	GO:0009507,chloroplast; GO:0000287,magnesium ion binding; GO:0004497,monooxygenase activity; GO:0016984,ribulose-bisphosphate carboxylase activity; GO:0009853,photorespiration; GO:0019253,reductive pentose-phosphate cycle	--
Cluster-20636.66052	0.11	0	0	1.71	1.46	4.23	5.27	0	0	90.37	109.7	303.73	-6.46214	1.14453e-06	0.000567419	down	--	PREDICTED: uncharacterized protein LOC105038057 isoform X2 [Elaeis guineensis]	--	SubName: Full=uncharacterized protein LOC103704391 isoform X2 {ECO:0000313|RefSeq:XP_008785880.1};	--	--	Carbon monoxide dehydrogenase subunit G (CoxG)
Cluster-20636.114272	4.34	2.45	3.42	1.18	0.72	0.81	258.17	193.84	307.63	75.66	65.58	71.01	1.84798	1.20372e-06	0.000592783	up	K08789 microtubule-associated serine/threonine kinase [EC:2.7.11.1] | (RefSeq) probable serine/threonine protein kinase IRE4 (A)	PREDICTED: probable serine/threonine protein kinase IRE4 isoform X2 [Elaeis guineensis]	RecName: Full=Probable serine/threonine protein kinase IRE4 {ECO:0000305}; Short=AtIRE4 {ECO:0000303|PubMed:17237187}; EC=2.7.11.1 {ECO:0000305};	SubName: Full=probable serine/threonine protein kinase IRE4 {ECO:0000313|RefSeq:XP_008809595.1};	Microtubule-associated serine/threonine kinase and related proteins	GO:0005622,intracellular; GO:0005524,ATP binding; GO:0046872,metal ion binding; GO:0004674,protein serine/threonine kinase activity; GO:0035556,intracellular signal transduction; GO:0018105,peptidyl-serine phosphorylation	RIO1 family
Cluster-20636.19397	0	0	0	0.45	0.62	0.74	0	0	0	20.05	38.84	44.35	-7.44332	1.27422e-06	0.000623346	down	--	PREDICTED: uncharacterized protein LOC105048865 [Elaeis guineensis]	--	SubName: Full=uncharacterized protein LOC103712825 {ECO:0000313|RefSeq:XP_008797686.2};	--	--	--
Cluster-20636.116983	0	0	0	0.74	1.01	1.1	0	0	0	20.01	38.72	40.6	-7.40175	1.4074e-06	0.000683968	down	K01904 4-coumarate--CoA ligase [EC:6.2.1.12] | (RefSeq) 4-coumarate--CoA ligase 2 (A)	4-coumarate--CoA ligase 1-like [Phalaenopsis equestris]	RecName: Full=Probable 4-coumarate--CoA ligase 2; Short=4CL 2; Short=Os4CL2; EC=6.2.1.12; AltName: Full=4-coumaroyl-CoA synthase 2;	SubName: Full=4-coumarate CoA ligase 2 {ECO:0000313|EMBL:ABY60843.1};	Acyl-CoA synthetase	GO:0016207,4-coumarate-CoA ligase activity; GO:0005524,ATP binding; GO:0009698,phenylpropanoid metabolic process	AMP-binding enzyme
Cluster-20636.178298	9.55	1.42	2.78	0.17	0.2	0.21	157	31	69	3	5	5	4.45413	1.42063e-06	0.000685884	up	--	--	--	--	--	--	--
Cluster-20636.34462	0.38	0.35	0.24	0	0	0	28.22	35.01	26.61	0	0	0	7.40436	1.53934e-06	0.000736558	up	K01102 pyruvate dehydrogenase phosphatase [EC:3.1.3.43] | (RefSeq) probable protein phosphatase 2C 38 (A)	PREDICTED: probable protein phosphatase 2C 38 [Elaeis guineensis]	RecName: Full=Probable protein phosphatase 2C 38 {ECO:0000305}; Short=AtPP2C38 {ECO:0000303|PubMed:19021904}; EC=3.1.3.16 {ECO:0000269|PubMed:27494702};	SubName: Full=probable protein phosphatase 2C 38 {ECO:0000313|RefSeq:XP_008792632.1};	Protein phosphatase 2C/pyruvate dehydrogenase (lipoamide) phosphatase	GO:0005886,plasma membrane; GO:0046872,metal ion binding; GO:0004722,protein serine/threonine phosphatase activity; GO:1900425,negative regulation of defense response to bacterium	Protein phosphatase 2C
Cluster-20636.158654	22.03	16.45	30.14	5.44	3.94	6.44	198.42	197.36	410.05	52.75	54.28	84.22	2.08607	1.54574e-06	0.000736558	up	--	PREDICTED: uncharacterized protein LOC103718019 isoform X3 [Phoenix dactylifera]	--	SubName: Full=uncharacterized protein LOC103718019 isoform X3 {ECO:0000313|RefSeq:XP_017700921.1};	Nuclear localization sequence binding protein	--	--
Cluster-16813.0	3.16	9.85	3.35	0.08	0.12	0.37	35.17	145.93	56.31	1	2	6	4.7965	1.55943e-06	0.000736558	up	K03921 acyl-[acyl-carrier-protein] desaturase [EC:1.14.19.2 1.14.19.11 1.14.19.26] | (RefSeq) stearoyl-[acyl-carrier-protein] 9-desaturase 1, chloroplastic (A)	PREDICTED: stearoyl-[acyl-carrier-protein]	RecName: Full=Stearoyl-[acyl-carrier-protein] 9-desaturase 1, chloroplastic; Short=Stearoyl-ACP desaturase 1; EC=1.14.19.2 {ECO:0000250|UniProtKB:P22337}; AltName: Full=Acyl-[acyl-carrier-protein] desaturase 1; Flags: Precursor;	RecName: Full=Acyl-[acyl-carrier-protein] desaturase {ECO:0000256|RuleBase:RU000582}; EC=1.14.19.- {ECO:0000256|RuleBase:RU000582};	--	GO:0009507,chloroplast; GO:0045300,acyl-[acyl-carrier-protein] desaturase activity; GO:0046872,metal ion binding; GO:0102786,stearoyl-[acp] desaturase activity; GO:0006633,fatty acid biosynthetic process	Rubrerythrin
Cluster-20636.85234	0	0	0	0.92	3.68	0.72	0	0.01	0	24.8	140.18	26.38	-8.23363	1.56547e-06	0.000736558	down	K14486 auxin response factor | (RefSeq) ARF1; auxin response factor 7-like (A)	PREDICTED: auxin response factor 7-like [Elaeis guineensis]	RecName: Full=Auxin response factor 7;	RecName: Full=Auxin response factor {ECO:0000256|RuleBase:RU004561};	--	GO:0005634,nucleus; GO:0003677,DNA binding; GO:0009734,auxin-activated signaling pathway; GO:0006355,regulation of transcription, DNA-templated; GO:0006351,transcription, DNA-templated	Auxin response factor
Cluster-20636.156777	0.48	0.21	0.27	0	0	0	39.07	22.61	33.7	0.09	0	0.13	7.5093	1.7223e-06	0.000805221	up	K16279 E3 ubiquitin-protein ligase KEG [EC:2.7.11.1 2.3.2.27] | (RefSeq) uncharacterized LOC102661557 (A)	OSJNBb0112E13.7 [Oryza sativa Japonica Group]	RecName: Full=Retrovirus-related Pol polyprotein from transposon TNT 1-94; Includes: RecName: Full=Protease; EC=3.4.23.-; Includes: RecName: Full=Reverse transcriptase; EC=2.7.7.49; Includes: RecName: Full=Endonuclease;	SubName: Full=OSJNBb0112E13.7 protein {ECO:0000313|EMBL:CAE02325.2};	FOG: Transposon-encoded proteins with TYA, reverse transcriptase, integrase domains in various combinations	GO:0004190,aspartic-type endopeptidase activity; GO:0004519,endonuclease activity; GO:0003676,nucleic acid binding; GO:0003964,RNA-directed DNA polymerase activity; GO:0008270,zinc ion binding; GO:0015074,DNA integration	Reverse transcriptase (RNA-dependent DNA polymerase)
Cluster-3855.0	8.62	15.69	6.53	0.38	0.13	0.86	42	102	48	2	1	6	4.46022	1.76183e-06	0.000818521	up	--	PREDICTED: uncharacterized protein LOC105032724 [Elaeis guineensis]	--	SubName: Full=Uncharacterized protein {ECO:0000313|EnsemblPlants:GSMUA_Achr6P19160_001};	--	--	Wound-induced protein
Cluster-20636.84251	0	0	0	0.42	0.52	0.29	0	0	0	27.22	47.47	25.1	-7.40969	1.78761e-06	0.000825306	down	K17086 transmembrane 9 superfamily member 2/4 | (RefSeq) transmembrane 9 superfamily member 7-like (A)	PREDICTED: transmembrane 9 superfamily member 7-like isoform X2 [Elaeis guineensis]	RecName: Full=Transmembrane 9 superfamily member 7 {ECO:0000305}; AltName: Full=Endomembrane protein 5 {ECO:0000303|PubMed:22570441}; AltName: Full=Transmembrane nine protein 7 {ECO:0000303|PubMed:20681974}; Short=AtTMN7 {ECO:0000303|PubMed:20681974}; Flags: Precursor;	RecName: Full=Transmembrane 9 superfamily member {ECO:0000256|RuleBase:RU363079};	Endosomal membrane proteins, EMP70	GO:0005737,cytoplasm; GO:0005768,endosome; GO:0010008,endosome membrane; GO:0005794,Golgi apparatus; GO:0000139,Golgi membrane; GO:0016021,integral component of membrane; GO:0005634,nucleus; GO:0005802,trans-Golgi network; GO:0005774,vacuolar membrane; GO:0006878,cellular copper ion homeostasis; GO:0006882,cellular zinc ion homeostasis; GO:0006811,ion transport	Endomembrane protein 70
Cluster-20636.4737	0	0	0	0.69	0.87	0.43	0	0	0	28	50	23.79	-7.45103	1.83511e-06	0.000841974	down	--	--	--	--	--	--	--
Cluster-20636.128220	0.22	0.36	0.36	0	0	0	17.89	38.52	44.27	0	0	0	7.52688	1.87353e-06	0.000854294	up	K08730 phosphatidylserine synthase 2 [EC:2.7.8.29] | (RefSeq) CDP-diacylglycerol--serine O-phosphatidyltransferase 1-like (A)	PREDICTED: CDP-diacylglycerol--serine O-phosphatidyltransferase 1-like isoform X1 [Phoenix dactylifera]	RecName: Full=CDP-diacylglycerol--serine O-phosphatidyltransferase 1; EC=2.7.8.8; AltName: Full=Phosphatidylserine synthase 1;	SubName: Full=CDP-diacylglycerol--serine O-phosphatidyltransferase 1-like isoform X1 {ECO:0000313|RefSeq:XP_008806286.1};	Phosphatidylserine synthase	GO:0005789,endoplasmic reticulum membrane; GO:0016021,integral component of membrane; GO:0005634,nucleus; GO:0003882,CDP-diacylglycerol-serine O-phosphatidyltransferase activity; GO:0006646,phosphatidylethanolamine biosynthetic process; GO:0006659,phosphatidylserine biosynthetic process	Phosphatidyl serine synthase
Cluster-20636.52415	0	0	0	0.19	0.6	0.54	0	0	0	14.07	64.31	55.43	-7.74548	1.98013e-06	0.000897365	down	K01102 pyruvate dehydrogenase phosphatase [EC:3.1.3.43] | (RefSeq) probable protein phosphatase 2C 38 (A)	PREDICTED: probable protein phosphatase 2C 38 [Elaeis guineensis]	RecName: Full=Probable protein phosphatase 2C 38 {ECO:0000305}; Short=AtPP2C38 {ECO:0000303|PubMed:19021904}; EC=3.1.3.16 {ECO:0000269|PubMed:27494702};	SubName: Full=probable protein phosphatase 2C 38 {ECO:0000313|RefSeq:XP_008792632.1};	Protein phosphatase 2C/pyruvate dehydrogenase (lipoamide) phosphatase	GO:0005886,plasma membrane; GO:0046872,metal ion binding; GO:0004722,protein serine/threonine phosphatase activity; GO:1900425,negative regulation of defense response to bacterium	Protein phosphatase 2C
Cluster-20636.32501	11.1	0.52	11.12	0	0	0	110.98	6.95	167.98	0	0	0	9.0509	2.04426e-06	0.000920776	up	K21806 protein N-lysine methyltransferase METTL21D [EC:2.1.1.-] | (RefSeq) protein-lysine methyltransferase METTL21D (A)	PREDICTED: protein-lysine methyltransferase METTL21D [Phoenix dactylifera]	--	SubName: Full=protein-lysine methyltransferase METTL21D {ECO:0000313|RefSeq:XP_008798204.1};	Putative N2,N2-dimethylguanosine tRNA methyltransferase	GO:0008168,methyltransferase activity	Methyltransferase domain
Cluster-20636.168277	8.93	11.56	10.37	4.26	3.33	4.46	645.81	1112.18	1133.72	333.73	369.84	474.54	1.31596	2.06859e-06	0.000926087	up	K15601 lysine-specific demethylase 3 [EC:1.14.11.-] | (RefSeq) lysine-specific demethylase JMJ25-like (A)	PREDICTED: LOW QUALITY PROTEIN: lysine-specific demethylase JMJ25-like [Phoenix dactylifera]	RecName: Full=Lysine-specific demethylase JMJ25; EC=1.14.11.-; AltName: Full=Jumonji domain-containing protein 25; AltName: Full=Lysine-specific histone demethylase JMJ25; AltName: Full=Protein INCREASE IN BONSAI METHYLATION 1; AltName: Full=Protein JUMONJI 25;	SubName: Full=LOW QUALITY PROTEIN: lysine-specific demethylase JMJ25-like {ECO:0000313|RefSeq:XP_008803158.1};	Putative transcription factor 5qNCA, contains JmjC domain	GO:0000785,chromatin; GO:0005634,nucleus; GO:0051213,dioxygenase activity; GO:0032454,histone demethylase activity (H3-K9 specific); GO:0046872,metal ion binding; GO:0000976,transcription regulatory region sequence-specific DNA binding; GO:0060969,negative regulation of gene silencing; GO:0006355,regulation of transcription, DNA-templated; GO:0006351,transcription, DNA-templated	Cupin-like domain
Cluster-20636.64801	0	0	0	0.37	0.14	0.65	0	0	0	38.87	20.47	92.07	-8.06982	2.14411e-06	0.000954117	down	K19476 vacuolar protein sorting-associated protein IST1 | (RefSeq) IST1 homolog (A)	PREDICTED: IST1 homolog isoform X2 [Elaeis guineensis]	--	SubName: Full=Uncharacterized protein {ECO:0000313|EnsemblPlants:GSMUA_Achr3P29510_001};	Spindle pole body protein	GO:0015031,protein transport	Regulator of Vps4 activity in the MVB pathway
Cluster-20636.125404	8.33	4.8	4.92	1.73	1.64	2.36	341.55	261.59	305.25	76.65	103.26	142.08	1.57949	2.1656e-06	0.000957908	up	K16276 zinc finger protein-like protein | (RefSeq) zinc finger protein BRUTUS-like (A)	PREDICTED: zinc finger protein BRUTUS-like isoform X2 [Elaeis guineensis]	RecName: Full=Zinc finger protein BRUTUS {ECO:0000303|PubMed:20675571}; AltName: Full=Protein EMBRYO DEFECTIVE 2454 {ECO:0000303|PubMed:20675571};	SubName: Full=LOW QUALITY PROTEIN: uncharacterized protein LOC103712784 {ECO:0000313|RefSeq:XP_008797630.1};	Zn-finger protein	GO:0016021,integral component of membrane; GO:0005634,nucleus; GO:0005506,iron ion binding; GO:0016874,ligase activity; GO:0061630,ubiquitin protein ligase activity; GO:0008270,zinc ion binding; GO:0010106,cellular response to iron ion starvation; GO:0060586,multicellular organismal iron ion homeostasis; GO:0016567,protein ubiquitination	Hemerythrin HHE cation binding domain
Cluster-20636.110827	190.15	143.87	197.51	67.12	30.77	27.73	2385.11	2403.02	3743.77	907.56	590.63	507.48	2.02655	2.19758e-06	0.00096627	up	K01513 ectonucleotide pyrophosphatase/phosphodiesterase family member 1/3 [EC:3.1.4.1 3.6.1.9] | (RefSeq) uncharacterized protein LOC109769794 (A)	PREDICTED: uncharacterized protein LOC105035139 [Elaeis guineensis]	--	SubName: Full=uncharacterized protein LOC103696468 {ECO:0000313|RefSeq:XP_008776339.1};	--	--	Plant protein 1589 of unknown function (A_thal_3526)
Cluster-20636.78431	0	0	0	0.22	0.61	0.86	0	0	0	13.87	53.23	72.18	-7.82462	2.2392e-06	0.000978742	down	K04450 cyclic AMP-dependent transcription factor ATF-2 | (RefSeq) light-inducible protein CPRF2-like (A)	PREDICTED: light-inducible protein CPRF2-like [Elaeis guineensis]	RecName: Full=bZIP transcription factor RISBZ2 {ECO:0000305}; AltName: Full=Rice endosperm bZIP {ECO:0000303|PubMed:9049271}; AltName: Full=Rice seed bZIP2 {ECO:0000305}; AltName: Full=bZIP transcription factor 33 {ECO:0000303|PubMed:18065552}; Short=OsbZIP33 {ECO:0000303|PubMed:18065552};	SubName: Full=light-inducible protein CPRF2-like isoform X2 {ECO:0000313|RefSeq:XP_008786079.1};	--	GO:0005634,nucleus; GO:0003677,DNA binding; GO:0003700,DNA-binding transcription factor activity; GO:0006351,transcription, DNA-templated	Basic leucine-zipper C terminal
Cluster-20636.91049	29.35	31.04	33.45	56.6	62.18	56.48	190	268	327	393	614	528	-0.915237	2.26381e-06	0.000983678	false	K02265 cytochrome c oxidase subunit 5b | (RefSeq) cytochrome c oxidase subunit 5b-2, mitochondrial (A)	PREDICTED: cytochrome c oxidase subunit 5b-2, mitochondrial [Elaeis guineensis]	RecName: Full=Cytochrome c oxidase subunit 5b-1, mitochondrial; Short=AtCOX5b-1; Flags: Precursor;	SubName: Full=cytochrome c oxidase subunit 5b-2, mitochondrial-like {ECO:0000313|RefSeq:XP_008785199.1};	Cytochrome c oxidase, subunit Vb/COX4	GO:0009535,chloroplast thylakoid membrane; GO:0005751,mitochondrial respiratory chain complex IV; GO:0005739,mitochondrion; GO:0050897,cobalt ion binding; GO:0004129,cytochrome-c oxidase activity; GO:0046872,metal ion binding; GO:0008270,zinc ion binding; GO:0042776,mitochondrial ATP synthesis coupled proton transport; GO:0006123,mitochondrial electron transport, cytochrome c to oxygen	Zinc-finger domain
Cluster-20636.100181	0.73	0.55	0.37	0	0	0	31.41	31.57	24.07	0	0	0	7.36729	2.66751e-06	0.00115232	up	K02995 small subunit ribosomal protein S8e | (RefSeq) 40S ribosomal protein S8 (A)	PREDICTED: 40S ribosomal protein S8 [Phoenix dactylifera]	RecName: Full=40S ribosomal protein S8;	RecName: Full=40S ribosomal protein S8 {ECO:0000256|RuleBase:RU000669};	40S ribosomal protein S8	GO:0005840,ribosome; GO:0003735,structural constituent of ribosome; GO:0006412,translation	Ribosomal protein S8e
Cluster-20636.27303	0.52	0.47	0.27	0	0	0	29.89	35.72	22.95	0	0	0	7.39858	2.72714e-06	0.00116724	up	K04730 interleukin-1 receptor-associated kinase 1 [EC:2.7.11.1] | (RefSeq) uncharacterized protein LOC109785922 isoform X1 (A)	PREDICTED: uncharacterized protein LOC105043916 isoform X2 [Elaeis guineensis]	--	SubName: Full=uncharacterized protein LOC103711776 isoform X6 {ECO:0000313|RefSeq:XP_008796277.1};	--	--	--
Cluster-20636.30886	0	0	0	1.53	1	0.55	0	0	0	44	40.89	21.53	-7.60618	2.73383e-06	0.00116724	down	K14638 solute carrier family 15 (peptide/histidine transporter), member 3/4 | (RefSeq) protein NRT1/ PTR FAMILY 5.6-like (A)	PREDICTED: protein NRT1/ PTR FAMILY 5.6 isoform X1 [Elaeis guineensis]	RecName: Full=Protein NRT1/ PTR FAMILY 5.6; Short=AtNPF5.6;	SubName: Full=protein NRT1/ PTR FAMILY 5.6-like {ECO:0000313|RefSeq:XP_008811508.1};	H+/oligopeptide symporter	GO:0016021,integral component of membrane; GO:0022857,transmembrane transporter activity; GO:0006857,oligopeptide transport	Major Facilitator Superfamily
Cluster-20636.34724	0.41	0.69	0.4	0	0	0	20.44	45.92	30.3	0	0	0	7.47563	2.74947e-06	0.00116724	up	K05864 peptidyl-prolyl isomerase D [EC:5.2.1.8] | (RefSeq) peptidyl-prolyl cis-trans isomerase CYP40-like (A)	PREDICTED: peptidyl-prolyl cis-trans isomerase CYP40-like [Elaeis guineensis]	RecName: Full=Peptidyl-prolyl cis-trans isomerase CYP40; Short=PPIase CYP40; EC=5.2.1.8; AltName: Full=Cyclophilin of 40 kDa; Short=Cyclophilin-40; AltName: Full=Protein SQUINT; AltName: Full=Rotamase CYP40;	SubName: Full=peptidyl-prolyl cis-trans isomerase CYP40-like {ECO:0000313|RefSeq:XP_008775240.1};	HSP90 co-chaperone CPR7/Cyclophilin	GO:0005737,cytoplasm; GO:0005829,cytosol; GO:0003755,peptidyl-prolyl cis-trans isomerase activity; GO:0010582,floral meristem determinacy; GO:0006457,protein folding; GO:0010050,vegetative phase change	Tetratricopeptide repeat
Cluster-20636.161575	0	0	0	0.22	0.47	0.54	0	0	0	15	46.42	51	-7.52642	2.92647e-06	0.00123529	down	--	--	--	--	--	--	--
Cluster-20636.105679	0	0	0	1.5	0.27	0.37	0	0	0	99.8	25.32	33.54	-8.31709	2.95554e-06	0.00123713	down	K18443 golgi-specific brefeldin A-resistance guanine nucleotide exchange factor 1 | (RefSeq) ARF guanine-nucleotide exchange factor GNOM-like (A)	PREDICTED: ARF guanine-nucleotide exchange factor GNOM-like isoform X1 [Phoenix dactylifera]	RecName: Full=ARF guanine-nucleotide exchange factor GNOM; AltName: Full=Pattern formation protein EMB30; AltName: Full=Protein EMBRYO DEFECTIVE 30; AltName: Full=Protein MIZU-KUSSEI2; AltName: Full=Protein VASCULAR NETWORK 7;	SubName: Full=ARF guanine-nucleotide exchange factor GNOM-like isoform X1 {ECO:0000313|RefSeq:XP_008776149.1}; SubName: Full=ARF guanine-nucleotide exchange factor GNOM-like isoform X2 {ECO:0000313|RefSeq:XP_008776151.1}; SubName: Full=ARF guanine-nucleotide exchange factor GNOM-like isoform X3 {ECO:0000313|RefSeq:XP_008776150.1};	Pattern-formation protein/guanine nucleotide exchange factor	GO:0005829,cytosol; GO:0005768,endosome; GO:0010008,endosome membrane; GO:0005886,plasma membrane; GO:0005802,trans-Golgi network; GO:0005086,ARF guanyl-nucleotide exchange factor activity; GO:0042802,identical protein binding; GO:0042803,protein homodimerization activity; GO:0010540,basipetal auxin transport; GO:0007155,cell adhesion; GO:0071555,cell wall organization; GO:0000911,cytokinesis by …	Domain of unknown function (DUF1981)
Cluster-20636.117063	17.74	17.58	20.94	6.93	5.09	8.38	879.12	1159.2	1569.46	371.74	386.85	610.75	1.4167	2.96433e-06	0.00123713	up	K14494 DELLA protein | (RefSeq) DELLA protein GAI (A)	PREDICTED: scarecrow-like protein 9 [Elaeis guineensis]	RecName: Full=Scarecrow-like protein 9; Short=AtSCL9; AltName: Full=GRAS family protein 13; Short=AtGRAS-13;	SubName: Full=scarecrow-like protein 9 {ECO:0000313|RefSeq:XP_008784606.1, ECO:0000313|RefSeq:XP_008784607.1};	--	GO:0005634,nucleus; GO:0003700,DNA-binding transcription factor activity; GO:0043565,sequence-specific DNA binding; GO:0006355,regulation of transcription, DNA-templated; GO:0006351,transcription, DNA-templated	GRAS domain family
Cluster-20636.69833	1.86	2.41	2.62	6.37	7.46	6.4	30.18	52.24	64.3	111.78	185.73	152.18	-1.57242	3.00414e-06	0.0012467	down	--	--	--	--	--	--	--
Cluster-20636.142096	0	0	0	0.74	0.93	0.22	0	0	0	40.72	72.2	16.55	-7.81114	3.03229e-06	0.00125135	down	K10396 kinesin family member 5 | (RefSeq) armadillo repeat-containing kinesin-like protein 2 (A)	PREDICTED: armadillo repeat-containing kinesin-like protein 2 [Phoenix dactylifera]	RecName: Full=Kinesin-like protein KIN-UB {ECO:0000305}; AltName: Full=Protein ARMADILLO REPEAT KINESIN2 {ECO:0000305};	RecName: Full=Kinesin-like protein {ECO:0000256|RuleBase:RU000394};	Kinesin (SMY1 subfamily)	GO:0005737,cytoplasm; GO:0005871,kinesin complex; GO:0005874,microtubule; GO:0005524,ATP binding; GO:0016887,ATPase activity; GO:0008017,microtubule binding; GO:0003777,microtubule motor activity; GO:0007018,microtubule-based movement; GO:0032886,regulation of microtubule-based process; GO:0048364,root development	HEAT repeats
Cluster-20636.51597	16.16	18.43	16.72	4.23	7.88	4.95	157.51	239.32	246.21	44.42	117.41	70.17	1.57853	3.22359e-06	0.00132291	up	K17616 CTD small phosphatase-like protein 2 [EC:3.1.3.-] | (RefSeq) uncharacterized protein LOC110713815 (A)	PREDICTED: stress-related protein [Elaeis guineensis]	RecName: Full=Stress-related protein;	SubName: Full=stress-related protein {ECO:0000313|RefSeq:XP_008789918.1};	--	--	Rubber elongation factor protein (REF)
Cluster-20636.169543	8.86	2.85	7.13	0.3	0.21	0	56	24	68	2	2	0	5.24396	3.28107e-06	0.00133906	up	--	--	--	--	--	--	--
Cluster-20636.180975	15.95	17.06	11.61	3.65	2.79	4.21	72.55	103.57	79.6	17.71	19.3	27.38	2.05583	3.4146e-06	0.0013859	up	--	PREDICTED: uncharacterized protein LOC105032718 [Elaeis guineensis]	--	SubName: Full=uncharacterized protein LOC103723904 {ECO:0000313|RefSeq:XP_008813213.1};	--	--	Wound-induced protein
Cluster-20636.164297	21.66	39.96	0.32	0.15	0	0.21	177.99	437.68	4.02	1.34	0	2.49	7.73577	3.62498e-06	0.00145185	up	K18857 alcohol dehydrogenase class-P [EC:1.1.1.1] | (RefSeq) alcohol dehydrogenase 1 (A)	PREDICTED: alcohol dehydrogenase 1 [Elaeis guineensis]	RecName: Full=Alcohol dehydrogenase 1; EC=1.1.1.1 {ECO:0000250|UniProtKB:P06525}; Flags: Fragment;	SubName: Full=alcohol dehydrogenase 1 {ECO:0000313|RefSeq:XP_010244041.1};	Alcohol dehydrogenase, class III	GO:0005737,cytoplasm; GO:0004022,alcohol dehydrogenase (NAD) activity; GO:0046872,metal ion binding	Glucose dehydrogenase C-terminus
Cluster-20636.65651	0	0	0	0.34	0.95	0.53	0	0	0	15.61	62.01	33.01	-7.49229	3.63567e-06	0.00145185	down	K05391 cyclic nucleotide gated channel, plant | (RefSeq) cyclic nucleotide-gated ion channel 2-like (A)	PREDICTED: cyclic nucleotide-gated ion channel 2-like [Elaeis guineensis]	RecName: Full=Cyclic nucleotide-gated ion channel 2; Short=AtCNGC2; AltName: Full=Cyclic nucleotide- and calmodulin-regulated ion channel 2; AltName: Full=Protein DEFENSE NO DEATH 1;	SubName: Full=cyclic nucleotide-gated ion channel 2-like {ECO:0000313|RefSeq:XP_008785947.1};	K+-channel ERG and related proteins, contain PAS/PAC sensor domain	GO:0005887,integral component of plasma membrane; GO:0005622,intracellular; GO:0005262,calcium channel activity; GO:0005516,calmodulin binding; GO:0030552,cAMP binding; GO:0030553,cGMP binding; GO:0005222,intracellular cAMP-activated cation channel activity; GO:0005221,intracellular cyclic nucleotide activated cation channel activity; GO:0005242,inward rectifier potassium channel activity; GO:007…	Cyclic nucleotide-binding domain
Cluster-20636.70834	0	0	0	0.38	0.39	0.59	0	0	0	20.46	29.53	43.32	-7.31625	3.63607e-06	0.00145185	down	K05387 glutamate receptor, ionotropic, plant | (RefSeq) glutamate receptor 3.2-like (A)	PREDICTED: transmembrane protein 64 [Phoenix dactylifera]	--	SubName: Full=transmembrane protein 64 {ECO:0000313|RefSeq:XP_008800284.1, ECO:0000313|RefSeq:XP_008800285.1};	--	GO:0016021,integral component of membrane	SNARE associated Golgi protein
Cluster-20636.104777	0	0	0	0.24	1.14	0.76	0	0	0	11.73	79.06	50.49	-7.80332	3.83724e-06	0.00151984	down	--	PREDICTED: uncharacterized protein LOC105049074 [Elaeis guineensis]	--	SubName: Full=uncharacterized protein LOC103719390 isoform X1 {ECO:0000313|RefSeq:XP_008806830.1};	--	--	--
Cluster-20636.94216	0	0	0	0.27	0.29	0.3	0	0	0	21.02	32.42	32.36	-7.1935	3.84748e-06	0.00151984	down	K14724 solute carrier family 9 (sodium/hydrogen exchanger), member 8 | (RefSeq) sodium/hydrogen exchanger 6-like isoform X1 (A)	PREDICTED: sodium/hydrogen exchanger 6-like isoform X2 [Elaeis guineensis]	RecName: Full=Sodium/hydrogen exchanger 6; AltName: Full=Na(+)/H(+) exchanger 6; Short=NHE-6;	RecName: Full=Sodium/hydrogen exchanger {ECO:0000256|RuleBase:RU003722};	Sodium/hydrogen exchanger protein	GO:0005768,endosome; GO:0010008,endosome membrane; GO:0032580,Golgi cisterna membrane; GO:0016021,integral component of membrane; GO:0005886,plasma membrane; GO:0015386,potassium:proton antiporter activity; GO:0015385,sodium:proton antiporter activity; GO:0071805,potassium ion transmembrane transport; GO:0051453,regulation of intracellular pH; GO:0098719,sodium ion import across plasma membrane	Sodium/hydrogen exchanger family
Cluster-20636.50970	0	0	0	0.3	0.17	0.39	0	0	0	28.15	23.08	49.67	-7.48262	3.88618e-06	0.00152696	down	K01099 inositol polyphosphate 5-phosphatase INPP5B/F [EC:3.1.3.36] | (RefSeq) type II inositol polyphosphate 5-phosphatase 15-like (A)	PREDICTED: LOW QUALITY PROTEIN: type I inositol polyphosphate 5-phosphatase 13-like [Phoenix dactylifera]	RecName: Full=Type I inositol polyphosphate 5-phosphatase 13 {ECO:0000303|PubMed:15574849}; Short=At5PTase13 {ECO:0000303|PubMed:15574849}; EC=3.1.3.56 {ECO:0000269|PubMed:15574849};	SubName: Full=LOW QUALITY PROTEIN: type I inositol polyphosphate 5-phosphatase 13-like {ECO:0000313|RefSeq:XP_008811418.1};	Inositol polyphosphate 5-phosphatase and related proteins	GO:0005634,nucleus; GO:0052659,inositol-1,3,4,5-tetrakisphosphate 5-phosphatase activity; GO:0052658,inositol-1,4,5-trisphosphate 5-phosphatase activity; GO:0004445,inositol-polyphosphate 5-phosphatase activity; GO:0046872,metal ion binding; GO:0010252,auxin homeostasis; GO:0009630,gravitropism; GO:0046855,inositol phosphate dephosphorylation; GO:0010087,phloem or xylem histogenesis; GO:0046856,p…	Endonuclease/Exonuclease/phosphatase family
Cluster-20636.73799	0	0	0	0.63	0.64	0.26	0	0	0	34.6	49.41	19.3	-7.50067	4.18678e-06	0.00163637	down	K13095 splicing factor 1 | (RefSeq) basic proline-rich protein-like (A)	PREDICTED: basic proline-rich protein-like isoform X1 [Elaeis guineensis]	RecName: Full=Splicing factor-like protein 1 {ECO:0000303|PubMed:24580679}; Short=AtSF1 {ECO:0000303|PubMed:24580679}; Short=SF1 homolog protein {ECO:0000303|PubMed:24580679};	SubName: Full=proline-rich extensin-like protein EPR1 isoform X2 {ECO:0000313|RefSeq:XP_008803653.1};	Splicing factor 1/branch point binding protein (RRM superfamily)	GO:0005634,nucleus; GO:0005681,spliceosomal complex; GO:0003723,RNA binding; GO:0008270,zinc ion binding; GO:0009738,abscisic acid-activated signaling pathway; GO:0006397,mRNA processing; GO:0009737,response to abscisic acid; GO:0008380,RNA splicing	--
Cluster-26464.0	14.86	2.29	9.93	0.26	0	0.29	107	22	108	2	0	3	5.57329	4.2148e-06	0.00163865	up	--	hypothetical protein POPTR_0001s41860g [Populus trichocarpa]	--	SubName: Full=Uncharacterized protein {ECO:0000313|EnsemblPlants:GSMUA_Achr9P12200_001};	--	--	Wound-induced protein
Cluster-20636.130938	3.02	5.3	4.07	0.59	0.28	0.14	30.39	71.13	61.94	6.35	4.26	2.11	3.73315	4.31426e-06	0.00166351	up	--	PREDICTED: uncharacterized protein LOC105032718 [Elaeis guineensis]	--	SubName: Full=uncharacterized protein LOC103723904 {ECO:0000313|RefSeq:XP_008813213.1};	--	--	Wound-induced protein
Cluster-20636.92803	122.06	72.76	106.32	47.32	49.07	51.66	4771.41	3783.42	6284.49	2001.77	2942.39	2968.65	0.968939	4.32378e-06	0.00166351	false	K16276 zinc finger protein-like protein | (RefSeq) zinc finger protein BRUTUS-like (A)	PREDICTED: zinc finger protein BRUTUS-like isoform X1 [Elaeis guineensis]	RecName: Full=Zinc finger protein BRUTUS {ECO:0000303|PubMed:20675571}; AltName: Full=Protein EMBRYO DEFECTIVE 2454 {ECO:0000303|PubMed:20675571};	SubName: Full=LOW QUALITY PROTEIN: uncharacterized protein LOC103712784 {ECO:0000313|RefSeq:XP_008797630.1};	Zn-finger protein	GO:0016021,integral component of membrane; GO:0005634,nucleus; GO:0005506,iron ion binding; GO:0016874,ligase activity; GO:0061630,ubiquitin protein ligase activity; GO:0008270,zinc ion binding; GO:0010106,cellular response to iron ion starvation; GO:0060586,multicellular organismal iron ion homeostasis; GO:0016567,protein ubiquitination	Hemerythrin HHE cation binding domain
Cluster-20636.17558	0.56	2.08	1.81	0	0	0	11.94	59.41	58.47	0	0	0	7.85978	4.3829e-06	0.00167406	up	K14857 AdoMet-dependent rRNA methyltransferase SPB1 [EC:2.1.1.-] | (RefSeq) putative rRNA methyltransferase (A)	PREDICTED: uncharacterized protein LOC103701716 [Phoenix dactylifera]	--	SubName: Full=uncharacterized protein LOC103701716 {ECO:0000313|RefSeq:XP_008782101.1};	--	--	--
Cluster-20636.103348	0	0	0	2.3	0.55	0.52	0	0	0	85.32	28.76	26.04	-8.11566	4.39654e-06	0.00167406	down	K01177 beta-amylase [EC:3.2.1.2] | (RefSeq) beta-amylase 1, chloroplastic-like (A)	PREDICTED: beta-amylase 1, chloroplastic-like [Elaeis guineensis]	RecName: Full=Beta-amylase 2, chloroplastic {ECO:0000305}; Short=OsBamy2 {ECO:0000303|PubMed:21512221}; EC=3.2.1.2 {ECO:0000269|PubMed:21512221}; AltName: Full=4-alpha-D-glucan maltohydrolase {ECO:0000305}; Flags: Precursor;	RecName: Full=Beta-amylase {ECO:0000256|RuleBase:RU000509}; EC=3.2.1.2 {ECO:0000256|RuleBase:RU000509};	--	GO:0009507,chloroplast; GO:0102229,amylopectin maltohydrolase activity; GO:0016161,beta-amylase activity; GO:0000272,polysaccharide catabolic process	Glycosyl hydrolase family 14
Cluster-20636.114034	0	0	0	0.34	0.26	0.53	0	0	0	23.15	25.41	48.92	-7.39918	4.60916e-06	0.00174602	down	K01191 alpha-mannosidase [EC:3.2.1.24] | (RefSeq) alpha-mannosidase At3g26720-like (A)	PREDICTED: alpha-mannosidase At3g26720-like isoform X2 [Elaeis guineensis]	RecName: Full=Alpha-mannosidase At3g26720 {ECO:0000305}; EC=3.2.1.24 {ECO:0000269|PubMed:16233119}; Flags: Precursor;	RecName: Full=Alpha-mannosidase {ECO:0000256|RuleBase:RU361199}; EC=3.2.1.- {ECO:0000256|RuleBase:RU361199};	Glycosyl hydrolase, family 38 - alpha-mannosidase	GO:0009505,plant-type cell wall; GO:0005774,vacuolar membrane; GO:0005773,vacuole; GO:0004559,alpha-mannosidase activity; GO:0030246,carbohydrate binding; GO:0046872,metal ion binding; GO:0006013,mannose metabolic process; GO:0006517,protein deglycosylation	Glycosyl hydrolases family 38 C-terminal domain
Cluster-20636.49834	1.3	0.45	0.64	0	0	0.04	153.43	70.61	114.25	0	0.14	6.5	5.95177	4.63621e-06	0.00174731	up	--	PREDICTED: uncharacterized protein LOC103704915 [Phoenix dactylifera]	--	SubName: Full=uncharacterized protein LOC103704915 {ECO:0000313|RefSeq:XP_008786646.1};	--	--	--
Cluster-20636.63471	0.43	0.43	0.21	0	0	0	28.17	36.88	20.65	0	0	0	7.3487	4.79402e-06	0.00179761	up	--	PREDICTED: uncharacterized protein LOC105041402 isoform X1 [Elaeis guineensis]	--	SubName: Full=uncharacterized protein LOC103710995 isoform X1 {ECO:0000313|RefSeq:XP_008795175.1};	--	--	Urb2/Npa2 family
Cluster-20636.95100	7.72	4.52	3.11	21.56	18.62	65.78	100	78	61	301.21	369.28	1244.36	-2.88035	5.04275e-06	0.00187691	down	K13459 disease resistance protein RPS2 | (RefSeq) disease resistance protein At4g27190 (A)	PREDICTED: probable WRKY transcription factor 70 [Elaeis guineensis]	RecName: Full=Probable WRKY transcription factor 70; AltName: Full=WRKY DNA-binding protein 70;	SubName: Full=probable WRKY transcription factor 46 {ECO:0000313|RefSeq:XP_008782667.1};	--	GO:0005634,nucleus; GO:0003700,DNA-binding transcription factor activity; GO:0043565,sequence-specific DNA binding; GO:0042742,defense response to bacterium; GO:0050832,defense response to fungus; GO:0009864,induced systemic resistance, jasmonic acid mediated signaling pathway; GO:1900056,negative regulation of leaf senescence; GO:0045892,negative regulation of transcription, DNA-templated; GO:00…	WRKY DNA -binding domain
Cluster-20636.116123	7.29	1.93	8.59	0.45	0.58	0.1	155.16	54.54	276.32	10.32	18.92	3	3.97638	5.05631e-06	0.00187691	up	--	--	--	--	--	--	--
Cluster-20636.38452	0	0	0	0.58	1.1	1.21	0	0	0	14.94	40	42	-7.33001	5.13287e-06	0.0018958	down	--	--	--	--	--	--	--
Cluster-20636.79767	0.03	0	0.01	0.22	1.02	0.82	2.19	0	1.22	15.2	99.17	76.06	-5.77102	5.53392e-06	0.00203376	down	--	PREDICTED: uncharacterized protein LOC105043679 [Elaeis guineensis]	--	SubName: Full=uncharacterized protein LOC103717271 {ECO:0000313|RefSeq:XP_008803813.1};	--	--	PGAP1-like protein
Cluster-20636.45885	0	0	0	0.26	0.27	0.2	0	0	0	23.08	34.29	24.63	-7.15192	5.5643e-06	0.0020348	down	K16279 E3 ubiquitin-protein ligase KEG [EC:2.7.11.1 2.3.2.27] | (RefSeq) uncharacterized LOC102661557 (A)	OSJNBb0112E13.7 [Oryza sativa Japonica Group]	RecName: Full=Retrovirus-related Pol polyprotein from transposon TNT 1-94; Includes: RecName: Full=Protease; EC=3.4.23.-; Includes: RecName: Full=Reverse transcriptase; EC=2.7.7.49; Includes: RecName: Full=Endonuclease;	SubName: Full=OSJNBb0112E13.7 protein {ECO:0000313|EMBL:CAE02325.2};	FOG: Transposon-encoded proteins with TYA, reverse transcriptase, integrase domains in various combinations	GO:0004190,aspartic-type endopeptidase activity; GO:0004519,endonuclease activity; GO:0003676,nucleic acid binding; GO:0003964,RNA-directed DNA polymerase activity; GO:0008270,zinc ion binding; GO:0015074,DNA integration	Reverse transcriptase (RNA-dependent DNA polymerase)
Cluster-20636.143641	0.57	0.63	0.95	0	0	0	18.13	26.28	45.26	0	0	0	7.34016	5.59635e-06	0.00203533	up	K12866 WW domain-binding protein 11 | (RefSeq) formin-like protein 5 (A)	PREDICTED: WW domain-binding protein 11-like [Elaeis guineensis]	--	SubName: Full=WW domain-binding protein 11-like {ECO:0000313|RefSeq:XP_008808723.1};	Uncharacterized conserved low complexity protein	--	--
Cluster-20636.25468	0	0	0	0.32	0.22	0.12	0	0	0	38.55	37.8	19.73	-7.45865	5.62087e-06	0.00203533	down	--	--	--	--	--	--	--
Cluster-20636.86169	0.52	0.19	1.11	0	0	0	30.55	15.16	98.37	0	0	0	8.01276	5.65647e-06	0.00203823	up	K14759 isochorismate synthase / 2-succinyl-5-enolpyruvyl-6-hydroxy-3-cyclohexene-1-carboxylate synthase / 2-succinyl-6-hydroxy-2,4-cyclohexadiene-1-carboxylate synthase / O-succinylbenzoate synthase [EC:5.4.4.2 2.2.1.9 4.2.99.20 4.2.1.113] | (RefSeq) protein PHYLLO, chloroplastic (A)	PREDICTED: protein PHYLLO, chloroplastic isoform X1 [Elaeis guineensis]	RecName: Full=Protein PHYLLO, chloroplastic; Includes: RecName: Full=Inactive isochorismate synthase; AltName: Full=MENF; Includes: RecName: Full=2-succinyl-5-enolpyruvyl-6-hydroxy-3-cyclohexene-1-carboxylate synthase; EC=2.2.1.9; AltName: Full=MEND; Includes: RecName: Full=o-succinylbenzoate synthase; EC=4.2.1.113; AltName: Full=MENC; Includes: RecName: Full=2-succinyl-6-hydroxy-2,4-cyclohexadie…	SubName: Full=protein PHYLLO, chloroplastic isoform X2 {ECO:0000313|RefSeq:XP_017698122.1};	Predicted alpha/beta hydrolase	GO:0031969,chloroplast membrane; GO:0016021,integral component of membrane; GO:0070204,2-succinyl-5-enolpyruvyl-6-hydroxy-3-cyclohexene-1-carboxylic-acid synthase activity; GO:0070205,2-succinyl-6-hydroxy-2,4-cyclohexadiene-1-carboxylate synthase activity; GO:0046872,metal ion binding; GO:0030976,thiamine pyrophosphate binding; GO:0009063,cellular amino acid catabolic process; GO:0009234,menaquin…	Partial alpha/beta-hydrolase lipase region
Cluster-20636.170969	1.61	1.89	1.76	0.03	0	0	18.68	29.19	30.8	0.39	0	0	7.19072	5.73296e-06	0.00205577	up	K17973 N-terminal acetyltransferase B complex non-catalytic subunit | (RefSeq) phagocyte signaling-impaired protein (A)	PREDICTED: uncharacterized protein LOC103721500 isoform X5 [Phoenix dactylifera]	RecName: Full=N-terminal acetyltransferase B complex auxiliary subunit NAA25 {ECO:0000303|PubMed:25966763}; AltName: Full=N-terminal acetyltransferase B complex auxiliary subunit TCU2 {ECO:0000303|PubMed:24244708}; AltName: Full=NatB N-alpha-terminal acetylation complex non-catalytic subunit {ECO:0000303|PubMed:24244708}; AltName: Full=Protein TRANSCURVATA 2 {ECO:0000303|PubMed:24244708};	SubName: Full=uncharacterized protein LOC103721500 isoform X5 {ECO:0000313|RefSeq:XP_008809968.1};	Mitochondrial inheritance and actin cytoskeleton organization protein	GO:0005829,cytosol; GO:0031416,NatB complex; GO:0009506,plasmodesma; GO:0017196,N-terminal peptidyl-methionine acetylation	--
Cluster-20636.14887	8.48	2.19	7.74	0.21	0	0	74.05	25.49	102	2	0	0	6.5636	6.28633e-06	0.00224331	up	--	--	--	--	--	--	--
Cluster-20636.107144	68.19	28.3	34.43	237.32	146.92	100.8	1448.28	799.86	1105.43	5445.93	4781.81	3137.8	-1.9803	6.37841e-06	0.00226522	down	--	PREDICTED: UPF0481 protein At3g47200-like [Elaeis guineensis]	RecName: Full=UPF0481 protein At3g47200;	SubName: Full=UPF0481 protein At3g47200-like {ECO:0000313|RefSeq:XP_008810378.1};	--	GO:0016021,integral component of membrane; GO:0005886,plasma membrane	Plant protein of unknown function
Cluster-20636.59860	45.34	32.24	51.78	17.46	16.36	19.04	547	518	944	227	302	335	1.25513	6.4997e-06	0.00229726	up	--	PREDICTED: uncharacterized protein LOC105041658 [Elaeis guineensis]	--	--	--	--	--
Cluster-20636.164061	1.58	0.83	0.62	0.04	0	0	44.94	31.23	26.73	1.18	0.16	0	6.66604	6.58016e-06	0.00231388	up	K22267 starch-binding domain-containing protein 1 | (RefSeq) uncharacterized protein LOC112513125 isoform X1 (A)	PREDICTED: uncharacterized protein LOC105035209 [Elaeis guineensis]	RecName: Full=Phosphoglucan, water dikinase, chloroplastic; EC=2.7.9.5; Flags: Precursor;	SubName: Full=uncharacterized protein LOC103711172 isoform X2 {ECO:0000313|RefSeq:XP_008795444.1};	--	GO:0009507,chloroplast; GO:0009570,chloroplast stroma; GO:0009536,plastid; GO:0102217,6-phosphoglucan, water dikinase activity; GO:0005524,ATP binding; GO:0019200,carbohydrate kinase activity; GO:0046872,metal ion binding; GO:0051752,phosphoglucan, water dikinase activity; GO:2001070,starch binding; GO:0046777,protein autophosphorylation; GO:0005983,starch catabolic process; GO:0005982,starch met…	Starch binding domain
Cluster-20636.128929	44.81	12.4	23.98	3.09	1.94	0.33	413.99	152.62	334.7	30.75	27.4	4.41	3.85616	6.63398e-06	0.00231388	up	--	--	--	--	--	--	--
Cluster-20636.64846	46.96	14.82	29.18	4.01	2.82	0.6	219.31	92.39	205.6	20	20	4	3.56639	6.65086e-06	0.00231388	up	K13066 caffeic acid 3-O-methyltransferase [EC:2.1.1.68] | (RefSeq) 3'-hydroxy-N-methyl-(S)-coclaurine 4'-O-methyltransferase-like (A)	hypothetical protein CFOL_v3_14142 [Cephalotus follicularis]	RecName: Full=Retrovirus-related Pol polyprotein from transposon TNT 1-94; Includes: RecName: Full=Protease; EC=3.4.23.-; Includes: RecName: Full=Reverse transcriptase; EC=2.7.7.49; Includes: RecName: Full=Endonuclease;	SubName: Full=Uncharacterized protein {ECO:0000313|EMBL:GAV70644.1};	FOG: Transposon-encoded proteins with TYA, reverse transcriptase, integrase domains in various combinations	GO:0004190,aspartic-type endopeptidase activity; GO:0004519,endonuclease activity; GO:0003676,nucleic acid binding; GO:0003964,RNA-directed DNA polymerase activity; GO:0008270,zinc ion binding; GO:0015074,DNA integration	--
Cluster-20636.138036	8.32	2.45	12.5	0.52	0.74	0.39	74	29	168	5	10	5	3.80672	6.67203e-06	0.00231388	up	K07408 cytochrome P450 family 1 subfamily A polypeptide 1 [EC:1.14.14.1] | (RefSeq) isoflavone 2'-hydroxylase-like (A)	--	--	--	--	--	--
Cluster-20636.84206	0	0	0	0.33	0.12	0.24	0	0	0	39.34	19.74	38.68	-7.50202	6.755e-06	0.00233171	down	K19199 histone-lysine N-methyltransferase SETD3 [EC:2.1.1.43] | (RefSeq) ribulose-1,5 bisphosphate carboxylase/oxygenase large subunit N-methyltransferase, chloroplastic (A)	PREDICTED: ribulose-1,5 bisphosphate carboxylase/oxygenase large subunit N-methyltransferase, chloroplastic [Elaeis guineensis]	--	SubName: Full=ribulose-1,5 bisphosphate carboxylase/oxygenase large subunit N-methyltransferase, chloroplastic isoform X2 {ECO:0000313|RefSeq:XP_008793867.1};	Uncharacterized conserved protein	GO:0008168,methyltransferase activity	Rubisco LSMT substrate-binding
Cluster-20636.81830	8.73	9.58	3.62	24.29	24.26	24.72	154.38	225.51	96.65	463.86	657.36	639.97	-1.79986	7.44591e-06	0.00255824	down	--	--	--	--	--	--	--
Cluster-20636.62691	164.48	300.95	101.2	39.53	13.53	34.96	955.82	2332.57	887.65	246	119.81	292.57	2.64259	7.90059e-06	0.00270189	up	K18857 alcohol dehydrogenase class-P [EC:1.1.1.1] | (RefSeq) alcohol dehydrogenase 1 (A)	PREDICTED: alcohol dehydrogenase 1 [Elaeis guineensis]	RecName: Full=Alcohol dehydrogenase 1; EC=1.1.1.1 {ECO:0000250|UniProtKB:P06525};	SubName: Full=alcohol dehydrogenase 1 {ECO:0000313|RefSeq:XP_008786546.1, ECO:0000313|RefSeq:XP_008786548.1};	Alcohol dehydrogenase, class III	GO:0005737,cytoplasm; GO:0004022,alcohol dehydrogenase (NAD) activity; GO:0008270,zinc ion binding	Alcohol dehydrogenase GroES-like domain
Cluster-20636.114598	0	0	0	0.24	0.13	0.72	0	0	0	24.96	18.82	100.03	-7.95818	8.0729e-06	0.0027481	down	K02154 V-type H+-transporting ATPase subunit a | (RefSeq) V-type proton ATPase subunit a1 (A)	PREDICTED: V-type proton ATPase subunit a1 [Elaeis guineensis]	RecName: Full=V-type proton ATPase subunit a1; Short=V-ATPase subunit a1; AltName: Full=V-type proton ATPase 95 kDa subunit a isoform 1; Short=V-ATPase 95 kDa isoform a1; AltName: Full=Vacuolar H(+)-ATPase subunit a isoform 1; AltName: Full=Vacuolar proton pump subunit a1; AltName: Full=Vacuolar proton translocating ATPase 95 kDa subunit a isoform 1;	RecName: Full=V-type proton ATPase subunit a {ECO:0000256|RuleBase:RU361189};	Vacuolar H+-ATPase V0 sector, subunit a	GO:0005768,endosome; GO:0005794,Golgi apparatus; GO:0016021,integral component of membrane; GO:0000325,plant-type vacuole; GO:0005802,trans-Golgi network; GO:0012510,trans-Golgi network transport vesicle membrane; GO:0016471,vacuolar proton-transporting V-type ATPase complex; GO:0000220,vacuolar proton-transporting V-type ATPase, V0 domain; GO:0005773,vacuole; GO:0051117,ATPase binding; GO:004696…	V-type ATPase 116kDa subunit family
Cluster-20636.81645	10.76	4.2	3.29	0.82	0.52	0.11	490.02	254.62	226.67	40.46	36.61	7.16	3.56225	8.12376e-06	0.00275273	up	--	PREDICTED: uncharacterized protein LOC105052722 [Elaeis guineensis]	--	SubName: Full=uncharacterized protein LOC103709915 isoform X1 {ECO:0000313|RefSeq:XP_008793668.1, ECO:0000313|RefSeq:XP_008793669.1, ECO:0000313|RefSeq:XP_008793670.1};	--	--	--
Cluster-20636.98571	3.67	2.09	1.96	6.07	11.46	9.08	43.49	32.92	35.09	77.55	207.83	156.8	-1.85725	8.37266e-06	0.00282411	down	K13420 LRR receptor-like serine/threonine-protein kinase FLS2 [EC:2.7.11.1] | (RefSeq) probable LRR receptor-like serine/threonine-protein kinase At3g47570 (A)	PREDICTED: probable leucine-rich repeat receptor-like protein kinase At1g35710 [Elaeis guineensis]	RecName: Full=Leucine-rich repeat receptor-like serine/threonine-protein kinase At1g17230; EC=2.7.11.1; Flags: Precursor;	SubName: Full=MDIS1-interacting receptor like kinase 2-like {ECO:0000313|RefSeq:XP_017700891.1};	--	GO:0016021,integral component of membrane; GO:0005886,plasma membrane; GO:0005524,ATP binding; GO:0004674,protein serine/threonine kinase activity	Leucine Rich Repeat
Cluster-20636.98451	27.99	20.31	14.87	79.89	38.5	72.43	1343.63	1296.98	1079.37	4151.15	2835.52	5114.83	-1.68436	8.54194e-06	0.00286811	down	K10534 nitrate reductase (NAD(P)H) [EC:1.7.1.1 1.7.1.2 1.7.1.3] | (RefSeq) nitrate reductase [NADH]-like (A)	PREDICTED: nitrate reductase [NADH]	RecName: Full=Nitrate reductase [NADH] 1; Short=NR1; EC=1.7.1.1;	RecName: Full=Nitrate reductase {ECO:0000256|PIRNR:PIRNR000233};	Sulfite oxidase, molybdopterin-binding component	GO:0005829,cytosol; GO:0020037,heme binding; GO:0030151,molybdenum ion binding; GO:0043546,molybdopterin cofactor binding; GO:0009703,nitrate reductase (NADH) activity; GO:0050464,nitrate reductase (NADPH) activity; GO:0042128,nitrate assimilation; GO:0006809,nitric oxide biosynthetic process	Ferric reductase NAD binding domain
Cluster-20636.119156	0.54	0.14	0.29	0	0	0	44.82	15.48	36.75	0	0	0	7.53242	8.94383e-06	0.00298947	up	K18730 PERQ amino acid-rich with GYF domain-containing protein | (RefSeq) uncharacterized LOC103698013 (A)	PREDICTED: uncharacterized protein LOC103698013 isoform X3 [Phoenix dactylifera]	--	SubName: Full=uncharacterized protein LOC103698013 isoform X3 {ECO:0000313|RefSeq:XP_017696285.1};	GYF domain containing proteins	--	GYF domain
Cluster-20636.11090	5.16	2.21	3.6	0.7	0.4	0.35	68.58	39.13	72.18	9.98	8.2	6.88	2.87227	9.26834e-06	0.00308398	up	K21311 norbelladine O-methyltransferase [EC:2.1.1.336] | (RefSeq) caffeoyl-CoA O-methyltransferase-like (A)	PREDICTED: caffeoyl-CoA O-methyltransferase 1-like isoform X2 [Elaeis guineensis]	RecName: Full=Probable caffeoyl-CoA O-methyltransferase At4g26220; EC=2.1.1.104; AltName: Full=Trans-caffeoyl-CoA 3-O-methyltransferase; Short=CCoAMT; Short=CCoAOMT;	SubName: Full=caffeoyl-CoA O-methyltransferase-like {ECO:0000313|RefSeq:XP_008811374.1};	O-methyltransferase	GO:0005829,cytosol; GO:0042409,caffeoyl-CoA O-methyltransferase activity; GO:0046872,metal ion binding; GO:0009809,lignin biosynthetic process	O-methyltransferase
Cluster-20636.29026	0.67	0.58	0.68	0	0	0.01	20.41	23.46	31.23	0	0	0.49	7.0989	9.32671e-06	0.00308948	up	K14806 ATP-dependent RNA helicase DDX31/DBP7 [EC:3.6.4.13] | (RefSeq) DEAD-box ATP-dependent RNA helicase 17 (A)	PREDICTED: DEAD-box ATP-dependent RNA helicase 17 [Phoenix dactylifera]	RecName: Full=DEAD-box ATP-dependent RNA helicase 17 {ECO:0000305}; Short=OsRH17 {ECO:0000303|PubMed:25447922}; EC=3.6.4.13 {ECO:0000305};	RecName: Full=RNA helicase {ECO:0000256|SAAS:SAAS00892872}; EC=3.6.4.13 {ECO:0000256|SAAS:SAAS00892872};	ATP-dependent RNA helicase	GO:0005737,cytoplasm; GO:0005730,nucleolus; GO:0005524,ATP binding; GO:0004004,ATP-dependent RNA helicase activity; GO:0003723,RNA binding; GO:0042254,ribosome biogenesis; GO:0010501,RNA secondary structure unwinding	DEAD/DEAH box helicase
Cluster-20636.103762	1.59	0.89	1.28	0	0	0	25.76	19.2	31.38	0	0	0	7.15289	9.63419e-06	0.00317709	up	K06185 ATP-binding cassette, subfamily F, member 2 | (RefSeq) ATP-binding cassette, sub-family F, member 2 (A)	PREDICTED: ABC transporter F family member 2 [Elaeis guineensis]	RecName: Full=ABC transporter F family member 5; Short=ABC transporter ABCF.5; Short=AtABCF5; AltName: Full=GCN20-type ATP-binding cassette protein GCN5;	SubName: Full=ABC transporter F family member 5-like {ECO:0000313|RefSeq:XP_008811580.1};	Predicted transporter (ABC superfamily)	GO:0005524,ATP binding; GO:0016887,ATPase activity; GO:0005215,transporter activity; GO:0009624,response to nematode	RecF/RecN/SMC N terminal domain
Cluster-20636.43456	0	0	0	0.24	0.62	0.45	0.02	0.02	0.29	13.42	49.43	34.28	-7.28702	1.03898e-05	0.00341104	down	K17679 ATP-dependent RNA helicase MSS116, mitochondrial [EC:3.6.4.13] | (RefSeq) probable DEAD-box ATP-dependent RNA helicase 48 (A)	PREDICTED: probable DEAD-box ATP-dependent RNA helicase 48 isoform X5 [Phoenix dactylifera]	RecName: Full=Probable DEAD-box ATP-dependent RNA helicase 48; EC=3.6.4.13;	SubName: Full=probable DEAD-box ATP-dependent RNA helicase 48 isoform X5 {ECO:0000313|RefSeq:XP_008791910.1};	ATP-dependent RNA helicase pitchoune	GO:0005737,cytoplasm; GO:0005730,nucleolus; GO:0005524,ATP binding; GO:0004004,ATP-dependent RNA helicase activity; GO:0003723,RNA binding; GO:0010501,RNA secondary structure unwinding	DEAD/DEAH box helicase
Cluster-20636.156581	0.34	0.29	0.8	0	0	0	17.85	20.62	64.46	0	0	0	7.52939	1.04825e-05	0.00342625	up	--	PREDICTED: uncharacterized protein LOC105056020 [Elaeis guineensis]	--	SubName: Full=LOW QUALITY PROTEIN: uncharacterized protein LOC103705318 {ECO:0000313|RefSeq:XP_017697792.1};	--	--	Plant protein of unknown function (DUF863)
Cluster-20636.98926	4307.05	6979.18	5252.39	14489.8	22992.5	13534.1	1356	2906.09	2433.63	4429.18	10536.9	5139.83	-1.49644	1.0731e-05	0.00349203	down	--	cinnamoyl-CoA reductase 1-like [Manihot esculenta]	--	SubName: Full=Cinnamyl alcohol dehydrogenase {ECO:0000313|EMBL:ACF06529.1};	Flavonol reductase/cinnamoyl-CoA reductase	GO:0003824,catalytic activity; GO:0050662,coenzyme binding	--
Cluster-20636.86596	8.86	11.44	5.8	2.68	3.56	2.64	311.07	534.36	307.71	101.85	191.91	136.09	1.51492	1.10741e-05	0.00358787	up	K00434 L-ascorbate peroxidase [EC:1.11.1.11] | (RefSeq) L-ascorbate peroxidase 1, cytosolic (A)	PREDICTED: L-ascorbate peroxidase 1, cytosolic isoform X1 [Phoenix dactylifera]	RecName: Full=L-ascorbate peroxidase 2, cytosolic {ECO:0000305}; EC=1.11.1.11 {ECO:0000269|PubMed:15685422}; AltName: Full=APXb {ECO:0000303|PubMed:15685422}; AltName: Full=OsAPx2 {ECO:0000303|PubMed:15599508};	SubName: Full=L-ascorbate peroxidase 1, cytosolic isoform X1 {ECO:0000313|RefSeq:XP_008783664.1}; SubName: Full=L-ascorbate peroxidase 1, cytosolic isoform X2 {ECO:0000313|RefSeq:XP_008783667.1};	--	GO:0009507,chloroplast; GO:0004130,cytochrome-c peroxidase activity; GO:0020037,heme binding; GO:0016688,L-ascorbate peroxidase activity; GO:0046872,metal ion binding; GO:0034599,cellular response to oxidative stress; GO:0042744,hydrogen peroxide catabolic process; GO:0000302,response to reactive oxygen species	Peroxidase
Cluster-20636.89365	2.88	2.88	2.13	6.62	6.16	4.48	149	198	167	371	489	341	-1.17801	1.14164e-05	0.00368261	down	K03695 ATP-dependent Clp protease ATP-binding subunit ClpB | (RefSeq) protein SMAX1-LIKE 7-like (A)	PREDICTED: protein DWARF 53-like [Elaeis guineensis]	RecName: Full=Protein DWARF 53-LIKE {ECO:0000303|PubMed:24336200};	SubName: Full=protein DWARF 53-LIKE-like {ECO:0000313|RefSeq:XP_008805019.1};	Chaperone HSP104 and related ATP-dependent Clp proteases	GO:0019538,protein metabolic process	AAA domain (Cdc48 subfamily)
Cluster-20636.79962	14.86	10.1	12.98	0	0.1	0.9	304.19	275.08	401.63	0	3.09	27.11	5.16879	1.15322e-05	0.00370379	up	--	PREDICTED: universal stress protein PHOS32 [Elaeis guineensis]	RecName: Full=Universal stress protein PHOS32 {ECO:0000303|PubMed:12644671}; AltName: Full=Phosphorylated protein of 32 kDa {ECO:0000303|PubMed:18285339}; Short=AtPHOS32 {ECO:0000303|PubMed:18285339}; Flags: Precursor;	SubName: Full=universal stress protein PHOS32 {ECO:0000313|RefSeq:XP_008811502.1};	--	GO:0009507,chloroplast; GO:0005829,cytosol; GO:0005634,nucleus; GO:0005886,plasma membrane; GO:0005524,ATP binding; GO:0002238,response to molecule of fungal origin; GO:0006950,response to stress	Universal stress protein family
Cluster-20636.95392	0	0	0	0.25	0.4	0.4	0	0	0	15.23	34.09	32.24	-7.08491	1.1948e-05	0.00382072	down	K03531 cell division protein FtsZ | (RefSeq) cell division protein FtsZ homolog 2-2, chloroplastic-like (A)	PREDICTED: cell division protein FtsZ homolog 2-2, chloroplastic-like isoform X1 [Phoenix dactylifera]	RecName: Full=Cell division protein FtsZ homolog 2-1, chloroplastic; Short=AtFtsZ2-1; AltName: Full=Plastid division protein FTSZ2-1; Flags: Precursor;	SubName: Full=cell division protein FtsZ homolog 2-2, chloroplastic-like isoform X1 {ECO:0000313|RefSeq:XP_008784023.1, ECO:0000313|RefSeq:XP_008784024.1};	--	GO:0009507,chloroplast; GO:0009570,chloroplast stroma; GO:0009534,chloroplast thylakoid; GO:0009535,chloroplast thylakoid membrane; GO:0005525,GTP binding; GO:0003924,GTPase activity; GO:0043621,protein self-association; GO:0010020,chloroplast fission	Tubulin/FtsZ family, GTPase domain
Cluster-20636.136828	0.15	0.27	0.36	0	0	0	13.43	31.95	48.11	0	0	0	7.38908	1.21597e-05	0.00387164	up	K10990 RecQ-mediated genome instability protein 1 | (RefSeq) recQ-mediated genome instability protein 1 (A)	PREDICTED: recQ-mediated genome instability protein 1 [Elaeis guineensis]	RecName: Full=RecQ-mediated genome instability protein 1; AltName: Full=BLM-associated protein of 75 kDa homolog; Short=BLAP75;	SubName: Full=Uncharacterized protein {ECO:0000313|EnsemblPlants:GSMUA_Achr10P11780_001};	--	GO:0000166,nucleotide binding; GO:0000712,resolution of meiotic recombination intermediates	RecQ mediated genome instability protein
Cluster-20636.38427	0	0	0.06	0.93	1.76	0.97	0	0	2.4	24.57	65.74	34.82	-5.89773	1.2534e-05	0.0039737	down	K03115 casein kinase II subunit beta | (RefSeq) casein kinase II subunit beta-1-like (A)	PREDICTED: WD repeat-containing protein 20 isoform X3 [Elaeis guineensis]	--	SubName: Full=dystrophia myotonica WD repeat-containing protein-like isoform X1 {ECO:0000313|RefSeq:XP_008784217.1};	WD40 protein DMR-N9	--	Nucleoporin Nup120/160
Cluster-20636.137990	0.89	0.76	0.33	0	0	0	30.21	34.3	16.91	0	0	0	7.27538	1.26707e-05	0.00399989	up	--	PREDICTED: uncharacterized protein LOC105049243 isoform X4 [Elaeis guineensis]	--	SubName: Full=uncharacterized protein LOC103712227 {ECO:0000313|RefSeq:XP_008796919.2};	--	--	--
Cluster-20636.71875	0.54	1.56	0.18	8.79	5.69	12.16	12.02	46.06	6	211.36	193.96	396.41	-3.59644	1.35007e-05	0.00424377	down	K14638 solute carrier family 15 (peptide/histidine transporter), member 3/4 | (RefSeq) protein NRT1/ PTR FAMILY 2.11-like (A)	PREDICTED: protein NRT1/ PTR FAMILY 2.11-like [Phoenix dactylifera]	RecName: Full=Protein NRT1/ PTR FAMILY 2.11; Short=AtNPF2.11; AltName: Full=Nitrate transporter 1.10; AltName: Full=Protein GLUCOSINOLATE TRANSPORTER-2;	SubName: Full=protein NRT1/ PTR FAMILY 2.11-like {ECO:0000313|RefSeq:XP_017700849.1};	H+/oligopeptide symporter	GO:0016021,integral component of membrane; GO:0005886,plasma membrane; GO:0009506,plasmodesma; GO:0090448,glucosinolate:proton symporter activity; GO:1901349,glucosinolate transport; GO:0090449,phloem glucosinolate loading; GO:0080167,response to karrikin	POT family
Cluster-20636.135950	5.22	1.88	2.93	9.28	11.55	9.06	205.91	98.65	174.96	396.03	698.77	525.26	-1.65017	1.37724e-05	0.00430212	down	K01866 tyrosyl-tRNA synthetase [EC:6.1.1.1] | (RefSeq) tyrosine--tRNA ligase, chloroplastic/mitochondrial-like (A)	PREDICTED: tyrosine--tRNA ligase, chloroplastic/mitochondrial-like [Phoenix dactylifera]	RecName: Full=Tyrosine--tRNA ligase, chloroplastic/mitochondrial {ECO:0000305}; EC=6.1.1.1 {ECO:0000250|UniProtKB:Q9Y2Z4}; AltName: Full=Protein EMBRYO DEFECTIVE 2768 {ECO:0000303|PubMed:16297076}; AltName: Full=Protein EMBRYONIC FACTOR 31 {ECO:0000303|PubMed:22714903}; AltName: Full=Tyrosyl-tRNA synthetase {ECO:0000305}; Short=TyrRS {ECO:0000305}; Flags: Precursor;	SubName: Full=tyrosine--tRNA ligase, chloroplastic/mitochondrial-like {ECO:0000313|RefSeq:XP_008801775.1};	Tyrosyl-tRNA synthetase	GO:0009507,chloroplast; GO:0009570,chloroplast stroma; GO:0005829,cytosol; GO:0005739,mitochondrion; GO:0005524,ATP binding; GO:0003723,RNA binding; GO:0004831,tyrosine-tRNA ligase activity; GO:0009793,embryo development ending in seed dormancy; GO:0043039,tRNA aminoacylation; GO:0006437,tyrosyl-tRNA aminoacylation	Tyrosyl-tRNA synthetase C-terminal domain
Cluster-20636.119896	105.7	91.11	101.89	33.31	31.51	54.86	2966.45	3402.03	4323.12	1010.87	1355.92	2260.14	1.26798	1.38028e-05	0.00430212	up	K00695 sucrose synthase [EC:2.4.1.13] | (RefSeq) sucrose synthase 4 (A)	PREDICTED: LOW QUALITY PROTEIN: sucrose synthase 4 [Elaeis guineensis]	RecName: Full=Sucrose synthase 4; Short=OsSUS4; EC=2.4.1.13; AltName: Full=Sucrose-UDP glucosyltransferase 4;	RecName: Full=Sucrose synthase {ECO:0000256|RuleBase:RU280817}; EC=2.4.1.13 {ECO:0000256|RuleBase:RU280817};	Glycosyltransferase	GO:0016157,sucrose synthase activity; GO:0005985,sucrose metabolic process	Glycosyl transferases group 1
Cluster-20636.63060	6.06	2.36	3.45	0.93	0.33	0.7	302.81	156.69	260.73	50.19	25.55	51.57	2.49424	1.40626e-05	0.00436465	up	K13600 chlorophyllide a oxygenase [EC:1.14.13.122] | (RefSeq) chlorophyllide a oxygenase, chloroplastic (A)	hypothetical protein PAHAL_E00279 [Panicum hallii]	RecName: Full=Chlorophyllide a oxygenase, chloroplastic; Short=Chlorophyll a oxygenase; EC=1.14.13.122; AltName: Full=Chlorophyll b synthase; Flags: Precursor;	SubName: Full=Uncharacterized protein {ECO:0000313|EnsemblPlants:OMERI07G07780.1};	--	GO:0031969,chloroplast membrane; GO:0009535,chloroplast thylakoid membrane; GO:0051537,2 iron, 2 sulfur cluster binding; GO:0010277,chlorophyllide a oxygenase [overall] activity; GO:0005506,iron ion binding; GO:0016705,oxidoreductase activity, acting on paired donors, with incorporation or reduction of molecular oxygen; GO:0015995,chlorophyll biosynthetic process	Pheophorbide a oxygenase
Cluster-20636.106516	6.17	3.8	5.73	2.25	1.91	2.41	624.34	512.06	877.04	246.28	296.22	359.49	1.20102	1.42409e-05	0.00440153	up	K06699 proteasome activator subunit 4 | (RefSeq) proteasome activator subunit 4 (A)	PREDICTED: proteasome activator subunit 4 isoform X2 [Elaeis guineensis]	RecName: Full=Proteasome activator subunit 4; AltName: Full=Proteasome activator PA200;	SubName: Full=proteasome activator subunit 4-like isoform X2 {ECO:0000313|RefSeq:XP_017699919.1};	Uncharacterized conserved protein	GO:0005829,cytosol; GO:0005634,nucleus; GO:0005839,proteasome core complex; GO:0070577,lysine-acetylated histone binding; GO:0016504,peptidase activator activity; GO:0070628,proteasome binding; GO:0006281,DNA repair; GO:0010499,proteasomal ubiquitin-independent protein catabolic process	HEAT repeats
Cluster-20636.91635	74.86	68.96	71.58	95.72	110.86	94.43	663.86	814.79	958.82	912.9	1502.28	1216.17	-0.510051	1.45705e-05	0.00447529	false	K13899 cystatin-C | (RefSeq) cystatin-1-like (A)	PREDICTED: cysteine proteinase inhibitor 12-like [Elaeis guineensis]	RecName: Full=Cysteine proteinase inhibitor; AltName: Full=Cystatin;	RecName: Full=Cysteine proteinase inhibitor {ECO:0000256|RuleBase:RU362130};	--	GO:0004869,cysteine-type endopeptidase inhibitor activity	Cystatin domain
Cluster-20636.146277	23.69	8.91	34.94	4.87	4.16	2.82	505.66	253.15	1127.41	112.31	136.15	88.3	2.48202	1.46008e-05	0.00447529	up	K10999 cellulose synthase A [EC:2.4.1.12] | (RefSeq) cellulose synthase A catalytic subunit 7 [UDP-forming]-like (A)	PREDICTED: cellulose synthase-like protein E6 [Phoenix dactylifera]	RecName: Full=Cellulose synthase-like protein E6; EC=2.4.1.-; AltName: Full=OsCslE6;	SubName: Full=cellulose synthase-like protein E6 {ECO:0000313|RefSeq:XP_008805493.1};	--	GO:0005794,Golgi apparatus; GO:0000139,Golgi membrane; GO:0016021,integral component of membrane; GO:0005886,plasma membrane; GO:0016760,cellulose synthase (UDP-forming) activity; GO:0016759,cellulose synthase activity; GO:0071555,cell wall organization; GO:0030244,cellulose biosynthetic process; GO:0009833,plant-type primary cell wall biogenesis	Cellulose synthase
Cluster-20636.96408	1.99	1.27	1.93	0.43	0.74	0.52	156.08	132.22	229	36.59	89.1	60.05	1.57105	1.47111e-05	0.00449046	up	K21398 natural resistance-associated macrophage protein 2 | (RefSeq) metal transporter Nramp2 (A)	PREDICTED: metal transporter Nramp2 [Elaeis guineensis]	RecName: Full=Metal transporter Nramp2; Short=OsNramp2;	SubName: Full=metal transporter Nramp2 {ECO:0000313|RefSeq:XP_008787132.1};	Mn2+ and Fe2+ transporters of the NRAMP family	GO:0016021,integral component of membrane; GO:0046873,metal ion transmembrane transporter activity; GO:0055072,iron ion homeostasis	Bacterial export proteins, family 1
Cluster-20636.185767	1.54	0.62	1.11	0	0	0	29.99	16.11	32.46	0	0	0	7.19847	1.48589e-05	0.00451693	up	K10644 E3 ubiquitin-protein ligase CHFR [EC:2.3.2.27] | (RefSeq) E3 ubiquitin-protein ligase CHFR (A)	PREDICTED: E3 ubiquitin-protein ligase CHFR isoform X3 [Phoenix dactylifera]	--	SubName: Full=E3 ubiquitin-protein ligase CHFR isoform X3 {ECO:0000313|RefSeq:XP_008781523.1};	--	GO:0016874,ligase activity	zinc finger of C3HC4-type, RING
Cluster-20636.105031	0	0	0	0.81	0.92	0.33	0	0	0	28.07	45.04	15.65	-7.27213	1.50037e-05	0.00454226	down	--	PREDICTED: uncharacterized protein LOC105039454 isoform X1 [Elaeis guineensis]	--	SubName: Full=UPF0061 protein azo1574-like {ECO:0000313|RefSeq:XP_008805475.1};	Uncharacterized conserved protein (YdiU family)	--	Uncharacterized ACR, YdiU/UPF0061 family
Cluster-20636.102656	2.69	0.34	1.91	11.71	9.08	18.65	118.52	20.01	127.61	558.59	613.81	1209.3	-3.08805	1.52037e-05	0.00457416	down	K18729 protein angel | (RefSeq) uncharacterized calcium-binding protein At1g02270-like (A)	PREDICTED: uncharacterized calcium-binding protein At1g02270 [Elaeis guineensis]	RecName: Full=Uncharacterized calcium-binding protein At1g02270;	SubName: Full=uncharacterized calcium-binding protein At1g02270 {ECO:0000313|RefSeq:XP_008783555.1};	Transcriptional effector CCR4-related protein	GO:0016021,integral component of membrane; GO:0005634,nucleus; GO:0005509,calcium ion binding; GO:0009409,response to cold	EF hand
Cluster-20636.99027	0	0	0	2.95	0.49	1.86	0	0	0	56.76	13.34	48.46	-7.82649	1.52488e-05	0.00457416	down	K22596 gamma-glutamylcyclotransferase, plant [EC:4.3.2.9] | (RefSeq) gamma-glutamylcyclotransferase 2-1 (A)	PREDICTED: gamma-glutamylcyclotransferase 2-1 [Elaeis guineensis]	RecName: Full=Gamma-glutamylcyclotransferase 2-2 {ECO:0000305}; Short=AtGGCT2;2 {ECO:0000303|PubMed:25716890}; EC=4.3.2.9 {ECO:0000269|PubMed:25716890}; AltName: Full=Gamma-glutamyl cyclotransferase 2;2 {ECO:0000303|PubMed:25716890};	RecName: Full=Gamma-glutamylcyclotransferase {ECO:0000256|RuleBase:RU363081}; EC=4.3.2.9 {ECO:0000256|RuleBase:RU363081};	Predicted cation transporter	GO:0005737,cytoplasm; GO:0003839,gamma-glutamylcyclotransferase activity; GO:0016829,lyase activity; GO:0006751,glutathione catabolic process	--
Cluster-20636.144107	0	0	0	0.68	0.39	0.18	0	0	0	43.99	36.13	16.15	-7.47416	1.52949e-05	0.00457416	down	K10772 AP endonuclease 2 [EC:4.2.99.18] | (RefSeq) DNA-(apurinic or apyrimidinic site) lyase 2 (A)	PREDICTED: DNA-(apurinic or apyrimidinic site) lyase 2 [Elaeis guineensis]	RecName: Full=DNA-(apurinic or apyrimidinic site) lyase 2 {ECO:0000303|PubMed:19172180}; EC=4.2.99.18 {ECO:0000269|PubMed:25569774}; AltName: Full=Apurinic-apyrimidinic endonuclease 2;	SubName: Full=DNA-(Apurinic or apyrimidinic site) lyase 2 {ECO:0000313|RefSeq:XP_008788621.1};	Apurinic/apyrimidinic endonuclease and related enzymes	GO:0005634,nucleus; GO:0140078,class I DNA-(apurinic or apyrimidinic site) endonuclease activity; GO:0140080,class III/IV DNA-(apurinic or apyrimidinic site) endonuclease activity; GO:0003906,DNA-(apurinic or apyrimidinic site) endonuclease activity; GO:0008311,double-stranded DNA 3'-5' exodeoxyribonuclease activity; GO:0004519,endonuclease activity; GO:0008270,zinc ion binding; GO:0006284,base-e…	--
Cluster-20636.38997	1.47	0.59	0.47	0	0	0.02	49.76	26.45	24.21	0.01	0	1.19	6.6385	1.57381e-05	0.00468774	up	K15407 queuine tRNA-ribosyltransferase subunit QTRTD1 [EC:2.4.2.29] | (RefSeq) queuine tRNA-ribosyltransferase accessory subunit 2-like (A)	PREDICTED: queuine tRNA-ribosyltransferase accessory subunit 2-like [Elaeis guineensis]	--	RecName: Full=Queuine tRNA-ribosyltransferase accessory subunit 2 {ECO:0000256|HAMAP-Rule:MF_03043}; AltName: Full=Queuine tRNA-ribosyltransferase domain-containing protein 1 {ECO:0000256|HAMAP-Rule:MF_03043};	Queuine-tRNA ribosyltransferase	GO:0016740,transferase activity	Queuine tRNA-ribosyltransferase
Cluster-20636.135511	19.08	8.32	10.71	4.63	3.57	3.47	450	261	382	118	129	120	1.6282	1.58459e-05	0.00469342	up	K13422 transcription factor MYC2 | (RefSeq) transcription factor MYC3-like (A)	PREDICTED: transcription factor bHLH93 [Elaeis guineensis]	RecName: Full=Transcription factor bHLH93; AltName: Full=Basic helix-loop-helix protein 93; Short=AtbHLH93; Short=bHLH 93; AltName: Full=Transcription factor EN 47; AltName: Full=bHLH transcription factor bHLH093;	SubName: Full=transcription factor bHLH93-like {ECO:0000313|RefSeq:XP_008806159.1};	--	GO:0005634,nucleus; GO:0003677,DNA binding; GO:0003700,DNA-binding transcription factor activity; GO:0046983,protein dimerization activity; GO:0045487,gibberellin catabolic process; GO:0007275,multicellular organism development; GO:0010371,regulation of gibberellin biosynthetic process; GO:0006351,transcription, DNA-templated	Helix-loop-helix DNA-binding domain
Cluster-20636.12412	0	0	0	0.37	0.94	0.52	0	0	0	13.51	49.04	25.74	-7.18244	1.5951e-05	0.00469342	down	K12900 FUS-interacting serine-arginine-rich protein 1 | (RefSeq) serine/arginine-rich SC35-like splicing factor SCL30 (A)	PREDICTED: serine/arginine-rich SC35-like splicing factor SCL30 [Elaeis guineensis]	RecName: Full=Serine/arginine-rich SC35-like splicing factor SCL30; Short=At-SCL30; Short=AtSCL30; AltName: Full=SC35-like splicing factor 30; AltName: Full=Serine/arginine-rich splicing factor 30;	SubName: Full=serine/arginine-rich SC35-like splicing factor SCL30 isoform X1 {ECO:0000313|RefSeq:XP_008802717.1, ECO:0000313|RefSeq:XP_008802718.1};	FOG: RRM domain	GO:0016607,nuclear speck; GO:0005681,spliceosomal complex; GO:0042802,identical protein binding; GO:0003729,mRNA binding; GO:0000398,mRNA splicing, via spliceosome; GO:0006979,response to oxidative stress; GO:0008380,RNA splicing	RNA recognition motif. (a.k.a. RRM, RBD, or RNP domain)
Cluster-20636.114410	17.34	8.99	7.38	2.46	2.42	0.66	688.68	475.05	443.56	105.67	147.49	38.36	2.53592	1.59718e-05	0.00469342	up	--	PREDICTED: hippocampus abundant transcript-like protein 1 [Elaeis guineensis]	--	SubName: Full=hippocampus abundant transcript-like protein 1 isoform X1 {ECO:0000313|RefSeq:XP_008779093.1, ECO:0000313|RefSeq:XP_008788255.1};	Predicted transporter ADD1 (major facilitator superfamily)	--	--
Cluster-20636.169542	8.32	2.91	9.14	0.21	0.38	0	42.83	20	71.01	1.13	3	0	5.15194	1.60486e-05	0.00469342	up	--	--	--	--	--	--	--
Cluster-20636.71059	3.58	3.16	2.57	1.29	1.59	1.06	156.71	184.05	170.29	61.31	107.14	68.07	1.1953	1.60749e-05	0.00469342	up	K01228 mannosyl-oligosaccharide glucosidase [EC:3.2.1.106] | (RefSeq) mannosyl-oligosaccharide glucosidase GCS1-like (A)	PREDICTED: mannosyl-oligosaccharide glucosidase GCS1-like [Elaeis guineensis]	RecName: Full=Mannosyl-oligosaccharide glucosidase GCS1; EC=3.2.1.106; AltName: Full=Alpha-glucosidase 1; Short=Glucosidase 1; AltName: Full=Protein KNOPF; AltName: Full=Protein MUNCHKIN;	SubName: Full=mannosyl-oligosaccharide glucosidase GCS1-like isoform X1 {ECO:0000313|RefSeq:XP_008788865.1};	Glucosidase I	GO:0005783,endoplasmic reticulum; GO:0005789,endoplasmic reticulum membrane; GO:0016021,integral component of membrane; GO:0004558,alpha-1,4-glucosidase activity; GO:0004573,mannosyl-oligosaccharide glucosidase activity; GO:0009913,epidermal cell differentiation; GO:0009311,oligosaccharide metabolic process; GO:0010053,root epidermal cell differentiation	Amylo-alpha-1,6-glucosidase
Cluster-20636.64805	66.46	23.98	25.05	7.85	11	4.92	600.63	288.74	342	76.29	151.88	64.55	2.20787	1.62896e-05	0.00473739	up	--	PREDICTED: hippocampus abundant transcript-like protein 1 isoform X3 [Phoenix dactylifera]	--	SubName: Full=hippocampus abundant transcript-like protein 1 isoform X3 {ECO:0000313|RefSeq:XP_008779095.1, ECO:0000313|RefSeq:XP_008788273.1};	Predicted transporter ADD1 (major facilitator superfamily)	--	Major Facilitator Superfamily
Cluster-20636.117246	8.79	18.03	13.43	2.14	3.48	3.98	130.53	356.38	301.24	34.25	79.05	86.46	2.0651	1.65819e-05	0.00480348	up	K13783 MFS transporter, OPA family, solute carrier family 37 (glycerol-3-phosphate transporter), member 1/2 | (RefSeq) putative glycerol-3-phosphate transporter 4 (A)	stem-specific protein TSJT1-like [Elaeis guineensis]	RecName: Full=Stem-specific protein TSJT1;	SubName: Full=Asparagine synthase-related protein {ECO:0000313|EMBL:AAT76902.1};	--	--	Glutamine amidotransferase domain
Cluster-20636.103684	0	0	0	1.2	0.54	1.18	0	0	0	28.36	17.98	37.65	-7.24649	1.71383e-05	0.00494528	down	K20617 cytochrome P450 family 71 subfamily A | (RefSeq) cytochrome P450 71A9-like (A)	PREDICTED: cytochrome P450 71A9-like [Elaeis guineensis]	RecName: Full=Cytochrome P450 71A9; EC=1.14.-.-; AltName: Full=Cytochrome P450 CP1;	SubName: Full=cytochrome P450 71A1-like {ECO:0000313|RefSeq:XP_008787049.1};	Cytochrome P450 CYP2 subfamily	GO:0016021,integral component of membrane; GO:0016020,membrane; GO:0020037,heme binding; GO:0005506,iron ion binding; GO:0016709,oxidoreductase activity, acting on paired donors, with incorporation or reduction of molecular oxygen, NAD(P)H as one donor, and incorporation of one atom of oxygen; GO:0044550,secondary metabolite biosynthetic process	Cytochrome P450
Cluster-20636.30407	0.38	0.74	1.04	0	0	0	12.25	31.27	50.4	0	0	0	7.38387	1.73994e-05	0.00500106	up	K02151 V-type H+-transporting ATPase subunit F | (RefSeq) V-type proton ATPase subunit F (A)	hypothetical protein POPTR_005G217600v3 [Populus trichocarpa]	--	SubName: Full=Uncharacterized protein {ECO:0000313|EnsemblPlants:PGSC0003DMT400024360};	--	GO:0033180,proton-transporting V-type ATPase, V1 domain; GO:0046961,proton-transporting ATPase activity, rotational mechanism; GO:0015991,ATP hydrolysis coupled proton transport	ATP synthase (F/14-kDa) subunit
Cluster-20636.98568	1768.88	2050.61	2081.48	4357.2	4296.64	4111.4	170	256	292	391	598	447	-0.953209	1.74972e-05	0.00500849	false	K01673 carbonic anhydrase [EC:4.2.1.1] | (RefSeq) carbonic anhydrase, chloroplastic (A)	PREDICTED: carbonic anhydrase, chloroplastic isoform X2 [Phoenix dactylifera]	RecName: Full=Carbonic anhydrase, chloroplastic; EC=4.2.1.1; AltName: Full=Carbonate dehydratase; Flags: Precursor;	RecName: Full=Carbonic anhydrase {ECO:0000256|RuleBase:RU003956}; EC=4.2.1.1 {ECO:0000256|RuleBase:RU003956}; AltName: Full=Carbonate dehydratase {ECO:0000256|RuleBase:RU003956};	Predicted carbonic anhydrase involved in protection against oxidative damage	GO:0009570,chloroplast stroma; GO:0004089,carbonate dehydratase activity; GO:0008270,zinc ion binding; GO:0015976,carbon utilization	Carbonic anhydrase
Cluster-20636.94351	225.85	233.76	221.78	356.77	324.55	363.01	6334.78	8723.7	9405.05	10821	13957.9	14947.8	-0.658995	1.75608e-05	0.00500849	false	K00218 protochlorophyllide reductase [EC:1.3.1.33] | (RefSeq) protochlorophyllide reductase (A)	PREDICTED: protochlorophyllide reductase [Elaeis guineensis]	RecName: Full=Protochlorophyllide reductase, chloroplastic; Short=PCR; EC=1.3.1.33; AltName: Full=NADPH-protochlorophyllide oxidoreductase; Short=POR; Flags: Precursor;	RecName: Full=NADPH-protochlorophyllide oxidoreductase {ECO:0000256|RuleBase:RU365001}; EC=1.3.1.33 {ECO:0000256|RuleBase:RU365001};	Dehydrogenases with different specificities (related to short-chain alcohol dehydrogenases)	GO:0009507,chloroplast; GO:0016630,protochlorophyllide reductase activity; GO:0015995,chlorophyll biosynthetic process; GO:0015979,photosynthesis	KR domain
Cluster-20636.98567	2105.5	3176.4	2638.92	5772.69	5239.37	6428.98	5387.55	10866.7	10150	15564.8	20211	22958.8	-1.12187	1.77704e-05	0.00503642	down	K01673 carbonic anhydrase [EC:4.2.1.1] | (RefSeq) carbonic anhydrase 2 (A)	PREDICTED: carbonic anhydrase 2 [Elaeis guineensis]	RecName: Full=Carbonic anhydrase, chloroplastic; EC=4.2.1.1; AltName: Full=Carbonate dehydratase; Flags: Precursor;	RecName: Full=Carbonic anhydrase {ECO:0000256|RuleBase:RU003956}; EC=4.2.1.1 {ECO:0000256|RuleBase:RU003956}; AltName: Full=Carbonate dehydratase {ECO:0000256|RuleBase:RU003956};	Predicted carbonic anhydrase involved in protection against oxidative damage	GO:0009570,chloroplast stroma; GO:0004089,carbonate dehydratase activity; GO:0008270,zinc ion binding; GO:0015976,carbon utilization	Carbonic anhydrase
Cluster-20636.81901	1.13	1.45	1.47	5.28	4.82	3.06	35	60	69.04	177.18	229.34	139.32	-1.71616	1.77951e-05	0.00503642	down	K00276 primary-amine oxidase [EC:1.4.3.21] | (RefSeq) primary amine oxidase (A)	PREDICTED: primary amine oxidase [Elaeis guineensis]	RecName: Full=Primary amine oxidase; EC=1.4.3.21 {ECO:0000250|UniProtKB:P12807}; AltName: Full=Amine oxidase [copper-containing]; Flags: Precursor;	RecName: Full=Amine oxidase {ECO:0000256|RuleBase:RU000672}; EC=1.4.3.- {ECO:0000256|RuleBase:RU000672};	Copper amine oxidase	GO:0052595,aliphatic-amine oxidase activity; GO:0052594,aminoacetone:oxygen oxidoreductase(deaminating) activity; GO:0005507,copper ion binding; GO:0052597,diamine oxidase activity; GO:0052596,phenethylamine:oxygen oxidoreductase (deaminating) activity; GO:0008131,primary amine oxidase activity; GO:0048038,quinone binding; GO:0052593,tryptamine:oxygen oxidoreductase (deaminating) activity; GO:000…	Copper amine oxidase, N2 domain
Cluster-20636.122882	5.19	5.91	4.67	8.16	8.74	8.34	484.13	733.41	658.65	824.27	1251.01	1145.99	-0.719487	1.80123e-05	0.00506834	false	K01462 peptide deformylase [EC:3.5.1.88] | (RefSeq) peptide deformylase 1B, chloroplastic (A)	PREDICTED: peptide deformylase 1B, chloroplastic [Elaeis guineensis]	RecName: Full=Peptide deformylase 1B, chloroplastic; Short=PDF 1B; EC=3.5.1.88; AltName: Full=Polypeptide deformylase; Flags: Precursor;	RecName: Full=Peptide deformylase {ECO:0000256|RuleBase:RU362111}; EC=3.5.1.88 {ECO:0000256|RuleBase:RU362111};	Peptide deformylase	GO:0009507,chloroplast; GO:0005739,mitochondrion; GO:0046872,metal ion binding; GO:0042586,peptide deformylase activity; GO:0043686,co-translational protein modification; GO:0031365,N-terminal protein amino acid modification; GO:0018206,peptidyl-methionine modification; GO:0006412,translation	Polypeptide deformylase
Cluster-20636.183036	0	0	0	3.09	5.95	10.6	0	0	0	12	33	55	-7.36957	1.80451e-05	0.00506834	down	K12811 ATP-dependent RNA helicase DDX46/PRP5 [EC:3.6.4.13] | (RefSeq) DEAD-box ATP-dependent RNA helicase 42-like (A)	PREDICTED: DEAD-box ATP-dependent RNA helicase 42-like [Phoenix dactylifera]	--	SubName: Full=DEAD-box ATP-dependent RNA helicase 42-like {ECO:0000313|RefSeq:XP_017698927.1};	--	GO:0004386,helicase activity	--
Cluster-20636.112164	0	0	0	0.57	0.48	0.4	0	0	0	23.19	27.46	22.19	-6.99022	1.84878e-05	0.0051413	down	K22418 11beta/17beta-hydroxysteroid dehydrogenase [EC:1.1.1.146 1.1.1.-] | (RefSeq) 11-beta-hydroxysteroid dehydrogenase 1B-like (A)	PREDICTED: 11-beta-hydroxysteroid dehydrogenase 1B-like [Elaeis guineensis]	RecName: Full=11-beta-hydroxysteroid dehydrogenase 1B; EC=1.1.1.146; AltName: Full=17-beta-hydroxysteroid dehydrogenase 1B; EC=1.1.1.-; AltName: Full=Hydroxysteroid dehydrogenase 1; Short=AtHSD1;	SubName: Full=11-beta-hydroxysteroid dehydrogenase 1B-like {ECO:0000313|RefSeq:XP_008798974.1};	Predicted dehydrogenase	GO:0016021,integral component of membrane; GO:0005811,lipid droplet; GO:0070524,11-beta-hydroxysteroid dehydrogenase (NADP+) activity; GO:0006694,steroid biosynthetic process	KR domain
Cluster-20636.26441	0.58	0.48	0.42	0	0	0	20.72	22.78	22.55	0.09	0	0	6.97358	1.85012e-05	0.0051413	up	--	PREDICTED: uncharacterized protein LOC105044022 [Elaeis guineensis]	--	SubName: Full=uncharacterized protein LOC103719586 {ECO:0000313|RefSeq:XP_008807128.1};	--	--	--
Cluster-20636.94387	3.04	1.8	0.06	0	0	0	116.83	92.22	3.53	0.01	0.14	0	8.73029	1.85137e-05	0.0051413	up	K12448 UDP-arabinose 4-epimerase [EC:5.1.3.5] | (RefSeq) probable UDP-arabinose 4-epimerase 3 (A)	PREDICTED: probable UDP-arabinose 4-epimerase 3 isoform X3 [Elaeis guineensis]	RecName: Full=UDP-arabinose 4-epimerase 1; EC=5.1.3.5; AltName: Full=UDP-D-xylose 4-epimerase 1;	SubName: Full=Uncharacterized protein {ECO:0000313|EnsemblPlants:GSMUA_Achr11P25700_001};	UDP-glucose 4-epimerase/UDP-sulfoquinovose synthase	GO:0005794,Golgi apparatus; GO:0032580,Golgi cisterna membrane; GO:0016021,integral component of membrane; GO:0050373,UDP-arabinose 4-epimerase activity; GO:0003978,UDP-glucose 4-epimerase activity; GO:0019567,arabinose biosynthetic process; GO:0045227,capsule polysaccharide biosynthetic process; GO:0006012,galactose metabolic process; GO:0009832,plant-type cell wall biogenesis; GO:0033358,UDP-L-…	Polysaccharide biosynthesis protein
Cluster-20636.84784	1.98	3.11	2.44	6.75	6.48	5.57	87.78	184.01	163.58	324.75	441.82	364.1	-1.34371	1.90515e-05	0.00527085	down	K03113 translation initiation factor 1 | (RefSeq) protein translation factor SUI1 homolog (A)	PREDICTED: protein translation factor SUI1 homolog [Phoenix dactylifera]	RecName: Full=Protein translation factor SUI1 homolog; AltName: Full=Protein GOS2; AltName: Full=Protein eIF1; AltName: Full=Translation initiation factor 1;	SubName: Full=protein translation factor SUI1 homolog {ECO:0000313|RefSeq:XP_008803218.1, ECO:0000313|RefSeq:XP_017700615.1};	Translation initiation factor 1 (eIF-1/SUI1)	GO:0003743,translation initiation factor activity; GO:0006417,regulation of translation	Translation initiation factor SUI1
Cluster-20636.128131	0	0.12	0	0.13	12.75	15.87	0	2.39	0	2.19	297.04	353.1	-8.13433	1.95555e-05	0.00537356	down	K10706 senataxin [EC:3.6.4.-] | (RefSeq) helicase sen1-like (A)	PREDICTED: helicase sen1-like isoform X2 [Elaeis guineensis]	--	SubName: Full=helicase sen1-like {ECO:0000313|RefSeq:XP_008789735.1, ECO:0000313|RefSeq:XP_008789758.1, ECO:0000313|RefSeq:XP_008789766.1};	tRNA-splicing endonuclease positive effector (SEN1)	GO:0004386,helicase activity	--
Cluster-20636.98098	0	0	0	0.18	0.65	0.53	0	0	0	10.31	52.49	41.19	-7.36795	1.95682e-05	0.00537356	down	K02886 large subunit ribosomal protein L2 | (RefSeq) ribosomal protein L23.1 (A)	ribosomal protein L2 (plastid) [Plukenetia volubilis]	RecName: Full=50S ribosomal protein L2-A, chloroplastic;	SubName: Full=Ribosomal protein L2 {ECO:0000313|EMBL:ATI24793.1};	Mitochondrial/chloroplast ribosomal protein L2	GO:0009507,chloroplast; GO:0015934,large ribosomal subunit; GO:0003723,RNA binding; GO:0003735,structural constituent of ribosome; GO:0016740,transferase activity; GO:0006412,translation	Ribosomal Proteins L2, RNA binding domain
Cluster-20636.55425	0	0	0	0.1	0.36	0.22	0	0	0	11.04	55.26	32.51	-7.30941	1.97396e-05	0.00540053	down	K10990 RecQ-mediated genome instability protein 1 | (RefSeq) recQ-mediated genome instability protein 1 (A)	PREDICTED: recQ-mediated genome instability protein 1 [Elaeis guineensis]	RecName: Full=RecQ-mediated genome instability protein 1; AltName: Full=BLM-associated protein of 75 kDa homolog; Short=BLAP75;	SubName: Full=Uncharacterized protein {ECO:0000313|EnsemblPlants:GSMUA_Achr10P11780_001};	--	GO:0000166,nucleotide binding; GO:0000712,resolution of meiotic recombination intermediates	RecQ mediated genome instability protein
Cluster-20636.111953	59.13	47.81	140.54	14.7	24.94	14.54	933.51	1004.71	3353.42	250.5	602.95	335.59	2.20369	2.0137e-05	0.00547192	up	K13783 MFS transporter, OPA family, solute carrier family 37 (glycerol-3-phosphate transporter), member 1/2 | (RefSeq) putative glycerol-3-phosphate transporter 4 (A)	PREDICTED: stem-specific protein TSJT1 [Elaeis guineensis]	RecName: Full=Stem-specific protein TSJT1;	SubName: Full=stem-specific protein TSJT1-like {ECO:0000313|RefSeq:XP_008802336.1};	--	--	Glutamine amidotransferase domain
Cluster-20636.64571	0.4	0.2	0.64	0	0	0	22.25	15.05	53.99	0	0	0	7.36837	2.01487e-05	0.00547192	up	K00311 electron-transferring-flavoprotein dehydrogenase [EC:1.5.5.1] | (RefSeq) electron transfer flavoprotein-ubiquinone oxidoreductase, mitochondrial (A)	PREDICTED: electron transfer flavoprotein-ubiquinone oxidoreductase, mitochondrial isoform X2 [Elaeis guineensis]	RecName: Full=Electron transfer flavoprotein-ubiquinone oxidoreductase, mitochondrial; Short=ETF-QO; Short=ETF-ubiquinone oxidoreductase; EC=1.5.5.1; Flags: Precursor;	SubName: Full=Electron transfer flavoprotein-ubiquinone oxidoreductase mitochondrial {ECO:0000313|EMBL:ONM05125.1};	Electron transfer flavoprotein ubiquinone oxidoreductase	GO:0031305,integral component of mitochondrial inner membrane; GO:0017133,mitochondrial electron transfer flavoprotein complex; GO:0005739,mitochondrion; GO:0051539,4 iron, 4 sulfur cluster binding; GO:0009055,electron transfer activity; GO:0004174,electron-transferring-flavoprotein dehydrogenase activity; GO:0046872,metal ion binding; GO:0043783,oxidoreductase activity, oxidizing metal ions with…	Pyridine nucleotide-disulphide oxidoreductase
Cluster-20636.82331	9.08	4.67	6.47	3.08	2.24	2.14	760.23	519.32	819.22	279.01	287.13	263.33	1.36881	2.07909e-05	0.00562564	up	K15601 lysine-specific demethylase 3 [EC:1.14.11.-] | (RefSeq) lysine-specific demethylase JMJ25 (A)	PREDICTED: lysine-specific demethylase JMJ25 [Elaeis guineensis]	RecName: Full=Lysine-specific demethylase JMJ25; EC=1.14.11.-; AltName: Full=Jumonji domain-containing protein 25; AltName: Full=Lysine-specific histone demethylase JMJ25; AltName: Full=Protein INCREASE IN BONSAI METHYLATION 1; AltName: Full=Protein JUMONJI 25;	SubName: Full=LOW QUALITY PROTEIN: lysine-specific demethylase JMJ25-like {ECO:0000313|RefSeq:XP_008803158.1};	Putative transcription factor 5qNCA, contains JmjC domain	GO:0000785,chromatin; GO:0005634,nucleus; GO:0051213,dioxygenase activity; GO:0032454,histone demethylase activity (H3-K9 specific); GO:0046872,metal ion binding; GO:0000976,transcription regulatory region sequence-specific DNA binding; GO:0060969,negative regulation of gene silencing; GO:0006355,regulation of transcription, DNA-templated; GO:0006351,transcription, DNA-templated	Cupin-like domain
Cluster-20636.95218	6.69	3.62	7.82	1.52	1.78	1.49	134.93	97.14	238.45	33.09	54.95	44.09	1.88565	2.12553e-05	0.00573033	up	--	--	--	--	--	--	--
Cluster-20636.70190	0	0	0	0.77	0.35	3.19	0	0	0	22.27	14.39	124.55	-8.10756	2.18062e-05	0.00585746	down	K14416 elongation factor 1 alpha-like protein | (RefSeq) HBS1-like protein (A)	PREDICTED: HBS1-like protein [Elaeis guineensis]	RecName: Full=Elongation factor 1-alpha C; Short=EF-1-alpha C;	SubName: Full=HBS1-like protein isoform X1 {ECO:0000313|RefSeq:XP_008806643.1, ECO:0000313|RefSeq:XP_008806644.1};	Elongation factor 1 alpha	GO:0005737,cytoplasm; GO:0005525,GTP binding; GO:0003924,GTPase activity; GO:0003746,translation elongation factor activity	Zn-finger in Ran binding protein and others
Cluster-20636.97318	5.87	8.47	4.48	15.88	20.51	13.19	180.24	345.85	207.94	527.46	965.7	594.84	-1.42742	2.34255e-05	0.00626317	down	K05666 ATP-binding cassette, subfamily C (CFTR/MRP), member 2 | (RefSeq) ABC transporter C family member 10-like (A)	PREDICTED: ABC transporter C family member 10-like isoform X1 [Elaeis guineensis]	RecName: Full=ABC transporter C family member 10; Short=ABC transporter ABCC.10; Short=AtABCC10; EC=3.6.3.44; AltName: Full=ATP-energized glutathione S-conjugate pump 14; AltName: Full=Glutathione S-conjugate-transporting ATPase 14; AltName: Full=Multidrug resistance-associated protein 14;	SubName: Full=ABC transporter C family member 10-like {ECO:0000313|RefSeq:XP_008794995.1};	Multidrug resistance-associated protein/mitoxantrone resistance protein, ABC superfamily	GO:0016021,integral component of membrane; GO:0000325,plant-type vacuole; GO:0005774,vacuolar membrane; GO:0005524,ATP binding; GO:0042626,ATPase activity, coupled to transmembrane movement of substances; GO:0008559,xenobiotic transmembrane transporting ATPase activity; GO:0055085,transmembrane transport	P-loop containing region of AAA domain
Cluster-20636.96823	43.08	30.46	53.2	230.2	152.29	80.43	835.03	785.82	1558.91	4819.98	4523.13	2283.81	-1.90964	2.34861e-05	0.00626317	down	--	PREDICTED: UPF0481 protein At3g47200-like [Elaeis guineensis]	--	SubName: Full=UPF0481 protein At3g47200-like {ECO:0000313|RefSeq:XP_008810378.1};	--	--	Plant protein of unknown function
Cluster-20636.135501	3.74	3.05	6	13.06	19.15	10.13	135.6	146.76	328.8	511.79	1063.71	539.15	-1.73292	2.46645e-05	0.00654884	down	K19613 leucine-rich repeat protein SHOC2 | (RefSeq) LRR repeats and ubiquitin-like domain-containing protein At2g30105 (A)	PREDICTED: plant intracellular Ras-group-related LRR protein 8 [Elaeis guineensis]	RecName: Full=Plant intracellular Ras-group-related LRR protein 8; AltName: Full=Intracellular Ras-group-related LRR protein 8; Short=OsIRL8;	SubName: Full=plant intracellular Ras-group-related LRR protein 8 isoform X2 {ECO:0000313|RefSeq:XP_008794240.1};	FOG: Leucine rich repeat	--	Ubiquitin-2 like Rad60 SUMO-like
Cluster-20636.149605	0	0	0	0.2	0.19	0.26	0	0	0	17.28	23.71	30.18	-6.93654	2.47347e-05	0.00654884	down	K20793 N-alpha-acetyltransferase 50 [EC:2.3.1.258] | (RefSeq) uncharacterized LOC103427988 (A)	PREDICTED: uncharacterized protein LOC105056433 isoform X2 [Elaeis guineensis]	--	SubName: Full=uncharacterized protein LOC103712584 isoform X2 {ECO:0000313|RefSeq:XP_008797378.1};	--	--	Acetyltransferase (GNAT) family
Cluster-20636.138435	0	0.03	0	0.87	0.65	0.95	0	0.94	0.01	23.78	25.04	35.09	-6.24656	2.49726e-05	0.00657987	down	no KO assigned | (RefSeq) GDSL esterase/lipase At1g28600-like (A)	PREDICTED: GDSL esterase/lipase At1g28600-like [Elaeis guineensis]	RecName: Full=GDSL esterase/lipase At1g28600; EC=3.1.1.-; AltName: Full=Extracellular lipase At1g28600; Flags: Precursor;	SubName: Full=GDSL esterase/lipase At1g28570-like {ECO:0000313|RefSeq:XP_008812189.1};	--	GO:0005618,cell wall; GO:0005576,extracellular region; GO:0016788,hydrolase activity, acting on ester bonds; GO:0016042,lipid catabolic process	GDSL-like Lipase/Acylhydrolase family
Cluster-20636.63062	60.4	41.26	95.99	20.48	15.24	22.76	1905.89	1731.97	4579.86	699.03	737.58	1054.7	1.71957	2.503e-05	0.00657987	up	K13600 chlorophyllide a oxygenase [EC:1.14.13.122] | (RefSeq) chlorophyllide a oxygenase, chloroplastic-like (A)	chlorophyllide a oxygenase, chloroplastic [Ananas comosus]	RecName: Full=Chlorophyllide a oxygenase, chloroplastic; Short=Chlorophyll a oxygenase; EC=1.14.13.122; AltName: Full=Chlorophyll b synthase; Flags: Precursor;	SubName: Full=Uncharacterized protein {ECO:0000313|EnsemblPlants:GSMUA_Achr6P25590_001};	--	GO:0031969,chloroplast membrane; GO:0009535,chloroplast thylakoid membrane; GO:0051537,2 iron, 2 sulfur cluster binding; GO:0010277,chlorophyllide a oxygenase [overall] activity; GO:0005506,iron ion binding; GO:0016705,oxidoreductase activity, acting on paired donors, with incorporation or reduction of molecular oxygen; GO:0015995,chlorophyll biosynthetic process	Pheophorbide a oxygenase
Cluster-20636.56919	14.79	4.59	7.79	1.73	2.4	1.65	245.61	101.46	195.54	31.06	61.09	40.2	2.15962	2.63669e-05	0.00690672	up	K14317 nuclear pore complex protein Nup214 | (RefSeq) hypothetical protein (A)	PREDICTED: uncharacterized protein LOC105035139 [Elaeis guineensis]	--	SubName: Full=uncharacterized protein LOC103696468 {ECO:0000313|RefSeq:XP_008776339.1};	--	--	Plant protein 1589 of unknown function (A_thal_3526)
Cluster-20636.33470	0	0	0	1.21	0.48	0.68	0	0	0	34	19	26.02	-7.20034	2.66111e-05	0.00694605	down	--	--	--	--	--	--	--
Cluster-20636.147493	2.01	0.9	1.18	0.24	0.18	0.12	49.82	29.58	44.47	6.4	6.89	4.41	2.93037	2.77384e-05	0.0072148	up	K22382 WD repeat-containing protein 26 | (RefSeq) WD repeat-containing protein 26 homolog (A)	PREDICTED: growth-regulating factor 5-like isoform X1 [Elaeis guineensis]	RecName: Full=Growth-regulating factor 5; Short=OsGRF5; AltName: Full=Transcription activator GRF5;	SubName: Full=growth-regulating factor 4-like {ECO:0000313|RefSeq:XP_008812758.1};	--	GO:0005634,nucleus; GO:0005524,ATP binding; GO:0032502,developmental process; GO:0006355,regulation of transcription, DNA-templated; GO:0006351,transcription, DNA-templated	QLQ
Cluster-20636.156556	3.29	0.36	0.87	0	0	0	75.52	11.07	30.14	0	0.01	0	7.85515	2.85416e-05	0.00739767	up	K01166 ribonuclease T2 [EC:3.1.27.1] | (RefSeq) ribonuclease 2 (A)	PREDICTED: ribonuclease 2 [Elaeis guineensis]	RecName: Full=Ribonuclease 2; EC=3.1.27.1; Flags: Precursor;	SubName: Full=ribonuclease 2 {ECO:0000313|RefSeq:XP_008788242.1};	Ribonuclease, T2 family	GO:0005783,endoplasmic reticulum; GO:0010168,ER body; GO:0005622,intracellular; GO:0005773,vacuole; GO:0004521,endoribonuclease activity; GO:0033897,ribonuclease T2 activity; GO:0003723,RNA binding; GO:0010507,negative regulation of autophagy; GO:0016075,rRNA catabolic process	Ribonuclease T2 family
Cluster-20636.74057	1.4	0.21	1.08	0	0	0	44.95	9.13	52.33	0	0	0	7.63893	2.93207e-05	0.00757305	up	K13717 OTU domain-containing protein 3 [EC:3.4.19.12] | (RefSeq) OTU domain-containing protein 3 (A)	PREDICTED: OTU domain-containing protein 3 isoform X1 [Elaeis guineensis]	--	SubName: Full=OTU domain-containing protein 3 isoform X1 {ECO:0000313|RefSeq:XP_008788849.1, ECO:0000313|RefSeq:XP_008788851.1};	OTU (ovarian tumor)-like cysteine protease	--	SEC-C motif
Cluster-20636.159151	2.14	2.66	1.84	4.61	6.89	4.78	60.97	100.75	78.91	141.76	300.29	199.71	-1.32057	2.95043e-05	0.0075939	down	--	PREDICTED: uncharacterized protein LOC105056467 [Elaeis guineensis]	--	SubName: Full=uncharacterized protein LOC103722946 {ECO:0000313|RefSeq:XP_008811922.1};	Sugar transporter/spinster transmembrane protein	--	Sugar (and other) transporter
Cluster-20636.133145	0.47	0.09	0.24	0	0	0	46.35	11.37	35.51	0	0	0	7.47713	2.97623e-05	0.00762926	up	K10990 RecQ-mediated genome instability protein 1 | (RefSeq) recQ-mediated genome instability protein 1 (A)	PREDICTED: recQ-mediated genome instability protein 1 [Elaeis guineensis]	RecName: Full=RecQ-mediated genome instability protein 1; AltName: Full=BLM-associated protein of 75 kDa homolog; Short=BLAP75;	SubName: Full=Uncharacterized protein {ECO:0000313|EnsemblPlants:GSMUA_Achr10P11780_001};	--	GO:0000166,nucleotide binding; GO:0000712,resolution of meiotic recombination intermediates	RecQ mediated genome instability protein
Cluster-20636.136889	0.89	0.2	0.92	0	0	0	34.76	10.37	54.49	0	0	0	7.51891	2.98482e-05	0.00762926	up	K12761 carbon catabolite-derepressing protein kinase [EC:2.7.11.1] | (RefSeq) LOW QUALITY PROTEIN: uncharacterized protein LOC105052405 (A)	PREDICTED: uncharacterized protein LOC103695667 [Phoenix dactylifera]	--	SubName: Full=uncharacterized protein LOC103695667 {ECO:0000313|RefSeq:XP_008775268.1};	--	--	zinc-binding in reverse transcriptase
Cluster-20636.49410	0	0	0	0.49	0.3	1	0	0	0	19.68	17	55	-7.32529	3.04506e-05	0.00773739	down	--	--	--	--	--	--	--
Cluster-20636.48707	0.96	0.09	0.54	0	0	0	59.47	7.65	50.37	0	0	0	7.80545	3.05367e-05	0.00773739	up	K22909 zinc finger CCCH domain-containing protein 13 | (RefSeq) zinc finger CCCH domain-containing protein 38 isoform X1 (A)	PREDICTED: zinc finger CCCH domain-containing protein 55-like isoform X2 [Elaeis guineensis]	RecName: Full=Zinc finger CCCH domain-containing protein 55; Short=OsC3H55;	SubName: Full=zinc finger CCCH domain-containing protein 55-like isoform X2 {ECO:0000313|RefSeq:XP_017701620.1};	--	GO:0003677,DNA binding; GO:0046872,metal ion binding	RNA-binding, Nab2-type zinc finger
Cluster-20636.159328	5.96	1.64	2.18	0.38	0.07	0.05	172	63	95	12	3	2	4.19899	3.06701e-05	0.00773739	up	--	--	--	--	--	--	--
Cluster-20636.167836	0	0	0	0.89	0.75	0.22	0	0	0	37.44	44.71	12.32	-7.39548	3.06902e-05	0.00773739	down	K00696 sucrose-phosphate synthase [EC:2.4.1.14] | (RefSeq) probable sucrose-phosphate synthase 4 (A)	PREDICTED: probable sucrose-phosphate synthase 4 [Phoenix dactylifera]	RecName: Full=Probable sucrose-phosphate synthase 4; EC=2.4.1.14; AltName: Full=Sucrose phosphate synthase 4F; Short=AtSPS4F; AltName: Full=UDP-glucose-fructose-phosphate glucosyltransferase;	SubName: Full=probable sucrose-phosphate synthase 4 {ECO:0000313|RefSeq:XP_008786458.1};	Glycosyltransferase	GO:0005886,plasma membrane; GO:0016157,sucrose synthase activity; GO:0046524,sucrose-phosphate synthase activity; GO:0005986,sucrose biosynthetic process	Glycosyl transferases group 1
Cluster-20636.122724	0.57	0.63	0.14	0	0	0	30.74	44.9	11.61	0	0	0	7.40102	3.13002e-05	0.00786434	up	K08331 autophagy-related protein 13 | (RefSeq) autophagy-related protein 13a-like (A)	PREDICTED: autophagy-related protein 13a-like [Phoenix dactylifera]	RecName: Full=Autophagy-related protein 13a {ECO:0000303|PubMed:12114572}; Short=AtAPG13a {ECO:0000303|PubMed:12114572};	SubName: Full=autophagy-related protein 13a-like {ECO:0000313|RefSeq:XP_008791680.1};	Phosphoprotein involved in cytoplasm to vacuole targeting and autophagy	GO:1990316,Atg1/ULK1 kinase complex; GO:0005776,autophagosome; GO:0031410,cytoplasmic vesicle; GO:0006914,autophagy; GO:0015031,protein transport	Autophagy-related protein 13
Cluster-20636.143461	0	0	0	0.21	0.78	0.69	0	0	0	9.29	48.66	41.31	-7.30914	3.17773e-05	0.00795714	down	--	--	--	--	--	--	--
Cluster-20636.112632	0	0	0	0.42	0.45	0.36	0	0	0	18.5	28.09	21.11	-6.854	3.27374e-05	0.00816986	down	--	PREDICTED: lipase-like isoform X2 [Phoenix dactylifera]	--	SubName: Full=lipase-like isoform X2 {ECO:0000313|RefSeq:XP_008796221.1};	Predicted lipase	--	Lipase (class 3)
Cluster-20636.57354	1.11	0.55	0.34	0	0	0	34.87	22.9	16.08	0	0	0.2	7.16406	3.34409e-05	0.00831733	up	--	hypothetical protein BRADI_1g50832v3 [Brachypodium distachyon]	--	SubName: Full=Uncharacterized protein {ECO:0000313|EnsemblPlants:HORVU6Hr1G063480.11};	--	--	--
Cluster-20636.94628	5.79	3.49	3.32	1.86	1.92	1.4	328.75	263.59	284.83	114.12	167.61	117.08	1.21578	3.46603e-05	0.00859169	up	K09579 peptidyl-prolyl cis-trans isomerase NIMA-interacting 4 [EC:5.2.1.8] | (RefSeq) peptidyl-prolyl cis-trans isomerase NIMA-interacting 4 (A)	PREDICTED: peptidyl-prolyl cis-trans isomerase NIMA-interacting 4 [Elaeis guineensis]	RecName: Full=Peptidyl-prolyl cis-trans isomerase Pin1; Short=PPIase Pin1; EC=5.2.1.8; AltName: Full=DlPar13; AltName: Full=Rotamase Pin1;	RecName: Full=Peptidyl-prolyl cis-trans isomerase {ECO:0000256|RuleBase:RU363014}; EC=5.2.1.8 {ECO:0000256|RuleBase:RU363014};	Parvulin-like peptidyl-prolyl cis-trans isomerase	GO:0005737,cytoplasm; GO:0005634,nucleus; GO:0003755,peptidyl-prolyl cis-trans isomerase activity	PPIC-type PPIASE domain
Cluster-20636.89931	32.02	41.82	38.51	86.94	72.11	76.31	204.86	356.74	371.92	596.33	703.52	704.71	-1.0825	3.48204e-05	0.00860251	down	--	PREDICTED: CDGSH iron-sulfur domain-containing protein NEET [Phoenix dactylifera]	RecName: Full=CDGSH iron-sulfur domain-containing protein NEET; Short=At-NEET;	SubName: Full=CDGSH iron-sulfur domain-containing protein NEET {ECO:0000313|RefSeq:XP_008803296.1};	CDGSH-type Zn-finger containing protein	GO:0009507,chloroplast; GO:0009570,chloroplast stroma; GO:0005739,mitochondrion; GO:0051537,2 iron, 2 sulfur cluster binding; GO:0046872,metal ion binding; GO:0055072,iron ion homeostasis; GO:0010150,leaf senescence; GO:0072593,reactive oxygen species metabolic process	Iron-binding zinc finger CDGSH type
Cluster-20636.19823	7.48	2.53	5.61	1.12	1.23	1.32	214.4	96.51	243.4	34.86	54.05	55.7	2.01257	3.51674e-05	0.00865928	up	K00128 aldehyde dehydrogenase (NAD+) [EC:1.2.1.3] | (RefSeq) aldehyde dehydrogenase family 2 member B7, mitochondrial-like (A)	PREDICTED: aldehyde dehydrogenase family 2 member B7, mitochondrial-like [Phoenix dactylifera]	RecName: Full=Aldehyde dehydrogenase family 2 member B7, mitochondrial; Short=ALDH2b; EC=1.2.1.3; Flags: Precursor;	SubName: Full=aldehyde dehydrogenase family 2 member B7, mitochondrial-like {ECO:0000313|RefSeq:XP_008793866.1};	Aldehyde dehydrogenase	GO:0005759,mitochondrial matrix; GO:0004029,aldehyde dehydrogenase (NAD) activity	Aldehyde dehydrogenase family
Cluster-20636.153522	0.4	0.28	0.14	0	0	0	29.29	27.35	15.43	0	0	0	7.09244	3.53344e-05	0.00867149	up	K02350 DNA polymerase zeta [EC:2.7.7.7] | (RefSeq) DNA polymerase zeta catalytic subunit-like (A)	putative polyprotein [Oryza sativa Japonica Group]	RecName: Full=Retrovirus-related Pol polyprotein from transposon TNT 1-94; Includes: RecName: Full=Protease; EC=3.4.23.-; Includes: RecName: Full=Reverse transcriptase; EC=2.7.7.49; Includes: RecName: Full=Endonuclease;	SubName: Full=Putative polyprotein {ECO:0000313|EMBL:AAU90206.1};	FOG: Transposon-encoded proteins with TYA, reverse transcriptase, integrase domains in various combinations	GO:0004190,aspartic-type endopeptidase activity; GO:0004519,endonuclease activity; GO:0003676,nucleic acid binding; GO:0003964,RNA-directed DNA polymerase activity; GO:0008270,zinc ion binding; GO:0015074,DNA integration	GAG-pre-integrase domain
Cluster-20636.24836	0	0	0	0.2	0.52	0.44	0	0	0	10.6	38.43	31.43	-7.03168	3.65787e-05	0.00894501	down	--	PREDICTED: zinc finger A20 and AN1 domain-containing stress-associated protein 8-like [Elaeis guineensis]	--	--	--	--	--
Cluster-20636.86304	0	0.02	0	0.88	0.43	0.28	0	1.66	0	60.31	41.56	26.3	-6.0513	3.66911e-05	0.00894501	down	K12890 splicing factor, arginine/serine-rich 1 | (RefSeq) serine/arginine-rich splicing factor SR30 (A)	PREDICTED: serine/arginine-rich splicing factor SR30 isoform X1 [Elaeis guineensis]	--	--	--	--	--
Cluster-20636.59045	6.84	1.65	0.52	0	0	0	87.17	27.92	9.96	0	0	0	7.98112	3.74866e-05	0.00910888	up	--	PREDICTED: uncharacterized protein LOC103697271, partial [Phoenix dactylifera]	--	SubName: Full=uncharacterized protein LOC103697271 {ECO:0000313|RefSeq:XP_008777325.1};	--	--	--
Cluster-20636.97605	0	0	0	0.6	0.76	0.78	0	0	0	14.51	26.06	25.52	-6.83653	3.77746e-05	0.00914875	down	K02995 small subunit ribosomal protein S8e | (RefSeq) 40S ribosomal protein S8-like (A)	PREDICTED: 40S ribosomal protein S8-like [Phoenix dactylifera]	RecName: Full=40S ribosomal protein S8;	RecName: Full=40S ribosomal protein S8 {ECO:0000256|RuleBase:RU000669};	40S ribosomal protein S8	GO:0022627,cytosolic small ribosomal subunit; GO:0003735,structural constituent of ribosome; GO:0000462,maturation of SSU-rRNA from tricistronic rRNA transcript (SSU-rRNA, 5.8S rRNA, LSU-rRNA); GO:0006412,translation	Ribosomal protein S8e
Cluster-20636.61390	1.05	1.15	0.98	0	0	0	16.44	23.86	23.06	0	0	0	6.87036	3.79324e-05	0.00915696	up	K10712 cysteamine dioxygenase [EC:1.13.11.19] | (RefSeq) plant cysteine oxidase 2-like (A)	PREDICTED: plant cysteine oxidase 2-like [Elaeis guineensis]	RecName: Full=Plant cysteine oxidase 2 {ECO:0000303|PubMed:24599061}; EC=1.13.11.20;	SubName: Full=plant cysteine oxidase 2-like isoform X1 {ECO:0000313|RefSeq:XP_008791362.1};	Uncharacterized conserved protein	GO:0005829,cytosol; GO:0005634,nucleus; GO:0017172,cysteine dioxygenase activity; GO:0046872,metal ion binding; GO:0070483,detection of hypoxia; GO:0018171,peptidyl-cysteine oxidation; GO:0001666,response to hypoxia	PCO_ADO
Cluster-20636.104156	1.97	2.56	1.68	4.07	7.73	4.84	99.06	171.19	127.53	221.5	596.5	358.22	-1.44529	3.90818e-05	0.00938829	down	K02261 cytochrome c oxidase subunit 2 | (RefSeq) cox2, CKM21_mgp27; cytochrome oxidase subunit 2 (A)	cytochrome c oxidase subunit 2 (mitochondrion) [Oryza minuta]	RecName: Full=Cytochrome c oxidase subunit 2; EC=1.9.3.1; AltName: Full=Cytochrome c oxidase polypeptide II;	RecName: Full=Cytochrome c oxidase subunit 2 {ECO:0000256|RuleBase:RU000457};	Cytochrome c oxidase, subunit II, and related proteins	GO:0016021,integral component of membrane; GO:0005743,mitochondrial inner membrane; GO:0070469,respiratory chain; GO:0005507,copper ion binding; GO:0004129,cytochrome-c oxidase activity	Cytochrome C oxidase subunit II, periplasmic domain
Cluster-20636.83149	0.2	0	0	1.8	2.23	2.67	3.1	0	0	29.51	51.85	59.18	-5.38972	3.92373e-05	0.00938829	down	--	PREDICTED: protein CHLOROPLAST ENHANCING STRESS TOLERANCE, chloroplastic [Elaeis guineensis]	RecName: Full=Protein CHLOROPLAST ENHANCING STRESS TOLERANCE, chloroplastic {ECO:0000305}; Short=OsCEST {ECO:0000305}; Flags: Precursor;	SubName: Full=protein CHLOROPLAST ENHANCING STRESS TOLERANCE, chloroplastic-like isoform X1 {ECO:0000313|RefSeq:XP_008798725.1}; SubName: Full=protein CHLOROPLAST ENHANCING STRESS TOLERANCE, chloroplastic-like isoform X2 {ECO:0000313|RefSeq:XP_008798726.1};	--	GO:0009535,chloroplast thylakoid membrane; GO:0016021,integral component of membrane; GO:0009658,chloroplast organization; GO:0010286,heat acclimation; GO:0042538,hyperosmotic salinity response; GO:0048564,photosystem I assembly; GO:0080183,response to photooxidative stress; GO:0009414,response to water deprivation	--
Cluster-20636.77655	312.39	203.71	305.1	113.8	95.18	147.36	12467.4	10814.8	18412	4914.81	5827.26	8646.2	1.14686	3.93361e-05	0.00938829	up	K03100 signal peptidase I [EC:3.4.21.89] | (RefSeq) chloroplast processing peptidase-like (A)	PREDICTED: chloroplast processing peptidase-like [Elaeis guineensis]	RecName: Full=Probable thylakoidal processing peptidase 2, chloroplastic; EC=3.4.21.89; AltName: Full=Signal peptidase I-2; Flags: Precursor;	SubName: Full=probable thylakoidal processing peptidase 2, chloroplastic {ECO:0000313|RefSeq:XP_008813220.1, ECO:0000313|RefSeq:XP_008813221.1};	Mitochondrial inner membrane protease, subunit IMP1	GO:0009535,chloroplast thylakoid membrane; GO:0016021,integral component of membrane; GO:0008236,serine-type peptidase activity	Peptidase S24-like
Cluster-20636.97635	384	196.73	466.53	115.24	125.74	136.43	7076.17	4824.94	12995.3	2293.41	3549.92	3681.26	1.43395	3.93991e-05	0.00938829	up	--	PREDICTED: universal stress protein A-like protein [Elaeis guineensis]	RecName: Full=Universal stress protein A-like protein;	SubName: Full=universal stress protein PHOS34-like {ECO:0000313|RefSeq:XP_008781084.2};	--	GO:0005886,plasma membrane; GO:0016208,AMP binding; GO:0006950,response to stress	Universal stress protein family
Cluster-20636.165907	1.05	1.12	0.73	0	0	0	18	25.7	19	0	0	0	6.88464	4.13122e-05	0.00981251	up	--	--	--	--	--	--	--
Cluster-20636.108829	0	0	0.11	54.18	56.96	0	0	0	1	349	521.97	0	-9.63059	4.14594e-05	0.00981592	down	K02883 large subunit ribosomal protein L18e | (RefSeq) 60S ribosomal protein L18-2 (A)	PREDICTED: 60S ribosomal protein L18-2 [Elaeis guineensis]	RecName: Full=60S ribosomal protein L18-2;	SubName: Full=60S ribosomal protein L18-2-like {ECO:0000313|RefSeq:XP_008810211.1};	60s ribosomal protein L18	GO:0009507,chloroplast; GO:0022625,cytosolic large ribosomal subunit; GO:0015934,large ribosomal subunit; GO:0005886,plasma membrane; GO:0005774,vacuolar membrane; GO:0005773,vacuole; GO:0003723,RNA binding; GO:0003735,structural constituent of ribosome; GO:0006412,translation	Ribosomal proteins 50S-L15, 50S-L18e, 60S-L27A
Cluster-20636.40730	8.51	1.38	3.21	0.25	0.47	0.04	319	69	182	10	27	2	4.04373	4.18647e-05	0.0098802	up	--	--	--	--	--	--	--
Cluster-20636.88066	58.45	80.47	58.35	178.58	138	119.36	641.13	1175.49	967.07	2109.79	2315.03	1907.16	-1.17525	4.28613e-05	0.0100832	down	--	PREDICTED: chaperonin-like RBCX protein 1, chloroplastic [Elaeis guineensis]	RecName: Full=Chaperonin-like RBCX protein 1, chloroplastic {ECO:0000303|PubMed:21922322}; Short=AtRBCX1 {ECO:0000303|PubMed:21922322}; Flags: Precursor;	SubName: Full=uncharacterized protein LOC103718507 {ECO:0000313|RefSeq:XP_008805591.1};	--	GO:0009534,chloroplast thylakoid; GO:0044183,protein binding involved in protein folding; GO:0061077,chaperone-mediated protein folding; GO:0009409,response to cold; GO:0009651,response to salt stress; GO:0009414,response to water deprivation	RbcX protein
Cluster-20636.43008	0.73	2.44	0.46	0	0	0.05	39.71	177.19	38	0	0	4.09	6.09181	4.31447e-05	0.0101176	up	K17964 leucine-rich PPR motif-containing protein, mitochondrial | (RefSeq) pentatricopeptide repeat-containing protein At5g61990, mitochondrial-like (A)	PREDICTED: putative pentatricopeptide repeat-containing protein At5g59900 [Elaeis guineensis]	RecName: Full=Putative pentatricopeptide repeat-containing protein At5g59900;	SubName: Full=Pentatricopeptide repeat-containing protein {ECO:0000313|EMBL:PKA47226.1}; EC=2.1.1.204 {ECO:0000313|EMBL:PKA47226.1};	FOG: PPR repeat	GO:0043231,intracellular membrane-bounded organelle; GO:0004519,endonuclease activity; GO:0003723,RNA binding; GO:0009451,RNA modification	Tetratricopeptide repeat
Cluster-20636.125935	71.23	29.56	30.22	14.76	11.7	10.1	459	254	294	102	115	94	1.76447	4.37601e-05	0.0102188	up	--	--	--	--	--	--	--
Cluster-20636.64803	6.9	2.19	2.79	0.84	0.54	0.34	155.44	65.7	95.11	20.35	18.67	11.1	2.71158	4.38526e-05	0.0102188	up	--	PREDICTED: hippocampus abundant transcript-like protein 1 isoform X3 [Phoenix dactylifera]	--	SubName: Full=hippocampus abundant transcript-like protein 1 isoform X3 {ECO:0000313|RefSeq:XP_008779095.1, ECO:0000313|RefSeq:XP_008788273.1};	Predicted transporter ADD1 (major facilitator superfamily)	--	Sugar (and other) transporter
Cluster-20636.69599	89.58	53.36	79.79	30.12	21.31	10.69	1381	1095	1859	501	503	241	1.79031	4.40103e-05	0.0102233	up	K00020 3-hydroxyisobutyrate dehydrogenase [EC:1.1.1.31] | (RefSeq) 6-phosphogluconate dehydrogenase-like protein (A)	PREDICTED: protein EXORDIUM-like 1 [Elaeis guineensis]	RecName: Full=Protein EXORDIUM; Flags: Precursor;	SubName: Full=protein EXORDIUM-like {ECO:0000313|RefSeq:XP_008808001.1};	--	GO:0048046,apoplast; GO:0005618,cell wall; GO:0005615,extracellular space; GO:0005794,Golgi apparatus; GO:0009505,plant-type cell wall; GO:0009741,response to brassinosteroid	Phosphate-induced protein 1 conserved region
Cluster-20636.90421	1106.92	1316.93	953.35	1995.36	2019.68	2522.33	596	944	759	1066	1592	1700	-0.857869	4.48223e-05	0.0103792	false	K02701 photosystem I subunit PsaN | (RefSeq) photosystem I reaction center subunit N, chloroplastic (A)	PREDICTED: photosystem I reaction center subunit N, chloroplastic isoform X2 [Phoenix dactylifera]	--	SubName: Full=photosystem I reaction center subunit N, chloroplastic isoform X2 {ECO:0000313|RefSeq:XP_008808479.1};	--	--	--
Cluster-20636.136319	0.37	0.26	0.17	0	0	0	23.58	21.6	16.59	0	0	0	6.90715	4.68744e-05	0.0108205	up	K07573 exosome complex component CSL4 | (RefSeq) uncharacterized LOC100263947 (A)	PREDICTED: uncharacterized protein LOC105059177 [Elaeis guineensis]	--	SubName: Full=Uncharacterized protein {ECO:0000313|EnsemblPlants:GSMUA_Achr5P17730_001};	--	GO:0009535,chloroplast thylakoid membrane; GO:0016021,integral component of membrane	--
Cluster-20636.118277	36.24	24.58	38.46	16.11	17.39	12.81	731.67	660.47	1173.58	351.35	537.8	378.79	1.06429	4.98939e-05	0.0114817	up	K13065 shikimate O-hydroxycinnamoyltransferase [EC:2.3.1.133] | (RefSeq) shikimate O-hydroxycinnamoyltransferase-like (A)	PREDICTED: shikimate O-hydroxycinnamoyltransferase-like [Phoenix dactylifera]	RecName: Full=Putrescine hydroxycinnamoyltransferase 1 {ECO:0000305}; Short=OsPHT1 {ECO:0000303|PubMed:27354554}; EC=2.3.1.- {ECO:0000305}; AltName: Full=BAHD-like hydroxycinnamoyl transferase HCT3 {ECO:0000305}; AltName: Full=Hydroxycinnamoyltransferase 3 {ECO:0000305}; Short=OsHCT3 {ECO:0000303|PubMed:22285622};	SubName: Full=shikimate O-hydroxycinnamoyltransferase-like {ECO:0000313|RefSeq:XP_008790158.2};	--	GO:0050734,hydroxycinnamoyltransferase activity	Transferase family
Cluster-20636.143462	0.35	0.41	0.43	0	0	0	14.11	22.26	26.53	0	0	0	6.85591	5.04242e-05	0.011547	up	--	--	--	--	--	--	--
Cluster-20636.82201	6.9	3.62	1.14	0.01	0.19	0	115.37	80.48	28.71	0.11	4.96	0	5.78559	5.04903e-05	0.011547	up	K16670 homeobox protein Meis2 | (RefSeq) homeobox protein BEL1 homolog (A)	PREDICTED: homeobox protein BEL1 homolog [Elaeis guineensis]	RecName: Full=Homeobox protein BEL1 homolog;	SubName: Full=homeobox protein BEL1 homolog {ECO:0000313|RefSeq:XP_008783445.1, ECO:0000313|RefSeq:XP_008783446.1, ECO:0000313|RefSeq:XP_008783447.1};	Transcription factor MEIS1 and related HOX domain proteins	GO:0005829,cytosol; GO:0005634,nucleus; GO:0009506,plasmodesma; GO:0003677,DNA binding; GO:0003700,DNA-binding transcription factor activity; GO:0006351,transcription, DNA-templated	Homeodomain
Cluster-20636.146013	5.38	3.29	5.4	0	0.59	0.17	128.15	104.34	194.47	0	21.41	6.09	4.21776	5.15748e-05	0.0117586	up	--	PREDICTED: uncharacterized protein LOC105041612 isoform X2 [Elaeis guineensis]	--	SubName: Full=uncharacterized protein LOC103701762 isoform X1 {ECO:0000313|RefSeq:XP_008782152.1};	Uncharacterized conserved protein	--	Tim17/Tim22/Tim23/Pmp24 family
Cluster-20636.84393	0.09	0.22	0.6	2.07	4.38	2.13	4.6	14.22	44.36	109.68	328.51	152.78	-3.1808	5.18266e-05	0.0117796	down	K01610 phosphoenolpyruvate carboxykinase (ATP) [EC:4.1.1.49] | (RefSeq) phosphoenolpyruvate carboxykinase [ATP] (A)	PREDICTED: phosphoenolpyruvate carboxykinase [ATP]	RecName: Full=Phosphoenolpyruvate carboxykinase (ATP); Short=PEP carboxykinase; Short=PEPCK; EC=4.1.1.49;	SubName: Full=phosphoenolpyruvate carboxykinase [ATP] {ECO:0000313|RefSeq:XP_008785302.1};	--	GO:0005737,cytoplasm; GO:0005524,ATP binding; GO:0004612,phosphoenolpyruvate carboxykinase (ATP) activity; GO:0006094,gluconeogenesis	Phosphoenolpyruvate carboxykinase
Cluster-20636.117169	65.57	12.45	35.56	5.05	4.53	0.98	280	71	229	23	29.41	6	3.37477	5.35385e-05	0.0121314	up	K03549 KUP system potassium uptake protein | (RefSeq) putative potassium transporter 12 (A)	Copia protein [Cajanus cajan]	RecName: Full=Retrovirus-related Pol polyprotein from transposon TNT 1-94; Includes: RecName: Full=Protease; EC=3.4.23.-; Includes: RecName: Full=Reverse transcriptase; EC=2.7.7.49; Includes: RecName: Full=Endonuclease;	SubName: Full=Copia protein {ECO:0000313|EMBL:KYP31884.1}; EC=1.2.1.27 {ECO:0000313|EMBL:KYP31884.1};	FOG: Transposon-encoded proteins with TYA, reverse transcriptase, integrase domains in various combinations	GO:0004190,aspartic-type endopeptidase activity; GO:0004519,endonuclease activity; GO:0003676,nucleic acid binding; GO:0003964,RNA-directed DNA polymerase activity; GO:0008270,zinc ion binding; GO:0015074,DNA integration	Reverse transcriptase (RNA-dependent DNA polymerase)
Cluster-20636.95940	9.64	21.29	10.03	41.78	48.33	78.38	56	165	88	260	428	656	-2.04683	5.47652e-05	0.0123714	down	--	--	--	--	--	--	--
Cluster-20636.20997	13.38	3.08	12.12	0.97	0.51	0.54	52	16	71	4	3	3	3.80763	5.55561e-05	0.0125118	up	--	--	--	--	--	--	--
Cluster-20636.101144	108.46	87.51	87.47	68.11	64.59	57.71	1553.15	1668.24	1892.88	1052.03	1415.97	1207.47	0.528226	5.61856e-05	0.0126151	false	K01535 H+-transporting ATPase [EC:3.6.3.6] | (RefSeq) ATPase 10, plasma membrane-type (A)	PREDICTED: ATPase 10, plasma membrane-type isoform X1 [Elaeis guineensis]	RecName: Full=ATPase 6, plasma membrane-type; EC=3.6.3.6; AltName: Full=Proton pump 6;	RecName: Full=Plasma membrane ATPase {ECO:0000256|RuleBase:RU362083}; EC=3.6.3.6 {ECO:0000256|RuleBase:RU362083};	Plasma membrane H+-transporting ATPase	GO:0016021,integral component of membrane; GO:0016020,membrane; GO:0005886,plasma membrane; GO:0005524,ATP binding; GO:0008553,proton-exporting ATPase activity, phosphorylative mechanism; GO:0046872,metal ion binding; GO:0006754,ATP biosynthetic process	Cation transporter/ATPase, N-terminus
Cluster-20636.174630	3.76	2.54	4.48	0.23	0	0	30	27	54	2	0	0	5.70121	5.68159e-05	0.0126584	up	--	--	--	--	--	--	--
Cluster-20636.103221	1.48	0.65	0.36	0	0	0	37.09	21.6	13.52	0	0	0	7.15411	5.68808e-05	0.0126584	up	K01061 carboxymethylenebutenolidase [EC:3.1.1.45] | (RefSeq) endo-1,3;1,4-beta-D-glucanase (A)	PREDICTED: endo-1,3;1,4-beta-D-glucanase-like [Phoenix dactylifera]	RecName: Full=Endo-1,3;1,4-beta-D-glucanase; EC=3.2.1.-; Flags: Precursor;	SubName: Full=endo-1,31,4-beta-D-glucanase-like {ECO:0000313|RefSeq:XP_008802649.1};	Predicted hydrolase related to dienelactone hydrolase	GO:0005576,extracellular region; GO:0016787,hydrolase activity	Dienelactone hydrolase family
Cluster-20636.75936	1.15	0.72	0.15	0	0	0	45.46	38.02	8.78	0	0	0	7.49671	5.68924e-05	0.0126584	up	K01892 histidyl-tRNA synthetase [EC:6.1.1.21] | (RefSeq) histidine--tRNA ligase, chloroplastic/mitochondrial (A)	PREDICTED: histidine--tRNA ligase, chloroplastic/mitochondrial isoform X1 [Elaeis guineensis]	RecName: Full=Histidine--tRNA ligase, chloroplastic/mitochondrial {ECO:0000305}; EC=6.1.1.21 {ECO:0000305}; AltName: Full=Histidyl-tRNA synthetase {ECO:0000305}; Short=HisRS {ECO:0000305}; AltName: Full=Histidyl-tRNA synthetase 1 {ECO:0000303|PubMed:9684861}; Short=AtHRS1 {ECO:0000303|PubMed:9684861}; Flags: Precursor;	SubName: Full=histidine--tRNA ligase, chloroplastic/mitochondrial-like isoform X3 {ECO:0000313|RefSeq:XP_008800551.1};	Histidyl-tRNA synthetase	GO:0009507,chloroplast; GO:0005739,mitochondrion; GO:0005524,ATP binding; GO:0004821,histidine-tRNA ligase activity; GO:0006427,histidyl-tRNA aminoacylation	Domain of unknown function (DUF4473)
Cluster-20636.62279	21.69	10.19	12.11	5.49	5.41	4.13	269.35	168.45	227.21	73.47	102.9	74.92	1.48136	5.77812e-05	0.0128146	up	--	PREDICTED: uncharacterized protein LOC105046292 [Elaeis guineensis]	--	SubName: Full=uncharacterized protein LOC103713724 {ECO:0000313|RefSeq:XP_008798962.1};	--	--	--
Cluster-20636.98542	176.65	145.31	169.89	256.45	239.03	277.37	686.43	754	995.07	1060.56	1409.62	1533.28	-0.670663	5.79415e-05	0.0128146	false	K08908 light-harvesting complex I chlorophyll a/b binding protein 2 | (RefSeq) Chlorophyll A-B binding family protein (A)	chloroplast chlorophyll a-b binding protein precursor, partial [Oryza sativa Indica Group]	RecName: Full=Chlorophyll a-b binding protein, chloroplastic; AltName: Full=LHCI type II CAB; Flags: Precursor;	RecName: Full=Chlorophyll a-b binding protein, chloroplastic {ECO:0000256|RuleBase:RU363080}; Flags: Fragment;	--	GO:0009535,chloroplast thylakoid membrane; GO:0016021,integral component of membrane; GO:0009522,photosystem I; GO:0009523,photosystem II; GO:0016168,chlorophyll binding; GO:0046872,metal ion binding; GO:0009765,photosynthesis, light harvesting; GO:0018298,protein-chromophore linkage	--
Cluster-20636.107102	26.22	26.86	25.29	12.06	15.61	8.01	914.69	1246.74	1333.98	455.37	835.5	410.49	1.10778	5.81903e-05	0.0128312	up	K16276 zinc finger protein-like protein | (RefSeq) zinc finger protein BRUTUS-like (A)	PREDICTED: zinc finger protein BRUTUS-like isoform X1 [Elaeis guineensis]	RecName: Full=Zinc finger protein BRUTUS {ECO:0000303|PubMed:20675571}; AltName: Full=Protein EMBRYO DEFECTIVE 2454 {ECO:0000303|PubMed:20675571};	SubName: Full=LOW QUALITY PROTEIN: uncharacterized protein LOC103712784 {ECO:0000313|RefSeq:XP_008797630.1};	Zn-finger protein	GO:0016021,integral component of membrane; GO:0005634,nucleus; GO:0005506,iron ion binding; GO:0016874,ligase activity; GO:0061630,ubiquitin protein ligase activity; GO:0008270,zinc ion binding; GO:0010106,cellular response to iron ion starvation; GO:0060586,multicellular organismal iron ion homeostasis; GO:0016567,protein ubiquitination	Hemerythrin HHE cation binding domain
Cluster-20636.108482	0.63	1.01	1.28	5.15	4.24	2.51	30.77	66.11	95.52	274.07	320	181.57	-2.02922	5.9903e-05	0.0131696	down	K01265 methionyl aminopeptidase [EC:3.4.11.18] | (RefSeq) predicted protein (A)	PREDICTED: ERBB-3 BINDING PROTEIN 1 isoform X2 [Elaeis guineensis]	RecName: Full=ERBB-3 BINDING PROTEIN 1 {ECO:0000303|PubMed:17024182}; Short=StEBP1 {ECO:0000303|PubMed:17024182};	SubName: Full=ERBB-3 BINDING PROTEIN 1 {ECO:0000313|RefSeq:XP_008792800.1, ECO:0000313|RefSeq:XP_008792807.1};	Metallopeptidase	GO:0030529,NA; GO:0005634,nucleus; GO:0003723,RNA binding; GO:0009734,auxin-activated signaling pathway; GO:0044843,cell cycle G1/S phase transition; GO:0007275,multicellular organism development; GO:0051302,regulation of cell division; GO:0001558,regulation of cell growth; GO:0006364,rRNA processing	--
Cluster-20636.100164	9679.88	11507.7	10141.5	4695.7	6752.94	3776.32	3779	5959	5837	1795	3845	1804	1.14891	6.10077e-05	0.0133726	up	--	PREDICTED: early light-induced protein 1, chloroplastic isoform X1 [Elaeis guineensis]	--	SubName: Full=early light-induced protein 1, chloroplastic-like {ECO:0000313|RefSeq:XP_008777102.1};	--	--	--
Cluster-20636.154047	0.61	0.17	0.09	0	0	0	57.74	21.81	12.12	0	0	0	7.51971	6.12807e-05	0.0133927	up	K11684 bromodomain-containing factor 1 | (RefSeq) transcription factor GTE10-like (A)	PREDICTED: transcription factor GTE10-like [Phoenix dactylifera]	RecName: Full=Transcription factor GTE10; AltName: Full=Bromodomain-containing protein GTE10; AltName: Full=Nuclear protein X1; AltName: Full=Protein GLOBAL TRANSCRIPTION FACTOR GROUP E10;	SubName: Full=transcription factor GTE10-like {ECO:0000313|RefSeq:XP_008801871.1, ECO:0000313|RefSeq:XP_008801872.1, ECO:0000313|RefSeq:XP_008801874.1};	Transcription initiation factor TFIID, subunit BDF1 and related bromodomain proteins	GO:0005634,nucleus; GO:0009738,abscisic acid-activated signaling pathway; GO:0051365,cellular response to potassium ion starvation; GO:0045892,negative regulation of transcription, DNA-templated; GO:0009737,response to abscisic acid; GO:0009409,response to cold; GO:0009651,response to salt stress; GO:0006351,transcription, DNA-templated	Bromodomain extra-terminal - transcription regulation
Cluster-20636.42001	0	0.22	0	5.07	3.36	1.84	0	4	0	73.46	69.09	36	-5.49272	6.19916e-05	0.0134974	down	--	--	--	--	--	--	--
Cluster-20636.62745	17.55	15.92	15.57	9.74	9.93	10.51	297.43	358.98	398.76	178.16	257.76	260.49	0.660006	6.21252e-05	0.0134974	false	K03787 5'-nucleotidase [EC:3.1.3.5] | (RefSeq) 5'-nucleotidase SurE (A)	PREDICTED: uncharacterized protein LOC105054982 isoform X1 [Elaeis guineensis]	--	SubName: Full=5'-nucleotidase SurE {ECO:0000313|RefSeq:XP_008805747.1, ECO:0000313|RefSeq:XP_008805748.1};	--	--	Survival protein SurE
Cluster-20636.167221	8.52	3.77	9.96	1.79	0.9	1.47	145.07	85.41	256.27	32.9	23.45	36.69	2.36528	6.34103e-05	0.0137362	up	K04124 gibberellin 3-beta-dioxygenase [EC:1.14.11.15] | (RefSeq) gibberellin 3-beta-dioxygenase 1-like (A)	PREDICTED: gibberellin 3-beta-dioxygenase 1-like [Phoenix dactylifera]	RecName: Full=Gibberellin 3-beta-dioxygenase 1; EC=1.14.11.15; AltName: Full=GA 3-oxidase 1; AltName: Full=Gibberellin 3 beta-hydroxylase 1;	SubName: Full=gibberellin 3-beta-dioxygenase 1-like {ECO:0000313|RefSeq:XP_008804067.1};	Iron/ascorbate family oxidoreductases	GO:0016707,gibberellin 3-beta-dioxygenase activity; GO:0046872,metal ion binding; GO:0009686,gibberellin biosynthetic process	non-haem dioxygenase in morphine synthesis N-terminal
Cluster-20636.6612	0.47	0.4	0.32	0	0	0	18.43	20.76	19.02	0	0.06	0	6.76685	6.43535e-05	0.0138998	up	--	PREDICTED: uncharacterized protein LOC105039473 isoform X1 [Elaeis guineensis]	--	SubName: Full=UDP-N-acetylmuramoylalanine--D-glutamate ligase-like {ECO:0000313|RefSeq:XP_017697832.1};	--	GO:0016874,ligase activity	Mur ligase family, glutamate ligase domain
Cluster-20636.98626	4.75	4.53	5.25	2.7	2.56	1.96	324.93	412.6	544.09	199.87	269.27	197.93	0.97503	6.52427e-05	0.0140508	false	K01535 H+-transporting ATPase [EC:3.6.3.6] | (RefSeq) plasma membrane ATPase 3 (A)	PREDICTED: plasma membrane ATPase 3 [Elaeis guineensis]	RecName: Full=Plasma membrane ATPase 1; EC=3.6.3.6; AltName: Full=Proton pump 1;	RecName: Full=Plasma membrane ATPase {ECO:0000256|RuleBase:RU362083}; EC=3.6.3.6 {ECO:0000256|RuleBase:RU362083};	Plasma membrane H+-transporting ATPase	GO:0016021,integral component of membrane; GO:0005886,plasma membrane; GO:0005524,ATP binding; GO:0008553,proton-exporting ATPase activity, phosphorylative mechanism; GO:0046872,metal ion binding; GO:0006754,ATP biosynthetic process	haloacid dehalogenase-like hydrolase
Cluster-20636.13175	0.74	0.67	0.37	2.05	2.44	2.71	12.31	14.86	9.29	36.77	61.85	65.61	-2.10315	6.62042e-05	0.0142164	down	K14292 trimethylguanosine synthase [EC:2.1.1.-] | (RefSeq) trimethylguanosine synthase (A)	PREDICTED: protein SODIUM POTASSIUM ROOT DEFECTIVE 1 [Elaeis guineensis]	RecName: Full=Protein SODIUM POTASSIUM ROOT DEFECTIVE 2 {ECO:0000303|PubMed:21193571}; Short=NaKR2 {ECO:0000303|PubMed:21193571}; AltName: Full=Heavy metal-associated plant protein 3 {ECO:0000303|PubMed:23368984}; Short=AtHPP03 {ECO:0000303|PubMed:23368984};	SubName: Full=uncharacterized protein LOC103696454 {ECO:0000313|RefSeq:XP_008776317.1};	Copper chaperone	GO:0005737,cytoplasm; GO:0046914,transition metal ion binding; GO:0046916,cellular transition metal ion homeostasis; GO:0030001,metal ion transport	Heavy-metal-associated domain
Cluster-20636.27011	19.13	3.26	7.9	0.23	1.38	0.53	154	35	96	2	17	6.22	3.75059	6.79744e-05	0.0145542	up	--	--	--	--	--	--	--
Cluster-20636.115599	0.94	0.59	0.35	0	0.02	0.01	31.45	26.19	17.89	0	0.97	0.68	5.36896	7.01955e-05	0.0149863	up	--	PREDICTED: AT-hook motif nuclear-localized protein 14 [Elaeis guineensis]	RecName: Full=AT-hook motif nuclear-localized protein 14 {ECO:0000312|EMBL:FAA00285.1};	SubName: Full=AT-hook motif nuclear-localized protein 3-like {ECO:0000313|RefSeq:XP_008777719.1};	--	GO:0005634,nucleus; GO:0003677,DNA binding; GO:0006355,regulation of transcription, DNA-templated; GO:0006351,transcription, DNA-templated	Plants and Prokaryotes Conserved (PCC) domain
Cluster-20636.138309	0.34	0.37	0.28	0.05	0.05	0.04	24.32	35.67	30.04	3.7	5.68	4.5	2.74753	7.11705e-05	0.0151507	up	K03018 DNA-directed RNA polymerase III subunit RPC1 [EC:2.7.7.6] | (RefSeq) DNA-directed RNA polymerase III subunit 1 (A)	PREDICTED: DNA-directed RNA polymerase III subunit 1 [Elaeis guineensis]	RecName: Full=DNA-directed RNA polymerase III subunit 1 {ECO:0000305}; AltName: Full=DNA-directed RNA polymerase III subunit RPC1 {ECO:0000305}; Short=DNA polymerase I subunit C1 {ECO:0000305}; EC=2.7.7.6 {ECO:0000305}; AltName: Full=Nuclear RNA polymerase C1 {ECO:0000312|EMBL:AED97269.1};	RecName: Full=DNA-directed RNA polymerase subunit {ECO:0000256|RuleBase:RU004279}; EC=2.7.7.6 {ECO:0000256|RuleBase:RU004279};	RNA polymerase III, large subunit	GO:0005634,nucleus; GO:0003677,DNA binding; GO:0003899,DNA-directed 5'-3' RNA polymerase activity; GO:0046872,metal ion binding; GO:0006351,transcription, DNA-templated	RNA polymerase Rpb1, domain 1
Cluster-20636.89433	0.4	0.53	0.2	0	0	0	18.72	33.59	13.98	0	0	0	6.98483	7.30806e-05	0.0155126	up	K06699 proteasome activator subunit 4 | (RefSeq) proteasome activator subunit 4 (A)	PREDICTED: proteasome activator subunit 4 isoform X1 [Elaeis guineensis]	RecName: Full=Proteasome activator subunit 4; AltName: Full=Proteasome activator PA200;	SubName: Full=LOW QUALITY PROTEIN: proteasome activator subunit 4-like {ECO:0000313|RefSeq:XP_017701042.1};	Uncharacterized conserved protein	GO:0005829,cytosol; GO:0005634,nucleus; GO:0005839,proteasome core complex; GO:0070577,lysine-acetylated histone binding; GO:0016504,peptidase activator activity; GO:0070628,proteasome binding; GO:0006281,DNA repair; GO:0010499,proteasomal ubiquitin-independent protein catabolic process	HEAT repeat
Cluster-20636.84875	9.26	5.12	7.5	3.53	2.76	3.39	1055.25	775.75	1292.08	435.92	482.27	568.68	1.10891	7.33028e-05	0.0155152	up	--	PREDICTED: probable plastid-lipid-associated protein 14, chloroplastic [Elaeis guineensis]	RecName: Full=Probable plastid-lipid-associated protein 14, chloroplastic; Short=AtPap14; AltName: Full=Fibrillin-11; AltName: Full=OBP3-responsive protein 1; Flags: Precursor;	SubName: Full=probable plastid-lipid-associated protein 14, chloroplastic {ECO:0000313|RefSeq:XP_008798442.1};	Protein kinase PCTAIRE and related kinases	GO:0009507,chloroplast; GO:0005634,nucleus; GO:0005524,ATP binding; GO:0004693,cyclin-dependent protein serine/threonine kinase activity; GO:0006468,protein phosphorylation; GO:0010468,regulation of gene expression; GO:0007346,regulation of mitotic cell cycle	Protein kinase domain
Cluster-20636.139642	0.62	0.5	0.33	0	0	0	20.63	22.08	16.43	0	0	0	6.80748	7.35456e-05	0.0155221	up	--	--	--	--	--	--	--
Cluster-20636.141289	4.38	5.07	2.64	0	0.13	0.28	22	34	20	0	1	2	4.77797	7.42665e-05	0.0156296	up	--	PREDICTED: uncharacterized protein LOC105032719 [Elaeis guineensis]	--	SubName: Full=uncharacterized protein LOC103698874 {ECO:0000313|RefSeq:XP_008779143.1};	--	--	Wound-induced protein
Cluster-20636.163187	6.53	1.29	1.26	0.46	0.29	0.29	432.09	113.66	126.45	32.7	29.25	28	2.99462	7.52188e-05	0.0157611	up	--	--	--	--	--	--	--
Cluster-20636.96247	611.47	559.81	597.81	1046.54	843.18	886.69	5762.4	7028.17	8510.77	10612.2	12145.5	12147.5	-0.688684	7.53179e-05	0.0157611	false	K04733 interleukin-1 receptor-associated kinase 4 [EC:2.7.11.1] | (RefSeq) protein kinase and PP2C-like domain-containing protein isoform X1 (A)	PREDICTED: thioredoxin-like protein CDSP32, chloroplastic [Phoenix dactylifera]	RecName: Full=Thioredoxin-like protein CDSP32, chloroplastic; AltName: Full=Chloroplastic drought-induced stress protein of 32 KDa; Short=OsCDSP32; Flags: Precursor;	SubName: Full=thioredoxin-like protein CDSP32, chloroplastic {ECO:0000313|RefSeq:XP_008785058.1};	Thioredoxin	GO:0009941,chloroplast envelope; GO:0009570,chloroplast stroma; GO:0005737,cytoplasm; GO:0016671,oxidoreductase activity, acting on a sulfur group of donors, disulfide as acceptor; GO:0015035,protein disulfide oxidoreductase activity; GO:0047134,protein-disulfide reductase activity; GO:0004791,thioredoxin-disulfide reductase activity; GO:0045454,cell redox homeostasis; GO:0034599,cellular respons…	Thioredoxin-like
Cluster-20636.184628	0	0	0	0.54	0.21	0.33	0	0	0	28.6	15.91	23.47	-6.98284	7.69267e-05	0.016016	down	--	--	--	--	--	--	--
Cluster-20636.111131	2.22	1.93	1.91	4.02	4.96	3.74	46.52	53.86	60.28	90.94	159.04	114.64	-1.10602	7.69697e-05	0.016016	down	K00975 glucose-1-phosphate adenylyltransferase [EC:2.7.7.27] | (RefSeq) glucose-1-phosphate adenylyltransferase small subunit, chloroplastic/amyloplastic (A)	PREDICTED: glucose-1-phosphate adenylyltransferase small subunit, chloroplastic/amyloplastic [Phoenix dactylifera]	RecName: Full=Glucose-1-phosphate adenylyltransferase small subunit 2, chloroplastic; EC=2.7.7.27; AltName: Full=ADP-glucose pyrophosphorylase; AltName: Full=ADP-glucose synthase; AltName: Full=AGPase B; AltName: Full=Alpha-D-glucose-1-phosphate adenyl transferase; Flags: Precursor;	RecName: Full=Glucose-1-phosphate adenylyltransferase {ECO:0000256|RuleBase:RU362093}; EC=2.7.7.27 {ECO:0000256|RuleBase:RU362093}; AltName: Full=ADP-glucose pyrophosphorylase {ECO:0000256|RuleBase:RU362093};	GDP-mannose pyrophosphorylase/mannose-1-phosphate guanylyltransferase	GO:0009507,chloroplast; GO:0005524,ATP binding; GO:0008878,glucose-1-phosphate adenylyltransferase activity; GO:0005978,glycogen biosynthetic process; GO:0019252,starch biosynthetic process	Bacterial transferase hexapeptide (six repeats)
Cluster-20636.136652	7.51	7.16	5.4	3.25	3.13	2.86	134.15	170.24	145.63	62.75	85.73	74.75	1.06772	7.77736e-05	0.0161378	up	--	PREDICTED: protein KRTCAP2 homolog [Phoenix dactylifera]	--	SubName: Full=protein KRTCAP2 homolog {ECO:0000313|RefSeq:XP_008804667.1, ECO:0000313|RefSeq:XP_008804668.1};	Uncharacterized conserved protein	--	Keratinocyte-associated protein 2
Cluster-20636.64043	0	0	0	0.48	0.29	0.6	0	0	0	18.53	15.68	31.48	-6.87143	7.80756e-05	0.0161551	down	K20069 adaptin ear-binding coat-associated protein 1/2 | (RefSeq) uncharacterized protein At1g03900 (A)	PREDICTED: uncharacterized protein At1g03900 [Elaeis guineensis]	RecName: Full=Uncharacterized protein At1g03900;	SubName: Full=Uncharacterized protein {ECO:0000313|EnsemblPlants:GSMUA_Achr6P21430_001};	Uncharacterized conserved protein	GO:0016020,membrane; GO:0042626,ATPase activity, coupled to transmembrane movement of substances; GO:0006897,endocytosis	Protein of unknown function (DUF1681)
Cluster-20636.54929	0.46	0.32	0.44	0	0	0	17.27	15.93	25.17	0	0	0	6.75037	8.00305e-05	0.0165133	up	K09060 plant G-box-binding factor | (RefSeq) common plant regulatory factor 1-like (A)	PREDICTED: common plant regulatory factor 1-like [Phoenix dactylifera]	RecName: Full=G-box-binding factor 3; AltName: Full=bZIP transcription factor 55; Short=AtbZIP55;	SubName: Full=common plant regulatory factor 1-like {ECO:0000313|RefSeq:XP_008798658.1};	--	GO:0005829,cytosol; GO:0005634,nucleus; GO:0003700,DNA-binding transcription factor activity; GO:0043565,sequence-specific DNA binding; GO:0044212,transcription regulatory region DNA binding; GO:0009737,response to abscisic acid; GO:0006351,transcription, DNA-templated	Disordered region downstream of MFMR
Cluster-20636.77015	42.59	22.98	19	8.63	7.68	2.41	1645.34	1180.92	1109.75	360.61	455.15	136.57	2.09976	8.08148e-05	0.0166287	up	--	PREDICTED: hippocampus abundant transcript-like protein 1 [Elaeis guineensis]	--	SubName: Full=hippocampus abundant transcript-like protein 1 isoform X1 {ECO:0000313|RefSeq:XP_008779093.1, ECO:0000313|RefSeq:XP_008788255.1};	--	--	--
Cluster-20636.30980	1.57	0.67	0.15	0	0	0	56	32	8.05	0	0	0	7.57813	8.11523e-05	0.0166307	up	--	--	--	--	--	--	--
Cluster-20636.144165	8.54	9.67	8.03	4.06	5.23	3.51	218.8	329.84	311.15	112.58	205.63	132.09	1.00311	8.12748e-05	0.0166307	up	K20779 E3 ubiquitin-protein ligase RNF168 [EC:2.3.2.31] | (RefSeq) E3 ubiquitin-protein ligase RNF168-like (A)	PREDICTED: LON peptidase N-terminal domain and RING finger protein 1 [Elaeis guineensis]	RecName: Full=E3 ubiquitin-protein ligase PRT1; EC=2.3.2.27; AltName: Full=Proteolysis 1 protein; AltName: Full=RING-type E3 ubiquitin transferase PRT1 {ECO:0000305};	SubName: Full=LON peptidase N-terminal domain and RING finger protein 1 {ECO:0000313|RefSeq:XP_017697789.1};	Predicted E3 ubiquitin ligase	GO:0005737,cytoplasm; GO:0061630,ubiquitin protein ligase activity; GO:0008270,zinc ion binding; GO:0071596,ubiquitin-dependent protein catabolic process via the N-end rule pathway	Tetratricopeptide repeat
Cluster-20636.132956	12.23	7.57	9.28	5.21	3.76	4.05	490.27	403.69	562.7	226.13	231.54	238.94	1.09343	8.2233e-05	0.0167803	up	K03063 26S proteasome regulatory subunit T3 | (RefSeq) 26S protease regulatory subunit 6B homolog (A)	PREDICTED: BTB/POZ domain-containing protein At3g44820 [Phoenix dactylifera]	RecName: Full=BTB/POZ domain-containing protein At3g44820;	SubName: Full=BTB/POZ domain-containing protein At3g44820 {ECO:0000313|RefSeq:XP_008813119.1};	--	GO:0016567,protein ubiquitination	NPH3 family
Cluster-20636.81536	0.42	0.54	0.27	0	0.02	0	23.98	41.47	23.17	0	1.71	0	5.60569	8.36731e-05	0.0170271	up	--	PREDICTED: uncharacterized protein LOC105039581 isoform X1 [Elaeis guineensis]	--	SubName: Full=uncharacterized protein LOC103699445 {ECO:0000313|RefSeq:XP_008779688.1};	Uncharacterized conserved protein	--	Chlorophyll A-B binding protein
Cluster-20636.139227	2.54	0.86	0.43	0	0	0	46.18	20.84	11.88	0	0	0	7.2878	8.4182e-05	0.0170836	up	K10249 elongation of very long chain fatty acids protein 4 [EC:2.3.1.199] | (RefSeq) elongation of fatty acids protein A-like (A)	PREDICTED: elongation of fatty acids protein 3-like [Phoenix dactylifera]	RecName: Full=Elongation of fatty acids protein 3-like; Short=Protein ELO3-like; EC=2.3.1.-; AltName: Full=Protein HIGH EXPRESSION OF OSMOTICALLY RESPONSIVE GENES 3; AltName: Full=Very long-chain fatty acid condensing enzyme HOS3; Short=VLCFA condensing enzyme HOS3;	SubName: Full=elongation of fatty acids protein 3-like {ECO:0000313|RefSeq:XP_008802058.1};	Fatty acyl-CoA elongase/Polyunsaturated fatty acid specific elongation enzyme	GO:0030176,integral component of endoplasmic reticulum membrane; GO:0009922,fatty acid elongase activity; GO:0071215,cellular response to abscisic acid stimulus; GO:0030497,fatty acid elongation; GO:0034625,fatty acid elongation, monounsaturated fatty acid; GO:0034626,fatty acid elongation, polyunsaturated fatty acid; GO:0019367,fatty acid elongation, saturated fatty acid; GO:0030148,sphingolipid…	GNS1/SUR4 family
Cluster-20636.44251	30.76	16.52	41.97	9.24	6.01	8.08	257.11	184	529.83	82.98	76.75	98	1.90159	8.91563e-05	0.0180435	up	--	PREDICTED: uncharacterized protein LOC105051598 [Elaeis guineensis]	--	SubName: Full=Uncharacterized protein {ECO:0000313|EMBL:OIW14439.1};	--	--	--
Cluster-20636.142115	0	0	0	0.83	0.84	0.26	0	0.14	0	26.49	38.11	11.07	-7.0413	9.04554e-05	0.0182287	down	K15407 queuine tRNA-ribosyltransferase subunit QTRTD1 [EC:2.4.2.29] | (RefSeq) queuine tRNA-ribosyltransferase accessory subunit 2-like (A)	PREDICTED: queuine tRNA-ribosyltransferase accessory subunit 2-like [Elaeis guineensis]	--	RecName: Full=Queuine tRNA-ribosyltransferase accessory subunit 2 {ECO:0000256|HAMAP-Rule:MF_03043}; AltName: Full=Queuine tRNA-ribosyltransferase domain-containing protein 1 {ECO:0000256|HAMAP-Rule:MF_03043};	Queuine-tRNA ribosyltransferase	GO:0016740,transferase activity	Queuine tRNA-ribosyltransferase
Cluster-20636.138562	0.07	0	0	0.94	0.74	0.53	4.07	0	0	61.11	68.33	46.47	-5.32692	9.05651e-05	0.0182287	down	K01099 inositol polyphosphate 5-phosphatase INPP5B/F [EC:3.1.3.36] | (RefSeq) type II inositol 1,4,5-trisphosphate 5-phosphatase FRA3-like isoform X1 (A)	PREDICTED: type I inositol polyphosphate 5-phosphatase 13-like [Elaeis guineensis]	RecName: Full=Type I inositol polyphosphate 5-phosphatase 12 {ECO:0000303|PubMed:15574849}; Short=At5PTase12 {ECO:0000303|PubMed:15574849}; EC=3.1.3.56 {ECO:0000269|PubMed:15574849};	SubName: Full=type II inositol polyphosphate 5-phosphatase 15-like isoform X1 {ECO:0000313|RefSeq:XP_017697883.1};	Inositol polyphosphate 5-phosphatase and related proteins	GO:0052659,inositol-1,3,4,5-tetrakisphosphate 5-phosphatase activity; GO:0052658,inositol-1,4,5-trisphosphate 5-phosphatase activity; GO:0004445,inositol-polyphosphate 5-phosphatase activity; GO:0046872,metal ion binding; GO:0046856,phosphatidylinositol dephosphorylation; GO:0009846,pollen germination	MSP (Major sperm protein) domain
Cluster-20636.5512	11.29	20.47	27.57	3.93	0.85	0.7	67	162	247	25	7.66	6	3.43122	9.19874e-05	0.0184647	up	--	--	--	--	--	--	--
Cluster-20636.82540	2.1	2.32	1.42	4.02	4.93	3.88	69.81	102.93	71.32	144.78	251.64	189.89	-1.18295	9.2283e-05	0.0184739	down	K06689 ubiquitin-conjugating enzyme E2 D [EC:2.3.2.23] | (RefSeq) ubiquitin-conjugating enzyme E2-17 kDa (A)	PREDICTED: ubiquitin-conjugating enzyme E2-17 kDa isoform X2 [Elaeis guineensis]	RecName: Full=Ubiquitin-conjugating enzyme E2-17 kDa; EC=2.3.2.23; AltName: Full=E2 ubiquitin-conjugating enzyme; AltName: Full=Ubiquitin carrier protein; AltName: Full=Ubiquitin-protein ligase;	SubName: Full=ubiquitin-conjugating enzyme E2 11-like isoform X1 {ECO:0000313|RefSeq:XP_008805524.1, ECO:0000313|RefSeq:XP_008805525.1};	Ubiquitin-protein ligase	GO:0005524,ATP binding; GO:0016740,transferase activity; GO:0016567,protein ubiquitination	RWD domain
Cluster-20636.153550	44.98	3.65	47.6	0.9	1.6	0	844.13	91.2	1350.47	18.28	46	0	5.25323	0.000100878	0.02014	up	K01623 fructose-bisphosphate aldolase, class I [EC:4.1.2.13] | (RefSeq) fructose-bisphosphate aldolase 1, cytoplasmic (A)	PREDICTED: fructose-bisphosphate aldolase 1, cytoplasmic [Elaeis guineensis]	RecName: Full=Fructose-bisphosphate aldolase 1, cytoplasmic {ECO:0000305}; EC=4.1.2.13 {ECO:0000250|UniProtKB:Q9SJQ9}; AltName: Full=Cytoplasmic aldolase {ECO:0000303|PubMed:2374721}; Short=cALD {ECO:0000303|PubMed:2374721}; AltName: Full=Gravity-specific protein GSC 233 {ECO:0000303|PubMed:1363521};	RecName: Full=Fructose-bisphosphate aldolase {ECO:0000256|RuleBase:RU003994, ECO:0000256|SAAS:SAAS00336718}; EC=4.1.2.13 {ECO:0000256|RuleBase:RU003994, ECO:0000256|SAAS:SAAS00336718};	Fructose-biphosphate aldolase	GO:0005737,cytoplasm; GO:0005829,cytosol; GO:0004332,fructose-bisphosphate aldolase activity; GO:0006094,gluconeogenesis; GO:0006096,glycolytic process; GO:0048364,root development	Fructose-bisphosphate aldolase class-I
Cluster-20636.115270	5.87	6.64	6.09	3.43	3.54	2.7	249.24	375.35	391.03	157.49	230.85	168.79	0.912366	0.000102642	0.0203937	false	K00029 malate dehydrogenase (oxaloacetate-decarboxylating)(NADP+) [EC:1.1.1.40] | (RefSeq) MDH; NADP-dependent malic enzyme (A)	PREDICTED: NADP-dependent malic enzyme isoform X1 [Elaeis guineensis]	RecName: Full=NADP-dependent malic enzyme; Short=NADP-ME; EC=1.1.1.40;	RecName: Full=Malic enzyme {ECO:0000256|RuleBase:RU003426};	NADP+-dependent malic enzyme	GO:0005737,cytoplasm; GO:0004471,malate dehydrogenase (decarboxylating) (NAD+) activity; GO:0004473,malate dehydrogenase (decarboxylating) (NADP+) activity; GO:0046872,metal ion binding; GO:0051287,NAD binding; GO:0008948,oxaloacetate decarboxylase activity; GO:0006108,malate metabolic process; GO:0051260,protein homooligomerization	Malic enzyme, N-terminal domain
Cluster-20636.22014	1.18	0.6	0.85	0.27	0.21	0.14	67.16	45.7	72.93	16.47	18.41	11.81	2.05901	0.000102944	0.0203937	up	K08789 microtubule-associated serine/threonine kinase [EC:2.7.11.1] | (RefSeq) probable serine/threonine protein kinase IRE4 (A)	PREDICTED: probable serine/threonine protein kinase IRE4 [Phoenix dactylifera]	RecName: Full=Probable serine/threonine protein kinase IRE4 {ECO:0000305}; Short=AtIRE4 {ECO:0000303|PubMed:17237187}; EC=2.7.11.1 {ECO:0000305};	SubName: Full=probable serine/threonine protein kinase IRE4 {ECO:0000313|RefSeq:XP_008809595.1};	Microtubule-associated serine/threonine kinase and related proteins	GO:0005622,intracellular; GO:0005524,ATP binding; GO:0046872,metal ion binding; GO:0004674,protein serine/threonine kinase activity; GO:0035556,intracellular signal transduction; GO:0018105,peptidyl-serine phosphorylation	Protein tyrosine kinase
Cluster-20636.99565	3141.89	2870.34	3014.89	4799.43	4185.25	5400.4	1491	1811	2113	2248	2903	3179	-0.576936	0.000103084	0.0203937	false	K08908 light-harvesting complex I chlorophyll a/b binding protein 2 | (RefSeq) chlorophyll a-b binding protein, chloroplastic-like (A)	PREDICTED: chlorophyll a-b binding protein, chloroplastic-like [Nicotiana tabacum]	RecName: Full=Chlorophyll a-b binding protein, chloroplastic; AltName: Full=LHCI type II CAB; Flags: Precursor;	RecName: Full=Chlorophyll a-b binding protein, chloroplastic {ECO:0000256|RuleBase:RU363080};	--	GO:0009535,chloroplast thylakoid membrane; GO:0016021,integral component of membrane; GO:0009522,photosystem I; GO:0009523,photosystem II; GO:0016168,chlorophyll binding; GO:0046872,metal ion binding; GO:0009765,photosynthesis, light harvesting; GO:0018298,protein-chromophore linkage	Chlorophyll A-B binding protein
Cluster-20636.111383	223.9	169.48	203.45	258.05	279.42	272.64	3724.74	3752.97	5115.75	4634.15	7119.67	6635.96	-0.484005	0.000103254	0.0203937	false	K01092 myo-inositol-1(or 4)-monophosphatase [EC:3.1.3.25] | (RefSeq) phosphatase IMPL1, chloroplastic-like isoform X1 (A)	PREDICTED: protein CURVATURE THYLAKOID 1D, chloroplastic [Elaeis guineensis]	RecName: Full=Protein CURVATURE THYLAKOID 1D, chloroplastic; Flags: Precursor;	SubName: Full=protein CURVATURE THYLAKOID 1D, chloroplastic-like {ECO:0000313|RefSeq:XP_008811025.1};	--	GO:0009535,chloroplast thylakoid membrane; GO:0016021,integral component of membrane	CAAD domains of cyanobacterial aminoacyl-tRNA synthetase
Cluster-20636.171806	0.06	0.58	0.24	2.38	2.28	5.56	2.16	26.64	12.47	89.18	120.98	282.81	-3.54394	0.000105119	0.0207068	down	K00392 sulfite reductase (ferredoxin) [EC:1.8.7.1] | (RefSeq) sulfite reductase [ferredoxin], chloroplastic (A)	PREDICTED: sulfite reductase [ferredoxin]	RecName: Full=Sulfite reductase 1 [ferredoxin], chloroplastic; Short=NtSiR1; EC=1.8.7.1; Flags: Precursor;	SubName: Full=sulfite reductase [ferredoxin], chloroplastic-like {ECO:0000313|RefSeq:XP_008786139.2};	Sulfite reductase (ferredoxin)	GO:0042644,chloroplast nucleoid; GO:0009570,chloroplast stroma; GO:0051539,4 iron, 4 sulfur cluster binding; GO:0003677,DNA binding; GO:0020037,heme binding; GO:0046872,metal ion binding; GO:0050311,sulfite reductase (ferredoxin) activity; GO:0006323,DNA packaging; GO:0045892,negative regulation of transcription, DNA-templated; GO:0006275,regulation of DNA replication; GO:0019424,sulfide oxidatio…	Nitrite/Sulfite reductase ferredoxin-like half domain
Cluster-20636.17407	72.93	49.24	93.49	18.41	5.02	2.82	303.56	273.66	586.76	81.65	31.76	16.74	2.99719	0.000106514	0.0209257	up	--	--	--	--	--	--	--
Cluster-20636.110135	0.31	0.37	0.44	0	0	0.02	13.83	22.26	30.2	0	0	1.03	5.95643	0.00010681	0.0209282	up	K12580 CCR4-NOT transcription complex subunit 3 | (RefSeq) CCR4-NOT transcription complex subunit 3 (A)	PREDICTED: CCR4-NOT transcription complex subunit 3 isoform X2 [Elaeis guineensis]	RecName: Full=Probable NOT transcription complex subunit VIP2; AltName: Full=Protein VIRE2 INTERACTING PROTEIN2; Short=NbVIP2; Flags: Fragment;	SubName: Full=general negative regulator of transcription subunit 3-like isoform X2 {ECO:0000313|RefSeq:XP_008813612.1};	CCR4-NOT transcriptional regulation complex, NOT5 subunit	GO:0005634,nucleus; GO:0015074,DNA integration; GO:0006355,regulation of transcription, DNA-templated; GO:0006351,transcription, DNA-templated	NOT2 / NOT3 / NOT5 family
Cluster-20636.117838	4.98	3.99	3.71	2.14	2.36	1.67	155.34	165.54	175.13	72.07	112.72	76.61	0.990417	0.000107299	0.0209685	false	K20279 synaptojanin [EC:3.1.3.36] | (RefSeq) type I inositol polyphosphate 5-phosphatase 10-like (A)	PREDICTED: type I inositol polyphosphate 5-phosphatase 10 isoform X2 [Elaeis guineensis]	RecName: Full=Type I inositol polyphosphate 5-phosphatase 10 {ECO:0000305}; Short=At5PTase10 {ECO:0000305}; EC=3.1.3.- {ECO:0000305};	SubName: Full=type I inositol polyphosphate 5-phosphatase 10 isoform X1 {ECO:0000313|RefSeq:XP_008807343.1, ECO:0000313|RefSeq:XP_017701359.1};	Inositol polyphosphate 5-phosphatase and related proteins	GO:0016787,hydrolase activity; GO:0046856,phosphatidylinositol dephosphorylation	Endonuclease/Exonuclease/phosphatase family
Cluster-20636.80523	1.29	0.32	2.39	0.04	0	0	26.89	8.81	75.53	0.99	0	0	6.69442	0.00010825	0.0210857	up	K04532 amyloid beta precursor protein binding protein 1 | (RefSeq) NEDD8-activating enzyme E1 regulatory subunit AXR1 (A)	PREDICTED: NEDD8-activating enzyme E1 regulatory subunit AXR1 [Elaeis guineensis]	RecName: Full=NEDD8-activating enzyme E1 regulatory subunit AXR1 {ECO:0000305}; AltName: Full=Auxin-resistance protein AXR1 {ECO:0000303|PubMed:8321287}; AltName: Full=Protein AUXIN-RESISTANT 1 {ECO:0000303|PubMed:21311953};	RecName: Full=NEDD8-activating enzyme E1 regulatory subunit {ECO:0000256|PIRNR:PIRNR039099};	NEDD8-activating complex, APP-BP1/UBA5 component	GO:0005829,cytosol; GO:0005634,nucleus; GO:0019781,NEDD8 activating enzyme activity; GO:0000166,nucleotide binding; GO:0010252,auxin homeostasis; GO:0009734,auxin-activated signaling pathway; GO:0006281,DNA repair; GO:0009965,leaf morphogenesis; GO:0045116,protein neddylation; GO:0007131,reciprocal meiotic recombination; GO:0009735,response to cytokinin; GO:0009414,response to water deprivation	--
Cluster-20636.147036	4.62	0.26	1.1	0	0	0	80.87	6.08	29.16	0	0	0	7.85318	0.00010847	0.0210857	up	K02213 cell division control protein 6 | (RefSeq) cell division control protein 6 homolog (A)	PREDICTED: cell division control protein 6 homolog [Elaeis guineensis]	RecName: Full=Cell division control protein 6 homolog {ECO:0000305};	RecName: Full=Cell division control protein {ECO:0000256|PIRNR:PIRNR001767};	Pre-initiation complex, subunit CDC6, AAA+ superfamily ATPase	GO:0005634,nucleus; GO:0007049,cell cycle; GO:0051301,cell division; GO:0006270,DNA replication initiation	NACHT domain
Cluster-20636.91830	0.95	0.3	0.59	0	0	0	27.15	11.4	25.65	0	0	0	6.92093	0.000110015	0.02133	up	--	PREDICTED: uncharacterized protein C57A10.07 [Phoenix dactylifera]	--	SubName: Full=uncharacterized protein C57A10.07 {ECO:0000313|RefSeq:XP_008795244.1, ECO:0000313|RefSeq:XP_008795245.1};	Uncharacterized conserved protein	--	DUF218 domain
Cluster-20636.21244	0	0	0.66	2.95	27.5	14.08	0	0	6	19	252	122	-5.91541	0.000110681	0.0214029	down	K20628 expansin | (RefSeq) putative EG45-like domain containing protein 1 (A)	PREDICTED: EG45-like domain containing protein [Elaeis guineensis]	RecName: Full=EG45-like domain containing protein; AltName: Full=Blight-associated protein p12; AltName: Full=Plant natriuretic peptide; Short=PNP; Flags: Precursor;	SubName: Full=EG45-like domain containing protein {ECO:0000313|RefSeq:XP_008780453.1};	--	GO:0005576,extracellular region	Lytic transglycolase
Cluster-20636.23928	2.06	0.81	1.99	0.2	0.03	0.15	48	25	70	5	1	5	3.66039	0.000114443	0.0220726	up	--	--	--	--	--	--	--
Cluster-20636.20386	24.67	2.33	14.18	0.72	1.53	0.32	158.95	20	138	5	15	3	3.94108	0.000115578	0.0222334	up	--	--	--	--	--	--	--
Cluster-20636.139238	0	0	0	0.14	0.67	0.34	0	0	0	7.85	51.84	24.96	-7.06926	0.000116646	0.0223805	down	K22733 magnesium transporter | (RefSeq) hypothetical protein (A)	PREDICTED: pentatricopeptide repeat-containing protein At5g46460, mitochondrial [Elaeis guineensis]	RecName: Full=Pentatricopeptide repeat-containing protein At5g46460, mitochondrial; Flags: Precursor;	SubName: Full=pentatricopeptide repeat-containing protein At5g46460, mitochondrial {ECO:0000313|RefSeq:XP_008784484.1};	FOG: PPR repeat	GO:0043231,intracellular membrane-bounded organelle; GO:0005739,mitochondrion; GO:0004519,endonuclease activity; GO:0003723,RNA binding; GO:0008270,zinc ion binding; GO:0009451,RNA modification	Tetratricopeptide repeat
Cluster-20636.131381	0.16	0.13	0.08	0.34	0.41	0.45	19.53	21.14	14.21	45.86	78.73	82.41	-1.81187	0.000119816	0.0229293	down	K03580 ATP-dependent helicase HepA [EC:3.6.4.-] | (RefSeq) protein CHROMATIN REMODELING 4-like (A)	PREDICTED: protein CHROMATIN REMODELING 4-like isoform X2 [Elaeis guineensis]	RecName: Full=Protein CHROMATIN REMODELING 4 {ECO:0000303|PubMed:16547115}; Short=AtCHR4; EC=3.6.4.-; AltName: Full=Protein PICKLE RELATED 1 {ECO:0000303|PubMed:10570159};	SubName: Full=LOW QUALITY PROTEIN: protein CHROMATIN REMODELING 4 {ECO:0000313|RefSeq:XP_017699877.1};	Predicted helicase	GO:0005634,nucleus; GO:0009506,plasmodesma; GO:0005524,ATP binding; GO:0003677,DNA binding; GO:0004386,helicase activity; GO:0046872,metal ion binding; GO:0016569,covalent chromatin modification	DEAD/DEAH box helicase
Cluster-20636.66093	0	0	0	0.13	0.54	0.6	0	0	0	6.51	37.16	40.16	-7.07797	0.000120441	0.0229893	down	--	PREDICTED: nitrogen regulatory protein P-II homolog [Phoenix dactylifera]	RecName: Full=Nitrogen regulatory protein P-II homolog; AltName: Full=Protein PII-like; Flags: Precursor;	SubName: Full=nitrogen regulatory protein P-II homolog {ECO:0000313|RefSeq:XP_008781054.1, ECO:0000313|RefSeq:XP_017696799.1};	--	GO:0009507,chloroplast; GO:0009534,chloroplast thylakoid; GO:0005829,cytosol; GO:0009536,plastid; GO:0010307,acetylglutamate kinase regulator activity; GO:0005524,ATP binding; GO:0000287,magnesium ion binding; GO:0009718,anthocyanin-containing compound biosynthetic process; GO:0006807,nitrogen compound metabolic process; GO:2000013,regulation of arginine biosynthetic process via ornithine; GO:004…	Nitrogen regulatory protein P-II
Cluster-20636.16246	7.33	2.98	9.48	0.31	0.22	0.24	22.1	12	43	1	1	1	4.7071	0.000122338	0.0232912	up	--	--	--	--	--	--	--
Cluster-20636.147838	0.23	0.23	0.34	0	0.02	0	17.99	24.69	40.38	0	2.23	0	5.48269	0.000123889	0.0235259	up	K12169 Kip1 ubiquitination-promoting complex protein 1 [EC:2.3.2.27] | (RefSeq) E3 ubiquitin-protein ligase RKP (A)	PREDICTED: E3 ubiquitin-protein ligase RKP isoform X1 [Elaeis guineensis]	RecName: Full=E3 ubiquitin-protein ligase RKP; Short=AtKPC1; EC=2.3.2.27; AltName: Full=Protein RELATED TO KPC1; AltName: Full=RING-type E3 ubiquitin transferase RKP {ECO:0000305};	SubName: Full=E3 ubiquitin-protein ligase RKP isoform X3 {ECO:0000313|RefSeq:XP_008810253.1};	Predicted E3 ubiquitin ligase	GO:0016021,integral component of membrane; GO:0000151,ubiquitin ligase complex; GO:0046872,metal ion binding; GO:0004842,ubiquitin-protein transferase activity; GO:0034450,ubiquitin-ubiquitin ligase activity; GO:0060154,cellular process regulating host cell cycle in response to virus; GO:0030163,protein catabolic process; GO:0016567,protein ubiquitination; GO:0006511,ubiquitin-dependent protein c…	Zinc finger, C3HC4 type (RING finger)
Cluster-20636.126081	0	0	0	0.43	0.34	0.13	0	0	0	27.23	30.66	11.2	-6.95264	0.000124824	0.0236427	down	K01179 endoglucanase [EC:3.2.1.4] | (RefSeq) endoglucanase 10 (A)	PREDICTED: endoglucanase 10 [Elaeis guineensis]	RecName: Full=Endoglucanase 9; EC=3.2.1.4; AltName: Full=Endo-1,4-beta glucanase 9; AltName: Full=OsCel9D; AltName: Full=OsGLU1;	RecName: Full=Endoglucanase {ECO:0000256|RuleBase:RU361166}; EC=3.2.1.4 {ECO:0000256|RuleBase:RU361166};	--	GO:0016021,integral component of membrane; GO:0008810,cellulase activity; GO:0071555,cell wall organization; GO:0030245,cellulose catabolic process	Glycosyl hydrolase family 9
Cluster-20636.474	4.48	5.9	8.09	2.1	1.94	1.79	89	156	243	45	59	52	1.65611	0.000125964	0.0237976	up	K09338 homeobox-leucine zipper protein | (RefSeq) homeobox-leucine zipper protein HAT5 (A)	PREDICTED: homeobox-leucine zipper protein HAT5-like [Elaeis guineensis]	RecName: Full=Homeobox-leucine zipper protein HAT5; AltName: Full=HD-ZIP protein ATHB-1; AltName: Full=Homeodomain transcription factor ATHB-1; AltName: Full=Homeodomain-leucine zipper protein HAT5; Short=HD-ZIP protein 5;	SubName: Full=homeobox-leucine zipper protein HAT5-like {ECO:0000313|RefSeq:XP_008786730.2};	Transcription factor HEX, contains HOX and HALZ domains	GO:0005634,nucleus; GO:0003700,DNA-binding transcription factor activity; GO:0042803,protein homodimerization activity; GO:0043565,sequence-specific DNA binding; GO:0009965,leaf morphogenesis; GO:0045893,positive regulation of transcription, DNA-templated; GO:0009637,response to blue light; GO:0009651,response to salt stress; GO:0006351,transcription, DNA-templated	Coiled-coil region of CCDC155 or KASH
Cluster-20636.135183	3.28	1.85	2.46	4.91	5.71	5.34	72.85	54.69	82.61	117.91	194.35	174.09	-1.12512	0.000126589	0.0238546	down	K14486 auxin response factor | (RefSeq) auxin response factor 11-like (A)	PREDICTED: auxin response factor 11 isoform X1 [Elaeis guineensis]	RecName: Full=Auxin response factor 11;	RecName: Full=Auxin response factor {ECO:0000256|RuleBase:RU004561};	--	GO:0005634,nucleus; GO:0009506,plasmodesma; GO:0003677,DNA binding; GO:0003700,DNA-binding transcription factor activity; GO:0009734,auxin-activated signaling pathway; GO:0006351,transcription, DNA-templated	B3 DNA binding domain
Cluster-20636.101410	11.07	7.94	7.31	0	0	0.42	426.93	407.45	426.45	0	0	23.57	5.85301	0.000127196	0.023908	up	K04733 interleukin-1 receptor-associated kinase 4 [EC:2.7.11.1] | (RefSeq) probable L-type lectin-domain containing receptor kinase S.5 (A)	PREDICTED: uncharacterized protein LOC103985321 [Musa acuminata subsp. malaccensis]	--	SubName: Full=Uncharacterized protein {ECO:0000313|EnsemblPlants:GSMUA_Achr5P18120_001};	--	--	PLATZ transcription factor
Cluster-20636.41377	1.31	0.24	1.73	0.11	0.05	0.1	85.74	20.66	171.04	7.93	5.3	9.72	3.56942	0.000127823	0.0239649	up	K13195 cold-inducible RNA-binding protein | (RefSeq) glycine-rich RNA-binding protein 2, mitochondrial (A)	PREDICTED: glycine-rich RNA-binding protein 2, mitochondrial [Elaeis guineensis]	RecName: Full=Glycine-rich RNA-binding protein 2, mitochondrial; Short=AtGR-RBP2; AltName: Full=AtRBG2; AltName: Full=Glycine-rich protein 2; Short=AtGRP2; AltName: Full=Mitochondrial RNA-binding protein 1a; Short=At-mRBP1a; Flags: Precursor;	SubName: Full=Uncharacterized protein {ECO:0000313|EMBL:PIA38982.1};	FOG: RRM domain	GO:0005739,mitochondrion; GO:0005524,ATP binding; GO:0005507,copper ion binding; GO:0003690,double-stranded DNA binding; GO:0034336,misfolded RNA binding; GO:0003723,RNA binding; GO:0003697,single-stranded DNA binding; GO:0009631,cold acclimation; GO:0060567,negative regulation of DNA-templated transcription, termination; GO:0009409,response to cold; GO:0006970,response to osmotic stress; GO:0009…	RNA recognition motif. (a.k.a. RRM, RBD, or RNP domain)
Cluster-20636.153301	0	0	0	0.76	0.27	1.68	0	0	0	20.12	10.24	60.77	-7.32351	0.000129546	0.0242056	down	K03320 ammonium transporter, Amt family | (RefSeq) ammonium transporter 3-like (A)	PREDICTED: amino-acid permease BAT1 homolog [Elaeis guineensis]	RecName: Full=Amino-acid permease BAT1 homolog;	SubName: Full=amino-acid permease BAT1 homolog isoform X1 {ECO:0000313|RefSeq:XP_008787684.1};	Amino acid transporters	GO:0005887,integral component of plasma membrane; GO:0015297,antiporter activity; GO:0015181,arginine transmembrane transporter activity; GO:0015185,gamma-aminobutyric acid transmembrane transporter activity; GO:0015180,L-alanine transmembrane transporter activity; GO:0005313,L-glutamate transmembrane transporter activity; GO:0015189,L-lysine transmembrane transporter activity; GO:0015812,gamma-a…	Amino acid permease
Cluster-20636.122231	0	5.81	2.6	0	0	0	0	418.67	212.93	0	0	0	10.1466	0.000129762	0.0242056	up	K07253 phenylpyruvate tautomerase [EC:5.3.2.1] | (RefSeq) macrophage migration inhibitory factor homolog (A)	PREDICTED: macrophage migration inhibitory factor homolog [Elaeis guineensis]	--	SubName: Full=macrophage migration inhibitory factor homolog {ECO:0000313|RefSeq:XP_008811444.1};	Macrophage migration inhibitory factor	--	Macrophage migration inhibitory factor (MIF)
Cluster-20636.163576	5.36	1.42	5.21	0.24	0	0	63.73	22.47	93.66	3.13	0	0	5.73411	0.000132417	0.0246387	up	--	--	--	--	--	--	--
Cluster-20636.154716	9.99	6.61	10.14	3.92	3.6	4.68	533.03	469.48	818.31	226.69	294.85	367.57	1.07736	0.000136418	0.0253193	up	K21842 protein EFR3 | (RefSeq) uncharacterized LOC105045026 (A)	PREDICTED: uncharacterized protein LOC105045026 [Elaeis guineensis]	--	SubName: Full=uncharacterized protein LOC103700980 {ECO:0000313|RefSeq:XP_008781115.1};	Putative transmembrane protein cmp44E	--	--
Cluster-20636.104554	2.31	2.43	0	0	0	0	241.73	338.29	0	0	0	0	10.1526	0.000138291	0.0256025	up	K14290 exportin-1 | (RefSeq) protein EXPORTIN 1A-like (A)	PREDICTED: protein EXPORTIN 1A-like [Elaeis guineensis]	RecName: Full=Protein EXPORTIN 1A {ECO:0000303|PubMed:18791220}; Short=AtCRM1 {ECO:0000303|PubMed:10652141}; Short=AtXPO1 {ECO:0000303|PubMed:10652141}; AltName: Full=Protein HEAT-INTOLERANT 2 {ECO:0000303|PubMed:20345641};	SubName: Full=protein EXPORTIN 1A-like isoform X2 {ECO:0000313|RefSeq:XP_008792648.1};	Nuclear transport receptor CRM1/MSN5 (importin beta superfamily)	GO:0005829,cytosol; GO:0031965,nuclear membrane; GO:0005643,nuclear pore; GO:0005634,nucleus; GO:0005049,nuclear export signal receptor activity; GO:0008536,Ran GTPase binding; GO:0004872,NA; GO:0009553,embryo sac development; GO:0051028,mRNA transport; GO:0009555,pollen development; GO:0009846,pollen germination; GO:0009860,pollen tube growth; GO:0006611,protein export from nucleus; GO:0046825,r…	CRM1 C terminal
Cluster-20636.119800	8.53	5.43	6.06	13.95	15.89	10.83	103.18	87.45	110.69	181.88	294.09	190.97	-1.07418	0.000139231	0.0256734	down	--	PREDICTED: uncharacterized protein LOC105051998 isoform X1 [Elaeis guineensis]	--	SubName: Full=uncharacterized protein LOC103701218 isoform X3 {ECO:0000313|RefSeq:XP_008781427.2};	--	--	--
Cluster-20636.47939	0.3	0.3	0.18	0.01	0	0	18.77	24.55	16.63	0.62	0	0	5.8839	0.000139369	0.0256734	up	K19202 histone deacetylase complex subunit SAP30 | (RefSeq) uncharacterized protein LOC110097679 (A)	PREDICTED: uncharacterized protein LOC103710367 isoform X1 [Phoenix dactylifera]	--	SubName: Full=uncharacterized protein LOC103710367 isoform X1 {ECO:0000313|RefSeq:XP_008794272.1, ECO:0000313|RefSeq:XP_008794273.1, ECO:0000313|RefSeq:XP_008794274.1};	--	--	Sin3 binding region of histone deacetylase complex subunit SAP30
Cluster-27953.0	0.2	0.09	0.34	1.58	1.19	1.6	5	3	13	43	46	59	-2.81305	0.000139959	0.025718	down	K07409 cytochrome P450 family 1 subfamily A polypeptide 2 [EC:1.14.14.1] | (RefSeq) cytochrome P450 78A4-like (A)	PREDICTED: cytochrome P450 78A5-like [Elaeis guineensis]	RecName: Full=Cytochrome P450 78A5; EC=1.14.-.-; AltName: Full=Protein KLUH;	SubName: Full=cytochrome P450 78A4-like {ECO:0000313|RefSeq:XP_008801841.2};	Cytochrome P450 CYP2 subfamily	GO:0005783,endoplasmic reticulum; GO:0016021,integral component of membrane; GO:0016020,membrane; GO:0020037,heme binding; GO:0005506,iron ion binding; GO:0016709,oxidoreductase activity, acting on paired donors, with incorporation or reduction of molecular oxygen, NAD(P)H as one donor, and incorporation of one atom of oxygen; GO:0048437,floral organ development; GO:0035265,organ growth; GO:00082…	Cytochrome P450
Cluster-20636.114883	7.35	7.36	7.7	10.98	14.42	11.8	157.65	210.11	249.63	254.47	474.01	371.1	-0.757278	0.000140674	0.0257852	false	K21434 ankyrin repeat domain-containing protein 2 | (RefSeq) ankyrin repeat domain-containing protein EMB506, chloroplastic (A)	PREDICTED: ankyrin repeat domain-containing protein EMB506, chloroplastic isoform X1 [Elaeis guineensis]	RecName: Full=Ankyrin repeat domain-containing protein EMB506, chloroplastic; AltName: Full=Protein EMBRYO DEFECTIVE 506; Flags: Precursor;	SubName: Full=ankyrin repeat domain-containing protein EMB506, chloroplastic {ECO:0000313|RefSeq:XP_008793828.1};	FOG: Ankyrin repeat	GO:0009507,chloroplast	Ankyrin repeat
Cluster-20636.77507	3.97	4.51	4.21	0	0.63	0.41	54.91	83.18	88.04	0	13.28	8.36	3.62145	0.000141064	0.0257927	up	--	PREDICTED: uncharacterized protein Mb2734 isoform X1 [Phoenix dactylifera]	--	SubName: Full=uncharacterized protein Mb2734 isoform X1 {ECO:0000313|RefSeq:XP_008781871.1};	Predicted hydrolase/acyltransferase (alpha/beta hydrolase superfamily)	--	Alpha/beta hydrolase family
Cluster-20636.127840	3.54	1.1	3.48	0	0.16	0.08	29	12	43	0	2	1	4.9357	0.00014262	0.0260128	up	K04485 DNA repair protein RadA/Sms | (RefSeq) uncharacterized protein LOC7475108 (A)	PREDICTED: uncharacterized protein LOC103717641 [Phoenix dactylifera]	--	SubName: Full=uncharacterized protein LOC103717641 {ECO:0000313|RefSeq:XP_008804323.1}; SubName: Full=uncharacterized protein LOC103723407 {ECO:0000313|RefSeq:XP_008812535.1};	--	--	--
Cluster-20636.35618	0.62	0.06	0.28	0	0	0	50.81	6.42	34.64	0	0	0	7.47437	0.000143192	0.0260204	up	K07953 GTP-binding protein SAR1 [EC:3.6.5.-] | (RefSeq) GTP-binding protein SAR1A (A)	PREDICTED: GTP-binding protein SAR1A, partial [Elaeis guineensis]	--	--	--	--	ADP-ribosylation factor family
Cluster-20636.121672	127.79	112.32	110.11	84.34	89.93	72.22	1202.31	1407.8	1565.06	853.79	1293.28	987.72	0.472622	0.000143366	0.0260204	false	K01535 H+-transporting ATPase [EC:3.6.3.6] | (RefSeq) ATPase 10, plasma membrane-type (A)	PREDICTED: ATPase 10, plasma membrane-type isoform X2 [Elaeis guineensis]	RecName: Full=ATPase 10, plasma membrane-type; EC=3.6.3.6; AltName: Full=Proton pump 10;	RecName: Full=Plasma membrane ATPase {ECO:0000256|RuleBase:RU362083}; EC=3.6.3.6 {ECO:0000256|RuleBase:RU362083};	Plasma membrane H+-transporting ATPase	GO:0009507,chloroplast; GO:0016021,integral component of membrane; GO:0009705,plant-type vacuole membrane; GO:0009506,plasmodesma; GO:0005524,ATP binding; GO:0015662,ATPase activity, coupled to transmembrane movement of ions, phosphorylative mechanism; GO:0019829,cation-transporting ATPase activity; GO:0008553,proton-exporting ATPase activity, phosphorylative mechanism; GO:0046872,metal ion bindi…	Cation transport ATPase (P-type)
Cluster-20636.98119	1634.19	1757.64	1591.23	672.79	1102.66	502.63	12498	17916	18379	5527	12876	5569	1.12122	0.000143931	0.0260588	up	K22139 mitochondrial pyruvate carrier 2 | (RefSeq) hypothetical protein (A)	PREDICTED: early light-induced protein 1, chloroplastic isoform X2 [Elaeis guineensis]	RecName: Full=Early light-induced protein 1, chloroplastic {ECO:0000305}; Flags: Precursor;	SubName: Full=early light-induced protein 1, chloroplastic-like {ECO:0000313|RefSeq:XP_008786056.1};	--	GO:0009535,chloroplast thylakoid membrane; GO:0016021,integral component of membrane; GO:0009522,photosystem I; GO:0009523,photosystem II; GO:0071483,cellular response to blue light; GO:0071490,cellular response to far red light; GO:0034605,cellular response to heat; GO:0071486,cellular response to high light intensity; GO:0071491,cellular response to red light; GO:0071492,cellular response to UV…	Chlorophyll A-B binding protein
Cluster-20636.48280	0.6	0.58	0.14	2.26	2.76	2.27	16.11	20.55	5.48	65.1	112.82	88.97	-2.55054	0.000146278	0.026388	down	K18643 katanin p80 WD40 repeat-containing subunit B1 | (RefSeq) uncharacterized LOC105795008 (A)	PREDICTED: uncharacterized protein LOC103713936 [Phoenix dactylifera]	--	SubName: Full=uncharacterized protein LOC103713936 {ECO:0000313|RefSeq:XP_008799212.1};	--	--	Protein of unknown function (DUF789)
Cluster-20636.101452	92.59	97.75	106.49	36.76	32.42	57.59	1554.62	2184.64	2702.51	666.24	833.67	1414.8	1.18809	0.000146463	0.026388	up	K00695 sucrose synthase [EC:2.4.1.13] | (RefSeq) sucrose synthase 4 (A)	PREDICTED: LOW QUALITY PROTEIN: sucrose synthase 4 [Elaeis guineensis]	RecName: Full=Sucrose synthase 4; Short=OsSUS4; EC=2.4.1.13; AltName: Full=Sucrose-UDP glucosyltransferase 4;	RecName: Full=Sucrose synthase {ECO:0000256|RuleBase:RU280817}; EC=2.4.1.13 {ECO:0000256|RuleBase:RU280817};	Glycosyltransferase	GO:0016157,sucrose synthase activity; GO:0005985,sucrose metabolic process	Glycosyl transferases group 1
Cluster-20636.82991	220.41	203.9	281.66	129.76	98.77	120.47	3782.55	4657.47	7306.02	2404.17	2596.19	3025.63	0.979451	0.000152183	0.0273519	false	K11275 histone H1/5 | (RefSeq) histone H1-like (A)	PREDICTED: histone H1-like [Elaeis guineensis]	RecName: Full=Histone H1;	SubName: Full=histone H1-like {ECO:0000313|RefSeq:XP_008777777.1};	--	GO:0000786,nucleosome; GO:0005634,nucleus; GO:0003677,DNA binding; GO:0006334,nucleosome assembly	linker histone H1 and H5 family
Cluster-20636.64811	35.52	9.81	8.89	2.8	4.53	1.53	747.75	274.87	282.78	63.66	146.14	47.36	2.51988	0.000153036	0.0273924	up	--	PREDICTED: hippocampus abundant transcript-like protein 1 isoform X3 [Phoenix dactylifera]	--	SubName: Full=hippocampus abundant transcript-like protein 1 isoform X3 {ECO:0000313|RefSeq:XP_008779095.1, ECO:0000313|RefSeq:XP_008788273.1};	Predicted transporter ADD1 (major facilitator superfamily)	--	Sugar (and other) transporter
Cluster-20636.15423	0.07	0.09	0.13	0.71	0.7	0.5	2.95	4.87	7.81	30.26	42.25	28.92	-2.62934	0.00015315	0.0273924	down	--	PREDICTED: uncharacterized protein LOC105052201 isoform X1 [Elaeis guineensis]	--	SubName: Full=uncharacterized protein LOC103704165 isoform X1 {ECO:0000313|RefSeq:XP_008785575.1};	--	--	Bacterial PH domain
Cluster-20636.140685	0	0	0	0.5	0.16	0.55	0	0	0	23.35	10.8	35	-6.97193	0.000153721	0.0274281	down	--	--	--	--	--	--	--
Cluster-20636.107064	1.71	2	0.79	0.21	0.22	0.25	36.85	57.32	25.91	5	7.34	7.94	2.6695	0.000158335	0.0281832	up	K03231 elongation factor 1-alpha | (RefSeq) polyadenylate-binding protein RBP45-like (A)	PREDICTED: polyadenylate-binding protein RBP45 [Elaeis guineensis]	RecName: Full=Polyadenylate-binding protein RBP45B; Short=Poly(A)-binding protein RBP45B; AltName: Full=RNA-binding protein 45B; Short=AtRBP45B;	SubName: Full=polyadenylate-binding protein RBP45-like {ECO:0000313|RefSeq:XP_008792645.1};	FOG: RRM domain	GO:0005634,nucleus; GO:0003729,mRNA binding; GO:0008143,poly(A) binding; GO:0003723,RNA binding; GO:0006397,mRNA processing; GO:0009735,response to cytokinin; GO:0010193,response to ozone	RNA recognition motif
Cluster-20636.125620	31.22	21.76	25.52	14.1	15.88	17.65	1233.77	1144.06	1525.15	603.15	962.96	1025.61	0.665862	0.000159923	0.0283974	false	K16276 zinc finger protein-like protein | (RefSeq) zinc finger protein BRUTUS-like (A)	PREDICTED: zinc finger protein BRUTUS-like isoform X1 [Elaeis guineensis]	RecName: Full=Zinc finger protein BRUTUS {ECO:0000303|PubMed:20675571}; AltName: Full=Protein EMBRYO DEFECTIVE 2454 {ECO:0000303|PubMed:20675571};	SubName: Full=uncharacterized protein LOC103709367 isoform X1 {ECO:0000313|RefSeq:XP_017698879.1};	Zn-finger protein	GO:0016021,integral component of membrane; GO:0005634,nucleus; GO:0005506,iron ion binding; GO:0016874,ligase activity; GO:0061630,ubiquitin protein ligase activity; GO:0008270,zinc ion binding; GO:0010106,cellular response to iron ion starvation; GO:0060586,multicellular organismal iron ion homeostasis; GO:0016567,protein ubiquitination	Hemerythrin HHE cation binding domain
Cluster-20636.153863	0	0	0	0.57	0.6	0.09	0	0	0	31.98	47.85	6.59	-7.25894	0.000160896	0.0285017	down	K22262 WD repeat and FYVE domain-containing protein 3 | (RefSeq) protein SPIRRIG (A)	PREDICTED: putative pentatricopeptide repeat-containing protein At5g13230, mitochondrial [Phoenix dactylifera]	RecName: Full=Putative pentatricopeptide repeat-containing protein At5g13230, mitochondrial; Flags: Precursor;	SubName: Full=putative pentatricopeptide repeat-containing protein At5g13230, mitochondrial {ECO:0000313|RefSeq:XP_008791051.1, ECO:0000313|RefSeq:XP_008791053.1, ECO:0000313|RefSeq:XP_008791054.1};	FOG: PPR repeat	GO:0043231,intracellular membrane-bounded organelle; GO:0005739,mitochondrion; GO:0004519,endonuclease activity; GO:0003723,RNA binding; GO:0008270,zinc ion binding; GO:0009451,RNA modification	26S proteasome subunit RPN7
Cluster-20636.118325	0.88	0.85	0.5	3.75	4.29	2.78	7	9	6	32	52	32	-2.32234	0.000162259	0.0286744	down	K00434 L-ascorbate peroxidase [EC:1.11.1.11] | (RefSeq) L-ascorbate peroxidase, cytosolic-like (A)	L-ascorbate peroxidase, cytosolic-like [Phalaenopsis equestris]	RecName: Full=L-ascorbate peroxidase, cytosolic; Short=AP; EC=1.11.1.11; AltName: Full=PsAPx01;	SubName: Full=Uncharacterized protein {ECO:0000313|EMBL:KJB26142.1};	--	GO:0005737,cytoplasm; GO:0020037,heme binding; GO:0016688,L-ascorbate peroxidase activity; GO:0046872,metal ion binding; GO:0042744,hydrogen peroxide catabolic process; GO:0006979,response to oxidative stress	Peroxidase
Cluster-20636.119140	9.69	13.98	5.38	2.71	2.88	1.1	262.29	503.34	220.07	79.38	119.42	43.8	2.0859	0.000167246	0.0294852	up	K18204 D-2-hydroxyglutarate dehydrogenase [EC:1.1.99.39] | (RefSeq) probable D-2-hydroxyglutarate dehydrogenase, mitochondrial (A)	PREDICTED: probable D-2-hydroxyglutarate dehydrogenase, mitochondrial isoform X2 [Elaeis guineensis]	RecName: Full=Probable D-2-hydroxyglutarate dehydrogenase, mitochondrial; EC=1.1.99.39; Flags: Precursor;	SubName: Full=probable D-2-hydroxyglutarate dehydrogenase, mitochondrial isoform X1 {ECO:0000313|RefSeq:XP_008804536.2}; SubName: Full=probable D-2-hydroxyglutarate dehydrogenase, mitochondrial isoform X2 {ECO:0000313|RefSeq:XP_017700855.1};	Proteins containing the FAD binding domain	GO:0005739,mitochondrion; GO:0051990,(R)-2-hydroxyglutarate dehydrogenase activity; GO:0047545,2-hydroxyglutarate dehydrogenase activity; GO:0050660,flavin adenine dinucleotide binding; GO:0006807,nitrogen compound metabolic process; GO:0009853,photorespiration	FAD binding domain
Cluster-20636.98274	0	0	0	0.99	4.71	0	0	0	0.01	98.91	664.14	0	-10.2025	0.000171446	0.0301536	down	K00284 glutamate synthase (ferredoxin) [EC:1.4.7.1] | (RefSeq) ferredoxin-dependent glutamate synthase, chloroplastic (A)	PREDICTED: ferredoxin-dependent glutamate synthase, chloroplastic [Elaeis guineensis]	RecName: Full=Ferredoxin-dependent glutamate synthase, chloroplastic; EC=1.4.7.1; AltName: Full=Fd-GOGAT; Flags: Precursor;	SubName: Full=ferredoxin-dependent glutamate synthase, chloroplastic {ECO:0000313|RefSeq:XP_008803349.1};	Glutamate synthase	GO:0009507,chloroplast; GO:0005737,cytoplasm; GO:0051538,3 iron, 4 sulfur cluster binding; GO:0016041,glutamate synthase (ferredoxin) activity; GO:0015930,glutamate synthase activity; GO:0046872,metal ion binding; GO:0019676,ammonia assimilation cycle; GO:0006537,glutamate biosynthetic process; GO:0097054,L-glutamate biosynthetic process	FMN-dependent dehydrogenase
Cluster-20636.93201	137.32	148.14	122.16	88.11	94.1	74.69	959.05	1379.27	1288.26	660.42	1002.88	754.35	0.642094	0.000172057	0.0301893	false	--	PREDICTED: uncharacterized protein LOC105044352 isoform X4 [Elaeis guineensis]	--	SubName: Full=putative esterase YitV isoform X2 {ECO:0000313|RefSeq:XP_017698204.1};	--	--	--
Cluster-20636.112313	0.99	1.6	0.76	3.41	3.84	2.53	53.28	114.23	61.81	197.96	315.92	199.4	-1.57506	0.000177589	0.031086	down	K20291 conserved oligomeric Golgi complex subunit 4 | (RefSeq) pentatricopeptide repeat-containing protein At4g01400, mitochondrial-like (A)	PREDICTED: LOW QUALITY PROTEIN: pentatricopeptide repeat-containing protein At5g66631 [Elaeis guineensis]	RecName: Full=Pentatricopeptide repeat-containing protein At5g66631;	SubName: Full=LOW QUALITY PROTEIN: pentatricopeptide repeat-containing protein At5g66631 {ECO:0000313|RefSeq:XP_017699463.1};	FOG: PPR repeat	GO:0043231,intracellular membrane-bounded organelle; GO:0004519,endonuclease activity; GO:0003723,RNA binding; GO:0009451,RNA modification	Evolutionarily conserved signalling intermediate in Toll pathway
Cluster-20636.75058	10.81	2.56	4.55	0.78	1.3	1.41	330.51	104.17	210.51	25.67	60.88	63.46	2.26398	0.00018587	0.0324061	up	--	PREDICTED: universal stress protein A-like protein [Elaeis guineensis]	RecName: Full=Universal stress protein A-like protein;	SubName: Full=universal stress protein PHOS34-like {ECO:0000313|RefSeq:XP_008781084.2};	--	GO:0005886,plasma membrane; GO:0016208,AMP binding; GO:0006950,response to stress	Universal stress protein family
Cluster-20636.140736	0.08	0.26	0.48	0	0	0	6.21	25.88	55.28	0	0	0	7.26159	0.000186007	0.0324061	up	K23333 E3 ubiquitin-protein transferase RMND5 [EC:2.3.2.27] | (RefSeq) protein RMD5 homolog (A)	PREDICTED: protein RMD5 homolog A-like [Phoenix dactylifera]	RecName: Full=Protein RMD5 homolog {ECO:0000305};	SubName: Full=protein RMD5 homolog A-like {ECO:0000313|RefSeq:XP_008794910.1};	Predicted E3 ubiquitin ligase	GO:0005737,cytoplasm; GO:0034657,GID complex; GO:0005634,nucleus; GO:0046872,metal ion binding; GO:0043161,proteasome-mediated ubiquitin-dependent protein catabolic process; GO:0042787,NA	zinc-RING finger domain
Cluster-20636.47671	0	8.3	7.49	0	0	0	0	269.77	276.78	0	0	0	9.91478	0.00018749	0.0325875	up	K16365 small glutamine-rich tetratricopeptide repeat-containing protein alpha | (RefSeq) small glutamine-rich tetratricopeptide repeat-containing protein (A)	PREDICTED: small glutamine-rich tetratricopeptide repeat-containing protein [Elaeis guineensis]	RecName: Full=Serine/threonine-protein phosphatase 5; EC=3.1.3.16;	SubName: Full=small glutamine-rich tetratricopeptide repeat-containing protein {ECO:0000313|RefSeq:XP_008785878.1};	TPR repeat-containing protein	GO:0005737,cytoplasm; GO:0005829,cytosol; GO:0030176,integral component of endoplasmic reticulum membrane; GO:0005635,nuclear envelope; GO:0031965,nuclear membrane; GO:0016607,nuclear speck; GO:0005634,nucleus; GO:0009506,plasmodesma; GO:0046872,metal ion binding; GO:0004721,phosphoprotein phosphatase activity; GO:0004722,protein serine/threonine phosphatase activity; GO:0046906,tetrapyrrole bind…	Tetratricopeptide repeat
Cluster-20636.132991	9.66	10.2	8.27	4.41	5.11	5.94	378.33	531.33	489.79	186.73	307.02	341.75	0.817367	0.000190888	0.0331002	false	--	PREDICTED: uncharacterized protein LOC105042231 isoform X2 [Elaeis guineensis]	--	SubName: Full=uncharacterized protein LOC103718023 isoform X2 {ECO:0000313|RefSeq:XP_008804878.1};	--	--	--
Cluster-20636.4555	0	0	0	0.43	0.47	0.21	0	0	0	18.56	28.41	12.21	-6.68785	0.000193663	0.0334518	down	--	--	--	--	--	--	--
Cluster-20636.146276	23.68	9.23	32.1	5.3	4.86	3.39	150	78	307	36	47	31	2.24212	0.000193821	0.0334518	up	--	PREDICTED: cellulose synthase-like protein E6 isoform X1 [Phoenix dactylifera]	RecName: Full=Cellulose synthase-like protein E6; EC=2.4.1.-; AltName: Full=OsCslE6;	SubName: Full=cellulose synthase-like protein E6 isoform X1 {ECO:0000313|RefSeq:XP_008805494.1};	--	GO:0005794,Golgi apparatus; GO:0000139,Golgi membrane; GO:0016021,integral component of membrane; GO:0005886,plasma membrane; GO:0016760,cellulose synthase (UDP-forming) activity; GO:0016759,cellulose synthase activity; GO:0071555,cell wall organization; GO:0030244,cellulose biosynthetic process; GO:0009833,plant-type primary cell wall biogenesis	Cellulose synthase
Cluster-20636.85625	1.26	2.63	0	0	0	0	146.51	405.83	0	0	0	0	10.0538	0.000195007	0.033578	up	K20715 phototropin [EC:2.7.11.1] | (RefSeq) phototropin-1A (A)	PREDICTED: phototropin-1A isoform X5 [Elaeis guineensis]	RecName: Full=Phototropin-1A; EC=2.7.11.1; AltName: Full=Non-phototropic hypocotyl protein 1A; Short=OsNPH1a;	SubName: Full=Putative LOV domain-containing protein {ECO:0000313|EMBL:AML77350.1};	--	GO:0005737,cytoplasm; GO:0005634,nucleus; GO:0005886,plasma membrane; GO:0005524,ATP binding; GO:0009882,blue light photoreceptor activity; GO:0000155,phosphorelay sensor kinase activity; GO:0004674,protein serine/threonine kinase activity; GO:0035556,intracellular signal transduction; GO:0018298,protein-chromophore linkage	PAS fold
Cluster-20636.86689	0	0	0.01	0.1	0.36	0.19	0	0	1.87	12.36	65.09	33.13	-5.65615	0.000196521	0.03376	down	K17506 protein phosphatase 1L [EC:3.1.3.16] | (RefSeq) probable protein phosphatase 2C 52 (A)	PREDICTED: probable protein phosphatase 2C 52 [Phoenix dactylifera]	RecName: Full=Probable protein phosphatase 2C 52; Short=OsPP2C52; EC=3.1.3.16;	SubName: Full=probable protein phosphatase 2C 52 {ECO:0000313|RefSeq:XP_008789261.1, ECO:0000313|RefSeq:XP_008789334.1};	Serine/threonine protein phosphatase	GO:0046872,metal ion binding; GO:0004722,protein serine/threonine phosphatase activity	Protein phosphatase 2C
Cluster-20636.42937	6.8	4.27	11.33	23.22	22.16	26.95	85.65	71.64	215.84	315.54	427.48	495.63	-1.70958	0.000200637	0.0343872	down	K09286 EREBP-like factor | (RefSeq) ethylene-responsive transcription factor ERF023-like (A)	PREDICTED: ethylene-responsive transcription factor ERF023-like isoform X1 [Elaeis guineensis]	RecName: Full=Ethylene-responsive transcription factor ERF023;	SubName: Full=ethylene-responsive transcription factor ERF023-like {ECO:0000313|RefSeq:XP_008783177.1};	--	GO:0005634,nucleus; GO:0003677,DNA binding; GO:0003700,DNA-binding transcription factor activity; GO:0009873,ethylene-activated signaling pathway; GO:0006351,transcription, DNA-templated	Myc amino-terminal region
Cluster-20636.150305	0	0	0	0.03	0.97	0.31	0	0	0	2.63	111.86	34.1	-7.80608	0.000202902	0.0346499	down	K17964 leucine-rich PPR motif-containing protein, mitochondrial | (RefSeq) pentatricopeptide repeat-containing protein At1g79540 (A)	PREDICTED: pentatricopeptide repeat-containing protein At5g15010, mitochondrial isoform X1 [Elaeis guineensis]	RecName: Full=Pentatricopeptide repeat-containing protein At5g15010, mitochondrial; Flags: Precursor;	SubName: Full=pentatricopeptide repeat-containing protein At5g15010, mitochondrial {ECO:0000313|RefSeq:XP_008792525.1, ECO:0000313|RefSeq:XP_008792526.1, ECO:0000313|RefSeq:XP_008792527.1};	FOG: PPR repeat	GO:0043231,intracellular membrane-bounded organelle; GO:0005739,mitochondrion; GO:0004519,endonuclease activity; GO:0003723,RNA binding; GO:0009451,RNA modification	Evolutionarily conserved signalling intermediate in Toll pathway
Cluster-20636.129905	1.36	0.04	0.37	0	0	0	88.58	3.47	36.35	0	0	0	7.99107	0.000203376	0.0346499	up	K19984 exocyst complex component 5 | (RefSeq) exocyst complex component 5 (A)	PREDICTED: exocyst complex component 5 [Phoenix dactylifera]	RecName: Full=Exocyst complex component 5; AltName: Full=Exocyst complex component Sec10;	SubName: Full=exocyst complex component 5 {ECO:0000313|RefSeq:XP_008807526.1};	Exocyst subunit - Sec10p	GO:0000145,exocyst; GO:0006887,exocytosis; GO:0006893,Golgi to plasma membrane transport; GO:0015031,protein transport; GO:0048278,vesicle docking	Exocyst complex component Sec10
Cluster-20636.81810	0	0.19	0	1.83	2.93	2.37	0	5.56	0	44.05	99.85	77.28	-5.10232	0.000203577	0.0346499	down	--	--	--	--	--	--	--
Cluster-20636.128923	10.05	2.92	10.04	0.1	1.12	0.15	91.45	35.38	138.01	1	15.6	2	4.01143	0.000204232	0.0346815	up	--	--	--	--	--	--	--
Cluster-20636.132688	16.11	4.52	16.34	0	0.8	0	40	15	61	0	3	0	5.44975	0.000205184	0.0347242	up	K22686 pro-apoptotic serine protease NMA111 [EC:3.4.21.-] | (RefSeq) retrovirus-related Pol polyprotein from transposon TNT 1-94 isoform X1 (A)	PREDICTED: uncharacterized mitochondrial protein AtMg00810-like [Glycine max]	RecName: Full=Retrovirus-related Pol polyprotein from transposon RE1; AltName: Full=Retro element 1 {ECO:0000303|PubMed:10689195}; Short=AtRE1 {ECO:0000303|PubMed:10689195}; Includes: RecName: Full=Protease RE1; EC=3.4.23.-; Includes: RecName: Full=Reverse transcriptase RE1; EC=2.7.7.49; Includes: RecName: Full=Endonuclease RE1;	SubName: Full=Putative mitochondrial protein {ECO:0000313|EMBL:PKA53370.1};	FOG: Transposon-encoded proteins with TYA, reverse transcriptase, integrase domains in various combinations	GO:0004190,aspartic-type endopeptidase activity; GO:0004519,endonuclease activity; GO:0046872,metal ion binding; GO:0003676,nucleic acid binding; GO:0003964,RNA-directed DNA polymerase activity; GO:0015074,DNA integration; GO:0006310,DNA recombination	Reverse transcriptase (RNA-dependent DNA polymerase)
Cluster-20636.50387	3.63	1	1.25	0.34	0.29	0.31	121.99	44.58	63.39	12.51	14.74	15.33	2.51763	0.000205424	0.0347242	up	K19519 transforming growth factor-beta-induced protein | (RefSeq) fasciclin-like arabinogalactan protein 12 (A)	PREDICTED: fasciclin-like arabinogalactan protein 7 [Phoenix dactylifera]	RecName: Full=Fasciclin-like arabinogalactan protein 7; Flags: Precursor;	SubName: Full=fasciclin-like arabinogalactan protein 7 {ECO:0000313|RefSeq:XP_008795693.1};	--	GO:0031225,anchored component of membrane; GO:0046658,anchored component of plasma membrane; GO:0016020,membrane; GO:0005886,plasma membrane	Fasciclin domain
Cluster-20636.142167	3.51	2.91	3.69	9.43	8.7	5.92	54.28	59.78	86.15	157.22	205.81	133.68	-1.28361	0.000206547	0.0348344	down	K02527 3-deoxy-D-manno-octulosonic-acid transferase [EC:2.4.99.12 2.4.99.13 2.4.99.14 2.4.99.15] | (RefSeq) probable 3-deoxy-D-manno-octulosonic acid transferase, mitochondrial (A)	PREDICTED: probable 3-deoxy-D-manno-octulosonic acid transferase, mitochondrial isoform X1 [Elaeis guineensis]	RecName: Full=Probable 3-deoxy-D-manno-octulosonic acid transferase, mitochondrial; Short=AtKdtA; Short=Kdo transferase A; EC=2.4.99.12; EC=2.4.99.13; AltName: Full=Bifunctional Kdo transferase; AltName: Full=Kdo-lipid IV(A) 3-deoxy-D-manno-octulosonic acid transferase; AltName: Full=Lipid IV(A) 3-deoxy-D-manno-octulosonic acid transferase; Flags: Precursor;	SubName: Full=LOW QUALITY PROTEIN: probable 3-deoxy-D-manno-octulosonic acid transferase, mitochondrial {ECO:0000313|RefSeq:XP_008776237.1};	--	GO:0005739,mitochondrion; GO:0016757,transferase activity, transferring glycosyl groups; GO:0036104,Kdo2-lipid A biosynthetic process; GO:0009245,lipid A biosynthetic process	3-Deoxy-D-manno-octulosonic-acid transferase (kdotransferase)
Cluster-20636.85688	7.92	10.54	6.71	16.92	20.38	40.27	156.43	277.05	200.5	361.1	616.92	1165.42	-1.66862	0.000208727	0.03506	down	K00121 S-(hydroxymethyl)glutathione dehydrogenase / alcohol dehydrogenase [EC:1.1.1.284 1.1.1.1] | (RefSeq) alcohol dehydrogenase-like 7 (A)	PREDICTED: alcohol dehydrogenase-like 7 isoform X1 [Elaeis guineensis]	RecName: Full=Alcohol dehydrogenase-like 1; EC=1.1.1.1 {ECO:0000250|UniProtKB:P06525};	SubName: Full=alcohol dehydrogenase-like 7 isoform X1 {ECO:0000313|RefSeq:XP_008804784.1};	Alcohol dehydrogenase, class III	GO:0005737,cytoplasm; GO:0004022,alcohol dehydrogenase (NAD) activity; GO:0008270,zinc ion binding	Zinc-binding dehydrogenase
Cluster-20636.107629	3.13	1.45	2	5.01	11.54	14.36	20.94	12.95	20.18	35.95	117.83	138.86	-2.28858	0.000208834	0.03506	down	--	PREDICTED: UPF0481 protein At3g47200-like [Phoenix dactylifera]	--	SubName: Full=UPF0481 protein At3g47200-like {ECO:0000313|RefSeq:XP_008810378.1};	--	--	Plant protein of unknown function
Cluster-20636.128425	17.83	1.98	13.49	2.15	0.84	1.2	1216.47	179.8	1391.89	159.17	88.23	120.26	2.8891	0.000210049	0.0351789	up	K21110 cingulin-like protein 1 | (RefSeq) golgin subfamily A member 6-like protein 6 (A)	PREDICTED: trichohyalin [Elaeis guineensis]	--	SubName: Full=myosin-J heavy chain {ECO:0000313|RefSeq:XP_008794542.1};	--	--	N-terminal C2 in EEIG1 and EHBP1 proteins
Cluster-20636.69006	0	0	0	9.43	0	9.31	0	0	0	225	0	301.5	-9.97872	0.000210495	0.0351789	down	K13207 CUG-BP- and ETR3-like factor | (RefSeq) hypothetical protein (A)	PREDICTED: protein FLX-like 2 isoform X1 [Elaeis guineensis]	RecName: Full=Protein FLX-like 2; Short=AtFLXL2;	SubName: Full=protein FLX-like 2 {ECO:0000313|RefSeq:XP_008797560.1};	--	GO:0030154,cell differentiation; GO:0009908,flower development	cGMP-dependent protein kinase interacting domain
Cluster-20636.92228	4.91	8.23	7.15	0.11	0.33	1.52	401.75	895.55	884.7	9.34	41.77	183.34	3.33703	0.00021377	0.0356456	up	K06180 23S rRNA pseudouridine1911/1915/1917 synthase [EC:5.4.99.23] | (RefSeq) pentatricopeptide repeat-containing protein At1g20230 isoform X1 (A)	PREDICTED: pentatricopeptide repeat-containing protein At1g20230 [Elaeis guineensis]	RecName: Full=Pentatricopeptide repeat-containing protein At1g20230;	SubName: Full=pentatricopeptide repeat-containing protein At1g20230 {ECO:0000313|RefSeq:XP_008809450.1};	FOG: PPR repeat	GO:0043231,intracellular membrane-bounded organelle; GO:0004519,endonuclease activity; GO:0003723,RNA binding; GO:0008270,zinc ion binding; GO:0009451,RNA modification	Tetratricopeptide repeat
Cluster-20636.464	0.32	0.09	0.33	0	0	0	22.84	8.08	35.78	0	0	0	6.95468	0.000214464	0.0356807	up	K03549 KUP system potassium uptake protein | (RefSeq) potassium transporter 19-like (A)	PREDICTED: uncharacterized protein LOC105960756 [Erythranthe guttata]	--	SubName: Full=uncharacterized protein LOC108983799 {ECO:0000313|RefSeq:XP_018811106.1};	--	--	Transposase family tnp2
Cluster-20636.152922	0	0.03	0	1.02	0.56	0.17	0	2.52	0	75.93	58.45	16.74	-5.71613	0.000215532	0.0357464	down	K11000 callose synthase [EC:2.4.1.-] | (RefSeq) callose synthase 5-like (A)	PREDICTED: callose synthase 5-like [Phoenix dactylifera]	RecName: Full=Callose synthase 5; EC=2.4.1.34; AltName: Full=1,3-beta-glucan synthase; AltName: Full=Protein GLUCAN SYNTHASE-LIKE 2; AltName: Full=Protein LESS ADHERENT POLLEN 1;	SubName: Full=callose synthase 5-like {ECO:0000313|RefSeq:XP_008775540.1};	1,3-beta-glucan synthase/callose synthase catalytic subunit	GO:0000148,1,3-beta-D-glucan synthase complex; GO:0016021,integral component of membrane; GO:0003843,1,3-beta-D-glucan synthase activity; GO:0006075,(1->3)-beta-D-glucan biosynthetic process; GO:0071555,cell wall organization; GO:0009556,microsporogenesis; GO:0009846,pollen germination; GO:0009860,pollen tube growth; GO:0010208,pollen wall assembly; GO:0008360,regulation of cell shape; GO:0080092…	1,3-beta-glucan synthase component
Cluster-20636.26025	1.81	1.24	0.72	2.95	5.62	5.22	24.34	22.32	14.61	42.85	115.82	102.68	-1.95447	0.000215827	0.0357464	down	K05666 ATP-binding cassette, subfamily C (CFTR/MRP), member 2 | (RefSeq) ABC transporter C family member 10-like (A)	PREDICTED: ABC transporter C family member 10-like [Elaeis guineensis]	--	SubName: Full=ABC transporter C family member 10-like {ECO:0000313|RefSeq:XP_008794995.1};	--	--	--
Cluster-20636.37132	0.82	3.74	1.65	0	0.07	0	8.42	51.22	25.55	0	1.14	0	6.31597	0.000221269	0.0365658	up	--	PREDICTED: uncharacterized protein LOC105034334 [Elaeis guineensis]	--	SubName: Full=uncharacterized protein LOC103723190 {ECO:0000313|RefSeq:XP_008812248.1};	--	--	--
Cluster-20636.104775	0	0	0	2.86	0	0.97	0.29	0	0.01	350.22	0	161.02	-10.0523	0.000223421	0.036839	down	K14794 ribosomal RNA-processing protein 12 | (RefSeq) RRP12-like protein (A)	PREDICTED: RRP12-like protein isoform X1 [Elaeis guineensis]	--	SubName: Full=RRP12-like protein isoform X1 {ECO:0000313|RefSeq:XP_008809560.1};	Uncharacterized conserved protein	--	NUC173 domain
Cluster-20636.171215	0.5	0.62	0.26	3.59	2.67	1.43	8.46	14.08	6.6	66.12	69.57	35.57	-2.55211	0.000225406	0.0370835	down	K06883 uncharacterized protein | (RefSeq) GPN-loop GTPase 1 (A)	GPN-loop GTPase 1 isoform X1 [Ananas comosus]	RecName: Full=GPN-loop GTPase QQT2 {ECO:0000305}; EC=3.6.5.- {ECO:0000305}; AltName: Full=Protein QUATRE QUART 2 {ECO:0000303|PubMed:17419841};	SubName: Full=GPN-loop GTPase 1 {ECO:0000313|EMBL:OAY81736.1};	GTPase XAB1, interacts with DNA repair protein XPA	GO:0005874,microtubule; GO:0003924,GTPase activity; GO:0051301,cell division; GO:0009793,embryo development ending in seed dormancy; GO:0044376,NA; GO:1990022,NA	Conserved hypothetical ATP binding protein
Cluster-2311.0	20.56	10.53	25.31	4.45	6.45	2.7	142	97	264	33	68	27	2.03934	0.000226101	0.0371153	up	--	PREDICTED: uncharacterized protein LOC103706459 [Phoenix dactylifera]	--	SubName: Full=uncharacterized protein LOC103706459 {ECO:0000313|RefSeq:XP_008788781.1};	--	--	--
Cluster-20636.28156	1.9	0.64	1.36	0.24	0.27	0.14	59.89	26.77	65.08	8.1	13.04	6.72	2.51806	0.000230582	0.0377668	up	K13464 jasmonate ZIM domain-containing protein | (RefSeq) protein TIFY 6B-like (A)	PREDICTED: protein TIFY 8 isoform X2 [Elaeis guineensis]	RecName: Full=Protein TIFY 8 {ECO:0000303|PubMed:17499004};	SubName: Full=protein TIFY 8 isoform X2 {ECO:0000313|RefSeq:XP_008811600.1, ECO:0000313|RefSeq:XP_008811601.1};	--	GO:0005634,nucleus; GO:0003714,transcription corepressor activity; GO:1903507,negative regulation of nucleic acid-templated transcription; GO:0031347,regulation of defense response; GO:2000022,regulation of jasmonic acid mediated signaling pathway; GO:0006355,regulation of transcription, DNA-templated; GO:0009611,response to wounding; GO:0006351,transcription, DNA-templated	tify domain
Cluster-20636.178297	3.37	0.82	3.55	0.14	0	0	214.73	69.62	342.35	9.38	0	0	5.82845	0.000231563	0.0378221	up	--	--	--	--	--	--	--
Cluster-20636.111003	0	0.12	0	1.33	1.8	1.4	0	2.08	0	18.4	35.4	26.26	-5.21668	0.000231943	0.0378221	down	--	--	--	--	--	--	--
Cluster-20636.40470	0	0	0	0.87	0.52	0.22	0	0	0	29.48	25.16	10.09	-6.88377	0.000233219	0.0379464	down	K17279 receptor expression-enhancing protein 5/6 | (RefSeq) HVA22-like protein a (A)	--	--	--	--	--	--
Cluster-20636.107698	1.05	1.27	0.53	0	0.07	0	27.67	44.46	21.07	0	2.94	0	5.15151	0.000236776	0.0384405	up	K23404 transmembrane anterior posterior transformation protein 1 | (RefSeq) protein POLLEN DEFECTIVE IN GUIDANCE 1-like isoform X1 (A)	PREDICTED: protein POLLEN DEFECTIVE IN GUIDANCE 1-like isoform X3 [Phoenix dactylifera]	RecName: Full=Protein POLLEN DEFECTIVE IN GUIDANCE 1;	SubName: Full=protein POLLEN DEFECTIVE IN GUIDANCE 1-like isoform X3 {ECO:0000313|RefSeq:XP_017696758.1};	Predicted membrane protein	GO:0005788,endoplasmic reticulum lumen; GO:0016021,integral component of membrane; GO:0009793,embryo development ending in seed dormancy; GO:0035437,maintenance of protein localization in endoplasmic reticulum; GO:0010183,pollen tube guidance	--
Cluster-20636.90141	0.51	0.3	0.57	0	0.04	0	21.95	17.43	37.02	0	2.46	0	5.37372	0.000241115	0.0390244	up	K17065 dynamin 1-like protein [EC:3.6.5.5] | (RefSeq) hypothetical protein (A)	PREDICTED: putative uridine kinase C227.14 isoform X4 [Phoenix dactylifera]	--	SubName: Full=putative uridine kinase C227.14 isoform X4 {ECO:0000313|RefSeq:XP_008788129.1};	Predicted panthothenate kinase/uridine kinase-related protein	GO:0016301,kinase activity	RNA helicase
Cluster-20636.60563	0	0.01	0.04	0.35	1.6	0.44	0.18	0.49	1.92	13.81	88.56	23.35	-5.83625	0.000241429	0.0390244	down	K17500 integrin-linked kinase-associated serine/threonine phosphatase 2C [EC:3.1.3.16] | (RefSeq) probable protein phosphatase 2C 67 (A)	PREDICTED: probable protein phosphatase 2C 67 [Phoenix dactylifera]	RecName: Full=Probable protein phosphatase 2C 67; Short=OsPP2C67; EC=3.1.3.16;	SubName: Full=probable protein phosphatase 2C 67 {ECO:0000313|RefSeq:XP_008787672.1, ECO:0000313|RefSeq:XP_008787673.1, ECO:0000313|RefSeq:XP_008787675.1};	Serine/threonine protein phosphatase	GO:0046872,metal ion binding; GO:0004722,protein serine/threonine phosphatase activity	Protein phosphatase 2C
Cluster-20636.91135	2.49	2.47	3.6	0.88	1.39	1.24	233.42	307.56	510.17	89.06	200.86	171.75	1.25997	0.000247844	0.0399737	up	K16055 trehalose 6-phosphate synthase/phosphatase [EC:2.4.1.15 3.1.3.12] | (RefSeq) probable alpha,alpha-trehalose-phosphate synthase [UDP-forming] 9 (A)	PREDICTED: LOW QUALITY PROTEIN: probable alpha,alpha-trehalose-phosphate synthase [UDP-forming]	RecName: Full=Probable alpha,alpha-trehalose-phosphate synthase [UDP-forming] 9; EC=2.4.1.15; AltName: Full=Trehalose-6-phosphate synthase 9; Short=AtTPS9;	SubName: Full=probable alpha,alpha-trehalose-phosphate synthase [UDP-forming] 9 {ECO:0000313|RefSeq:XP_008779630.1};	Trehalose-6-phosphate synthase component TPS1 and related subunits	GO:0005737,cytoplasm; GO:0016791,phosphatase activity; GO:0016757,transferase activity, transferring glycosyl groups; GO:0005992,trehalose biosynthetic process; GO:0070413,trehalose metabolism in response to stress	haloacid dehalogenase-like hydrolase
Cluster-20636.99205	5.97	4.24	5.2	6.72	9.17	7.9	426.61	403.24	561.73	520.04	1005.91	830.95	-0.672542	0.00025389	0.0408597	false	K14272 glutamate--glyoxylate aminotransferase [EC:2.6.1.4 2.6.1.2 2.6.1.44] | (RefSeq) glutamate--glyoxylate aminotransferase 2 (A)	PREDICTED: glutamate--glyoxylate aminotransferase 2 [Elaeis guineensis]	RecName: Full=Glutamate--glyoxylate aminotransferase 2; Short=AtGGT2; EC=2.6.1.4; AltName: Full=Alanine aminotransferase GGT2; EC=2.6.1.2; AltName: Full=Alanine--glyoxylate aminotransferase GGT2; EC=2.6.1.44; AltName: Full=Alanine-2-oxoglutarate aminotransferase 2; EC=2.6.1.-;	SubName: Full=glutamate--glyoxylate aminotransferase 2 isoform X2 {ECO:0000313|RefSeq:XP_017698299.1};	Alanine aminotransferase	GO:0009507,chloroplast; GO:0009570,chloroplast stroma; GO:0005777,peroxisome; GO:0008453,alanine-glyoxylate transaminase activity; GO:0047958,glycine:2-oxoglutarate aminotransferase activity; GO:0004021,L-alanine:2-oxoglutarate aminotransferase activity; GO:0030170,pyridoxal phosphate binding; GO:0009058,biosynthetic process; GO:0042853,L-alanine catabolic process	Aminotransferase class I and II
Cluster-20636.131437	1.61	0.15	0.19	5.69	3.99	18.64	20	2.46	3.56	76.12	75.76	337.3	-4.04905	0.000255381	0.0410103	down	K04733 interleukin-1 receptor-associated kinase 4 [EC:2.7.11.1] | (RefSeq) MDIS1-interacting receptor like kinase 2-like (A)	PREDICTED: receptor-like protein 12 [Elaeis guineensis]	RecName: Full=Receptor-like protein 15 {ECO:0000303|PubMed:18434605}; Short=AtRLP15 {ECO:0000303|PubMed:18434605}; Flags: Precursor;	SubName: Full=LRR receptor-like serine/threonine-protein kinase GSO1 {ECO:0000313|RefSeq:XP_017696419.1};	FOG: Leucine rich repeat	GO:0016021,integral component of membrane	Leucine Rich Repeat
Cluster-20636.88102	0	0	0	0	3.96	0.72	0	0	0	0	562.99	98.8	-9.92293	0.000257787	0.0413069	down	--	PREDICTED: uncharacterized protein LOC105053988 isoform X1 [Elaeis guineensis]	--	SubName: Full=uncharacterized protein LOC103716542 isoform X1 {ECO:0000313|RefSeq:XP_008802797.1};	--	--	--
Cluster-20636.139232	0	0	0	0	2.57	1.57	0	0	0.01	0	350.04	205.68	-9.71605	0.00026026	0.0416129	down	K20283 golgin subfamily A member 4 | (RefSeq) myosin-9-like (A)	PREDICTED: myosin-9-like [Elaeis guineensis]	--	SubName: Full=myosin-9-like isoform X2 {ECO:0000313|RefSeq:XP_008801566.1};	--	--	Centrosome localisation domain of PPC89
Cluster-3947.0	1.89	0.46	1.47	0.06	0	0	28	9	33	1	0	0	6.07577	0.000261989	0.0417632	up	--	--	--	--	--	--	--
Cluster-20636.185206	0.86	0.45	0.62	0.11	0.07	0.08	27.87	19.56	30.71	3.76	3.43	3.89	2.88087	0.000262331	0.0417632	up	K15404 aldehyde decarbonylase [EC:4.1.99.5] | (RefSeq) protein ECERIFERUM 1 (A)	PREDICTED: protein ECERIFERUM 1 isoform X2 [Elaeis guineensis]	RecName: Full=Protein ECERIFERUM 1;	SubName: Full=protein ECERIFERUM 1-like isoform X1 {ECO:0000313|RefSeq:XP_017696499.1};	--	GO:0005789,endoplasmic reticulum membrane; GO:0016021,integral component of membrane; GO:0005506,iron ion binding; GO:0016491,oxidoreductase activity; GO:0043447,alkane biosynthetic process; GO:0042742,defense response to bacterium; GO:0050832,defense response to fungus; GO:0008610,lipid biosynthetic process; GO:0006629,lipid metabolic process; GO:0009414,response to water deprivation; GO:0010025…	WAX2 C-terminal domain
Cluster-20636.10322	7.87	3.65	5.22	1.86	1.93	2.36	215.43	133.05	215.81	55.07	81.19	94.99	1.37024	0.000263905	0.0418687	up	K14411 RNA-binding protein Musashi | (RefSeq) protein gar2 (A)	PREDICTED: protein IQ-DOMAIN 1 [Elaeis guineensis]	RecName: Full=Protein IQ-DOMAIN 1 {ECO:0000303|PubMed:15960618};	SubName: Full=protein IQ-DOMAIN 14-like {ECO:0000313|RefSeq:XP_008811759.1, ECO:0000313|RefSeq:XP_008811760.1, ECO:0000313|RefSeq:XP_017702092.1};	--	GO:0005737,cytoplasm; GO:0005874,microtubule; GO:0005634,nucleus; GO:0005516,calmodulin binding; GO:0008017,microtubule binding	IQ calmodulin-binding motif
Cluster-20636.117178	88.55	29.66	41.7	0	5.06	2	36	16	25	0	3	1	4.46156	0.000264128	0.0418687	up	K11273 chromosome transmission fidelity protein 1 [EC:3.6.4.13] | (RefSeq) probable ATP-dependent RNA helicase DDX11 (A)	Retrovirus-related Pol polyprotein from transposon TNT 1-94 [Cajanus cajan]	RecName: Full=Uncharacterized mitochondrial protein AtMg00810; AltName: Full=ORF240b;	SubName: Full=Retrovirus-related Pol polyprotein from transposon TNT 1-94 {ECO:0000313|EMBL:KYP40644.1};	FOG: Transposon-encoded proteins with TYA, reverse transcriptase, integrase domains in various combinations	GO:0005739,mitochondrion	Reverse transcriptase (RNA-dependent DNA polymerase)
Cluster-20636.121637	1	0.3	0.78	1.78	2.51	2.59	94.21	37.67	111.59	182.12	363.42	359.59	-1.7891	0.000270846	0.0427198	down	K14489 arabidopsis histidine kinase 2/3/4 (cytokinin receptor) [EC:2.7.13.3] | (RefSeq) probable histidine kinase 3 (A)	PREDICTED: probable histidine kinase 3 isoform X1 [Elaeis guineensis]	RecName: Full=Probable histidine kinase 3 {ECO:0000305}; Short=OsHK3 {ECO:0000305}; EC=2.7.13.3 {ECO:0000305};	SubName: Full=probable histidine kinase 3 {ECO:0000313|RefSeq:XP_008790756.1};	Sensory transduction histidine kinase	GO:0016021,integral component of membrane; GO:0005622,intracellular; GO:0005886,plasma membrane; GO:0000155,phosphorelay sensor kinase activity; GO:0043424,protein histidine kinase binding; GO:0071215,cellular response to abscisic acid stimulus; GO:0070417,cellular response to cold; GO:0016036,cellular response to phosphate starvation; GO:0071329,cellular response to sucrose stimulus; GO:0009736,…	GNS1/SUR4 family
Cluster-20636.43647	0.77	0.45	0.56	0	0	0.03	25.01	19.45	27.82	0	0	1.53	5.25691	0.000271316	0.0427198	up	K11838 ubiquitin carboxyl-terminal hydrolase 7 [EC:3.4.19.12] | (RefSeq) ubiquitin carboxyl-terminal hydrolase 12-like (A)	PREDICTED: ubiquitin carboxyl-terminal hydrolase 12-like isoform X8 [Phoenix dactylifera]	RecName: Full=Ubiquitin carboxyl-terminal hydrolase 12; EC=3.4.19.12; AltName: Full=Deubiquitinating enzyme 12; Short=AtUBP12; AltName: Full=Ubiquitin thioesterase 12; AltName: Full=Ubiquitin-specific-processing protease 12;	SubName: Full=ubiquitin carboxyl-terminal hydrolase 12-like isoform X8 {ECO:0000313|RefSeq:XP_008808606.1};	Ubiquitin carboxyl-terminal hydrolase	GO:0005737,cytoplasm; GO:0005829,cytosol; GO:0005634,nucleus; GO:0004843,thiol-dependent ubiquitin-specific protease activity; GO:0009867,jasmonic acid mediated signaling pathway; GO:0016579,protein deubiquitination; GO:0006511,ubiquitin-dependent protein catabolic process	Ras association (RalGDS/AF-6) domain
Cluster-20636.89487	0.44	0.27	0.04	0	0.01	0	74.85	60.74	10.43	0	3.01	0	5.891	0.000271486	0.0427198	up	K20457 dihydrofolate synthase [EC:6.3.2.12] | (RefSeq) dihydrofolate synthetase (A)	PREDICTED: dihydrofolate synthetase [Elaeis guineensis]	RecName: Full=Dihydrofolate synthetase {ECO:0000303|PubMed:11752472}; Short=AtDFA {ECO:0000303|PubMed:11752472}; EC=6.3.2.12 {ECO:0000269|PubMed:11752472}; AltName: Full=Protein GLOBULAR ARREST 1 {ECO:0000303|PubMed:12535338}; Flags: Precursor;	SubName: Full=dihydrofolate synthetase isoform X5 {ECO:0000313|RefSeq:XP_008783816.1};	Folylpolyglutamate synthase	GO:0005759,mitochondrial matrix; GO:0005524,ATP binding; GO:0008841,dihydrofolate synthase activity; GO:0046872,metal ion binding; GO:0009793,embryo development ending in seed dormancy; GO:0006730,one-carbon metabolic process; GO:0046654,tetrahydrofolate biosynthetic process	Mur ligase middle domain
Cluster-20636.130444	22.98	10.85	20.31	6.03	7.96	5.59	213.68	134.44	285.34	60.33	113.1	75.53	1.42714	0.00027181	0.0427198	up	K01623 fructose-bisphosphate aldolase, class I [EC:4.1.2.13] | (RefSeq) fructose-bisphosphate aldolase 6, cytosolic-like (A)	PREDICTED: uncharacterized protein LOC103710302 [Phoenix dactylifera]	RecName: Full=Heavy metal-associated isoprenylated plant protein 39 {ECO:0000303|PubMed:21072340, ECO:0000303|PubMed:23368984}; Short=AtHIP39 {ECO:0000303|PubMed:21072340, ECO:0000303|PubMed:23368984}; Flags: Precursor;	SubName: Full=uncharacterized protein LOC103710302 {ECO:0000313|RefSeq:XP_008794190.1};	Copper chaperone	GO:0005737,cytoplasm; GO:0046914,transition metal ion binding; GO:0046916,cellular transition metal ion homeostasis; GO:0030001,metal ion transport	Heavy-metal-associated domain
Cluster-20636.147772	4.42	2.88	2.76	1.21	1.54	1.02	96.61	83.72	91.15	28.55	51.64	32.58	1.34565	0.000279865	0.0438621	up	--	PREDICTED: cyclin-dependent kinase inhibitor 4-like [Elaeis guineensis]	RecName: Full=Cyclin-dependent kinase inhibitor 3; AltName: Full=Inhibitor/interactor of CDK protein 6; AltName: Full=KIP-related protein 3;	RecName: Full=Cyclin-dependent kinase inhibitor {ECO:0000256|PIRNR:PIRNR017811};	--	GO:0005654,nucleoplasm; GO:0004861,cyclin-dependent protein serine/threonine kinase inhibitor activity; GO:0007050,cell cycle arrest	--
Cluster-20636.94648	189.96	165.29	164.12	137.96	138.74	128.46	6803.84	7875.5	8888.28	5346.16	7621.81	6761.97	0.311168	0.000280265	0.0438621	false	K16911 ATP-dependent RNA helicase DDX21 [EC:3.6.4.13] | (RefSeq) DEAD-box ATP-dependent RNA helicase 7 (A)	PREDICTED: DEAD-box ATP-dependent RNA helicase 7 [Elaeis guineensis]	RecName: Full=DEAD-box ATP-dependent RNA helicase 7; EC=3.6.4.13;	SubName: Full=DEAD-box ATP-dependent RNA helicase 7-like {ECO:0000313|RefSeq:XP_008812489.1};	ATP-dependent RNA helicase	GO:0005737,cytoplasm; GO:0005730,nucleolus; GO:0005524,ATP binding; GO:0004004,ATP-dependent RNA helicase activity; GO:0003723,RNA binding; GO:0010501,RNA secondary structure unwinding	Type III restriction enzyme, res subunit
Cluster-20636.24507	0	0	0	0.7	0.22	0.63	0	0	0	23	10.13	28.19	-6.81434	0.000284364	0.0444095	down	--	PREDICTED: putative G3BP-like protein [Elaeis guineensis]	--	SubName: Full=ras GTPase-activating protein-binding protein 1 {ECO:0000313|RefSeq:XP_008791326.1, ECO:0000313|RefSeq:XP_008791327.1};	--	--	--
Cluster-20636.51951	2.22	0.27	2.27	0	0	0	30.13	4.8	46.54	0	0	0	7.24596	0.000285475	0.044489	up	--	PREDICTED: uncharacterized protein LOC105059869 [Elaeis guineensis]	--	SubName: Full=Uncharacterized protein {ECO:0000313|EnsemblPlants:GSMUA_Achr1P25770_001};	--	GO:0009507,chloroplast; GO:0042651,thylakoid membrane; GO:0005524,ATP binding; GO:0004222,metalloendopeptidase activity; GO:0048366,leaf development	--
Cluster-20636.60980	1.31	0.98	1.15	3.41	6.03	2.91	16.57	16.58	21.97	46.5	116.72	53.79	-1.84384	0.000286393	0.044538	down	K03021 DNA-directed RNA polymerase III subunit RPC2 [EC:2.7.7.6] | (RefSeq) DNA-directed RNA polymerase III subunit RPC2-like (A)	PREDICTED: uncharacterized protein LOC105051756 [Elaeis guineensis]	--	SubName: Full=uncharacterized protein LOC103720519 {ECO:0000313|RefSeq:XP_017701515.1};	--	--	Tetratricopeptide repeat
Cluster-20636.87112	5.45	4.2	4.48	2.04	3.37	2.37	497.44	509.4	618.46	201.31	471.6	319.36	0.817411	0.000286998	0.0445384	false	K10581 ubiquitin-conjugating enzyme E2 O [EC:2.3.2.24] | (RefSeq) probable ubiquitin-conjugating enzyme E2 24 (A)	PREDICTED: probable ubiquitin-conjugating enzyme E2 24 isoform X2 [Phoenix dactylifera]	RecName: Full=Probable ubiquitin-conjugating enzyme E2 24 {ECO:0000303|PubMed:16339806}; EC=2.3.2.23 {ECO:0000305}; AltName: Full=AtPHO2 {ECO:0000303|PubMed:16679424}; AltName: Full=E2 ubiquitin-conjugating enzyme 24 {ECO:0000303|PubMed:16339806}; AltName: Full=Ubiquitin carrier protein 24 {ECO:0000303|PubMed:16339806}; AltName: Full=Ubiquitin-protein ligase 24 {ECO:0000303|PubMed:16339806};	SubName: Full=probable ubiquitin-conjugating enzyme E2 24 isoform X2 {ECO:0000313|RefSeq:XP_008793095.1};	Ubiquitin-conjugating enzyme	GO:0005783,endoplasmic reticulum; GO:0005789,endoplasmic reticulum membrane; GO:0005794,Golgi apparatus; GO:0000139,Golgi membrane; GO:0005524,ATP binding; GO:0016874,ligase activity; GO:0061630,ubiquitin protein ligase activity; GO:0031625,ubiquitin protein ligase binding; GO:0044257,cellular protein catabolic process; GO:0016036,cellular response to phosphate starvation; GO:0055062,phosphate io…	Ubiquitin-conjugating enzyme
Cluster-20636.79748	1.24	1.22	0.83	0.21	0.28	0.29	34.53	45.09	35.03	6.33	12.01	11.66	2.03238	0.000291353	0.0450351	up	K14190 GDP-L-galactose phosphorylase [EC:2.7.7.69] | (RefSeq) GDP-L-galactose phosphorylase 1 (A)	PREDICTED: GDP-L-galactose phosphorylase 1 [Elaeis guineensis]	RecName: Full=GDP-L-galactose phosphorylase 1; EC=2.7.7.69; AltName: Full=Protein VITAMIN C DEFECTIVE 2;	SubName: Full=GDP-L-galactose phosphorylase 1-like {ECO:0000313|RefSeq:XP_008795238.1};	Predicted hydrolase (HIT family)	GO:0005737,cytoplasm; GO:0005634,nucleus; GO:0010475,galactose-1-phosphate guanylyltransferase (GDP) activity; GO:0080048,GDP-D-glucose phosphorylase activity; GO:0010472,GDP-galactose:glucose-1-phosphate guanylyltransferase activity; GO:0010471,GDP-galactose:mannose-1-phosphate guanylyltransferase activity; GO:0010473,GDP-galactose:myoinositol-1-phosphate guanylyltransferase activity; GO:0080047…	--
Cluster-20636.62663	3.87	0.86	4.13	0.24	0.06	0	44	13	71	3	1	0	4.90478	0.000291418	0.0450351	up	K04485 DNA repair protein RadA/Sms | (RefSeq) uncharacterized protein LOC7475108 (A)	PREDICTED: uncharacterized protein LOC103697700, partial [Phoenix dactylifera]	--	SubName: Full=uncharacterized protein LOC103697700 {ECO:0000313|RefSeq:XP_008777836.1};	FOG: Transposon-encoded proteins with TYA, reverse transcriptase, integrase domains in various combinations	--	Zinc knuckle
Cluster-20636.42176	0	0	0	0.48	0.87	0.85	0	0	0	9.43	24.42	22.85	-6.53803	0.000293261	0.0452252	down	K04075 tRNA(Ile)-lysidine synthase [EC:6.3.4.19] | (RefSeq) uncharacterized protein LOC106771728 (A)	PREDICTED: uncharacterized protein LOC103710905 [Phoenix dactylifera]	--	SubName: Full=uncharacterized protein LOC103710905 {ECO:0000313|RefSeq:XP_008795051.1};	--	--	PP-loop family
Cluster-20636.154849	3.73	0.18	0.95	0	0	0	70	4.38	27	0	0	0	7.65027	0.000295868	0.0455323	up	--	--	--	--	--	--	--
Cluster-20636.117937	30.93	31.95	29.24	50.48	46.95	52.73	165.9	228.63	236.67	289.68	383.56	406.52	-0.726365	0.000299273	0.0459516	false	K08901 photosystem II oxygen-evolving enhancer protein 3 | (RefSeq) photosynthetic NDH subunit of lumenal location 2, chloroplastic-like (A)	PREDICTED: photosynthetic NDH subunit of lumenal location 2, chloroplastic-like [Phoenix dactylifera]	RecName: Full=Photosynthetic NDH subunit of lumenal location 2, chloroplastic {ECO:0000303|PubMed:21785130}; AltName: Full=PsbQ-like protein 1; Flags: Precursor;	SubName: Full=photosynthetic NDH subunit of lumenal location 2, chloroplastic-like {ECO:0000313|RefSeq:XP_008802571.1};	--	GO:0009507,chloroplast; GO:0009534,chloroplast thylakoid; GO:0009543,chloroplast thylakoid lumen; GO:0009535,chloroplast thylakoid membrane; GO:0019898,extrinsic component of membrane; GO:0009344,nitrite reductase complex [NAD(P)H]; GO:0009654,photosystem II oxygen evolving complex; GO:0005509,calcium ion binding; GO:0045156,electron transporter, transferring electrons within the cyclic electron …	Oxygen evolving enhancer protein 3 (PsbQ)
Cluster-20636.78560	162.94	269.03	135.09	88.31	44.64	55.57	1533	3372	1920	894	642	760	1.54753	0.000299837	0.0459516	up	--	PREDICTED: protein EXORDIUM-like 2 [Elaeis guineensis]	RecName: Full=Protein EXORDIUM-like 2; Flags: Precursor;	SubName: Full=protein EXORDIUM-like 2 {ECO:0000313|RefSeq:XP_008790896.1, ECO:0000313|RefSeq:XP_017698528.1};	--	GO:0048046,apoplast; GO:0005618,cell wall; GO:0005829,cytosol; GO:0005615,extracellular space; GO:0005794,Golgi apparatus; GO:0009505,plant-type cell wall; GO:0009506,plasmodesma	Phosphate-induced protein 1 conserved region
Cluster-22883.0	1.02	0.74	1.2	2.36	3.79	5.29	16.31	15.73	28.95	40.74	92.97	123.92	-1.98841	0.000302203	0.0462042	down	K03868 RING-box protein 1 [EC:2.3.2.32] | (RefSeq) uncharacterized LOC100792815 (A)	PREDICTED: GEM-like protein 7 [Elaeis guineensis]	RecName: Full=Putative GEM-like protein 8;	SubName: Full=GEM-like protein 7 {ECO:0000313|RefSeq:XP_008797211.1};	--	--	GRAM domain
Cluster-20636.119947	0.73	0.45	0.89	0.09	0.17	0.05	33.31	27.52	61.7	4.43	12.01	3.51	2.71102	0.000302737	0.0462042	up	K12893 splicing factor, arginine/serine-rich 4/5/6 | (RefSeq) serine/arginine-rich splicing factor 4-like (A)	PREDICTED: serine/arginine-rich splicing factor 4 [Elaeis guineensis]	--	SubName: Full=serine/arginine-rich splicing factor 4-like {ECO:0000313|RefSeq:XP_008784080.1};	--	--	Zinc knuckle
Cluster-20636.122549	0	0	0	0.77	0.21	0.71	0	0	0	23.98	9.13	29.83	-6.86637	0.000313562	0.0477577	down	K03671 thioredoxin 1 | (RefSeq) thioredoxin-like 2, chloroplastic (A)	PREDICTED: thioredoxin-like 2, chloroplastic isoform X1 [Phoenix dactylifera]	RecName: Full=Thioredoxin-like 2, chloroplastic; AltName: Full=Lilium-type thioredoxin 2; AltName: Full=OsTrx19; Flags: Precursor;	SubName: Full=thioredoxin-like 2, chloroplastic isoform X1 {ECO:0000313|RefSeq:XP_008782549.1};	Thioredoxin	GO:0009507,chloroplast; GO:0045454,cell redox homeostasis; GO:0055114,oxidation-reduction process	Thioredoxin-like
Cluster-20636.98375	726.91	678.79	957.99	1205.2	1476.79	1683.22	3115.19	3883.35	6190.8	5506.74	9616.33	10297.7	-0.888099	0.000322782	0.0490608	false	K08901 photosystem II oxygen-evolving enhancer protein 3 | (RefSeq) oxygen-evolving enhancer protein 3-2, chloroplastic (A)	PREDICTED: oxygen-evolving enhancer protein 3-2, chloroplastic [Elaeis guineensis]	RecName: Full=Oxygen-evolving enhancer protein 3-2, chloroplastic; Short=OEE3; AltName: Full=16 kDa subunit of oxygen evolving system of photosystem II; AltName: Full=Ferredoxin-NADP reductase-binding protein; Short=BP; AltName: Full=OEC 16 kDa subunit; Flags: Precursor;	SubName: Full=oxygen-evolving enhancer protein 3-1, chloroplastic-like {ECO:0000313|RefSeq:XP_008793745.1};	--	GO:0009535,chloroplast thylakoid membrane; GO:0019898,extrinsic component of membrane; GO:0009654,photosystem II oxygen evolving complex; GO:0005509,calcium ion binding; GO:0015979,photosynthesis	Oxygen evolving enhancer protein 3 (PsbQ)
Cluster-20636.107348	6.58	4.3	5.19	2.14	2.63	3.15	322.76	280.5	385.15	113.45	198.14	227.33	0.9639	0.000327123	0.0496185	false	K16276 zinc finger protein-like protein | (RefSeq) zinc finger protein BRUTUS-like (A)	PREDICTED: zinc finger protein BRUTUS-like isoform X2 [Elaeis guineensis]	RecName: Full=Zinc finger protein BRUTUS {ECO:0000303|PubMed:20675571}; AltName: Full=Protein EMBRYO DEFECTIVE 2454 {ECO:0000303|PubMed:20675571};	SubName: Full=uncharacterized protein LOC103709367 isoform X2 {ECO:0000313|RefSeq:XP_017698880.1};	Zn-finger protein	GO:0016021,integral component of membrane; GO:0005634,nucleus; GO:0005506,iron ion binding; GO:0016874,ligase activity; GO:0061630,ubiquitin protein ligase activity; GO:0008270,zinc ion binding; GO:0010106,cellular response to iron ion starvation; GO:0060586,multicellular organismal iron ion homeostasis; GO:0016567,protein ubiquitination	Zinc finger, C3HC4 type (RING finger)
Cluster-20636.75989	1.36	0.67	0.07	0	0	0	51.27	33.57	4.18	0	0	0	7.47188	0.00033143	0.0501688	false	K12893 splicing factor, arginine/serine-rich 4/5/6 | (RefSeq) splice1; serine/arginine-rich splicing factor RS31 (A)	PREDICTED: serine/arginine-rich splicing factor RS31-like isoform X1 [Musa acuminata subsp. malaccensis]	RecName: Full=Serine/arginine-rich splicing factor RS31A; Short=At-RS31A; Short=At-RSp31A; Short=AtRS31A; AltName: Full=Arginine/serine-rich splicing factor RS32; Short=At-RSp32;	SubName: Full=Uncharacterized protein {ECO:0000313|EnsemblPlants:GSMUA_Achr11P17450_001};	Alternative splicing factor SRp55/B52/SRp75 (RRM superfamily)	GO:0016607,nuclear speck; GO:0005681,spliceosomal complex; GO:0003723,RNA binding; GO:0000398,mRNA splicing, via spliceosome	RNA recognition motif. (a.k.a. RRM, RBD, or RNP domain)
Cluster-20636.132105	2.14	1.05	1.13	5.43	5.4	4.06	16.24	10.6	12.95	44.28	62.52	44.57	-1.85403	0.000339498	0.051285	false	K04733 interleukin-1 receptor-associated kinase 4 [EC:2.7.11.1] | (RefSeq) probable receptor-like protein kinase At1g11050 (A)	PREDICTED: probable receptor-like protein kinase At1g11050 [Phoenix dactylifera]	RecName: Full=Probable receptor-like protein kinase At1g11050; EC=2.7.11.1; Flags: Precursor;	SubName: Full=probable receptor-like protein kinase At1g11050 {ECO:0000313|RefSeq:XP_008783314.1};	Serine/threonine protein kinase	GO:0016021,integral component of membrane; GO:0005886,plasma membrane; GO:0005524,ATP binding; GO:0004674,protein serine/threonine kinase activity	Protein tyrosine kinase
Cluster-20636.118630	4.24	2.92	2.92	1.47	1.92	1.78	176.72	161.76	183.98	66.29	122.71	108.96	0.904311	0.000349743	0.0527248	false	K08245 phytepsin [EC:3.4.23.40] | (RefSeq) aspartic proteinase oryzasin-1 (A)	PREDICTED: aspartic proteinase oryzasin-1 isoform X2 [Elaeis guineensis]	RecName: Full=Aspartic proteinase oryzasin-1; EC=3.4.23.-; Flags: Precursor;	SubName: Full=aspartic proteinase oryzasin-1-like isoform X1 {ECO:0000313|RefSeq:XP_008800699.1};	Aspartyl protease	GO:0005773,vacuole; GO:0004190,aspartic-type endopeptidase activity; GO:0006629,lipid metabolic process; GO:0030163,protein catabolic process; GO:0006508,proteolysis	Xylanase inhibitor N-terminal
Cluster-20636.53967	35.51	34.44	46.87	21.96	20.98	15.95	814	1050.62	1624	544	737	536	0.961971	0.00035228	0.0529989	false	K09422 transcription factor MYB, plant | (RefSeq) transcription factor MYB44-like (A)	PREDICTED: transcription factor MYB44-like [Phoenix dactylifera]	RecName: Full=Transcription factor MYB73 {ECO:0000303|PubMed:11597504}; AltName: Full=Myb-related protein 73 {ECO:0000303|PubMed:11597504}; Short=AtMYB73 {ECO:0000303|PubMed:11597504};	SubName: Full=transcription factor MYB44-like {ECO:0000313|RefSeq:XP_008799576.1};	Transcription factor, Myb superfamily	GO:0005634,nucleus; GO:0003700,DNA-binding transcription factor activity; GO:0000981,DNA-binding transcription factor activity, RNA polymerase II-specific; GO:0043565,sequence-specific DNA binding; GO:0001135,RNA polymerase II transcription regulator recruiting activity; GO:0044212,transcription regulatory region DNA binding; GO:0030154,cell differentiation; GO:0019760,glucosinolate metabolic pro…	Myb DNA-binding like
Cluster-20636.99235	8.68	9.76	24.16	38.66	54.57	80.95	84.7	127	356.3	406.22	814.5	1149.62	-2.02273	0.000353515	0.0529989	false	--	metallothionein-like protein [Elaeis guineensis]	--	SubName: Full=Metallothionein-like protein {ECO:0000313|EMBL:ACB10219.2};	--	--	Metallothionein
Cluster-20636.34581	0.16	0.08	0.09	0.4	0.94	0.45	8.54	5.81	7.28	23.52	78.67	36.36	-2.50313	0.000353713	0.0529989	false	K03094 S-phase kinase-associated protein 1 | (RefSeq) SKP1-like protein 1A (A)	PREDICTED: LOW QUALITY PROTEIN: CO(2)-response secreted protease [Elaeis guineensis]	RecName: Full=CO(2)-response secreted protease {ECO:0000303|PubMed:25043023}; AltName: Full=Subtilisin-like serine protease {ECO:0000303|PubMed:25043023}; Short=AtSBT5.2 {ECO:0000303|PubMed:25043023}; AltName: Full=Tripeptidyl-peptidase II {ECO:0000255|PROSITE-ProRule:PRU10081}; EC=3.4.14.10 {ECO:0000255|PROSITE-ProRule:PRU10081}; Flags: Precursor;	SubName: Full=CO(2)-response secreted protease-like {ECO:0000313|RefSeq:XP_008800183.1};	--	GO:0048046,apoplast; GO:0005618,cell wall; GO:0004252,serine-type endopeptidase activity; GO:0008236,serine-type peptidase activity; GO:1900425,negative regulation of defense response to bacterium; GO:2000122,negative regulation of stomatal complex development; GO:0006508,proteolysis; GO:2000038,regulation of stomatal complex development; GO:0010037,response to carbon dioxide	PA domain
Cluster-20636.97512	4210.48	4051.28	3946.02	2561.97	1286.65	1290.07	713	899	979	412	316	254	1.36727	0.000358794	0.0536479	false	--	--	--	--	--	--	--
Cluster-20636.160521	0.05	0.76	0.49	0	0	0	2.52	55.27	40.07	0	0	0	7.45529	0.000359498	0.0536479	false	--	--	--	--	--	--	--
Cluster-20636.130655	39.95	33.66	19.01	8.54	14.87	7.68	209.98	236	150.79	48	119	58	1.54224	0.00036121	0.0537949	false	K03327 multidrug resistance protein, MATE family | (RefSeq) protein DETOXIFICATION 40 (A)	PREDICTED: protein DETOXIFICATION 40 isoform X2 [Elaeis guineensis]	RecName: Full=Protein DETOXIFICATION 40 {ECO:0000303|PubMed:11739388}; Short=AtDTX40 {ECO:0000303|PubMed:11739388}; AltName: Full=Multidrug and toxic compound extrusion protein 40 {ECO:0000305}; Short=MATE protein 40 {ECO:0000305};	RecName: Full=Protein DETOXIFICATION {ECO:0000256|RuleBase:RU004914}; AltName: Full=Multidrug and toxic compound extrusion protein {ECO:0000256|RuleBase:RU004914};	Uncharacterized membrane protein, predicted efflux pump	GO:0016021,integral component of membrane; GO:0005774,vacuolar membrane; GO:0005773,vacuole; GO:0015297,antiporter activity; GO:0015238,drug transmembrane transporter activity; GO:0006855,drug transmembrane transport	--
Cluster-20636.45522	0.75	1.15	1.04	4.05	3.45	2	26.01	52.59	54.38	151.06	182.72	101.19	-1.70633	0.000365	0.0541806	false	K14514 ethylene-insensitive protein 3 | (RefSeq) hypothetical protein (A)	PREDICTED: phosphate transporter PHO1-3 isoform X2 [Phoenix dactylifera]	RecName: Full=Phosphate transporter PHO1 homolog 1; AltName: Full=Protein PHO1 homolog 1; Short=AtPHO1;H1;	SubName: Full=phosphate transporter PHO1-3 isoform X2 {ECO:0000313|RefSeq:XP_008782417.1};	Predicted small molecule transporter	GO:0016021,integral component of membrane; GO:0005886,plasma membrane; GO:0005802,trans-Golgi network; GO:0016036,cellular response to phosphate starvation; GO:0006817,phosphate ion transport	SPX domain
Cluster-20636.44096	0	0	0.01	0.01	2.3	0.48	0	0	0.44	0.52	175.57	35	-8.28843	0.000365267	0.0541806	false	K11434 type I protein arginine methyltransferase [EC:2.1.1.319] | (RefSeq) protein arginine N-methyltransferase PRMT10-like (A)	PREDICTED: protein arginine N-methyltransferase PRMT10 isoform X1 [Phoenix dactylifera]	RecName: Full=Protein arginine N-methyltransferase PRMT10; EC=2.1.1.319;	SubName: Full=protein arginine N-methyltransferase PRMT10 isoform X1 {ECO:0000313|RefSeq:XP_008785256.2}; SubName: Full=protein arginine N-methyltransferase PRMT10 isoform X2 {ECO:0000313|RefSeq:XP_017697835.1};	Protein arginine N-methyltransferase PRMT1 and related enzymes	GO:0005829,cytosol; GO:0008469,histone-arginine N-methyltransferase activity; GO:0035242,protein-arginine omega-N asymmetric methyltransferase activity; GO:0006355,regulation of transcription, DNA-templated	Methyltransferase domain
Cluster-4646.0	20.37	0.1	8.99	0.06	0.39	0.32	309	2	206	1	9	7	5.16575	0.000368538	0.0545562	false	K16292 KDEL-tailed cysteine endopeptidase [EC:3.4.22.-] | (RefSeq) vignain-like (A)	PREDICTED: vignain-like [Phoenix dactylifera]	RecName: Full=Thiol protease SEN102; EC=3.4.22.-; Flags: Precursor;	SubName: Full=vignain-like {ECO:0000313|RefSeq:XP_008805113.1};	Cysteine proteinase Cathepsin L	GO:0005788,endoplasmic reticulum lumen; GO:0008234,cysteine-type peptidase activity	Peptidase C1-like family
Cluster-20636.1582	0.63	0.69	0.21	0	0	0	18.74	27.28	9.38	0	0	0	6.71791	0.000370725	0.0547701	false	K20352 p24 family protein delta-1 | (RefSeq) transmembrane emp24 domain-containing protein p24delta9-like (A)	uncharacterized protein LOC109707772 [Ananas comosus]	RecName: Full=Transmembrane emp24 domain-containing protein p24delta7; AltName: Full=p24 family protein delta2a; Short=p24delta2a; AltName: Full=p24 family protein delta7; Short=p24delta7; Flags: Precursor;	SubName: Full=Uncharacterized protein {ECO:0000313|EMBL:EMJ01412.1};	emp24/gp25L/p24 family of membrane trafficking proteins	GO:0005783,endoplasmic reticulum; GO:0005789,endoplasmic reticulum membrane; GO:0033116,endoplasmic reticulum-Golgi intermediate compartment membrane; GO:0032580,Golgi cisterna membrane; GO:0016021,integral component of membrane; GO:0015031,protein transport; GO:0016192,vesicle-mediated transport	--
Cluster-20636.95468	58.74	58.6	61.51	108.84	84.88	90.34	1916.05	2543.19	3033.93	3840.48	4246.23	4328.98	-0.711857	0.000372431	0.0549123	false	K14638 solute carrier family 15 (peptide/histidine transporter), member 3/4 | (RefSeq) protein NRT1/ PTR FAMILY 8.1 (A)	PREDICTED: protein NRT1/ PTR FAMILY 8.1 [Elaeis guineensis]	RecName: Full=Protein NRT1/ PTR FAMILY 8.1; Short=AtNPF8.1; AltName: Full=Peptide transporter PTR1;	SubName: Full=protein NRT1/ PTR FAMILY 8.1 {ECO:0000313|RefSeq:XP_008785424.1, ECO:0000313|RefSeq:XP_008785425.1, ECO:0000313|RefSeq:XP_008785426.1};	H+/oligopeptide symporter	GO:0016021,integral component of membrane; GO:0005886,plasma membrane; GO:0009506,plasmodesma; GO:0042936,NA; GO:0022857,transmembrane transporter activity; GO:0042937,tripeptide transmembrane transporter activity; GO:0042938,dipeptide transport; GO:0006807,nitrogen compound metabolic process; GO:0015031,protein transport; GO:0042939,tripeptide transport	Major Facilitator Superfamily
Cluster-20636.119783	0.36	0.05	0.4	0	0	0	26.43	5.04	44.53	0	0.01	0	7.12902	0.000380604	0.0560056	false	K10908 DNA-directed RNA polymerase, mitochondrial [EC:2.7.7.6] | (RefSeq) DNA-directed RNA polymerase 2B, chloroplastic/mitochondrial (A)	PREDICTED: DNA-directed RNA polymerase 2B, chloroplastic/mitochondrial isoform X2 [Elaeis guineensis]	RecName: Full=DNA-directed RNA polymerase 2, chloroplastic/mitochondrial; EC=2.7.7.6; AltName: Full=NsRpoT-B; AltName: Full=T7 bacteriophage-type single subunit RNA polymerase 2; Flags: Precursor;	RecName: Full=DNA-directed RNA polymerase {ECO:0000256|RuleBase:RU003805}; EC=2.7.7.6 {ECO:0000256|RuleBase:RU003805};	Mitochondrial/chloroplast DNA-directed RNA polymerase RPO41, provides primers for DNA replication-initiation	GO:0009507,chloroplast; GO:0005739,mitochondrion; GO:0009536,plastid; GO:0003677,DNA binding; GO:0003899,DNA-directed 5'-3' RNA polymerase activity; GO:0006351,transcription, DNA-templated	DNA-dependent RNA polymerase
Cluster-20636.143023	0.74	1.56	0.13	0.04	0	0.01	23.04	64.51	6.33	1.46	0	0.39	6.52254	0.000381727	0.0560593	false	K14546 U3 small nucleolar RNA-associated protein 5 | (RefSeq) WD repeat-containing protein 43 (A)	PREDICTED: WD repeat-containing protein 43 isoform X1 [Elaeis guineensis]	--	SubName: Full=WD repeat-containing protein 43 {ECO:0000313|RefSeq:XP_008810425.1};	WD40 repeat-containing protein	--	Dip2/Utp12 Family
Cluster-20636.92258	0.45	0.38	0.28	0.94	1.05	1.26	17.15	19.35	15.97	39.02	61.32	70.86	-1.63477	0.000383806	0.0562199	false	K01887 arginyl-tRNA synthetase [EC:6.1.1.19] | (RefSeq) arginine--tRNA ligase, cytoplasmic (A)	PREDICTED: arginine--tRNA ligase, cytoplasmic isoform X1 [Elaeis guineensis]	RecName: Full=Arginine--tRNA ligase, chloroplastic/mitochondrial {ECO:0000305}; EC=6.1.1.19 {ECO:0000305}; AltName: Full=Arginyl-tRNA synthetase {ECO:0000305}; Short=ArgRS {ECO:0000305}; AltName: Full=Protein EMBRYO DEFECTIVE 1027 {ECO:0000303|PubMed:16297076}; Flags: Precursor;	SubName: Full=arginine--tRNA ligase, cytoplasmic-like isoform X1 {ECO:0000313|RefSeq:XP_008789112.1};	Arginyl-tRNA synthetase	GO:0009507,chloroplast; GO:0009570,chloroplast stroma; GO:0005739,mitochondrion; GO:0004814,arginine-tRNA ligase activity; GO:0005524,ATP binding; GO:0006420,arginyl-tRNA aminoacylation; GO:0009793,embryo development ending in seed dormancy	DALR anticodon binding domain
Cluster-20636.95778	1.46	0.55	0.48	2.26	3.2	2.45	75.1	37.77	37.05	125.61	251.69	184.86	-1.76519	0.000384343	0.0562199	false	K06634 cyclin H | (RefSeq) uncharacterized LOC104456698 (A)	PREDICTED: uncharacterized protein LOC105052714 [Elaeis guineensis]	--	SubName: Full=uncharacterized protein LOC103709909 isoform X2 {ECO:0000313|RefSeq:XP_017698980.1};	--	--	--
Cluster-20636.96804	142.57	196.19	346.71	70.85	67.91	96.39	1900.59	3482.24	6985.04	1018.53	1385.63	1876.06	1.53771	0.000386407	0.0564101	false	K13783 MFS transporter, OPA family, solute carrier family 37 (glycerol-3-phosphate transporter), member 1/2 | (RefSeq) putative glycerol-3-phosphate transporter 4 (A)	stem-specific protein TSJT1-like [Elaeis guineensis]	RecName: Full=Stem-specific protein TSJT1;	SubName: Full=Asparagine synthase-related protein {ECO:0000313|EMBL:AAT76902.1};	--	--	Glutamine amidotransferase domain
Cluster-20636.135979	3.87	4.27	3.54	1.89	1.99	2.34	202.3	296.8	279.75	106.74	159.82	180.29	0.863935	0.000387907	0.0565173	false	K03349 anaphase-promoting complex subunit 2 | (RefSeq) anaphase-promoting complex subunit 2 (A)	PREDICTED: anaphase-promoting complex subunit 2 [Elaeis guineensis]	RecName: Full=Anaphase-promoting complex subunit 2; AltName: Full=Cyclosome subunit 2;	SubName: Full=anaphase-promoting complex subunit 2 isoform X2 {ECO:0000313|RefSeq:XP_008808135.1};	Anaphase-promoting complex (APC), subunit 2	GO:0005680,anaphase-promoting complex; GO:0005634,nucleus; GO:0005819,spindle; GO:0031625,ubiquitin protein ligase binding; GO:0007049,cell cycle; GO:0051301,cell division; GO:0009561,megagametogenesis; GO:0042787,NA	Protein of unknown function (DUF3110)
Cluster-20636.68205	0	0	0	0.02	0.84	0.66	0	0	0	1.21	95.05	71.44	-7.99772	0.000396817	0.0577018	false	K17964 leucine-rich PPR motif-containing protein, mitochondrial | (RefSeq) pentatricopeptide repeat-containing protein At1g79540 (A)	PREDICTED: pentatricopeptide repeat-containing protein At5g15010, mitochondrial isoform X1 [Elaeis guineensis]	RecName: Full=Pentatricopeptide repeat-containing protein At5g15010, mitochondrial; Flags: Precursor;	SubName: Full=pentatricopeptide repeat-containing protein At5g15010, mitochondrial {ECO:0000313|RefSeq:XP_008792525.1, ECO:0000313|RefSeq:XP_008792526.1, ECO:0000313|RefSeq:XP_008792527.1};	FOG: PPR repeat	GO:0043231,intracellular membrane-bounded organelle; GO:0005739,mitochondrion; GO:0004519,endonuclease activity; GO:0003723,RNA binding; GO:0009451,RNA modification	Evolutionarily conserved signalling intermediate in Toll pathway
Cluster-20636.37166	0.91	0.64	0.15	0	0	0	27.66	26.14	6.72	0	0	0	6.89559	0.000397687	0.0577147	false	K22184 bromodomain-containing protein 9 | (RefSeq) cat eye syndrome critical region protein 2 (A)	PREDICTED: cat eye syndrome critical region protein 2 [Elaeis guineensis]	RecName: Full=Transcription factor GTE11; AltName: Full=BROMODOMAIN AND EXTRATERMINAL DOMAIN PROTEIN 10; Short=AtBET10; AltName: Full=Bromodomain-containing protein GTE11; AltName: Full=Protein GLOBAL TRANSCRIPTION FACTOR GROUP E11;	SubName: Full=uncharacterized protein LOC103720915 isoform X1 {ECO:0000313|RefSeq:XP_008809103.1};	PHD finger protein BR140/LIN-49	GO:0005634,nucleus; GO:0045893,positive regulation of transcription, DNA-templated; GO:0006351,transcription, DNA-templated	Bromodomain
Cluster-20636.118130	0.19	0.41	0.31	0.81	2.51	2.1	5.28	15.28	13.16	24.25	106.96	85.47	-2.57701	0.000408523	0.0591709	false	--	PREDICTED: uncharacterized protein LOC103697763 isoform X2 [Phoenix dactylifera]	--	SubName: Full=uncharacterized protein LOC103697763 isoform X2 {ECO:0000313|RefSeq:XP_008777909.1};	--	--	--
Cluster-20636.168371	0.79	0.6	0.32	2.58	2.05	1.65	17.5	17.79	10.62	62	69.77	53.74	-1.9315	0.000410392	0.0593253	false	K08726 soluble epoxide hydrolase / lipid-phosphate phosphatase [EC:3.3.2.10 3.1.3.76] | (RefSeq) hypothetical protein (A)	PREDICTED: bifunctional epoxide hydrolase 2-like [Phoenix dactylifera]	--	SubName: Full=bifunctional epoxide hydrolase 2-like {ECO:0000313|RefSeq:XP_008784769.1};	Soluble epoxide hydrolase	GO:0016787,hydrolase activity	Chlorophyllase enzyme
Cluster-20636.111567	1.6	0.54	0.13	0.04	0.02	0	59.89	26.89	7.17	1.49	1.19	0	5.68621	0.00041296	0.0595447	false	--	--	--	--	--	--	--
Cluster-23641.1	9.96	3.84	5.85	2.18	1.27	1.81	163.31	83.86	145.02	38.56	32	43.36	1.81615	0.000413522	0.0595447	false	K00430 peroxidase [EC:1.11.1.7] | (RefSeq) peroxidase 72 (A)	PREDICTED: peroxidase 72 [Elaeis guineensis]	RecName: Full=Peroxidase 72; Short=Atperox P72; EC=1.11.1.7; AltName: Full=ATP6a; AltName: Full=PRXR8; Flags: Precursor;	RecName: Full=Peroxidase {ECO:0000256|RuleBase:RU362060, ECO:0000256|SAAS:SAAS00709852}; EC=1.11.1.7 {ECO:0000256|RuleBase:RU362060, ECO:0000256|SAAS:SAAS00709852};	--	GO:0005576,extracellular region; GO:0020037,heme binding; GO:0046872,metal ion binding; GO:0004601,peroxidase activity; GO:0042744,hydrogen peroxide catabolic process; GO:0009809,lignin biosynthetic process; GO:0006979,response to oxidative stress	Peroxidase
Cluster-20636.74885	1.12	0.78	0.66	2.2	2.11	1.62	41.35	38.63	36.96	88.29	119.64	88.39	-1.27615	0.000414827	0.0596164	false	K16075 magnesium transporter | (RefSeq) magnesium transporter MRS2-F-like (A)	PREDICTED: magnesium transporter MRS2-F [Elaeis guineensis]	RecName: Full=Magnesium transporter MRS2-F;	SubName: Full=Uncharacterized protein {ECO:0000313|EnsemblPlants:GSMUA_Achr5P26100_001};	Magnesium transporters: CorA family	GO:0016021,integral component of membrane; GO:0015095,magnesium ion transmembrane transporter activity	--
Cluster-20636.78755	21.28	18.09	15.11	30.41	26.59	39.75	474.59	537	509.34	733	909.04	1300	-0.889142	0.000416555	0.0597485	false	K13065 shikimate O-hydroxycinnamoyltransferase [EC:2.3.1.133] | (RefSeq) salutaridinol 7-O-acetyltransferase (A)	PREDICTED: salutaridinol 7-O-acetyltransferase [Elaeis guineensis]	RecName: Full=Salutaridinol 7-O-acetyltransferase {ECO:0000303|PubMed:11404355}; Short=salAT {ECO:0000303|PubMed:11404355}; EC=2.3.1.150 {ECO:0000269|PubMed:11404355, ECO:0000269|PubMed:8537369};	SubName: Full=salutaridinol 7-O-acetyltransferase-like {ECO:0000313|RefSeq:XP_008797275.1};	--	GO:0047180,salutaridinol 7-O-acetyltransferase activity; GO:0009820,alkaloid metabolic process	Transferase family
Cluster-20636.140015	2.38	3.17	2.64	4.71	5.93	5.58	64.11	113.45	107.58	136.95	244.7	220.28	-1.00999	0.000418879	0.0599654	false	K03093 RNA polymerase sigma factor | (RefSeq) RNA polymerase sigma factor sigC (A)	PREDICTED: RNA polymerase sigma factor sigC [Elaeis guineensis]	RecName: Full=RNA polymerase sigma factor sigC; Short=Sigma factor C; Short=Sigma-C; AltName: Full=RNA polymerase sigma factor sig3; Short=Atsig3; Short=Sigma factor 3; Flags: Precursor;	SubName: Full=RNA polymerase sigma factor sigC {ECO:0000313|RefSeq:XP_008799751.1};	--	GO:0009507,chloroplast; GO:0003677,DNA binding; GO:0003700,DNA-binding transcription factor activity; GO:0003899,DNA-directed 5'-3' RNA polymerase activity; GO:0001053,NA; GO:0016987,sigma factor activity; GO:0071482,cellular response to light stimulus; GO:0006352,DNA-templated transcription, initiation; GO:2001141,regulation of RNA biosynthetic process	Sigma-70 region 2
Cluster-20636.102395	20.41	14.94	11.65	6.49	7.46	8.91	336.78	328.05	290.57	115.62	188.6	215.16	0.974226	0.000422162	0.0603185	false	--	PREDICTED: protein PLASTID TRANSCRIPTIONALLY ACTIVE 10 isoform X1 [Elaeis guineensis]	RecName: Full=Protein PLASTID TRANSCRIPTIONALLY ACTIVE 10 {ECO:0000303|PubMed:16326926}; Short=pTAC10 {ECO:0000303|PubMed:16326926}; AltName: Full=Plastid-encoded RNA polymerase-associated protein 3 {ECO:0000303|PubMed:21949211}; Short=PEP-associated protein 3 {ECO:0000303|PubMed:21949211}; AltName: Full=Protein PIGMENT DEFECTIVE 312; Flags: Precursor;	SubName: Full=protein PLASTID TRANSCRIPTIONALLY ACTIVE 10 {ECO:0000313|RefSeq:XP_008800949.1};	--	GO:0009507,chloroplast; GO:0009570,chloroplast stroma; GO:0005829,cytosol; GO:0009295,nucleoid; GO:0009508,plastid chromosome; GO:0003676,nucleic acid binding	--
Cluster-20636.92079	9.62	9.29	9.36	14.99	13.62	13.19	321.6	413.13	473.3	542.14	698.29	648.19	-0.604794	0.000424175	0.0604891	false	K19784 chromate reductase, NAD(P)H dehydrogenase (quinone) | (RefSeq) NADPH:quinone oxidoreductase-like (A)	PREDICTED: NADPH:quinone oxidoreductase-like [Elaeis guineensis]	RecName: Full=NADPH:quinone oxidoreductase; EC=1.6.5.2;	SubName: Full=NADPH:quinone oxidoreductase-like {ECO:0000313|RefSeq:XP_008806558.1};	Predicted flavoprotein	GO:0009507,chloroplast; GO:0009570,chloroplast stroma; GO:0005829,cytosol; GO:0005886,plasma membrane; GO:0010181,FMN binding; GO:0052873,FMN reductase (NADPH) activity; GO:0003955,NAD(P)H dehydrogenase (quinone) activity; GO:0042742,defense response to bacterium; GO:0009735,response to cytokinin; GO:0009651,response to salt stress	Flavodoxin-like fold
Cluster-20636.103384	4.93	4.85	3.28	6.55	6.89	6.62	608.81	796.22	612.1	875.8	1305.51	1203.5	-0.674615	0.000426219	0.0605725	false	K01103 6-phosphofructo-2-kinase / fructose-2,6-biphosphatase 3&#160; [EC:2.7.1.105 3.1.3.46] | (RefSeq) 6-phosphofructo-2-kinase/fructose-2,6-bisphosphatase (A)	PREDICTED: 6-phosphofructo-2-kinase/fructose-2,6-bisphosphatase isoform X2 [Elaeis guineensis]	RecName: Full=6-phosphofructo-2-kinase/fructose-2,6-bisphosphatase; Short=6PF-2-K/Fru-2,6-P2ase; Short=AtF2KP; Short=PFK/FBPase; Includes: RecName: Full=6-phosphofructo-2-kinase; EC=2.7.1.105; Includes: RecName: Full=Fructose-2,6-bisphosphatase; EC=3.1.3.46;	SubName: Full=6-phosphofructo-2-kinase/fructose-2, 6-bisphosphatase {ECO:0000313|EMBL:OAY74300.1};	Fructose-6-phosphate 2-kinase/fructose-2,6-biphosphatase	GO:0005829,cytosol; GO:0005886,plasma membrane; GO:0003873,6-phosphofructo-2-kinase activity; GO:0005524,ATP binding; GO:0004331,fructose-2,6-bisphosphate 2-phosphatase activity; GO:2001070,starch binding; GO:0006003,fructose 2,6-bisphosphate metabolic process; GO:0006002,fructose 6-phosphate metabolic process; GO:0006000,fructose metabolic process; GO:0043609,regulation of carbon utilization	Starch binding domain
Cluster-20636.107756	24.25	20.69	19.9	15.31	14.15	14.59	550.19	624.84	682.7	375.31	492.03	485.33	0.511347	0.000426399	0.0605725	false	--	PREDICTED: sporulation-specific protein 15 [Elaeis guineensis]	--	SubName: Full=myosin-9 {ECO:0000313|RefSeq:XP_008794331.1};	--	--	--
Cluster-20636.34493	6.52	3.83	0	0	0	0	219.01	171.1	0	0	0	0	9.608	0.000428746	0.060789	false	K00700 1,4-alpha-glucan branching enzyme [EC:2.4.1.18] | (RefSeq) 1,4-alpha-glucan-branching enzyme, chloroplastic/amyloplastic-like (A)	PREDICTED: APO protein 1, chloroplastic isoform X1 [Musa acuminata subsp. malaccensis]	RecName: Full=APO protein 2, chloroplastic; AltName: Full=Accumulation of photosystem I protein 2; AltName: Full=Protein EMBRYO DEFECTIVE 1629; Flags: Precursor;	SubName: Full=APO protein 1, chloroplastic {ECO:0000313|RefSeq:XP_008782983.1};	--	GO:0009507,chloroplast; GO:0003723,RNA binding	APO RNA-binding
Cluster-20636.91494	16.17	16.43	12.33	23.73	22.46	24.27	257.46	348.41	296.72	407.86	547.78	565.3	-0.696303	0.000431204	0.0610203	false	K04645 clathrin light chain B | (RefSeq) clathrin light chain 2-like (A)	PREDICTED: clathrin light chain 2 [Phoenix dactylifera]	RecName: Full=Clathrin light chain 2;	RecName: Full=Clathrin light chain {ECO:0000256|RuleBase:RU363137};	--	GO:0009504,cell plate; GO:0009941,chloroplast envelope; GO:0030132,clathrin coat of coated pit; GO:0030130,clathrin coat of trans-Golgi network vesicle; GO:0030125,clathrin vesicle coat; GO:0005856,cytoskeleton; GO:0009524,phragmoplast; GO:0005886,plasma membrane; GO:0032050,clathrin heavy chain binding; GO:0042802,identical protein binding; GO:0005198,structural molecule activity; GO:0072583,cla…	Clathrin light chain
Cluster-20636.139633	1.92	2.48	1.59	5.04	4.94	3.91	39.61	68.14	49.66	112.46	156.23	118.26	-1.23797	0.000434162	0.0613215	false	K18327 RNA exonuclease 4 [EC:3.1.-.-] | (RefSeq) RNA exonuclease 4 (A)	PREDICTED: RNA exonuclease 4 isoform X2 [Elaeis guineensis]	RecName: Full=Putative small RNA degrading nuclease 4; EC=3.1.-.-;	SubName: Full=RNA exonuclease 4-like {ECO:0000313|RefSeq:XP_008793667.2};	3'-5' exonuclease	GO:0005634,nucleus; GO:0004527,exonuclease activity; GO:0003676,nucleic acid binding	Zinc-finger of C2H2 type
Cluster-20636.99930	55.11	33.67	39.54	26.89	21.61	21.59	1407.92	1144.63	1527.26	742.54	846.47	809.38	0.808072	0.000436654	0.0615236	false	K03327 multidrug resistance protein, MATE family | (RefSeq) protein DETOXIFICATION 40 (A)	PREDICTED: protein DETOXIFICATION 40 isoform X1 [Elaeis guineensis]	RecName: Full=Protein DETOXIFICATION 40 {ECO:0000303|PubMed:11739388}; Short=AtDTX40 {ECO:0000303|PubMed:11739388}; AltName: Full=Multidrug and toxic compound extrusion protein 40 {ECO:0000305}; Short=MATE protein 40 {ECO:0000305};	RecName: Full=Protein DETOXIFICATION {ECO:0000256|RuleBase:RU004914}; AltName: Full=Multidrug and toxic compound extrusion protein {ECO:0000256|RuleBase:RU004914};	Uncharacterized membrane protein, predicted efflux pump	GO:0016021,integral component of membrane; GO:0005774,vacuolar membrane; GO:0005773,vacuole; GO:0015297,antiporter activity; GO:0015238,drug transmembrane transporter activity; GO:0006855,drug transmembrane transport	MatE
Cluster-20636.64807	44.41	17.44	17.2	7.19	8.02	2.65	391.78	204.96	229.16	68.25	108.06	33.9	2.07624	0.000437259	0.0615236	false	--	PREDICTED: hippocampus abundant transcript-like protein 1 isoform X1 [Phoenix dactylifera]	--	SubName: Full=hippocampus abundant transcript-like protein 1 isoform X1 {ECO:0000313|RefSeq:XP_008779093.1, ECO:0000313|RefSeq:XP_008788255.1};	Predicted transporter ADD1 (major facilitator superfamily)	--	Sugar (and other) transporter
Cluster-20636.149914	0.25	0.14	0.05	0	0	0	26.57	20.77	7.85	0	0	0	6.77295	0.000438951	0.0616443	false	K15436 transportin-3 | (RefSeq) transportin MOS14 (A)	PREDICTED: transportin MOS14 isoform X3 [Elaeis guineensis]	RecName: Full=Transportin MOS14 {ECO:0000305}; AltName: Full=Importin beta MOS14 {ECO:0000305}; AltName: Full=Protein MODIFIER OF SNC1 14 {ECO:0000303|PubMed:21738492}; AltName: Full=Transportin-SR {ECO:0000303|PubMed:21738492}; Short=TRN-SR {ECO:0000303|PubMed:21738492};	SubName: Full=transportin MOS14 isoform X2 {ECO:0000313|RefSeq:XP_008802144.1};	Nuclear transport regulator	GO:0005737,cytoplasm; GO:0031965,nuclear membrane; GO:0005634,nucleus; GO:0008139,nuclear localization sequence binding; GO:0008565,protein transporter activity; GO:0008536,Ran GTPase binding; GO:0006886,intracellular protein transport; GO:0006606,protein import into nucleus; GO:0043484,regulation of RNA splicing	--
Cluster-20636.81308	1.34	0.75	0.92	0.28	0.19	0.06	55.53	41.46	58.09	12.48	12.18	3.69	2.48946	0.000443026	0.0620984	false	K12607 CCR4-NOT transcription complex subunit 10 | (RefSeq) CCR4-NOT transcription complex subunit 10-like (A)	PREDICTED: CCR4-NOT transcription complex subunit 10-like [Phoenix dactylifera]	--	SubName: Full=CCR4-NOT transcription complex subunit 10-like {ECO:0000313|RefSeq:XP_008795858.1};	TPR repeat-containing protein	--	Putative TPR-like repeat
Cluster-20636.33749	2.63	2.39	1.1	5.23	6.92	5.98	28.1	33.92	17.71	60.1	113.04	92.88	-1.62386	0.000456823	0.0638743	false	K14492 two-component response regulator ARR-A family | (RefSeq) two-component response regulator ORR11 (A)	PREDICTED: two-component response regulator ORR11 [Elaeis guineensis]	RecName: Full=Two-component response regulator ORR1 {ECO:0000305}; AltName: Full=OsRR1 {ECO:0000303|PubMed:16919402}; AltName: Full=OsRRA9 {ECO:0000303|PubMed:16891544};	SubName: Full=two-component response regulator ORR1-like isoform X1 {ECO:0000313|RefSeq:XP_008795294.1};	GATA-4/5/6 transcription factors	GO:0005622,intracellular; GO:0009736,cytokinin-activated signaling pathway; GO:0000160,phosphorelay signal transduction system; GO:0006355,regulation of transcription, DNA-templated; GO:0006351,transcription, DNA-templated	Response regulator receiver domain
Cluster-20636.28964	0	0	0	0.32	0.11	0.48	0	0	0	16.94	8.57	34.48	-6.74736	0.000457963	0.0638743	false	K06269 serine/threonine-protein phosphatase PP1 catalytic subunit [EC:3.1.3.16] | (RefSeq) serine/threonine-protein phosphatase PP1 isozyme 2-like (A)	--	RecName: Full=Serine/threonine-protein phosphatase PP1; EC=3.1.3.16;	--	Serine/threonine specific protein phosphatase PP1, catalytic subunit	GO:0005634,nucleus; GO:0046872,metal ion binding; GO:0004722,protein serine/threonine phosphatase activity; GO:0006468,protein phosphorylation; GO:0010161,red light signaling pathway	--
Cluster-20636.9357	0.03	0.13	0.26	1.6	1.41	0.88	0.95	5.03	11.54	50.94	63.73	38.27	-3.12226	0.000458289	0.0638743	false	K09566 peptidyl-prolyl isomerase G (cyclophilin G) [EC:5.2.1.8] | (RefSeq) uncharacterized protein LOC108227608 (A)	PREDICTED: protein ROOT PRIMORDIUM DEFECTIVE 1-like isoform X1 [Phoenix dactylifera]	RecName: Full=Protein ROOT PRIMORDIUM DEFECTIVE 1;	SubName: Full=protein ROOT PRIMORDIUM DEFECTIVE 1-like isoform X1 {ECO:0000313|RefSeq:XP_017698823.1};	--	GO:0010102,lateral root morphogenesis; GO:0008285,negative regulation of cell proliferation	Plant organelle RNA recognition domain
Cluster-20636.132868	6.8	3.93	3.23	1.72	0.65	1.27	275.1	211.55	197.59	75.15	40.29	75.27	1.85328	0.000460368	0.0640432	false	--	PREDICTED: HEAT repeat-containing protein 5B isoform X2 [Phoenix dactylifera]	RecName: Full=Protein SWEETIE {ECO:0000303|PubMed:18452589};	SubName: Full=HEAT repeat-containing protein 5B isoform X2 {ECO:0000313|RefSeq:XP_017700408.1};	Uncharacterized conserved protein	GO:0005829,cytosol; GO:0005975,carbohydrate metabolic process; GO:0009693,ethylene biosynthetic process; GO:0010364,regulation of ethylene biosynthetic process; GO:1900055,regulation of leaf senescence; GO:0005982,starch metabolic process; GO:0005991,trehalose metabolic process	--
Cluster-20636.97749	16.25	14.94	17.85	22.88	25.34	29.34	659	806	1094	1004	1576	1749	-0.700142	0.000464045	0.0644334	false	K04733 interleukin-1 receptor-associated kinase 4 [EC:2.7.11.1] | (RefSeq) putative receptor protein kinase ZmPK1 (A)	PREDICTED: putative receptor protein kinase ZmPK1 [Elaeis guineensis]	RecName: Full=Putative receptor protein kinase ZmPK1; EC=2.7.11.1; Flags: Precursor;	SubName: Full=putative receptor protein kinase ZmPK1 {ECO:0000313|RefSeq:XP_008779061.1};	--	GO:0016021,integral component of membrane; GO:0005524,ATP binding; GO:0004674,protein serine/threonine kinase activity; GO:0048544,recognition of pollen	PAN domain
Cluster-20636.127555	3.87	0.81	3.37	0.13	0.62	0.1	216.36	59.82	285	7.58	53	8.01	3.22513	0.000465174	0.064469	false	K10706 senataxin [EC:3.6.4.-] | (RefSeq) helicase SEN1-like (A)	hypothetical protein BVRB_6g145230 [Beta vulgaris subsp. vulgaris]	--	SubName: Full=Uncharacterized protein {ECO:0000313|EMBL:KMT07920.1};	FOG: Transposon-encoded proteins with TYA, reverse transcriptase, integrase domains in various combinations	--	Retrotransposon gag protein
Cluster-20636.77613	52.96	21.16	38.97	17.29	15.74	15.09	2804.05	1489.96	3120.32	990.8	1279	1175.32	1.16155	0.00046705	0.0646077	false	--	PREDICTED: uncharacterized protein LOC105044352 isoform X3 [Elaeis guineensis]	--	SubName: Full=putative esterase YitV isoform X1 {ECO:0000313|RefSeq:XP_008789326.1};	--	--	X-Pro dipeptidyl-peptidase (S15 family)
Cluster-20636.94762	23.05	10.52	22.3	7.79	6.5	7.57	703.92	427.34	1029.76	257.38	304.5	339.64	1.29596	0.000468197	0.0646453	false	K03100 signal peptidase I [EC:3.4.21.89] | (RefSeq) chloroplast processing peptidase-like (A)	PREDICTED: chloroplast processing peptidase-like [Elaeis guineensis]	RecName: Full=Thylakoidal processing peptidase 1, chloroplastic; EC=3.4.21.89; AltName: Full=Signal peptidase I-1; Flags: Precursor;	SubName: Full=probable thylakoidal processing peptidase 2, chloroplastic {ECO:0000313|RefSeq:XP_008813220.1, ECO:0000313|RefSeq:XP_008813221.1};	Mitochondrial inner membrane protease, subunit IMP1	GO:0009534,chloroplast thylakoid; GO:0009535,chloroplast thylakoid membrane; GO:0016021,integral component of membrane; GO:0004175,endopeptidase activity; GO:0008236,serine-type peptidase activity; GO:0006465,signal peptide processing	Peptidase S24-like
Cluster-20636.61193	20.5	17.08	18.14	12.97	10.25	10.18	852.15	944.04	1139.92	583.27	653.35	622.17	0.687506	0.000477111	0.0657533	false	--	PREDICTED: putative esterase YitV isoform X2 [Phoenix dactylifera]	--	SubName: Full=putative esterase YitV isoform X2 {ECO:0000313|RefSeq:XP_017698204.1};	--	--	X-Pro dipeptidyl-peptidase (S15 family)
Cluster-20636.7477	1.34	0.59	0.8	0	0	0.07	27.83	16.35	25.06	0.05	0	1.98	5.21155	0.000488968	0.0672617	false	K09338 homeobox-leucine zipper protein | (RefSeq) homeobox-leucine zipper protein HOX32 (A)	PREDICTED: homeobox-leucine zipper protein HOX32 [Elaeis guineensis]	RecName: Full=Homeobox-leucine zipper protein HOX32; AltName: Full=HD-ZIP protein HOX32; AltName: Full=Homeodomain transcription factor HOX32; AltName: Full=OsHox32;	SubName: Full=homeobox-leucine zipper protein HOX32 {ECO:0000313|RefSeq:XP_008794452.1};	--	GO:0005634,nucleus; GO:0003677,DNA binding; GO:0008289,lipid binding; GO:0006355,regulation of transcription, DNA-templated; GO:0006351,transcription, DNA-templated	MEKHLA domain
Cluster-20636.77284	47.8	34.57	45.48	71.23	63.48	75.02	375.87	362.3	540.19	601.88	762.33	855.08	-0.753026	0.000490447	0.0673398	false	K03841 fructose-1,6-bisphosphatase I [EC:3.1.3.11] | (RefSeq) fructose-1,6-bisphosphatase, cytosolic-like (A)	PREDICTED: LOW QUALITY PROTEIN: fructose-1,6-bisphosphatase, cytosolic-like [Phoenix dactylifera]	RecName: Full=Fructose-1,6-bisphosphatase, cytosolic; Short=FBPase; EC=3.1.3.11; AltName: Full=D-fructose-1,6-bisphosphate 1-phosphohydrolase;	SubName: Full=LOW QUALITY PROTEIN: fructose-1,6-bisphosphatase, cytosolic-like {ECO:0000313|RefSeq:XP_008793939.1};	Fructose-1,6-bisphosphatase	GO:0005737,cytoplasm; GO:0042132,fructose 1,6-bisphosphate 1-phosphatase activity; GO:0046872,metal ion binding; GO:0005975,carbohydrate metabolic process	Fructose-1-6-bisphosphatase, N-terminal domain
Cluster-18632.0	0.88	0.23	0.87	0	0	0	20	7	30	0	0	0	6.72444	0.000493954	0.0676023	false	K14209 solute carrier family 36 (proton-coupled amino acid transporter) | (RefSeq) probable amino acid permease 7 (A)	PREDICTED: amino acid permease 4 [Elaeis guineensis]	RecName: Full=Amino acid permease 2; AltName: Full=Amino acid transporter AAP2;	SubName: Full=amino acid permease 4-like {ECO:0000313|RefSeq:XP_008788441.1};	Amino acid transporters	GO:0005887,integral component of plasma membrane; GO:0015293,symporter activity; GO:0015800,acidic amino acid transport; GO:0015804,neutral amino acid transport	Transmembrane amino acid transporter protein
Cluster-20636.96409	215.05	211.56	279.4	131.14	81.51	117.39	13448.3	17596	26422.8	8879.72	7822.22	10805.9	1.05044	0.000494189	0.0676023	false	K21398 natural resistance-associated macrophage protein 2 | (RefSeq) metal transporter Nramp2 (A)	PREDICTED: metal transporter Nramp2 [Elaeis guineensis]	RecName: Full=Metal transporter Nramp2; Short=OsNramp2;	SubName: Full=metal transporter Nramp2 {ECO:0000313|RefSeq:XP_008787132.1};	Mn2+ and Fe2+ transporters of the NRAMP family	GO:0016021,integral component of membrane; GO:0046873,metal ion transmembrane transporter activity; GO:0055072,iron ion homeostasis	Natural resistance-associated macrophage protein
Cluster-20636.105374	5.09	3.16	2.57	7.02	13.44	8.85	50.58	41.75	38.58	75.02	204.13	127.94	-1.48078	0.000496365	0.0676803	false	K05666 ATP-binding cassette, subfamily C (CFTR/MRP), member 2 | (RefSeq) ABC transporter C family member 10-like (A)	PREDICTED: ABC transporter C family member 10-like isoform X1 [Elaeis guineensis]	RecName: Full=ABC transporter C family member 10; Short=ABC transporter ABCC.10; Short=AtABCC10; EC=3.6.3.44; AltName: Full=ATP-energized glutathione S-conjugate pump 14; AltName: Full=Glutathione S-conjugate-transporting ATPase 14; AltName: Full=Multidrug resistance-associated protein 14;	SubName: Full=ABC transporter C family member 10-like {ECO:0000313|RefSeq:XP_008794995.1};	Multidrug resistance-associated protein/mitoxantrone resistance protein, ABC superfamily	GO:0016021,integral component of membrane; GO:0000325,plant-type vacuole; GO:0005774,vacuolar membrane; GO:0005524,ATP binding; GO:0042626,ATPase activity, coupled to transmembrane movement of substances; GO:0008559,xenobiotic transmembrane transporting ATPase activity; GO:0055085,transmembrane transport	Dynamin family
Cluster-20636.60734	0.47	3.35	7.14	0	0	0	2.86	27.3	65.76	0	0	0	7.38722	0.000496592	0.0676803	false	K07456 DNA mismatch repair protein MutS2 | (RefSeq) uncharacterized protein LOC106768982 isoform X1 (A)	PREDICTED: endonuclease MutS2 [Phoenix dactylifera]	--	SubName: Full=endonuclease MutS2 {ECO:0000313|RefSeq:XP_017698658.1};	--	GO:0004519,endonuclease activity	MutS domain V
Cluster-20636.64810	16.81	7.77	4.43	0.71	3.24	1.44	608.34	374.19	242.41	27.68	180.02	76.77	2.35714	0.000505693	0.0687938	false	K12761 carbon catabolite-derepressing protein kinase [EC:2.7.11.1] | (RefSeq) LOW QUALITY PROTEIN: uncharacterized protein LOC105052405 (A)	PREDICTED: uncharacterized protein LOC103695667 [Phoenix dactylifera]	--	SubName: Full=uncharacterized protein LOC103695667 {ECO:0000313|RefSeq:XP_008775268.1};	--	--	zinc-binding in reverse transcriptase
Cluster-20636.92070	9.54	8.22	5.83	3.52	3.26	4.01	153.36	175.86	141.76	61.06	80.29	94.43	1.0736	0.000512892	0.0695285	false	--	PREDICTED: dormancy-associated protein 1 [Elaeis guineensis]	RecName: Full=Dormancy-associated protein 1 {ECO:0000303|Ref.1}; Short=AtDRM1 {ECO:0000303|Ref.1}; AltName: Full=Dormancy-associated protein-like 1 {ECO:0000303|PubMed:11130712}; Short=AtDYL1;	SubName: Full=Auxin-repressed protein {ECO:0000313|EMBL:AEQ94178.1};	--	GO:0007275,multicellular organism development; GO:0009750,response to fructose; GO:0009749,response to glucose; GO:0009744,response to sucrose	Dormancy/auxin associated protein
Cluster-20636.92573	0.37	1.85	6	0	0	0	3.22	21.59	79.26	0	0	0	7.49188	0.000512976	0.0695285	false	K17987 next to BRCA1 gene 1 protein | (RefSeq) protein NBR1 homolog (A)	PREDICTED: protein NBR1 homolog [Phoenix dactylifera]	RecName: Full=Protein NBR1 homolog {ECO:0000305}; Short=AtNBR1 {ECO:0000303|PubMed:21606687}; AltName: Full=At4g24690 {ECO:0000312|EMBL:AAP37784.1};	SubName: Full=protein NBR1 homolog {ECO:0000313|RefSeq:XP_008796589.1};	Uncharacterized conserved protein, contains ZZ-type Zn-finger	GO:0005737,cytoplasm; GO:0005773,vacuole; GO:0043130,ubiquitin binding; GO:0008270,zinc ion binding; GO:0016236,macroautophagy; GO:0051258,protein polymerization; GO:0015031,protein transport	PB1 domain
Cluster-20636.51256	0.29	0.1	0.26	0.85	0.82	0.79	15.3	7.11	20.82	48.8	66.84	61.67	-1.99953	0.000516118	0.0698263	false	--	PREDICTED: endonuclease 1 [Elaeis guineensis]	RecName: Full=Endonuclease 1; Short=AtENDO1; EC=3.1.30.1; AltName: Full=Bifunctional nuclease I; Short=AtBFN1; AltName: Full=Deoxyribonuclease ENDO1; AltName: Full=Single-stranded-nucleate endonuclease ENDO1; Flags: Precursor;	SubName: Full=endonuclease 1 {ECO:0000313|RefSeq:XP_008776745.1};	--	GO:0016891,endoribonuclease activity, producing 5'-phosphomonoesters; GO:0046872,metal ion binding; GO:0003676,nucleic acid binding; GO:0000014,single-stranded DNA endodeoxyribonuclease activity; GO:0043765,T/G mismatch-specific endonuclease activity; GO:0006308,DNA catabolic process; GO:0080187,floral organ senescence; GO:0010150,leaf senescence	S1/P1 Nuclease
Cluster-20636.174310	4.39	0.38	3.76	0.19	0.07	0.07	43.13	5	55.83	2	1	1	4.68932	0.000519412	0.0701434	false	--	--	--	--	--	--	--
Cluster-20636.79631	1.18	5.28	1.19	13.64	10	24.35	24.85	148.58	37.92	311.34	323.98	754.16	-2.66806	0.000523766	0.0706024	false	K12897 transformer-2 protein | (RefSeq) serine/arginine-rich splicing factor SR45a-like (A)	PREDICTED: uncharacterized protein LOC103697763 isoform X1 [Phoenix dactylifera]	--	SubName: Full=uncharacterized protein LOC103697763 isoform X1 {ECO:0000313|RefSeq:XP_008777908.1};	--	--	--
Cluster-20636.125211	30.62	9.97	10.45	2.35	5.4	1.11	450.76	195.42	232.53	37.25	121.77	23.86	2.46209	0.000528626	0.0711276	false	--	PREDICTED: hippocampus abundant transcript-like protein 1 isoform X1 [Phoenix dactylifera]	--	SubName: Full=hippocampus abundant transcript-like protein 1 isoform X1 {ECO:0000313|RefSeq:XP_008779093.1, ECO:0000313|RefSeq:XP_008788255.1};	Predicted transporter ADD1 (major facilitator superfamily)	--	MFS_1 like family
Cluster-20636.132679	33.2	31.37	30.77	45.39	56.15	38.97	559	703	783	825	1448	960	-0.591034	0.000537576	0.0721171	false	K01061 carboxymethylenebutenolidase [EC:3.1.1.45] | (RefSeq) protein usf-like (A)	PREDICTED: protein usf-like [Phoenix dactylifera]	--	SubName: Full=protein usf-like {ECO:0000313|RefSeq:XP_008792786.1};	Predicted hydrolase related to dienelactone hydrolase	--	Serine aminopeptidase, S33
Cluster-20636.54736	1.1	1.68	0.85	4.34	3.32	2.33	87.81	179.32	102.79	376.08	407.35	274.65	-1.50153	0.000538188	0.0721171	false	K12309 beta-galactosidase [EC:3.2.1.23] | (RefSeq) beta-galactosidase 2 (A)	PREDICTED: uncharacterized protein LOC103724189 isoform X3 [Phoenix dactylifera]	RecName: Full=Beta-galactosidase 4; Short=Lactase 4; EC=3.2.1.23; Flags: Precursor;	SubName: Full=uncharacterized protein LOC103724189 isoform X3 {ECO:0000313|RefSeq:XP_008813596.1};	Beta-galactosidase	GO:0048046,apoplast; GO:0005618,cell wall; GO:0005773,vacuole; GO:0004565,beta-galactosidase activity; GO:0005975,carbohydrate metabolic process	Uncharacterised protein family UPF0565
Cluster-20636.103816	1.07	0.43	0.57	0.04	0.04	0.17	85.27	45.27	69.06	3.86	5.38	19.57	2.88964	0.000539551	0.0721171	false	K01599 uroporphyrinogen decarboxylase [EC:4.1.1.37] | (RefSeq) hypothetical protein (A)	PREDICTED: peptide-N4-(N-acetyl-beta-glucosaminyl)asparagine amidase A-like [Elaeis guineensis]	RecName: Full=Peptide-N4-(N-acetyl-beta-glucosaminyl)asparagine amidase A; Short=PNGase A; EC=3.5.1.52; AltName: Full=Glycopeptide N-glycosidase; AltName: Full=N-glycanase; Contains: RecName: Full=Peptide-N4-(N-acetyl-beta-glucosaminyl)asparagine amidase A light chain; AltName: Full=PNGase A small chain; AltName: Full=PNGase A subunit B; Contains: RecName: Full=Peptide-N4-(N-acetyl-beta-glucosami…	SubName: Full=peptide-N4-(N-acetyl-beta- glucosaminyl)asparagine amidase A-like {ECO:0000313|RefSeq:XP_008789985.1};	--	GO:0000224,peptide-N4-(N-acetyl-beta-glucosaminyl)asparagine amidase activity	Peptide N-acetyl-beta-D-glucosaminyl asparaginase amidase A
Cluster-20636.123597	0.43	0.18	0.41	0	0	0	16.43	9.43	23.79	0	0	0	6.50615	0.000539885	0.0721171	false	K13457 disease resistance protein RPM1 | (RefSeq) uncharacterized protein sll1770 (A)	PREDICTED: uncharacterized protein LOC105056516 isoform X1 [Elaeis guineensis]	RecName: Full=Protein ACTIVITY OF BC1 COMPLEX KINASE 8, chloroplastic {ECO:0000303|PubMed:22694836}; Short=ABC1-LIKE KINASE 8 {ECO:0000303|PubMed:22694836}; EC=2.7.11.1 {ECO:0000250|UniProtKB:Q9MA15}; AltName: Full=ABC2 homolog protein 13 {ECO:0000303|PubMed:11346655}; Short=AtATH13 {ECO:0000303|PubMed:11346655}; AltName: Full=Oxidative stress-related ABC1-like protein 1, chloroplastic {ECO:00003…	SubName: Full=uncharacterized protein sll1770 {ECO:0000313|RefSeq:XP_008809510.1, ECO:0000313|RefSeq:XP_008809511.1};	Predicted unusual protein kinase	GO:0009507,chloroplast; GO:0009941,chloroplast envelope; GO:0031969,chloroplast membrane; GO:0016021,integral component of membrane; GO:0005524,ATP binding; GO:0016301,kinase activity; GO:0005215,transporter activity; GO:0034599,cellular response to oxidative stress; GO:0007623,circadian rhythm; GO:0055072,iron ion homeostasis; GO:0010150,leaf senescence; GO:0046467,membrane lipid biosynthetic pr…	Phosphotransferase enzyme family
Cluster-20636.69578	2.16	9.06	2.44	30.53	30.98	16.05	17	95	29	258	372	183	-2.49594	0.000542828	0.0723793	false	--	PREDICTED: uncharacterized protein LOC105046265 [Elaeis guineensis]	--	SubName: Full=uncharacterized protein LOC103704050 {ECO:0000313|RefSeq:XP_008785407.1};	--	--	Thylakoid soluble phosphoprotein TSP9
Cluster-20636.103647	0.25	0.22	0.11	0.57	1.1	0.53	18.13	20.84	12.46	44.52	121.81	56.63	-1.99287	0.000545921	0.0726606	false	K14802 phospholipid-transporting ATPase [EC:3.6.3.1] | (RefSeq) phospholipid-transporting ATPase 1-like (A)	PREDICTED: phospholipid-transporting ATPase 1-like isoform X1 [Phoenix dactylifera]	RecName: Full=Phospholipid-transporting ATPase 1 {ECO:0000303|PubMed:11148289}; Short=AtALA1 {ECO:0000303|PubMed:11148289}; EC=3.6.3.1 {ECO:0000305|PubMed:11402198}; AltName: Full=Aminophospholipid flippase 1 {ECO:0000303|PubMed:11402198};	RecName: Full=Phospholipid-transporting ATPase {ECO:0000256|RuleBase:RU362033}; EC=3.6.3.1 {ECO:0000256|RuleBase:RU362033};	P-type ATPase	GO:0005789,endoplasmic reticulum membrane; GO:0016021,integral component of membrane; GO:0016020,membrane; GO:0005886,plasma membrane; GO:0005524,ATP binding; GO:0000287,magnesium ion binding; GO:0004012,phospholipid-translocating ATPase activity	haloacid dehalogenase-like hydrolase
Cluster-20636.128847	2.98	2.37	4.37	1.02	0.35	0.29	65.39	69.34	145.08	24.24	11.77	9.19	2.53221	0.000549583	0.0730165	false	--	--	--	--	--	--	--
Cluster-20636.84230	0	0	0.02	0	3.71	1.98	0	0	1.2	0.03	256.43	131.22	-8.22544	0.000552141	0.0732247	false	--	PREDICTED: protein TIME FOR COFFEE isoform X1 [Elaeis guineensis]	RecName: Full=Protein TIME FOR COFFEE;	SubName: Full=protein TIME FOR COFFEE-like isoform X1 {ECO:0000313|RefSeq:XP_008802670.1};	--	GO:0005634,nucleus; GO:0048511,rhythmic process	--
Cluster-20636.147750	9.4	3.85	0	0	0	0	233.56	127.47	0	0	0	0	9.51309	0.000553322	0.0732497	false	K17725 sulfur dioxygenase [EC:1.13.11.18] | (RefSeq) persulfide dioxygenase ETHE1 homolog, mitochondrial (A)	PREDICTED: persulfide dioxygenase ETHE1 homolog, mitochondrial isoform X1 [Elaeis guineensis]	RecName: Full=Persulfide dioxygenase ETHE1 homolog, mitochondrial; EC=1.13.11.18 {ECO:0000269|PubMed:22786886}; AltName: Full=Glyoxalase II; Short=Glx II; AltName: Full=Sulfur dioxygenase ETHE1; Flags: Precursor;	SubName: Full=persulfide dioxygenase ETHE1 homolog, mitochondrial-like isoform X1 {ECO:0000313|RefSeq:XP_008778503.1};	Glyoxylase	GO:0005739,mitochondrion; GO:0016788,hydrolase activity, acting on ester bonds; GO:0046872,metal ion binding; GO:0050313,sulfur dioxygenase activity; GO:0009793,embryo development ending in seed dormancy; GO:0009960,endosperm development; GO:0009651,response to salt stress; GO:0048316,seed development	Metallo-beta-lactamase superfamily
Cluster-20636.151427	13.89	13.97	7.2	5.23	6.05	4.92	592.34	792.57	464.33	241.61	395.89	308.66	1.05587	0.000559551	0.0739354	false	K16865 programmed cell death protein 4 | (RefSeq) LOW QUALITY PROTEIN: programmed cell death protein 4-like (A)	PREDICTED: uncharacterized protein LOC105049573 [Elaeis guineensis]	RecName: Full=Eukaryotic translation initiation factor isoform 4G-1; Short=eIF(iso)4G-1;	SubName: Full=uncharacterized protein LOC103712454 {ECO:0000313|RefSeq:XP_008797204.1};	Neoplastic transformation suppressor Pdcd4/MA-3, contains MA3 domain	GO:0005737,cytoplasm; GO:0005829,cytosol; GO:0005634,nucleus; GO:0003729,mRNA binding; GO:0003743,translation initiation factor activity; GO:0006417,regulation of translation	MA3 domain
Cluster-20636.128930	49.51	12.93	20.32	0	2.39	0	83	29	51	0	6	0	5.05695	0.000560504	0.0739354	false	K00609 aspartate carbamoyltransferase catalytic subunit [EC:2.1.3.2] | (RefSeq) aspartate carbamoyltransferase 2, chloroplastic-like (A)	uncharacterized protein LOC107493898, partial [Arachis duranensis]	RecName: Full=Retrovirus-related Pol polyprotein from transposon RE1; AltName: Full=Retro element 1 {ECO:0000303|PubMed:10689195}; Short=AtRE1 {ECO:0000303|PubMed:10689195}; Includes: RecName: Full=Protease RE1; EC=3.4.23.-; Includes: RecName: Full=Reverse transcriptase RE1; EC=2.7.7.49; Includes: RecName: Full=Endonuclease RE1;	SubName: Full=Retrovirus-related Pol polyprotein from transposon TNT 1-94 {ECO:0000313|EMBL:KYP53954.1};	FOG: Transposon-encoded proteins with TYA, reverse transcriptase, integrase domains in various combinations	GO:0004190,aspartic-type endopeptidase activity; GO:0004519,endonuclease activity; GO:0046872,metal ion binding; GO:0003676,nucleic acid binding; GO:0003964,RNA-directed DNA polymerase activity; GO:0015074,DNA integration; GO:0006310,DNA recombination	--
Cluster-20636.159863	0.14	0	0.09	0.77	0.89	0.82	7.74	0	7.37	45.52	74.87	66.62	-3.54867	0.000565633	0.0744527	false	K02206 cyclin-dependent kinase 2 [EC:2.7.11.22] | (RefSeq) cell division control protein 2 homolog A (A)	PREDICTED: cell division control protein 2 homolog A isoform X1 [Elaeis guineensis]	RecName: Full=Cell division control protein 2 homolog 2; EC=2.7.11.22;	SubName: Full=cell division control protein 2 homolog A-like isoform X1 {ECO:0000313|RefSeq:XP_017699277.1};	Protein kinase PCTAIRE and related kinases	GO:0005524,ATP binding; GO:0004693,cyclin-dependent protein serine/threonine kinase activity; GO:0007049,cell cycle; GO:0051301,cell division	Protein tyrosine kinase
Cluster-20636.63710	0.52	0.48	0.35	1.39	1.48	1.62	10.3	12.67	10.54	29.64	44.82	46.82	-1.77283	0.000566441	0.0744527	false	K00030 isocitrate dehydrogenase (NAD+) [EC:1.1.1.41] | (RefSeq) isocitrate dehydrogenase [NAD] regulatory subunit 1, mitochondrial (A)	PREDICTED: isocitrate dehydrogenase [NAD]	RecName: Full=Isocitrate dehydrogenase [NAD] regulatory subunit 1, mitochondrial; EC=1.1.1.41; AltName: Full=IDH-I; AltName: Full=Isocitric dehydrogenase 1; AltName: Full=NAD(+)-specific ICDH 1; Flags: Precursor;	SubName: Full=isocitrate dehydrogenase [NAD] regulatory subunit 1, mitochondrial-like isoform X2 {ECO:0000313|RefSeq:XP_008796958.1};	Isocitrate dehydrogenase, gamma subunit	GO:0005739,mitochondrion; GO:0004449,isocitrate dehydrogenase (NAD+) activity; GO:0008270,zinc ion binding; GO:0006102,isocitrate metabolic process; GO:0006099,tricarboxylic acid cycle	Isocitrate/isopropylmalate dehydrogenase
Cluster-20636.19559	0.89	0.85	1.61	2.47	3.62	2.96	57.88	73.29	157.28	173.04	359.95	282.17	-1.4436	0.000574419	0.0753672	false	K01724 4a-hydroxytetrahydrobiopterin dehydratase [EC:4.2.1.96] | (RefSeq) putative pterin-4-alpha-carbinolamine dehydratase (A)	PREDICTED: uncharacterized protein LOC105047185 isoform X1 [Elaeis guineensis]	RecName: Full=Pterin-4-alpha-carbinolamine dehydratase 2, mitochondrial {ECO:0000305}; EC=4.2.1.96 {ECO:0000305|PubMed:18245455}; AltName: Full=4-alpha-hydroxy-tetrahydropterin dehydratase {ECO:0000305}; AltName: Full=PCD/DCoH-like protein 2 {ECO:0000303|Ref.1}; Flags: Precursor;	SubName: Full=putative pterin-4-alpha-carbinolamine dehydratase isoform X1 {ECO:0000313|RefSeq:XP_008800695.1};	Pterin carbinolamine dehydratase PCBD/dimerization cofactor of HNF1	GO:0008124,4-alpha-hydroxytetrahydrobiopterin dehydratase activity; GO:0006729,tetrahydrobiopterin biosynthetic process	Pterin 4 alpha carbinolamine dehydratase
Cluster-20636.160428	0.77	0.47	0.84	0	0.08	0	34.6	27.94	57.19	0.09	5.3	0.01	4.7925	0.000578127	0.0756048	false	K10752 histone-binding protein RBBP4 | (RefSeq) WD-40 repeat-containing protein MSI4-like (A)	PREDICTED: WD-40 repeat-containing protein MSI4-like [Phoenix dactylifera]	RecName: Full=WD-40 repeat-containing protein MSI4; AltName: Full=Altered cold-responsive gene 1 protein;	SubName: Full=WD-40 repeat-containing protein MSI4-like {ECO:0000313|RefSeq:XP_008793220.1};	Nucleosome remodeling factor, subunit CAF1/NURF55/MSI1	GO:0080008,Cul4-RING E3 ubiquitin ligase complex; GO:0005737,cytoplasm; GO:0005829,cytosol; GO:0005730,nucleolus; GO:0005634,nucleus; GO:0046872,metal ion binding; GO:0030154,cell differentiation; GO:0016569,covalent chromatin modification; GO:0006281,DNA repair; GO:0009908,flower development; GO:0006355,regulation of transcription, DNA-templated; GO:0010224,response to UV-B; GO:0006351,transcrip…	WD domain, G-beta repeat
Cluster-20636.76799	75.79	47.66	23.3	19.03	14.47	14.87	788	660	366	213	230	225	1.51667	0.000578276	0.0756048	false	--	PREDICTED: uncharacterized protein LOC105057780 [Elaeis guineensis]	--	SubName: Full=uncharacterized protein LOC103712332 {ECO:0000313|RefSeq:XP_008797044.1};	--	--	--
Cluster-20636.110944	7.05	6.04	5.88	4.06	4.71	4.21	300.44	342.78	378.99	187.44	307.86	263.71	0.500738	0.000582454	0.0760165	false	K18729 protein angel | (RefSeq) carbon catabolite repressor protein 4 homolog 6 (A)	PREDICTED: carbon catabolite repressor protein 4 homolog 6 isoform X1 [Elaeis guineensis]	RecName: Full=Carbon catabolite repressor protein 4 homolog 6; Short=CCR4 homolog 6; EC=3.1.13.4;	SubName: Full=carbon catabolite repressor protein 4 homolog 6-like isoform X1 {ECO:0000313|RefSeq:XP_008796427.1};	Transcriptional effector CCR4-related protein	GO:0005737,cytoplasm; GO:0005634,nucleus; GO:0046872,metal ion binding; GO:0004535,poly(A)-specific ribonuclease activity; GO:0003723,RNA binding; GO:0006355,regulation of transcription, DNA-templated; GO:0006351,transcription, DNA-templated	Endonuclease/Exonuclease/phosphatase family
Cluster-20636.103278	0.21	0.2	0.14	0.51	0.45	0.52	17.94	22.29	17.98	46.51	58.71	65.59	-1.51007	0.000585963	0.0763395	false	--	PREDICTED: ribulose bisphosphate carboxylase/oxygenase activase, chloroplastic isoform X2 [Phoenix dactylifera]	--	SubName: Full=ribulose bisphosphate carboxylase/oxygenase activase, chloroplastic isoform X2 {ECO:0000313|RefSeq:XP_008809993.1};	26S proteasome regulatory complex, ATPase RPT4	--	--
Cluster-20636.100821	60.82	48.56	62.97	113.68	93.28	83.83	601.3	639.53	940.53	1209.78	1410.01	1205.79	-0.791253	0.00059483	0.0773344	false	K03841 fructose-1,6-bisphosphatase I [EC:3.1.3.11] | (RefSeq) fructose-1,6-bisphosphatase, cytosolic-like (A)	PREDICTED: LOW QUALITY PROTEIN: fructose-1,6-bisphosphatase, cytosolic-like [Phoenix dactylifera]	RecName: Full=Fructose-1,6-bisphosphatase, cytosolic; Short=FBPase; EC=3.1.3.11; AltName: Full=D-fructose-1,6-bisphosphate 1-phosphohydrolase;	SubName: Full=LOW QUALITY PROTEIN: fructose-1,6-bisphosphatase, cytosolic-like {ECO:0000313|RefSeq:XP_008793939.1};	Fructose-1,6-bisphosphatase	GO:0005737,cytoplasm; GO:0042132,fructose 1,6-bisphosphate 1-phosphatase activity; GO:0046872,metal ion binding; GO:0005975,carbohydrate metabolic process	Fructose-1-6-bisphosphatase, N-terminal domain
Cluster-20636.35387	15.99	15.58	22.97	37.76	36.05	38.69	107	139	232	271	368	374	-1.05606	0.000595694	0.0773344	false	K10523 speckle-type POZ protein | (RefSeq) BTB/POZ domain-containing protein At1g55760 (A)	PREDICTED: heavy metal-associated isoprenylated plant protein 47-like [Elaeis guineensis]	RecName: Full=Heavy metal-associated isoprenylated plant protein 47 {ECO:0000303|PubMed:21072340, ECO:0000303|PubMed:23368984}; Short=AtHIP47 {ECO:0000303|PubMed:21072340, ECO:0000303|PubMed:23368984}; Flags: Precursor;	SubName: Full=heavy metal-associated isoprenylated plant protein 3-like isoform X1 {ECO:0000313|RefSeq:XP_008809609.1};	--	GO:0005737,cytoplasm; GO:0046914,transition metal ion binding; GO:0046916,cellular transition metal ion homeostasis; GO:0030001,metal ion transport	Heavy-metal-associated domain
Cluster-20636.158828	0	0	0	0.08	0.72	0.34	0	0	0	4.42	54.15	24.4	-6.98169	0.000602379	0.0780652	false	K04733 interleukin-1 receptor-associated kinase 4 [EC:2.7.11.1] | (RefSeq) L-type lectin-domain containing receptor kinase I.8-like (A)	hypothetical protein F511_00295 [Dorcoceras hygrometricum]	RecName: Full=Retrovirus-related Pol polyprotein from transposon TNT 1-94; Includes: RecName: Full=Protease; EC=3.4.23.-; Includes: RecName: Full=Reverse transcriptase; EC=2.7.7.49; Includes: RecName: Full=Endonuclease;	SubName: Full=Copia LTR rider {ECO:0000313|EMBL:ABO36622.1};	FOG: Transposon-encoded proteins with TYA, reverse transcriptase, integrase domains in various combinations	GO:0004190,aspartic-type endopeptidase activity; GO:0004519,endonuclease activity; GO:0003676,nucleic acid binding; GO:0003964,RNA-directed DNA polymerase activity; GO:0008270,zinc ion binding; GO:0015074,DNA integration	gag-polypeptide of LTR copia-type
Cluster-20636.174622	2.2	0.09	0.75	0	0	0	54.76	3	28.29	0	0	0	7.40072	0.000609487	0.078848	false	K22410 PR domain zinc finger protein 16 | (RefSeq) protein indeterminate-domain 2-like (A)	PREDICTED: protein indeterminate-domain 16-like [Elaeis guineensis]	RecName: Full=Protein SHOOT GRAVITROPISM 5; AltName: Full=Protein indeterminate-domain 15 {ECO:0000303|PubMed:16784536}; Short=AtIDD15;	SubName: Full=protein SHOOT GRAVITROPISM 5-like {ECO:0000313|RefSeq:XP_008798170.1};	FOG: Zn-finger	GO:0005634,nucleus; GO:0003677,DNA binding; GO:0003700,DNA-binding transcription factor activity; GO:0046872,metal ion binding; GO:0010031,circumnutation; GO:0009590,detection of gravity; GO:0048444,floral organ morphogenesis; GO:0009630,gravitropism; GO:0009965,leaf morphogenesis; GO:0009959,negative gravitropism; GO:0010601,positive regulation of auxin biosynthetic process; GO:2000012,regulatio…	C2H2-type zinc finger
Cluster-20636.67335	0	0	0	0.12	1.07	1.17	0	0	0	3.24	41.38	43.18	-7.09429	0.000614681	0.0793674	false	--	PREDICTED: carboxypeptidase A6 isoform X4 [Phoenix dactylifera]	--	SubName: Full=carboxypeptidase A6 isoform X4 {ECO:0000313|RefSeq:XP_008781269.1};	Zinc carboxypeptidase	GO:0004180,carboxypeptidase activity	Zinc carboxypeptidase
Cluster-20636.100830	0.04	0	0	26.66	0	77.37	1.06	0	0	855.91	0	3372.88	-11.91	0.000615651	0.0793674	false	K17361 acyl-coenzyme A thioesterase 9 [EC:3.1.2.-] | (RefSeq) acyl-coenzyme A thioesterase 9, mitochondrial (A)	PREDICTED: acyl-coenzyme A thioesterase 9, mitochondrial [Elaeis guineensis]	--	SubName: Full=acyl-coenzyme A thioesterase 9, mitochondrial {ECO:0000313|RefSeq:XP_008788163.1};	Acyl-CoA thioesterase	--	Thioesterase superfamily
Cluster-20636.172237	112.31	60.5	53.83	22.91	32.73	35.88	268.84	193.65	193.55	57.68	117.97	119.42	1.28181	0.000617727	0.0794964	false	K16276 zinc finger protein-like protein | (RefSeq) zinc finger protein BRUTUS-like (A)	PREDICTED: zinc finger protein BRUTUS-like isoform X1 [Elaeis guineensis]	RecName: Full=Zinc finger protein BRUTUS {ECO:0000303|PubMed:20675571}; AltName: Full=Protein EMBRYO DEFECTIVE 2454 {ECO:0000303|PubMed:20675571};	SubName: Full=LOW QUALITY PROTEIN: uncharacterized protein LOC103712784 {ECO:0000313|RefSeq:XP_008797630.1};	Zn-finger protein	GO:0016021,integral component of membrane; GO:0005634,nucleus; GO:0005506,iron ion binding; GO:0016874,ligase activity; GO:0061630,ubiquitin protein ligase activity; GO:0008270,zinc ion binding; GO:0010106,cellular response to iron ion starvation; GO:0060586,multicellular organismal iron ion homeostasis; GO:0016567,protein ubiquitination	--
Cluster-20636.126594	45.14	7.73	19.41	1.92	5.1	0.75	209.42	47.85	135.81	9.53	35.98	5	3.14332	0.000626352	0.0804661	false	K02358 elongation factor Tu | (RefSeq) elongation factor Tu, mitochondrial-like (A)	hypothetical protein VITISV_002312 [Vitis vinifera]	--	SubName: Full=Uncharacterized protein {ECO:0000313|EMBL:CAN82621.1};	--	GO:0003676,nucleic acid binding; GO:0008270,zinc ion binding	Zinc knuckle
Cluster-16191.0	3.29	0.72	2.05	0	0.17	0	52.54	15.3	49.61	0	4.12	0	5.12238	0.00062848	0.0805993	false	K05275 pyridoxine 4-dehydrogenase [EC:1.1.1.65] | (RefSeq) pyridoxal reductase-like (A)	PREDICTED: probable aldo-keto reductase 1 [Elaeis guineensis]	RecName: Full=Probable aldo-keto reductase 1; Short=GmAKR1; EC=1.1.1.-;	SubName: Full=probable aldo-keto reductase 1 {ECO:0000313|RefSeq:XP_008777099.1};	Voltage-gated shaker-like K+ channel, subunit beta/KCNAB	GO:0016491,oxidoreductase activity	Aldo/keto reductase family
Cluster-20636.49309	1.15	0.2	0.77	0.05	0	0	65.27	14.75	65.73	2.81	0	0.01	5.44209	0.000642546	0.0822603	false	K01687 dihydroxy-acid dehydratase [EC:4.2.1.9] | (RefSeq) dihydroxy-acid dehydratase, chloroplastic (A)	PREDICTED: dihydroxy-acid dehydratase, chloroplastic [Elaeis guineensis]	RecName: Full=Dihydroxy-acid dehydratase, chloroplastic {ECO:0000255|HAMAP-Rule:MF_00012}; Short=AtDHAD {ECO:0000305}; Short=DAD {ECO:0000255|HAMAP-Rule:MF_00012}; EC=4.2.1.9 {ECO:0000255|HAMAP-Rule:MF_00012}; Flags: Precursor;	SubName: Full=dihydroxy-acid dehydratase, chloroplastic {ECO:0000313|RefSeq:XP_008778852.1};	Dihydroxy-acid dehydratase	GO:0009507,chloroplast; GO:0009570,chloroplast stroma; GO:0009536,plastid; GO:0051539,4 iron, 4 sulfur cluster binding; GO:0005507,copper ion binding; GO:0004160,dihydroxy-acid dehydratase activity; GO:0016836,hydro-lyase activity; GO:0009082,branched-chain amino acid biosynthetic process; GO:0009553,embryo sac development; GO:0009097,isoleucine biosynthetic process; GO:0009555,pollen development…	Dehydratase family
Cluster-20636.53838	0	0	0	0.79	0	1.74	0.18	0	0	97.79	0	293.1	-9.46142	0.000647548	0.0827573	false	K14794 ribosomal RNA-processing protein 12 | (RefSeq) RRP12-like protein (A)	PREDICTED: RRP12-like protein isoform X2 [Elaeis guineensis]	--	SubName: Full=RRP12-like protein isoform X1 {ECO:0000313|RefSeq:XP_008809560.1};	Uncharacterized conserved protein	--	NUC173 domain
Cluster-20636.72777	4.08	2.57	5.29	6.8	13.61	12.29	115.64	96.87	227.13	208.71	592.05	512.1	-1.47485	0.000657531	0.083888	false	K16803 cytoskeleton-associated protein 5 | (RefSeq) protein MOR1-like (A)	PREDICTED: protein MOR1-like isoform X1 [Phoenix dactylifera]	RecName: Full=Protein MOR1; AltName: Full=Protein GEM1; AltName: Full=Protein MICROTUBULE ORGANIZATION 1;	SubName: Full=protein MOR1-like isoform X1 {ECO:0000313|RefSeq:XP_008788006.1};	Microtubule-associated protein	GO:0005737,cytoplasm; GO:0000776,kinetochore; GO:0005874,microtubule; GO:0000922,spindle pole; GO:0051010,microtubule plus-end binding; GO:0030951,establishment or maintenance of microtubule cytoskeleton polarity; GO:0046785,microtubule polymerization; GO:0007051,spindle organization	--
Cluster-20636.150986	9	4.9	3.08	2.04	1.56	1.37	215.35	155.95	111.32	52.79	57.14	48.26	1.68057	0.000659637	0.0840116	false	K11838 ubiquitin carboxyl-terminal hydrolase 7 [EC:3.4.19.12] | (RefSeq) ubiquitin carboxyl-terminal hydrolase 12-like (A)	hypothetical protein ZOSMA_395G00050, partial [Zostera marina]	RecName: Full=Ubiquitin carboxyl-terminal hydrolase 12; EC=3.4.19.12; AltName: Full=Deubiquitinating enzyme 12; Short=AtUBP12; AltName: Full=Ubiquitin thioesterase 12; AltName: Full=Ubiquitin-specific-processing protease 12;	SubName: Full=Uncharacterized protein {ECO:0000313|EnsemblPlants:HORVU2Hr1G058700.35};	Ubiquitin carboxyl-terminal hydrolase	GO:0005737,cytoplasm; GO:0005829,cytosol; GO:0005634,nucleus; GO:0004843,thiol-dependent ubiquitin-specific protease activity; GO:0009867,jasmonic acid mediated signaling pathway; GO:0016579,protein deubiquitination; GO:0006511,ubiquitin-dependent protein catabolic process	MATH domain
Cluster-20636.84366	0.49	0.06	0.27	1.29	1.79	1.49	24.83	4.03	20.7	70.17	138.14	110.11	-2.54782	0.000662395	0.0842177	false	K21867 potassium channel | (RefSeq) potassium channel KOR2-like (A)	PREDICTED: potassium channel KOR2-like [Elaeis guineensis]	RecName: Full=Potassium channel KOR2; AltName: Full=K(+) outward-rectifying channel 2;	SubName: Full=potassium channel KOR2-like {ECO:0000313|RefSeq:XP_008776187.1};	K+-channel ERG and related proteins, contain PAS/PAC sensor domain	GO:0005887,integral component of plasma membrane; GO:0005249,voltage-gated potassium channel activity; GO:0034765,regulation of ion transmembrane transport; GO:0042391,regulation of membrane potential	Ion channel
Cluster-20636.72570	36.58	34.63	26.62	18.61	25.1	17.28	1313.47	1654.47	1445.66	723.19	1382.5	911.95	0.63979	0.000667228	0.0846863	false	K04733 interleukin-1 receptor-associated kinase 4 [EC:2.7.11.1] | (RefSeq) uncharacterized protein LOC110908553 (A)	PREDICTED: IQ domain-containing protein IQM1 [Elaeis guineensis]	RecName: Full=IQ domain-containing protein IQM1 {ECO:0000305}; AltName: Full=IQ motif-containing protein 1 {ECO:0000303|Ref.6};	SubName: Full=IQ domain-containing protein IQM1-like {ECO:0000313|RefSeq:XP_008775916.1};	--	GO:0005737,cytoplasm; GO:0005634,nucleus; GO:0005516,calmodulin binding; GO:0010119,regulation of stomatal movement	IQ calmodulin-binding motif
Cluster-20636.59316	0.54	0.63	0.84	2.25	2.42	1.72	11.16	17.23	26.1	49.8	76.02	51.79	-1.685	0.000670376	0.08494	false	K10738 DNA helicase MCM9 [EC:3.6.4.12] | (RefSeq) uncharacterized protein LOC111295372 isoform X1 (A)	PREDICTED: LMBR1 domain-containing protein 2 homolog A isoform X1 [Elaeis guineensis]	--	SubName: Full=LMBR1 domain-containing protein 2 homolog A {ECO:0000313|RefSeq:XP_008790925.1};	Integral membrane protein	--	--
Cluster-20636.130469	0	0	0	0.09	1.16	0.75	0	0	0	2.76	52.5	32.49	-7.07011	0.000672793	0.0850667	false	K15078 structure-specific endonuclease subunit SLX1 [EC:3.6.1.-] | (RefSeq) putative disease resistance protein RGA1 (A)	PREDICTED: putative disease resistance protein RGA3, partial [Elaeis guineensis]	RecName: Full=Disease resistance protein RGA2; AltName: Full=Blight resistance protein RPI; AltName: Full=RGA2-blb;	SubName: Full=disease resistance protein RGA2-like {ECO:0000313|RefSeq:XP_008778655.1};	Apoptotic ATPase	GO:0043531,ADP binding; GO:0005524,ATP binding; GO:0006952,defense response	AAA domain
Cluster-20636.128931	80.3	26.77	42.89	5.69	5.23	0	83	37	66	6	8	0	3.78818	0.000673679	0.0850667	false	--	--	--	--	--	--	--
Cluster-20636.91113	0	2.1	1.97	0	0	0	0	171.08	182.46	0	0	0	9.28168	0.000676107	0.0852276	false	K12585 exosome complex exonuclease DIS3/RRP44 [EC:3.1.13.-] | (RefSeq) exosome complex exonuclease RRP44 homolog A (A)	PREDICTED: exosome complex exonuclease RRP44 homolog A isoform X2 [Elaeis guineensis]	RecName: Full=Exosome complex exonuclease RRP44 homolog A {ECO:0000305}; Short=RRP44 homolog A {ECO:0000305}; EC=3.1.13.-; EC=3.1.26.-; AltName: Full=Protein EMBRYO DEFECTIVE 2763 {ECO:0000305}; AltName: Full=Ribosomal RNA-processing protein 44A {ECO:0000305}; Short=AtRRP44A {ECO:0000303|PubMed:24244451};	SubName: Full=exosome complex exonuclease RRP44 homolog A {ECO:0000313|RefSeq:XP_008786671.1};	Exosomal 3'-5' exoribonuclease complex, subunit Rrp44/Dis3	GO:0000178,exosome (RNase complex); GO:0005634,nucleus; GO:0004519,endonuclease activity; GO:0004527,exonuclease activity; GO:0046872,metal ion binding; GO:0003723,RNA binding; GO:0006364,rRNA processing	Cold shock domain
Cluster-20636.100617	15.32	12.84	14.12	9.45	9.41	8.58	292.51	326.25	407.51	194.77	275.32	239.95	0.585486	0.000678288	0.0853568	false	K13217 pre-mRNA-processing factor 39 | (RefSeq) pre-mRNA-processing factor 39-like (A)	PREDICTED: pre-mRNA-processing factor 39-like [Elaeis guineensis]	RecName: Full=Cleavage stimulation factor subunit 77 {ECO:0000303|PubMed:12379796}; Short=AtCstF-77 {ECO:0000303|PubMed:12379796}; Short=AtCstF77 {ECO:0000303|PubMed:16282318}; AltName: Full=CF-1 77 kDa subunit {ECO:0000305}; AltName: Full=Cleavage stimulation factor 77 kDa subunit {ECO:0000305}; Short=CSTF 77 kDa subunit {ECO:0000305}; AltName: Full=Protein SUPPRESSORS OF OVEREXPRESSED FCA 2 {EC…	SubName: Full=LOW QUALITY PROTEIN: pre-mRNA-processing factor 39-like {ECO:0000313|RefSeq:XP_008801264.2};	mRNA processing protein	GO:0005634,nucleus; GO:0003729,mRNA binding; GO:0042868,antisense RNA metabolic process; GO:0031047,gene silencing by RNA; GO:0006379,mRNA cleavage; GO:0006397,mRNA processing; GO:0045892,negative regulation of transcription, DNA-templated; GO:0060968,regulation of gene silencing; GO:0031123,RNA 3'-end processing	Suppressor of forked protein (Suf)
Cluster-20636.128924	10.76	5	8.88	1.06	0	0.27	29	18	36	3	0	1	4.28553	0.00068267	0.0857621	false	--	--	--	--	--	--	--
Cluster-20636.95846	66.47	52.37	61.45	84.43	88.37	74.53	772.2	810.21	1078.66	1056.91	1570.54	1262.14	-0.493333	0.000687217	0.0861869	false	K02717 photosystem II oxygen-evolving enhancer protein 2 | (RefSeq) photosynthetic NDH subunit of lumenal location 1, chloroplastic (A)	PREDICTED: photosynthetic NDH subunit of lumenal location 1, chloroplastic isoform X1 [Phoenix dactylifera]	RecName: Full=Photosynthetic NDH subunit of lumenal location 1, chloroplastic {ECO:0000303|PubMed:21785130}; AltName: Full=PsbP-like protein 2; Flags: Precursor;	SubName: Full=photosynthetic NDH subunit of lumenal location 1, chloroplastic isoform X1 {ECO:0000313|RefSeq:XP_008795745.1};	--	GO:0009507,chloroplast; GO:0009535,chloroplast thylakoid membrane; GO:0019898,extrinsic component of membrane; GO:0009654,photosystem II oxygen evolving complex; GO:0009579,thylakoid; GO:0005509,calcium ion binding; GO:0015979,photosynthesis	PsbP
Cluster-20636.75190	6.91	5.95	5.74	10.18	13.05	8.48	131.42	150.59	165.1	209	380.1	236.27	-0.80616	0.000691126	0.0865302	false	--	PREDICTED: uncharacterized protein LOC105050452 isoform X1 [Elaeis guineensis]	--	SubName: Full=uncharacterized protein LOC103702259 {ECO:0000313|RefSeq:XP_008782815.1};	--	--	zinc-finger of the FCS-type, C2-C2
Cluster-20636.125129	9.15	11.04	20.83	0.28	0.15	2.87	392.83	630.19	1351.64	13	9.88	181.1	3.59372	0.00069464	0.086823	false	--	PREDICTED: hippocampus abundant transcript-like protein 1 isoform X1 [Phoenix dactylifera]	--	SubName: Full=hippocampus abundant transcript-like protein 1 isoform X1 {ECO:0000313|RefSeq:XP_008779093.1, ECO:0000313|RefSeq:XP_008788255.1};	--	--	--
Cluster-20636.61655	2.86	1.82	2.21	5.2	5.7	3.86	53.59	45.33	62.66	105.29	163.62	106.06	-1.1449	0.000700189	0.0873687	false	--	PREDICTED: uncharacterized protein LOC103711318 [Phoenix dactylifera]	--	SubName: Full=uncharacterized protein LOC103711318 {ECO:0000313|RefSeq:XP_008795639.1};	--	--	Domain of unknown function (DUF4228)
Cluster-20636.79989	0.7	1	0.68	0.13	0.19	0.21	23.62	44.6	34.49	4.72	9.94	10.49	2.12122	0.00070351	0.0876351	false	K22733 magnesium transporter | (RefSeq) O-fucosyltransferase 35 isoform X1 (A)	PREDICTED: uncharacterized protein LOC105058929 [Elaeis guineensis]	RecName: Full=U-box domain-containing protein 62; EC=2.3.2.27; AltName: Full=Plant U-box protein 62; AltName: Full=RING-type E3 ubiquitin transferase PUB62 {ECO:0000305};	SubName: Full=uncharacterized protein LOC103724361 {ECO:0000313|RefSeq:XP_008813816.2};	--	GO:0004842,ubiquitin-protein transferase activity	--
Cluster-20636.94193	0.92	4.77	0.99	17.36	6.11	24.14	29.63	203.96	48.02	602.9	300.76	1138.72	-2.86585	0.000706593	0.087871	false	K13420 LRR receptor-like serine/threonine-protein kinase FLS2 [EC:2.7.11.1] | (RefSeq) receptor kinase-like protein Xa21 (A)	PREDICTED: LRR receptor-like serine/threonine-protein kinase GSO1 [Phoenix dactylifera]	RecName: Full=Receptor-like protein 13 {ECO:0000303|PubMed:18434605}; Short=AtRLP13 {ECO:0000303|PubMed:18434605}; Flags: Precursor;	SubName: Full=LRR receptor-like serine/threonine-protein kinase GSO1 {ECO:0000313|RefSeq:XP_017696419.1};	FOG: Leucine rich repeat	GO:0016021,integral component of membrane	Leucine Rich repeat
Cluster-20636.35454	0	0	0	0.17	1.97	1.32	0	0	0	3.08	50	32	-7.03892	0.000710904	0.0882584	false	--	--	--	--	--	--	--
Cluster-20636.65362	6.93	4.53	3.45	2.6	2.06	2.35	590.34	513	444.8	239.48	269.7	294.61	1.00881	0.000720976	0.0893286	false	K11592 endoribonuclease Dicer [EC:3.1.26.-] | (RefSeq) endoribonuclease Dicer homolog 4 (A)	PREDICTED: endoribonuclease Dicer homolog 4 isoform X2 [Elaeis guineensis]	RecName: Full=Endoribonuclease Dicer homolog 4; EC=3.1.26.-; AltName: Full=Dicer-like protein 4; Short=OsDCL4; AltName: Full=Protein SHOOT ORGANIZATION 1;	SubName: Full=Putative endoribonuclease dicer 4-like protein 4 {ECO:0000313|EMBL:AIO05703.1}; Flags: Fragment;	dsRNA-specific nuclease Dicer and related ribonucleases	GO:0005737,cytoplasm; GO:0005634,nucleus; GO:0016442,RISC complex; GO:0005524,ATP binding; GO:0004386,helicase activity; GO:0046872,metal ion binding; GO:0004525,ribonuclease III activity; GO:0003723,RNA binding; GO:0006353,DNA-templated transcription, termination; GO:0010216,maintenance of DNA methylation; GO:0010492,maintenance of shoot apical meristem identity; GO:0009944,polarity specificatio…	Double-stranded RNA binding motif
Cluster-20636.167374	0.11	0.38	0.5	0	0	0	4.8	21.92	32.94	0	0	0	6.7403	0.000721942	0.0893286	false	--	PREDICTED: protein EMBRYO SAC DEVELOPMENT ARREST 3, chloroplastic [Elaeis guineensis]	--	SubName: Full=uncharacterized protein LOC103707421 {ECO:0000313|RefSeq:XP_008790120.1};	--	--	DnaJ central domain
Cluster-20636.98159	7.79	10.71	8.57	2.92	5.6	4.12	469.28	857.83	780.31	190.26	517.08	365.57	1.08059	0.000725148	0.0895751	false	K01535 H+-transporting ATPase [EC:3.6.3.6] | (RefSeq) plasma membrane ATPase 3 (A)	PREDICTED: plasma membrane ATPase 3 [Elaeis guineensis]	RecName: Full=Plasma membrane ATPase 1; EC=3.6.3.6; AltName: Full=Proton pump 1;	RecName: Full=Plasma membrane ATPase {ECO:0000256|RuleBase:RU362083}; EC=3.6.3.6 {ECO:0000256|RuleBase:RU362083};	Plasma membrane H+-transporting ATPase	GO:0016021,integral component of membrane; GO:0005886,plasma membrane; GO:0005524,ATP binding; GO:0008553,proton-exporting ATPase activity, phosphorylative mechanism; GO:0046872,metal ion binding; GO:0006754,ATP biosynthetic process	haloacid dehalogenase-like hydrolase
Cluster-20636.122527	1.06	1.1	0.57	2.15	3.43	2.48	21	29	17	46	104	72	-1.61219	0.000729476	0.0898145	false	--	PREDICTED: uncharacterized protein LOC109505850 [Elaeis guineensis]	--	--	--	--	--
Cluster-20636.80312	0.11	0.05	0.19	0.67	0.65	0.52	6.66	3.85	18.43	45.25	62.17	47.98	-2.40162	0.000729517	0.0898145	false	K05956 geranylgeranyl transferase type-2 subunit beta [EC:2.5.1.60] | (RefSeq) geranylgeranyl transferase type-2 subunit beta 1-like (A)	PREDICTED: geranylgeranyl transferase type-2 subunit beta 1-like, partial [Phoenix dactylifera]	RecName: Full=Geranylgeranyl transferase type-2 subunit beta 1 {ECO:0000305}; EC=2.5.1.60 {ECO:0000269|PubMed:20180921}; AltName: Full=Geranylgeranyl transferase type II subunit beta 1 {ECO:0000305}; AltName: Full=Rab geranylgeranyl transferase beta subunit 1 {ECO:0000303|PubMed:20180921}; Short=AtRGTB1 {ECO:0000303|PubMed:20180921}; Short=Rab-GGT beta 1 {ECO:0000305};	SubName: Full=geranylgeranyl transferase type-2 subunit beta 1-like {ECO:0000313|RefSeq:XP_008779438.1};	Protein geranylgeranyltransferase type II, beta subunit	GO:0005829,cytosol; GO:0005968,Rab-protein geranylgeranyltransferase complex; GO:0046872,metal ion binding; GO:0004663,Rab geranylgeranyltransferase activity; GO:0009555,pollen development; GO:0018344,protein geranylgeranylation; GO:0048364,root development	Prenyltransferase and squalene oxidase repeat
Cluster-20636.123042	0	2.29	2.08	0	0	0	0	168.37	174.43	0	0	0	9.23697	0.000738144	0.0907254	false	--	--	--	--	--	--	--
Cluster-20636.93801	0.02	0.07	0.12	0.47	0.61	0.56	1.21	4.95	9.52	26.37	48.68	42.89	-2.85137	0.000748009	0.0917492	false	K20174 oxysterol-binding protein-related protein 1/2 | (RefSeq) oxysterol-binding protein-related protein 3C (A)	PREDICTED: oxysterol-binding protein-related protein 3C isoform X1 [Elaeis guineensis]	RecName: Full=Oxysterol-binding protein-related protein 3C; AltName: Full=OSBP-related protein 3C;	SubName: Full=oxysterol-binding protein-related protein 3C-like isoform X2 {ECO:0000313|RefSeq:XP_008799777.1};	Oxysterol-binding protein	GO:0005829,cytosol; GO:0008289,lipid binding; GO:0006869,lipid transport	Oxysterol-binding protein
Cluster-20636.117765	2.8	2.35	0	0	0	0	151.69	169.46	0	0	0	0	9.31004	0.000748958	0.0917492	false	K17710 pentatricopeptide repeat domain-containing protein 1 | (RefSeq) pentatricopeptide repeat-containing protein At5g02830, chloroplastic-like isoform X1 (A)	PREDICTED: pentatricopeptide repeat-containing protein At5g02830, chloroplastic [Elaeis guineensis]	RecName: Full=Pentatricopeptide repeat-containing protein At5g02830, chloroplastic; Flags: Precursor;	SubName: Full=pentatricopeptide repeat-containing protein At5g02830, chloroplastic isoform X1 {ECO:0000313|RefSeq:XP_008792463.1};	--	GO:0009507,chloroplast; GO:0043231,intracellular membrane-bounded organelle; GO:0004519,endonuclease activity; GO:0003723,RNA binding; GO:0009451,RNA modification	PPR repeat
Cluster-20636.181611	0.61	0.19	0.63	0	0	0	17.36	7.2	27.35	0	0	0	6.56008	0.000752465	0.0920262	false	K00521 ferric-chelate reductase [EC:1.16.1.7] | (RefSeq) ferric reduction oxidase 8, mitochondrial (A)	PREDICTED: ferric reduction oxidase 8, mitochondrial [Elaeis guineensis]	RecName: Full=Ferric reduction oxidase 8, mitochondrial; Short=AtFRO8; EC=1.16.1.7; AltName: Full=Ferric-chelate reductase 8; Flags: Precursor;	SubName: Full=ferric reduction oxidase 8, mitochondrial {ECO:0000313|RefSeq:XP_008777197.1};	Ferric reductase, NADH/NADPH oxidase and related proteins	GO:0016021,integral component of membrane; GO:0031966,mitochondrial membrane; GO:0005739,mitochondrion; GO:0005886,plasma membrane; GO:0000293,ferric-chelate reductase activity; GO:0046872,metal ion binding; GO:0006811,ion transport	Ferric reductase like transmembrane component
Cluster-20636.97476	1.89	0.43	1.39	6.01	3.7	5.51	42.91	13.11	47.79	147.53	128.82	183.48	-2.12094	0.000756539	0.0923195	false	K18195 rhamnogalacturonan endolyase [EC:4.2.2.23] | (RefSeq) uncharacterized protein LOC104807150 isoform X1 (A)	PREDICTED: uncharacterized protein LOC103720803 [Phoenix dactylifera]	--	SubName: Full=uncharacterized protein LOC103720803 {ECO:0000313|RefSeq:XP_017701595.1};	FOG: Reverse transcriptase	--	Cation efflux family
Cluster-20636.36975	0.05	0.64	0.57	0.01	0	0	2.6	42.37	42.65	0.57	0	0	6.32862	0.000757362	0.0923195	false	K13157 U11/U12 small nuclear ribonucleoprotein 65 kDa protein | (RefSeq) U11/U12 small nuclear ribonucleoprotein 65 kDa protein (A)	PREDICTED: LOW QUALITY PROTEIN: U11/U12 small nuclear ribonucleoprotein 65 kDa protein [Elaeis guineensis]	RecName: Full=U11/U12 small nuclear ribonucleoprotein 65 kDa protein; Short=U11/U12 snRNP 65 kDa protein; Short=U11/U12-65K;	SubName: Full=LOW QUALITY PROTEIN: U11/U12 small nuclear ribonucleoprotein 65 kDa protein {ECO:0000313|RefSeq:XP_008782764.2};	Spliceosomal protein snRNP-U1A/U2B	GO:0005634,nucleus; GO:0005689,U12-type spliceosomal complex; GO:0097157,pre-mRNA intronic binding; GO:0030626,U12 snRNA binding; GO:0010229,inflorescence development; GO:0000398,mRNA splicing, via spliceosome	RNA recognition motif. (a.k.a. RRM, RBD, or RNP domain)
Cluster-20636.88162	1.51	0.87	1.11	0	0.12	0	45.73	35.11	50.59	0	5.65	0	4.70443	0.000769166	0.0935648	false	K00703 starch synthase [EC:2.4.1.21] | (RefSeq) glycogen synthase isoform X1 (A)	PREDICTED: probable starch synthase 4, chloroplastic/amyloplastic isoform X4 [Elaeis guineensis]	RecName: Full=Probable starch synthase 4, chloroplastic/amyloplastic {ECO:0000305}; Short=AtSS4 {ECO:0000303|PubMed:17217470}; EC=2.4.1.21 {ECO:0000269|PubMed:19666739}; AltName: Full=Soluble starch synthase IV {ECO:0000303|PubMed:17217470}; Short=SSIV {ECO:0000303|PubMed:17217470}; Flags: Precursor;	SubName: Full=probable starch synthase 4, chloroplastic/amyloplastic isoform X2 {ECO:0000313|RefSeq:XP_008807683.1};	--	GO:0009501,amyloplast; GO:0009507,chloroplast; GO:0033201,alpha-1,4-glucan synthase activity; GO:0004373,glycogen (starch) synthase activity; GO:0009011,starch synthase activity; GO:0019252,starch biosynthetic process; GO:0005982,starch metabolic process	Glycosyltransferase Family 4
Cluster-20636.49238	6.16	9.07	6.81	24.88	14.1	15.01	131.35	257.36	219.55	573.51	461.05	469.17	-1.33377	0.000770112	0.0935648	false	K03539 ribonuclease P/MRP protein subunit RPP1 [EC:3.1.26.5] | (RefSeq) uncharacterized LOC105046161 (A)	PREDICTED: uncharacterized protein LOC105042547 isoform X1 [Elaeis guineensis]	RecName: Full=Transcription factor GHD7 {ECO:0000305}; AltName: Full=Protein GRAIN NUMBER PLANT HEIGHT AND HEADING DATE 7 {ECO:0000305};	SubName: Full=two-component response regulator-like APRR9 isoform X3 {ECO:0000313|RefSeq:XP_008799593.1};	--	GO:0005634,nucleus; GO:0003677,DNA binding; GO:0009908,flower development; GO:0048579,negative regulation of long-day photoperiodism, flowering; GO:0006355,regulation of transcription, DNA-templated; GO:0006351,transcription, DNA-templated	CCT motif
Cluster-20636.105319	3.19	2.89	1.14	5.74	10.26	5.62	88.15	106.16	47.83	171.5	434.52	227.88	-1.63847	0.000780378	0.0945719	false	K05666 ATP-binding cassette, subfamily C (CFTR/MRP), member 2 | (RefSeq) ABC transporter C family member 10-like (A)	PREDICTED: ABC transporter C family member 10-like [Phoenix dactylifera]	RecName: Full=ABC transporter C family member 10; Short=ABC transporter ABCC.10; Short=AtABCC10; EC=3.6.3.44; AltName: Full=ATP-energized glutathione S-conjugate pump 14; AltName: Full=Glutathione S-conjugate-transporting ATPase 14; AltName: Full=Multidrug resistance-associated protein 14;	SubName: Full=ABC transporter C family member 10-like {ECO:0000313|RefSeq:XP_008794995.1};	Multidrug resistance-associated protein/mitoxantrone resistance protein, ABC superfamily	GO:0016021,integral component of membrane; GO:0000325,plant-type vacuole; GO:0005774,vacuolar membrane; GO:0005524,ATP binding; GO:0042626,ATPase activity, coupled to transmembrane movement of substances; GO:0008559,xenobiotic transmembrane transporting ATPase activity; GO:0055085,transmembrane transport	50S ribosome-binding GTPase
Cluster-20636.14025	0	6.97	6.12	0	0	0	0	167.85	167.37	0	0	0	9.20857	0.000780962	0.0945719	false	K14294 partner of Y14 and mago | (RefSeq) partner of Y14 and mago-like (A)	PREDICTED: partner of Y14 and mago-like [Elaeis guineensis]	RecName: Full=Partner of Y14 and mago {ECO:0000305}; Short=AtPYM {ECO:0000303|PubMed:21676911};	SubName: Full=partner of Y14 and mago-like isoform X1 {ECO:0000313|RefSeq:XP_008801039.1};	Uncharacterized conserved protein	GO:0005737,cytoplasm; GO:0005730,nucleolus; GO:0005654,nucleoplasm; GO:0003723,RNA binding; GO:0051028,mRNA transport; GO:0000184,nuclear-transcribed mRNA catabolic process, nonsense-mediated decay; GO:0010628,positive regulation of gene expression; GO:0006417,regulation of translation	Mago binding
Cluster-20636.96178	0.24	0.15	0.15	0.72	0.73	0.48	11.75	9.65	10.74	37.42	54.35	34	-1.85525	0.000783271	0.0946963	false	K02303 uroporphyrin-III C-methyltransferase [EC:2.1.1.107] | (RefSeq) uroporphyrinogen-III C-methyltransferase-like (A)	PREDICTED: uroporphyrinogen-III C-methyltransferase-like [Phoenix dactylifera]	RecName: Full=Uroporphyrinogen-III C-methyltransferase; Short=Urogen III methylase; EC=2.1.1.107; AltName: Full=SUMT; AltName: Full=Uroporphyrinogen III methylase; Short=UROM;	SubName: Full=uroporphyrinogen-III C-methyltransferase-like {ECO:0000313|RefSeq:XP_008786082.1};	Uroporphyrin III methyltransferase	GO:0009507,chloroplast; GO:0004851,uroporphyrin-III C-methyltransferase activity; GO:0009236,cobalamin biosynthetic process; GO:0055114,oxidation-reduction process; GO:0019354,siroheme biosynthetic process	Tetrapyrrole (Corrin/Porphyrin) Methylases
Cluster-20636.60437	9.56	9.84	3.03	2	1.86	1.57	119.43	163.76	57.26	26.91	35.49	28.65	1.98438	0.000784863	0.0947337	false	--	PREDICTED: uncharacterized protein LOC103705594 isoform X2 [Phoenix dactylifera]	--	SubName: Full=uncharacterized protein LOC103705594 isoform X2 {ECO:0000313|RefSeq:XP_008787585.1};	--	--	--
Cluster-20636.126495	20.96	24.49	21.67	9.47	2.55	6	375	583	586	183	70	157	1.83746	0.000795769	0.0958796	false	--	PREDICTED: uncharacterized protein LOC103714174 [Phoenix dactylifera]	--	SubName: Full=uncharacterized protein LOC103714174 {ECO:0000313|RefSeq:XP_008799562.1};	--	--	PDDEXK-like family of unknown function
Cluster-20636.98210	153.12	109.64	228.47	67.26	84.81	71.08	1866.23	1779.44	4207.95	883.59	1581.77	1263.65	1.12115	0.000796952	0.0958796	false	K03098 apolipoprotein D and lipocalin family protein | (RefSeq) temperature-induced lipocalin-1 (A)	PREDICTED: temperature-induced lipocalin-1 [Elaeis guineensis]	RecName: Full=Temperature-induced lipocalin-1 {ECO:0000303|PubMed:18671872}; Short=AtTIL1 {ECO:0000303|PubMed:18671872};	SubName: Full=Temperature-induced lipocalin {ECO:0000313|EMBL:ACF06575.1};	Apolipoprotein D/Lipocalin	GO:0009941,chloroplast envelope; GO:0031969,chloroplast membrane; GO:0005737,cytoplasm; GO:0009898,cytoplasmic side of plasma membrane; GO:0005783,endoplasmic reticulum; GO:0005794,Golgi apparatus; GO:0005739,mitochondrion; GO:0005886,plasma membrane; GO:0009506,plasmodesma; GO:0005774,vacuolar membrane; GO:0005773,vacuole; GO:0045735,nutrient reservoir activity; GO:0005215,transporter activity; …	Lipocalin / cytosolic fatty-acid binding protein family
Cluster-20636.15759	1.54	1.95	2.46	4.56	4.55	4.62	39.42	66.24	94.93	125.86	178.33	173.17	-1.22491	0.000804726	0.0966574	false	K07052 uncharacterized protein | (RefSeq) uncharacterized LOC105051013 (A)	PREDICTED: uncharacterized protein LOC105051013 [Elaeis guineensis]	--	SubName: Full=uncharacterized protein LOC103696628 {ECO:0000313|RefSeq:XP_008776534.1};	--	--	--
Cluster-20636.98109	21.57	19.29	17.98	36.11	28.82	29.28	216.94	258.39	273.16	390.98	443.18	428.51	-0.722802	0.000808647	0.0969707	false	K08901 photosystem II oxygen-evolving enhancer protein 3 | (RefSeq) photosynthetic NDH subunit of lumenal location 2, chloroplastic (A)	PREDICTED: photosynthetic NDH subunit of lumenal location 2, chloroplastic [Elaeis guineensis]	RecName: Full=Photosynthetic NDH subunit of lumenal location 2, chloroplastic {ECO:0000303|PubMed:21785130}; AltName: Full=PsbQ-like protein 1; Flags: Precursor;	SubName: Full=photosynthetic NDH subunit of lumenal location 2, chloroplastic-like {ECO:0000313|RefSeq:XP_008802571.1};	--	GO:0009507,chloroplast; GO:0009534,chloroplast thylakoid; GO:0009543,chloroplast thylakoid lumen; GO:0009535,chloroplast thylakoid membrane; GO:0019898,extrinsic component of membrane; GO:0009344,nitrite reductase complex [NAD(P)H]; GO:0009654,photosystem II oxygen evolving complex; GO:0005509,calcium ion binding; GO:0045156,electron transporter, transferring electrons within the cyclic electron …	Oxygen evolving enhancer protein 3 (PsbQ)
Cluster-20636.80146	0.09	0.02	0	0.18	1.21	1.28	3.55	1.28	0	7.95	75.93	77.13	-4.71928	0.000829363	0.0992938	false	K09527 DnaJ homolog subfamily C member 7 | (RefSeq) inactive TPR repeat-containing thioredoxin TTL3-like (A)	PREDICTED: uncharacterized protein LOC103724370 isoform X2 [Phoenix dactylifera]	RecName: Full=Hsp70-Hsp90 organizing protein; Short=TaHop;	SubName: Full=SET and MYND domain-containing protein 4 isoform X1 {ECO:0000313|RefSeq:XP_008813823.1};	Predicted histone tail methylase containing SET domain	GO:0005737,cytoplasm; GO:0005634,nucleus; GO:0051879,Hsp90 protein binding; GO:0070678,preprotein binding; GO:0051131,chaperone-mediated protein complex assembly	MYND finger
Cluster-20636.74562	1.88	0.2	0.59	0.05	0.1	0.11	131.41	18.47	62.2	4.17	10.95	10.95	3.20928	0.000832843	0.099549	false	K04567 lysyl-tRNA synthetase, class II [EC:6.1.1.6] | (RefSeq) lysine--tRNA ligase, chloroplastic/mitochondrial (A)	PREDICTED: lysine--tRNA ligase, chloroplastic/mitochondrial [Elaeis guineensis]	RecName: Full=Lysine--tRNA ligase, chloroplastic/mitochondrial {ECO:0000305}; EC=6.1.1.6 {ECO:0000305}; AltName: Full=Lysyl-tRNA synthetase {ECO:0000305}; Short=LysRS {ECO:0000305}; AltName: Full=Lysyl-tRNA synthetase 2 {ECO:0000305}; Short=AtKRS-2 {ECO:0000305}; AltName: Full=Protein OVULE ABORTION 5 {ECO:0000303|PubMed:16297076}; Flags: Precursor;	RecName: Full=Lysine--tRNA ligase {ECO:0000256|RuleBase:RU003748}; EC=6.1.1.6 {ECO:0000256|RuleBase:RU003748}; AltName: Full=Lysyl-tRNA synthetase {ECO:0000256|RuleBase:RU003748};	Lysyl-tRNA synthetase (class II)	GO:0009507,chloroplast; GO:0005739,mitochondrion; GO:0005524,ATP binding; GO:0003677,DNA binding; GO:0004824,lysine-tRNA ligase activity; GO:0046872,metal ion binding; GO:0006430,lysyl-tRNA aminoacylation; GO:0048481,plant ovule development	tRNA synthetases class II core domain (F)
Cluster-20636.133936	24.37	15.38	21.09	9.48	8.7	11.12	189	159	247	79	103	125	1.00997	0.000843339	0.100641	false	K13947 auxin efflux carrier family | (RefSeq) probable auxin efflux carrier component 1c (A)	PREDICTED: probable auxin efflux carrier component 1c isoform X2 [Elaeis guineensis]	RecName: Full=Auxin efflux carrier component 1a {ECO:0000305}; Short=OsPIN1a {ECO:0000303|Ref.7}; AltName: Full=Auxin efflux carrier component 1 {ECO:0000305}; Short=OsPIN1 {ECO:0000303|PubMed:16085936}; AltName: Full=Ethylene-insensitive root 1 homolog {ECO:0000303|PubMed:9679062}; AltName: Full=OsPIN1b {ECO:0000303|PubMed:19825657};	SubName: Full=PIN-like protein {ECO:0000313|EMBL:AIF28280.1}; Flags: Fragment;	--	GO:0009921,auxin efflux carrier complex; GO:0005783,endoplasmic reticulum; GO:0016021,integral component of membrane; GO:0016020,membrane; GO:0010329,auxin efflux transmembrane transporter activity; GO:0005215,transporter activity; GO:0048830,adventitious root development; GO:0010252,auxin homeostasis; GO:0009926,auxin polar transport; GO:0009734,auxin-activated signaling pathway	Membrane transport protein
Cluster-20636.81807	0.07	1.41	0.77	0	0.03	0	3.03	81.21	50.76	0.01	2.28	0.31	6.19991	0.000847267	0.100946	false	K02926 large subunit ribosomal protein L4 | (RefSeq) 50S ribosomal protein L4 (A)	PREDICTED: uncharacterized protein LOC105039593 isoform X1 [Elaeis guineensis]	RecName: Full=50S ribosomal protein L4, chloroplastic;	SubName: Full=50S ribosomal protein L4-like {ECO:0000313|RefSeq:XP_008787312.1};	Mitochondrial/chloroplast ribosomal protein L4	GO:0009507,chloroplast; GO:0005840,ribosome; GO:0019843,rRNA binding; GO:0003735,structural constituent of ribosome; GO:0006412,translation	Ribosomal protein L4/L1 family
Cluster-20636.13766	1.36	0.46	0.82	0.11	0.11	0.16	35.09	15.77	31.86	3.07	4.28	6.19	2.76051	0.000851261	0.101259	false	--	PREDICTED: uncharacterized protein LOC105047651 [Elaeis guineensis]	--	SubName: Full=uncharacterized protein LOC103719530 isoform X1 {ECO:0000313|RefSeq:XP_017701306.1, ECO:0000313|RefSeq:XP_017701308.1};	--	--	--
Cluster-20636.110863	2.67	1.92	0.98	0.57	0.87	0.47	377.28	360.71	208.36	87.5	187.82	98.69	1.46946	0.000863389	0.102536	false	K02953 small subunit ribosomal protein S13e | (RefSeq) protein SHOOT GRAVITROPISM 6-like isoform X1 (A)	PREDICTED: protein SHOOT GRAVITROPISM 6 isoform X1 [Elaeis guineensis]	RecName: Full=Protein SHOOT GRAVITROPISM 6;	SubName: Full=protein SHOOT GRAVITROPISM 6 {ECO:0000313|RefSeq:XP_008813465.1};	Uncharacterized conserved protein	GO:0009705,plant-type vacuole membrane; GO:0009660,amyloplast organization; GO:0009630,gravitropism; GO:0009959,negative gravitropism	HEAT repeats
Cluster-20636.80655	3.37	0.3	0	0	0	0	295.2	34.41	0	0	0.61	0	8.46381	0.000867819	0.102897	false	K18626 trichohyalin | (RefSeq) protein CROWDED NUCLEI 3-like isoform X1 (A)	PREDICTED: protein CROWDED NUCLEI 1 [Elaeis guineensis]	RecName: Full=Protein CROWDED NUCLEI 1 {ECO:0000303|PubMed:24308514}; AltName: Full=Protein KAKU2 {ECO:0000303|PubMed:24824484}; AltName: Full=Protein LITTLE NUCLEI 1 {ECO:0000303|PubMed:17873096};	SubName: Full=protein CROWDED NUCLEI 1-like {ECO:0000313|RefSeq:XP_008782406.1};	--	GO:0000789,cytoplasmic chromatin; GO:0005829,cytosol; GO:0005635,nuclear envelope; GO:0005652,nuclear lamina; GO:0031965,nuclear membrane; GO:0034399,nuclear periphery; GO:0005654,nucleoplasm; GO:0005634,nucleus; GO:0006997,nucleus organization; GO:0097298,regulation of nucleus size	Protein of unknown function (DUF2388)
Cluster-20636.41533	8.22	5.32	5.66	10.79	11.73	13.01	74.06	63.8	77.07	104.55	161.4	170.24	-0.942064	0.000876533	0.103764	false	K04382 serine/threonine-protein phosphatase 2A catalytic subunit [EC:3.1.3.16] | (RefSeq) serine/threonine-protein phosphatase PP2A-1 catalytic subunit (A)	PREDICTED: serine/threonine-protein phosphatase PP2A-1 catalytic subunit [Elaeis guineensis]	RecName: Full=Serine/threonine-protein phosphatase PP2A-1 catalytic subunit; EC=3.1.3.16;	RecName: Full=Serine/threonine-protein phosphatase {ECO:0000256|RuleBase:RU004273}; EC=3.1.3.16 {ECO:0000256|RuleBase:RU004273};	Serine/threonine protein phosphatase 2A, catalytic subunit	GO:0005737,cytoplasm; GO:0046872,metal ion binding; GO:0004721,phosphoprotein phosphatase activity	Serine-threonine protein phosphatase N-terminal domain
Cluster-20636.138189	6.12	5.53	6.08	2.76	3.04	3.84	231.05	277.67	346.95	112.68	176.12	213.4	0.834047	0.000878162	0.10379	false	K17604 zinc finger SWIM domain-containing protein 3 | (RefSeq) protein FAR1-RELATED SEQUENCE 5 (A)	PREDICTED: protein FAR1-RELATED SEQUENCE 5 [Elaeis guineensis]	RecName: Full=Protein FAR1-RELATED SEQUENCE 5;	SubName: Full=protein FAR1-RELATED SEQUENCE 5-like {ECO:0000313|RefSeq:XP_008799178.1, ECO:0000313|RefSeq:XP_017699948.1};	--	GO:0005634,nucleus; GO:0008270,zinc ion binding; GO:0006355,regulation of transcription, DNA-templated	SWIM zinc finger
Cluster-20636.16817	5.27	3.96	5.46	1.28	0.48	0.14	53.95	53.99	84.34	14.11	7.47	2.07	2.9659	0.000888957	0.104802	false	--	--	--	--	--	--	--
[truncated: 74,086 more rows]
